# Supplementary material for: Single-cell transcriptome of Nepeta tenuifolia leaves reveal differentiation trajectories in glandular trichomes
Source: Front Plant Sci. 2022 Oct 19;13:988594. doi: 10.3389/fpls.2022.988594 (PMC9627484; doi:10.3389/fpls.2022.988594)
Supplement: Supplementary file 1 [file Table_1.xlsx]

## Sheet: Sheet1
Table S1 The number of PGTs and protoplas.
	Total number of PGTs	SEM	Protoplas	Protoplast viability
D10	60.6	2.33238	116000	0.86913
D15	84.4	3.61109	160000	0.875
D20	297.395	26.7705	525000	0.866667
D25	490.23	68.0361	800000	0.875
D30	701.455	52.7554	640000	0.859375
D35	938.492	106.08	670000	0.850746
D40	1073.36	41.539	370000	0.662162
