# Supplementary material for: Single-cell transcriptome of Nepeta tenuifolia leaves reveal differentiation trajectories in glandular trichomes
Source: Front Plant Sci. 2022 Oct 19;13:988594. doi: 10.3389/fpls.2022.988594 (PMC9627484; doi:10.3389/fpls.2022.988594)
Supplement: Supplementary file 2 [file Table_2.xlsx]

## Sheet: cell ranger summary
Sample ID	JJ1	JJ2	JJ3
10xGenomics Kit	3' v3	3' v3	3' v3
Depth (Number of Reads)	665M	574M	710M
Mean Reads per Cell	42617	78121	69164
Median Genes per Cell	1441	1961	1487
Valid Barcodes	0.954	0.959	0.959
Sequencing Saturation	0.39	0.503	0.486
Fraction Reads in Cells	0.841	0.877	0.848
Reads Mapped to Genome	0.639	0.692	0.694
Reads Mapped Confidently to Intergenic Regions	0.354	0.354	0.374
Reads Mapped Confidently to Intronic Regions	0.015	0.018	0.018
Qualified Cells	15627	7352	10275
Qualified Genes	21582	21314	21501
Cell Ranger Version	5.0.0	5.0.0	5.0.0

## Sheet: number of cells
The number of cells in the clusters in three samples
Cluster	Cell identity	JJ1	JJ2	JJ3	Total cell number
0	Mesophyll	4393	1410	1608	7411
1	Mesophyll	1490	667	1684	3841
2	Mesophyll	1370	1041	1260	3671
3	Mesophyll	1299	932	1138	3369
4	Mesophyll	1798	512	546	2856
5	Epidermis	1015	457	905	2377
6	Xylem	963	442	424	1829
7	Epidermis	534	342	735	1611
8	Proliferating cell	459	298	330	1087
9	Xylem	340	256	275	871
10	Proliferating cell	435	198	171	804
11	u.a	331	90	297	718
12	Phloem	338	154	185	677
13	Guard cell	267	143	232	642
14	u.a	239	196	198	633
15	Companion	83	55	83	221
16	Epidermis/trichome	74	34	62	170
17	Epidermis	38	13	29	80
18	u.a	1	30	0	31
