# Supplementary material for: Single-cell transcriptome of Nepeta tenuifolia leaves reveal differentiation trajectories in glandular trichomes
Source: Front Plant Sci. 2022 Oct 19;13:988594. doi: 10.3389/fpls.2022.988594 (PMC9627484; doi:10.3389/fpls.2022.988594)
Supplement: Supplementary file 3 [file Table_3.xlsx]

## Sheet: Overview
Table S3 Cluster-UP marker genes in each clusters.
Abbreviations	Details
p_val	Unadjusted p-value cacluated based on the likelyhood-ratio test (biomod option from Seurat package)
PCT.1	The percentage of cells where the gene is detected in the given cluster
PCT.2	The percentage of cells where the gene is detected in all the other clusters
Avg_Log FC:	Log fold change of average expression between the given cluster and all the other clusters
p_val_adj	Adjusted p-value, based on bonferroni correction using all genes in the dataset.

## Sheet: cluster0
p_val	avg_logFC	pct.1	pct.2	p_val_adj	cluster	gene	subject id	% identity	% query coverage	s.start	s.end	evalue	bit score	ID	ID_info	ID	geneName	ID	synonym
0	0.831571	0.761	0.639	0	0	Sch000025391	AT3G48700.1	45.122	86	3	327	1.29e-86	269	AT3G48700.1	AT3G48700.1 | carboxyesterase 13 | Chr3:18038825-18039814 REVERSE LENGTH=329 | 201606	AT3G48700.1	CXE13	AT3G48700.1	carboxyesterase 13 ATCXE13
0	0.812969	0.895	0.705	0	0	Sch000001289
0	0.795661	0.817	0.621	0	0	Sch000012080	AT1G05680.1	48.655	95	5	450	8.98e-151	441	AT1G05680.1	AT1G05680.1 | Uridine diphosphate glycosyltransferase 74E2 | Chr1:1703196-1704639 REVERSE LENGTH=453 | 201606	AT1G05680.1	UGT74E2	AT1G05680.1	NA
0	0.795118	0.685	0.564	0	0	Sch000018147	AT5G22920.1	65.683	93	17	287	3.63e-137	394	AT5G22920.1	AT5G22920.1 | CHY-type/CTCHY-type/RING-type Zinc finger protein | Chr5:7665143-7667031 FORWARD LENGTH=291 | 201606	AT5G22920.1	NA	AT5G22920.1	RZPF34 AtRZPF34 CHYR1 CHY zinc-finger and RING protein 1 RING zinc-finger protein 34
0	0.738174	0.855	0.654	0	0	Sch000003747	AT5G13180.1	59.69	94	1	251	2.8e-98	291	AT5G13180.1	AT5G13180.1 | NAC domain containing protein 83 | Chr5:4196643-4197577 FORWARD LENGTH=252 | 201606	AT5G13180.1	NAC083	AT5G13180.1	ANAC083 VND-interacting 2 VNI2 NAC domain containing protein 83
0	0.726159	0.758	0.627	0	0	Sch000004414	AT4G14090.1	43.64	97	13	454	2.81e-120	363	AT4G14090.1	AT4G14090.1 | UDP-Glycosyltransferase superfamily protein | Chr4:8122434-8123804 REVERSE LENGTH=456 | 201606	AT4G14090.1	NA	AT4G14090.1	NA
0	0.712799	0.854	0.728	0	0	Sch000006469	AT2G36760.1	51.992	93	14	489	0	523	AT2G36760.1	AT2G36760.1 | UDP-glucosyl transferase 73C2 | Chr2:15413042-15414532 REVERSE LENGTH=496 | 201606	AT2G36760.1	UGT73C2	AT2G36760.1	NA
0	0.673205	0.872	0.689	0	0	Sch000000231	AT5G55050.1	50.437	89	35	374	7.88e-108	325	AT5G55050.1	AT5G55050.1 | GDSL-like Lipase/Acylhydrolase superfamily protein | Chr5:22337745-22339741 FORWARD LENGTH=376 | 201606	AT5G55050.1	NA	AT5G55050.1	NA
0	0.655784	0.897	0.761	0	0	Sch000026602	AT2G16060.1	50.658	87	5	156	4.02e-42	139	AT2G16060.1	AT2G16060.1 | hemoglobin 1 | Chr2:6982782-6983522 REVERSE LENGTH=160 | 201606	AT2G16060.1	HB1	AT2G16060.1	hemoglobin 1 CLASS I HEMOGLOBIN AHB1 GLB1 ATGLB1 ARATH GLB1 NSHB1
6.62542e-215	0.623253	0.591	0.503	1.67954e-211	0	Sch000027803	AT4G12520.1	57.432	100	1	129	1.31e-43	143	AT4G12520.1	AT4G12520.1 | Bifunctional inhibitor/lipid-transfer protein/seed storage 2S albumin superfamily protein | Chr4:7421279-7421668 REVERSE LENGTH=129 | 201606	AT4G12520.1	NA	AT4G12520.1	NA
0	0.621134	0.767	0.561	0	0	Sch000015100	AT1G64380.1	43.769	95	17	335	5.51e-53	179	AT1G64380.1	AT1G64380.1 | Integrase-type DNA-binding superfamily protein | Chr1:23890981-23891988 REVERSE LENGTH=335 | 201606	AT1G64380.1	NA	AT1G64380.1	NA
0	0.620767	0.866	0.666	0	0	Sch000019972	AT2G36690.2	56.743	100	1	365	2.59e-157	452	AT2G36690.2	AT2G36690.2 | 2-oxoglutarate (2OG) and Fe(II)-dependent oxygenase superfamily protein | Chr2:15379930-15381987 FORWARD LENGTH=366 | 201606	AT2G36690.2	NA	AT2G36690.2	NA
0	0.606319	0.725	0.624	0	0	Sch000019003	AT4G25835.1	45.695	85	10	455	9.99e-132	396	AT4G25835.1	AT4G25835.1 | P-loop containing nucleoside triphosphate hydrolases superfamily protein | Chr4:13136117-13137637 FORWARD LENGTH=506 | 201606	AT4G25835.1	NA	AT4G25835.1	NA
0	0.598405	0.811	0.665	0	0	Sch000012327	AT1G14550.1	63.291	99	8	321	1.56e-145	417	AT1G14550.1	AT1G14550.1 | Peroxidase superfamily protein | Chr1:4979028-4980324 FORWARD LENGTH=321 | 201606	AT1G14550.1	NA	AT1G14550.1	NA
0	0.58951	0.689	0.485	0	0	Sch000000230	AT1G61800.1	80.172	89	49	388	0	554	AT1G61800.1	AT1G61800.1 | glucose-6-phosphate/phosphate translocator 2 | Chr1:22824527-22826459 FORWARD LENGTH=388 | 201606	AT1G61800.1	GPT2	AT1G61800.1	ATGPT2 ARABIDOPSIS GLUCOSE-6-PHOSPHATE/PHOSPHATE TRANSLOCATOR 2
0	0.554172	0.736	0.555	0	0	Sch000010435	AT4G09460.1	56.79	83	1	222	4.59e-89	269	AT4G09460.1	AT4G09460.1 | myb domain protein 6 | Chr4:5993019-5994038 FORWARD LENGTH=236 | 201606	AT4G09460.1	MYB6	AT4G09460.1	AtMYB6 myb domain protein 6
0	0.546324	0.641	0.501	0	0	Sch000026991	AT3G18830.1	65.177	100	1	535	0	714	AT3G18830.1	AT3G18830.1 | polyol/monosaccharide transporter 5 | Chr3:6489000-6491209 REVERSE LENGTH=539 | 201606	AT3G18830.1	PMT5	AT3G18830.1	ATPLT5 POLYOL TRANSPORTER 5 ARABIDOPSIS THALIANA POLYOL/MONOSACCHARIDE TRANSPORTER 5 ATPMT5
0	0.505294	0.628	0.512	0	0	Sch000026708	AT3G55560.1	54.375	100	1	310	9.18e-72	227	AT3G55560.1	AT3G55560.1 | AT-hook protein of GA feedback 2 | Chr3:20604904-20605836 REVERSE LENGTH=310 | 201606	AT3G55560.1	AGF2	AT3G55560.1	AT-hook motif nuclear-localized protein 15 AHL15
0	0.481619	0.891	0.739	0	0	Sch000027231	AT5G63450.1	45.968	98	10	502	1.13e-151	447	AT5G63450.1	AT5G63450.1 | cytochrome P450%2C family 94%2C subfamily B%2C polypeptide 1 | Chr5:25408987-25410519 REVERSE LENGTH=510 | 201606	AT5G63450.1	CYP94B1	AT5G63450.1	NA
3.88503e-231	0.474541	0.563	0.466	9.84855e-228	0	Sch000008413	AT1G17860.1	54.857	85	28	195	3.16e-64	201	AT1G17860.1	AT1G17860.1 | Kunitz family trypsin and protease inhibitor protein | Chr1:6149343-6149933 FORWARD LENGTH=196 | 201606	AT1G17860.1	NA	AT1G17860.1	NA
0	0.473229	0.695	0.507	0	0	Sch000019144	AT2G01290.1	63.569	93	1	264	9.58e-118	343	AT2G01290.1	AT2G01290.1 | ribose-5-phosphate isomerase 2 | Chr2:149192-149989 REVERSE LENGTH=265 | 201606	AT2G01290.1	RPI2	AT2G01290.1	NA
0	0.472864	0.761	0.606	0	0	Sch000001678	AT3G19990.1	65.228	94	11	425	0	561	AT3G19990.1	AT3G19990.1 | E3 ubiquitin-protein ligase | Chr3:6965671-6967102 FORWARD LENGTH=425 | 201606	AT3G19990.1	NA	AT3G19990.1	NA
0	0.466902	0.963	0.942	0	0	Sch000005613	AT4G37990.1	70.029	98	8	354	1.75e-164	468	AT4G37990.1	AT4G37990.1 | cinnamyl alcohol dehydrogenase 8 | Chr4:17855964-17857388 FORWARD LENGTH=359 | 201606	AT4G37990.1	ELI3-2	AT4G37990.1	CINNAMYL-ALCOHOL DEHYDROGENASE B2 ELICITOR-ACTIVATED GENE 3 ARABIDOPSIS THALIANA CINNAMYL-ALCOHOL DEHYDROGENASE 8 ELI3 ATCAD8 CAD-B2
3.87135e-138	0.450861	0.517	0.473	9.81388e-135	0	Sch000011522	AT3G57520.1	74.806	100	1	773	0	1252	AT3G57520.1	AT3G57520.1 | seed imbibition 2 | Chr3:21288982-21292694 REVERSE LENGTH=773 | 201606	AT3G57520.1	SIP2	AT3G57520.1	RS2 seed imbibition 2 raffinose synthase 2 AtSIP2
0	0.447609	0.692	0.575	0	0	Sch000026400	AT5G02070.1	52.215	97	33	655	0	641	AT5G02070.1	AT5G02070.1 | Protein kinase family protein | Chr5:405895-408220 REVERSE LENGTH=657 | 201606	AT5G02070.1	NA	AT5G02070.1	NA
8.99137e-198	0.435728	0.675	0.631	2.27931e-194	0	Sch000009545	AT1G68040.1	39.831	99	10	363	2.47e-84	263	AT1G68040.1	AT1G68040.1 | S-adenosyl-L-methionine-dependent methyltransferases superfamily protein | Chr1:25502876-25505224 FORWARD LENGTH=363 | 201606	AT1G68040.1	NA	AT1G68040.1	NA
0	0.397357	0.636	0.501	0	0	Sch000026208
3.89043e-148	0.38937	0.566	0.527	9.86224e-145	0	Sch000013908	AT2G41380.1	57.736	91	1	265	8.66e-105	310	AT2G41380.1	AT2G41380.1 | S-adenosyl-L-methionine-dependent methyltransferases superfamily protein | Chr2:17251981-17252886 FORWARD LENGTH=269 | 201606	AT2G41380.1	NA	AT2G41380.1	NA
2.39707e-178	0.382828	0.64	0.531	6.07657e-175	0	Sch000003078	AT2G01300.1	52.83	73	43	148	6.56e-37	127	AT2G01300.1	AT2G01300.1 | mediator of RNA polymerase II transcription subunit | Chr2:151221-151691 REVERSE LENGTH=156 | 201606	AT2G01300.1	NA	AT2G01300.1	NA
4.55565e-267	0.381877	0.951	0.93	1.15486e-263	0	Sch000023333
1.28962e-165	0.371775	0.612	0.594	3.26918e-162	0	Sch000020183	AT2G36970.1	49.076	100	1	479	2.23e-159	465	AT2G36970.1	AT2G36970.1 | UDP-Glycosyltransferase superfamily protein | Chr2:15529050-15530712 FORWARD LENGTH=490 | 201606	AT2G36970.1	NA	AT2G36970.1	NA
0	0.364587	0.833	0.685	0	0	Sch000024617	AT1G68570.1	55.026	94	2	583	0	668	AT1G68570.1	AT1G68570.1 | Major facilitator superfamily protein | Chr1:25746811-25750110 FORWARD LENGTH=596 | 201606	AT1G68570.1	NA	AT1G68570.1	NPF3.1 NRT1/ PTR family 3.1 AtNPF3.1
2.68208e-142	0.363005	0.487	0.449	6.79907e-139	0	Sch000009844
0	0.353345	0.906	0.773	0	0	Sch000010789	AT5G07990.1	40.927	99	1	512	1.46e-132	399	AT5G07990.1	AT5G07990.1 | Cytochrome P450 superfamily protein | Chr5:2560437-2562859 FORWARD LENGTH=513 | 201606	AT5G07990.1	TT7	AT5G07990.1	D501 CYP75B1 CYTOCHROME P450 75B1
1.02144e-121	0.352364	0.552	0.542	2.58935e-118	0	Sch000020515	AT2G36970.1	48.729	97	7	474	9.39e-162	471	AT2G36970.1	AT2G36970.1 | UDP-Glycosyltransferase superfamily protein | Chr2:15529050-15530712 FORWARD LENGTH=490 | 201606	AT2G36970.1	NA	AT2G36970.1	NA
2.31768e-307	0.347359	0.621	0.569	5.87531e-304	0	Sch000007306
6.60212e-229	0.345575	0.58	0.49	1.67364e-225	0	Sch000002866	AT2G31180.1	38.947	99	58	243	1.24e-30	114	AT2G31180.1	AT2G31180.1 | myb domain protein 14 | Chr2:13286806-13288175 REVERSE LENGTH=249 | 201606	AT2G31180.1	MYB14	AT2G31180.1	ARABIDOPSIS THALIANA MYB DOMAIN PROTEIN 14 ATMYB14 MYB14AT
9.97571e-07	0.331325	0.402	0.466	0.00252884	0	Sch000014461	AT1G14550.1	62.346	100	1	321	9.92e-145	415	AT1G14550.1	AT1G14550.1 | Peroxidase superfamily protein | Chr1:4979028-4980324 FORWARD LENGTH=321 | 201606	AT1G14550.1	NA	AT1G14550.1	NA
4.29069e-125	0.331036	0.502	0.429	1.08769e-121	0	Sch000000071	AT4G21440.1	49.077	100	1	349	4.67e-103	310	AT4G21440.1	AT4G21440.1 | MYB-like 102 | Chr4:11418425-11419652 REVERSE LENGTH=350 | 201606	AT4G21440.1	MYB102	AT4G21440.1	ATM4 A. THALIANA MYB 4 ATMYB102 MYB-like 102
3.64629e-153	0.329313	0.584	0.548	9.24335e-150	0	Sch000000709	AT1G25380.2	63.277	95	10	360	4.71e-147	425	AT1G25380.2	AT1G25380.2 | NAD+ transporter 2 | Chr1:8903726-8905818 FORWARD LENGTH=363 | 201606	AT1G25380.2	NDT2	AT1G25380.2	ATNDT2 ARABIDOPSIS THALIANA NAD+ TRANSPORTER 2
1.60059e-213	0.322579	0.798	0.706	4.05749e-210	0	Sch000003514
4.37486e-37	0.31969	0.422	0.448	1.10903e-33	0	Sch000019852	AT2G29090.2	67.421	86	48	480	0	620	AT2G29090.2	AT2G29090.2 | cytochrome P450%2C family 707%2C subfamily A%2C polypeptide 2 | Chr2:12495038-12499080 REVERSE LENGTH=482 | 201606	AT2G29090.2	CYP707A2	AT2G29090.2	NA
1.08409e-88	0.316851	0.489	0.507	2.74818e-85	0	Sch000027664	AT5G47220.1	50.265	76	6	191	9.66e-51	167	AT5G47220.1	AT5G47220.1 | ethylene responsive element binding factor 2 | Chr5:19172023-19172754 REVERSE LENGTH=243 | 201606	AT5G47220.1	ERF2	AT5G47220.1	ETHYLENE RESPONSE FACTOR- 2 ETHYLENE RESPONSIVE ELEMENT BINDING FACTOR 2 ATERF2 ATERF-2
4.63756e-283	0.31562	0.73	0.612	1.17562e-279	0	Sch000014946	AT2G35930.1	49.612	99	25	410	2.36e-129	382	AT2G35930.1	AT2G35930.1 | plant U-box 23 | Chr2:15083101-15084336 REVERSE LENGTH=411 | 201606	AT2G35930.1	PUB23	AT2G35930.1	AtPUB23
9.11315e-260	0.310214	0.709	0.628	2.31018e-256	0	Sch000008971	AT5G49700.1	55.144	79	45	276	4.34e-77	240	AT5G49700.1	AT5G49700.1 | Putative AT-hook DNA-binding family protein | Chr5:20192599-20193429 FORWARD LENGTH=276 | 201606	AT5G49700.1	NA	AT5G49700.1	AT-hook motif nuclear localized protein 17 AHL17
0	0.309335	0.756	0.629	0	0	Sch000021533	AT5G20910.1	66.013	98	14	310	1.97e-131	381	AT5G20910.1	AT5G20910.1 | RING/U-box superfamily protein | Chr5:7092663-7094310 REVERSE LENGTH=310 | 201606	AT5G20910.1	AIP2	AT5G20910.1	NA
7.27976e-293	0.308011	0.917	0.842	1.84542e-289	0	Sch000022420	AT5G16970.1	68.605	98	1	344	1.01e-172	488	AT5G16970.1	AT5G16970.1 | alkenal reductase | Chr5:5576291-5578001 REVERSE LENGTH=345 | 201606	AT5G16970.1	AER	AT5G16970.1	AT-AER alkenal reductase
6.96219e-139	0.307305	0.577	0.559	1.76492e-135	0	Sch000027709	AT2G15490.1	30.522	99	2	482	1.31e-60	209	AT2G15490.1	AT2G15490.1 | UDP-glycosyltransferase 73B4 | Chr2:6761750-6763398 FORWARD LENGTH=484 | 201606	AT2G15490.1	UGT73B4	AT2G15490.1	NA
2.02863e-146	0.307059	0.516	0.479	5.14258e-143	0	Sch000021566	AT4G24000.1	35.302	98	19	719	2.87e-151	462	AT4G24000.1	AT4G24000.1 | cellulose synthase like G2 | Chr4:12462142-12465471 FORWARD LENGTH=722 | 201606	AT4G24000.1	CSLG2	AT4G24000.1	ATCSLG2 ARABIDOPSIS THALIANA CELLULOSE SYNTHASE LIKE G2
4.76321e-191	0.305759	0.475	0.401	1.20747e-187	0	Sch000018214	AT5G67020.1	32.628	82	40	362	2.86e-47	167	AT5G67020.1	AT5G67020.1 | hypothetical protein | Chr5:26749962-26751146 FORWARD LENGTH=394 | 201606	AT5G67020.1	NA	AT5G67020.1	NA
4.99167e-197	0.305048	0.583	0.491	1.26539e-193	0	Sch000025461	AT4G32190.1	47.65	98	12	769	0	565	AT4G32190.1	AT4G32190.1 | Myosin heavy chain-related protein | Chr4:15545052-15547689 FORWARD LENGTH=783 | 201606	AT4G32190.1	NA	AT4G32190.1	NA
0	0.301065	0.81	0.673	0	0	Sch000025628	AT3G05950.1	48.223	88	25	221	7.65e-59	188	AT3G05950.1	AT3G05950.1 | RmlC-like cupins superfamily protein | Chr3:1781130-1781964 REVERSE LENGTH=229 | 201606	AT3G05950.1	NA	AT3G05950.1	NA
7.96945e-256	0.299268	0.825	0.688	2.02026e-252	0	Sch000009737	AT5G21105.1	61.404	94	28	587	0	716	AT5G21105.1	AT5G21105.1 | Plant L-ascorbate oxidase | Chr5:7172727-7177409 FORWARD LENGTH=588 | 201606	AT5G21105.1	NA	AT5G21105.1	NA
4.59052e-125	0.298882	0.471	0.401	1.1637e-121	0	Sch000016324	AT2G18193.1	52.463	92	17	464	1.56e-169	493	AT2G18193.1	AT2G18193.1 | P-loop containing nucleoside triphosphate hydrolases superfamily protein | Chr2:7917621-7919184 REVERSE LENGTH=495 | 201606	AT2G18193.1	NA	AT2G18193.1	NA
7.00264e-124	0.292147	0.655	0.629	1.77517e-120	0	Sch000019138	AT4G13180.1	62.934	98	7	263	3.4e-122	353	AT4G13180.1	AT4G13180.1 | NAD(P)-binding Rossmann-fold superfamily protein | Chr4:7657373-7658164 REVERSE LENGTH=263 | 201606	AT4G13180.1	NA	AT4G13180.1	NA
1.99983e-174	0.291812	0.51	0.431	5.06956e-171	0	Sch000022694	AT1G02920.1	53.398	99	3	208	9.03e-76	231	AT1G02920.1	AT1G02920.1 | glutathione S-transferase 7 | Chr1:658886-659705 REVERSE LENGTH=209 | 201606	AT1G02920.1	GSTF7	AT1G02920.1	ARABIDOPSIS GLUTATHIONE S-TRANSFERASE 11 ATGSTF7 ATGSTF8 GST11 GLUTATHIONE S-TRANSFERASE 11 ATGST11
2.50885e-118	0.282789	0.521	0.473	6.35993e-115	0	Sch000028403	AT3G15850.1	60.252	82	58	369	1.16e-134	392	AT3G15850.1	AT3G15850.1 | fatty acid desaturase 5 | Chr3:5359087-5360998 FORWARD LENGTH=371 | 201606	AT3G15850.1	FAD5	AT3G15850.1	ADS3 FATTY ACID DESATURASE B JB67 AtADS3 FADB
1.39387e-261	0.281741	0.738	0.632	3.53346e-258	0	Sch000029388	AT5G16010.1	51.685	98	2	268	3.92e-88	267	AT5G16010.1	AT5G16010.1 | 3-oxo-5-alpha-steroid 4-dehydrogenase family protein | Chr5:5227982-5229012 FORWARD LENGTH=268 | 201606	AT5G16010.1	NA	AT5G16010.1	NA
1.10557e-180	0.279603	0.479	0.401	2.80262e-177	0	Sch000025236	AT1G08630.6	69.164	97	1	347	0	514	AT1G08630.6	AT1G08630.6 | threonine aldolase 1 | Chr1:2743948-2745685 REVERSE LENGTH=358 | 201606	AT1G08630.6	THA1	AT1G08630.6	NA
6.83166e-179	0.277459	0.599	0.532	1.73182e-175	0	Sch000010918	AT3G03530.1	62.049	98	9	535	0	665	AT3G03530.1	AT3G03530.1 | non-specific phospholipase C4 | Chr3:842686-844970 REVERSE LENGTH=538 | 201606	AT3G03530.1	NPC4	AT3G03530.1	NA
0	0.275675	0.766	0.638	0	0	Sch000022342	AT3G14690.1	52.015	95	1	512	0	562	AT3G14690.1	AT3G14690.1 | cytochrome P450%2C family 72%2C subfamily A%2C polypeptide 15 | Chr3:4937410-4939310 FORWARD LENGTH=512 | 201606	AT3G14690.1	CYP72A15	AT3G14690.1	NA
1.91832e-171	0.274624	0.58	0.519	4.86295e-168	0	Sch000011185	AT1G51410.1	58.514	99	6	325	6.32e-130	378	AT1G51410.1	AT1G51410.1 | NAD(P)-binding Rossmann-fold superfamily protein | Chr1:19059885-19061424 FORWARD LENGTH=325 | 201606	AT1G51410.1	NA	AT1G51410.1	NA
3.96289e-269	0.272551	0.54	0.446	1.00459e-265	0	Sch000019565	AT5G02020.1	43.284	91	22	149	3.88e-25	96.3	AT5G02020.1	AT5G02020.1 | E3 ubiquitin-protein ligase RLIM-like protein | Chr5:386557-387921 REVERSE LENGTH=149 | 201606	AT5G02020.1	SIS	AT5G02020.1	NA
1.03625e-202	0.266917	0.658	0.56	2.6269e-199	0	Sch000021895	AT3G62420.1	41.237	61	8	104	1.1e-22	90.5	AT3G62420.1	AT3G62420.1 | basic region/leucine zipper motif 53 | Chr3:23091844-23092284 REVERSE LENGTH=146 | 201606	AT3G62420.1	BZIP53	AT3G62420.1	ATBZIP53 basic region/leucine zipper motif 53
3.67407e-166	0.262126	0.692	0.628	9.31378e-163	0	Sch000018441	AT3G54040.1	52.151	98	1	181	1.58e-58	185	AT3G54040.1	AT3G54040.1 | PAR1 protein | Chr3:20014032-20015299 REVERSE LENGTH=183 | 201606	AT3G54040.1	NA	AT3G54040.1	NA
1.02075e-181	0.261395	0.499	0.405	2.58761e-178	0	Sch000021745	AT4G25700.1	71.986	89	27	300	2.36e-142	409	AT4G25700.1	AT4G25700.1 | beta-hydroxylase 1 | Chr4:13094142-13095866 REVERSE LENGTH=310 | 201606	AT4G25700.1	BETA-OHASE 1	AT4G25700.1	B1 BETA CAROTENOID HYDROXYLASE 1 chy1 BCH1
1.51044e-82	0.260534	0.671	0.655	3.82896e-79	0	Sch000021047	AT1G22360.1	60.833	99	6	481	0	627	AT1G22360.1	AT1G22360.1 | UDP-glucosyl transferase 85A2 | Chr1:7895068-7897527 REVERSE LENGTH=481 | 201606	AT1G22360.1	UGT85A2	AT1G22360.1	AtUGT85A2 UDP-glucosyl transferase 85A2
4.23233e-05	0.25993	0.447	0.52	0.10729	0	Sch000024186	AT2G38870.1	48.611	100	1	70	4.27e-16	68.2	AT2G38870.1	AT2G38870.1 | Serine protease inhibitor%2C potato inhibitor I-type family protein | Chr2:16236546-16237050 REVERSE LENGTH=70 | 201606	AT2G38870.1	NA	AT2G38870.1	NA
9.67722e-50	0.256018	0.386	0.378	2.45318e-46	0	Sch000028411	AT2G05920.1	43.381	98	263	747	6.65e-119	370	AT2G05920.1	AT2G05920.1 | Subtilase family protein | Chr2:2269831-2272207 REVERSE LENGTH=754 | 201606	AT2G05920.1	NA	AT2G05920.1	SBT1.8 subtilase 1.8
1.53036e-44	0.254188	0.527	0.555	3.87945e-41	0	Sch000004131	AT4G33070.1	84.615	95	46	266	1.35e-132	396	AT4G33070.1	AT4G33070.1 | Thiamine pyrophosphate dependent pyruvate decarboxylase family protein | Chr4:15952519-15954676 REVERSE LENGTH=607 | 201606	AT4G33070.1	NA	AT4G33070.1	AtPDC1 PDC1 pyruvate decarboxylase 1
1.75474e-208	0.251285	0.768	0.712	4.44826e-205	0	Sch000020009	AT4G37370.1	55.172	98	1	485	0	563	AT4G37370.1	AT4G37370.1 | cytochrome P450%2C family 81%2C subfamily D%2C polypeptide 8 | Chr4:17569971-17571678 REVERSE LENGTH=497 | 201606	AT4G37370.1	CYP81D8	AT4G37370.1	NA
0	0.250915	0.898	0.765	0	0	Sch000018884	AT5G03380.1	42.246	93	20	392	4.91e-61	204	AT5G03380.1	AT5G03380.1 | Heavy metal transport/detoxification superfamily protein | Chr5:832400-834301 REVERSE LENGTH=392 | 201606	AT5G03380.1	NA	AT5G03380.1	NA
1.44453e-190	0.250877	0.744	0.603	3.66189e-187	0	Sch000014146	AT1G13360.1	45.685	97	15	194	9.63e-32	116	AT1G13360.1	AT1G13360.1 | hypothetical protein | Chr1:4577229-4577813 REVERSE LENGTH=194 | 201606	AT1G13360.1	NA	AT1G13360.1	NA
4.14715e-58	0.244937	0.484	0.482	1.0513e-54	0	Sch000003350	AT5G45670.1	43.202	91	7	334	7.55e-89	275	AT5G45670.1	AT5G45670.1 | GDSL-like Lipase/Acylhydrolase superfamily protein | Chr5:18528600-18530164 FORWARD LENGTH=362 | 201606	AT5G45670.1	NA	AT5G45670.1	NA
3.38348e-164	0.244003	0.655	0.563	8.57713e-161	0	Sch000014632
5.88198e-132	0.240781	0.552	0.514	1.49108e-128	0	Sch000003837	AT1G11330.1	45.443	96	27	840	0	738	AT1G11330.1	AT1G11330.1 | S-locus lectin protein kinase family protein | Chr1:3810372-3813416 FORWARD LENGTH=840 | 201606	AT1G11330.1	NA	AT1G11330.1	NA
3.47298e-83	0.237051	0.547	0.555	8.804e-80	0	Sch000007528	AT1G78780.5	48.361	98	12	249	1.54e-83	254	AT1G78780.5	AT1G78780.5 | pathogenesis-related family protein | Chr1:29621447-29623159 REVERSE LENGTH=252 | 201606	AT1G78780.5	NA	AT1G78780.5	NA
2.09582e-185	0.235004	0.817	0.758	5.31291e-182	0	Sch000006792
1.13218e-122	0.234631	0.529	0.491	2.87008e-119	0	Sch000001558	AT1G76500.1	76.22	53	69	232	3.83e-70	223	AT1G76500.1	AT1G76500.1 | Putative AT-hook DNA-binding family protein | Chr1:28705532-28706440 FORWARD LENGTH=302 | 201606	AT1G76500.1	SOB3	AT1G76500.1	AT-hook motif nuclear-localized protein 29 AHL29
5.48133e-36	0.23357	0.461	0.477	1.38952e-32	0	Sch000019010	AT1G02400.1	55.102	99	1	327	7.42e-125	365	AT1G02400.1	AT1G02400.1 | gibberellin 2-oxidase 6 | Chr1:486964-489391 FORWARD LENGTH=329 | 201606	AT1G02400.1	GA2OX6	AT1G02400.1	ATGA2OX4 ATGA2OX6 DTA1 Arabidopsis thaliana gibberellin 2-oxidase 4 DOWNSTREAM TARGET OF AGL15 1 ARABIDOPSIS THALIANA GIBBERELLIN 2-OXIDASE 6
4.99205e-67	0.228246	0.51	0.542	1.26548e-63	0	Sch000004691	AT3G45940.1	22.92	64	164	685	2.54e-22	103	AT3G45940.1	AT3G45940.1 | Glycosyl hydrolases family 31 protein | Chr3:16886226-16889171 REVERSE LENGTH=868 | 201606	AT3G45940.1	NA	AT3G45940.1	NA
1.97485e-103	0.223037	0.546	0.524	5.00624e-100	0	Sch000018045	AT2G38600.2	62.705	96	9	251	2.16e-116	338	AT2G38600.2	AT2G38600.2 | HAD superfamily%2C subfamily IIIB acid phosphatase | Chr2:16145907-16146857 FORWARD LENGTH=251 | 201606	AT2G38600.2	NA	AT2G38600.2	NA
9.19314e-136	0.222848	0.643	0.552	2.33046e-132	0	Sch000012438	AT5G20250.4	69.009	91	88	844	0	1150	AT5G20250.4	AT5G20250.4 | Raffinose synthase family protein | Chr5:6833730-6836635 FORWARD LENGTH=844 | 201606	AT5G20250.4	DIN10	AT5G20250.4	RS6 raffinose synthase 6
1.16236e-127	0.220667	0.512	0.459	2.94659e-124	0	Sch000014716	AT2G23790.1	54.348	94	1	317	9.28e-125	366	AT2G23790.1	AT2G23790.1 | calcium uniporter (DUF607) | Chr2:10125692-10127455 REVERSE LENGTH=336 | 201606	AT2G23790.1	NA	AT2G23790.1	NA
1.80207e-05	0.219323	0.395	0.465	0.0456826	0	Sch000027548	AT2G05940.1	64.962	84	1	391	1.45e-172	494	AT2G05940.1	AT2G05940.1 | Protein kinase superfamily protein | Chr2:2287514-2289270 REVERSE LENGTH=462 | 201606	AT2G05940.1	RIPK	AT2G05940.1	NA
6.03407e-69	0.20949	0.406	0.404	1.52964e-65	0	Sch000019934	AT1G13700.3	63.433	100	1	268	2.44e-119	347	AT1G13700.3	AT1G13700.3 | 6-phosphogluconolactonase 1 | Chr1:4694475-4695600 REVERSE LENGTH=268 | 201606	AT1G13700.3	PGL1	AT1G13700.3	NA
2.3836e-32	0.206462	0.393	0.407	6.04243e-29	0	Sch000001573	AT2G02990.1	63.755	83	2	230	4.44e-113	329	AT2G02990.1	AT2G02990.1 | ribonuclease 1 | Chr2:873714-874667 FORWARD LENGTH=230 | 201606	AT2G02990.1	RNS1	AT2G02990.1	ATRNS1 RIBONUCLEASE 1
2.5163e-120	0.204655	0.45	0.398	6.37883e-117	0	Sch000004029	AT1G79160.1	46.642	100	5	239	8.16e-51	169	AT1G79160.1	AT1G79160.1 | filamentous hemagglutinin transporter | Chr1:29779862-29780668 REVERSE LENGTH=239 | 201606	AT1G79160.1	NA	AT1G79160.1	NA
5.01709e-181	0.200897	0.795	0.673	1.27183e-177	0	Sch000017958	AT5G37490.1	46.712	99	1	433	9.49e-127	378	AT5G37490.1	AT5G37490.1 | ARM repeat superfamily protein | Chr5:14887744-14889051 FORWARD LENGTH=435 | 201606	AT5G37490.1	NA	AT5G37490.1	NA
1.20021e-60	0.197314	0.509	0.521	3.04253e-57	0	Sch000025608	AT3G13790.1	59.924	99	62	584	0	646	AT3G13790.1	AT3G13790.1 | Glycosyl hydrolases family 32 protein | Chr3:4533084-4535831 REVERSE LENGTH=584 | 201606	AT3G13790.1	ATBFRUCT1	AT3G13790.1	NA
2.12508e-93	0.19664	0.38	0.358	5.38708e-90	0	Sch000020468
3.8098e-179	0.196262	0.664	0.551	9.65784e-176	0	Sch000009004	AT4G27450.1	63.855	99	1	249	1.61e-118	343	AT4G27450.1	AT4G27450.1 | aluminum induced protein with YGL and LRDR motifs | Chr4:13727665-13728683 REVERSE LENGTH=250 | 201606	AT4G27450.1	NA	AT4G27450.1	NA
9.97198e-50	0.194134	0.564	0.558	2.5279e-46	0	Sch000001376	AT4G27280.1	65.138	93	19	127	2.69e-45	146	AT4G27280.1	AT4G27280.1 | Calcium-binding EF-hand family protein | Chr4:13663770-13664162 REVERSE LENGTH=130 | 201606	AT4G27280.1	NA	AT4G27280.1	NA
5.12362e-126	0.193145	0.522	0.49	1.29884e-122	0	Sch000013834	AT1G53350.1	27.123	83	55	873	3.96e-64	234	AT1G53350.1	AT1G53350.1 | Disease resistance protein (CC-NBS-LRR class) family | Chr1:19903899-19906912 FORWARD LENGTH=906 | 201606	AT1G53350.1	NA	AT1G53350.1	NA
3.83273e-261	0.192527	0.835	0.712	9.71597e-258	0	Sch000028098	AT3G05170.1	68.103	83	161	276	2.76e-55	179	AT3G05170.1	AT3G05170.1 | Phosphoglycerate mutase family protein | Chr3:1466738-1468219 FORWARD LENGTH=316 | 201606	AT3G05170.1	NA	AT3G05170.1	NA
5.24531e-77	0.189335	0.44	0.407	1.32968e-73	0	Sch000005463	AT3G09520.1	55.363	91	31	604	0	637	AT3G09520.1	AT3G09520.1 | exocyst subunit exo70 family protein H4 | Chr3:2923743-2925629 FORWARD LENGTH=628 | 201606	AT3G09520.1	EXO70H4	AT3G09520.1	exocyst subunit exo70 family protein H4 ATEXO70H4
0.00114565	0.187945	0.427	0.495	1	0	Sch000013249	AT1G06620.1	47.222	98	11	365	1.79e-116	347	AT1G06620.1	AT1G06620.1 | 2-oxoglutarate (2OG) and Fe(II)-dependent oxygenase superfamily protein | Chr1:2025618-2027094 FORWARD LENGTH=365 | 201606	AT1G06620.1	NA	AT1G06620.1	NA
1.74376e-171	0.187661	0.557	0.47	4.42043e-168	0	Sch000020433	AT5G48930.1	71.183	100	1	433	0	686	AT5G48930.1	AT5G48930.1 | hydroxycinnamoyl-CoA shikimate/quinate hydroxycinnamoyl transferase | Chr5:19836654-19838092 REVERSE LENGTH=433 | 201606	AT5G48930.1	HCT	AT5G48930.1	NA
1.28069e-269	0.186811	0.727	0.64	3.24654e-266	0	Sch000023514	AT1G03220.1	39.573	98	4	425	7.06e-87	274	AT1G03220.1	AT1G03220.1 | Eukaryotic aspartyl protease family protein | Chr1:787143-788444 FORWARD LENGTH=433 | 201606	AT1G03220.1	NA	AT1G03220.1	NA
0	0.182253	0.762	0.584	0	0	Sch000012497	AT3G56240.3	81.967	45	7	67	1.17e-31	112	AT3G56240.3	AT3G56240.3 | copper chaperone | Chr3:20863460-20864402 REVERSE LENGTH=121 | 201606	AT3G56240.3	CCH	AT3G56240.3	NA
2.57106e-87	0.181169	0.562	0.565	6.51764e-84	0	Sch000018586	AT5G42560.1	55.09	66	1	167	4.1e-69	218	AT5G42560.1	AT5G42560.1 | Abscisic acid-responsive (TB2/DP1%2C HVA22) family protein | Chr5:17015573-17016969 FORWARD LENGTH=296 | 201606	AT5G42560.1	NA	AT5G42560.1	NA
1.61061e-119	0.180183	0.643	0.602	4.08289e-116	0	Sch000026182	AT2G39890.2	72.768	85	17	442	0	672	AT2G39890.2	AT2G39890.2 | proline transporter 1 | Chr2:16656022-16658202 FORWARD LENGTH=442 | 201606	AT2G39890.2	PROT1	AT2G39890.2	ATPROT1 PROLINE TRANSPORTER 1
1.50006e-76	0.178324	0.351	0.324	3.80265e-73	0	Sch000007924	AT2G18550.1	49.091	96	3	215	3.83e-63	199	AT2G18550.1	AT2G18550.1 | homeobox protein 21 | Chr2:8049663-8051213 REVERSE LENGTH=220 | 201606	AT2G18550.1	HB21	AT2G18550.1	homeobox-2 homeobox protein 21 HB-2 ATHB21
1.09103e-179	0.174957	0.507	0.42	2.76575e-176	0	Sch000010876	AT1G08410.1	66.332	99	1	584	0	782	AT1G08410.1	AT1G08410.1 | P-loop containing nucleoside triphosphate hydrolases superfamily protein | Chr1:2646307-2649106 FORWARD LENGTH=589 | 201606	AT1G08410.1	NA	AT1G08410.1	LSG1-2 yeast Lsg1 orthologue 2
2.15264e-100	0.171134	0.472	0.426	5.45695e-97	0	Sch000027401	AT2G21210.1	58.947	98	1	95	6.54e-34	115	AT2G21210.1	AT2G21210.1 | SAUR-like auxin-responsive protein family | Chr2:9085513-9085809 REVERSE LENGTH=98 | 201606	AT2G21210.1	NA	AT2G21210.1	SAUR6 SMALL AUXIN UPREGULATED RNA 6
1.91161e-162	0.170858	0.919	0.866	4.84592e-159	0	Sch000013051	AT2G30490.1	86.733	100	1	505	0	910	AT2G30490.1	AT2G30490.1 | cinnamate-4-hydroxylase | Chr2:12993861-12995683 REVERSE LENGTH=505 | 201606	AT2G30490.1	C4H	AT2G30490.1	REDUCED EPRDERMAL FLUORESCENCE 3 CYP73A5 CINNAMATE 4-HYDROXYLASE REF3 ATC4H
1.17186e-218	0.168836	0.649	0.537	2.97066e-215	0	Sch000024994	AT4G39260.3	76.667	41	2	91	1.09e-45	150	AT4G39260.3	AT4G39260.3 | cold%2C circadian rhythm%2C and RNA binding 1 | Chr4:18274166-18274958 REVERSE LENGTH=92 | 201606	AT4G39260.3	CCR1	AT4G39260.3	GRP8 ATGRP8 GR-RBP8 glycine-rich RNA-binding protein 8 GLYCINE-RICH PROTEIN 8
5.01807e-53	0.167562	0.422	0.425	1.27208e-49	0	Sch000011200	AT3G61220.1	53.821	95	7	292	4.07e-106	316	AT3G61220.1	AT3G61220.1 | NAD(P)-binding Rossmann-fold superfamily protein | Chr3:22663025-22664316 FORWARD LENGTH=296 | 201606	AT3G61220.1	SDR1	AT3G61220.1	NA
1.21495e-108	0.165483	0.908	0.811	3.0799e-105	0	Sch000018716	AT3G01500.3	74.205	88	54	336	8.1e-155	442	AT3G01500.3	AT3G01500.3 | carbonic anhydrase 1 | Chr3:195173-197873 REVERSE LENGTH=336 | 201606	AT3G01500.3	CA1	AT3G01500.3	ATBCA1 BETA CARBONIC ANHYDRASE 1 ATSABP3 SABP3 SALICYLIC ACID-BINDING PROTEIN 3 ARABIDOPSIS THALIANA SALICYLIC ACID-BINDING PROTEIN 3
4.00251e-215	0.164208	0.534	0.412	1.01464e-211	0	Sch000017830	AT1G80920.1	63.063	71	54	162	9.2e-45	148	AT1G80920.1	AT1G80920.1 | Chaperone DnaJ-domain superfamily protein | Chr1:30403863-30404549 REVERSE LENGTH=163 | 201606	AT1G80920.1	J8	AT1G80920.1	NA
2.1149e-44	0.163581	0.318	0.307	5.36127e-41	0	Sch000027847	AT3G25130.1	68	13	15	64	4.23e-16	80.1	AT3G25130.1	AT3G25130.1 | acidic leucine-rich nuclear phosphoprotein 32 family B protein | Chr3:9152434-9153654 FORWARD LENGTH=406 | 201606	AT3G25130.1	NA	AT3G25130.1	NA
1.59719e-66	0.163112	0.542	0.542	4.04888e-63	0	Sch000012128	AT3G11840.1	40.848	99	6	445	2.84e-101	312	AT3G11840.1	AT3G11840.1 | E3 ubiquitin-protein ligase PUB24-like protein | Chr3:3736578-3738208 REVERSE LENGTH=456 | 201606	AT3G11840.1	PUB24	AT3G11840.1	NA
1.93893e-42	0.161544	0.497	0.511	4.91519e-39	0	Sch000029114	AT2G15490.3	45.885	98	2	477	4.62e-154	452	AT2G15490.3	AT2G15490.3 | UDP-glycosyltransferase 73B4 | Chr2:6761750-6763398 FORWARD LENGTH=481 | 201606	AT2G15490.3	UGT73B4	AT2G15490.3	NA
1.28419e-115	0.160172	0.522	0.487	3.25542e-112	0	Sch000027347	AT5G21940.1	53.676	50	44	173	6.35e-30	115	AT5G21940.1	AT5G21940.1 | hybrid signal transduction histidine kinase M-like protein | Chr5:7249446-7250353 REVERSE LENGTH=264 | 201606	AT5G21940.1	NA	AT5G21940.1	NA
2.45965e-115	0.159644	0.701	0.62	6.2352e-112	0	Sch000006880	AT1G28480.1	56.757	76	30	137	7.2e-38	129	AT1G28480.1	AT1G28480.1 | Thioredoxin superfamily protein | Chr1:10013634-10014047 REVERSE LENGTH=137 | 201606	AT1G28480.1	GRX480	AT1G28480.1	NA
1.08872e-59	0.158467	0.589	0.58	2.75992e-56	0	Sch000006835	AT1G76690.1	75.815	99	7	374	0	611	AT1G76690.1	AT1G76690.1 | 12-oxophytodienoate reductase 2 | Chr1:28778976-28780355 FORWARD LENGTH=374 | 201606	AT1G76690.1	OPR2	AT1G76690.1	ATOPR2 ARABIDOPSIS 12-OXOPHYTODIENOATE REDUCTASE 2
2.49904e-60	0.157593	0.423	0.407	6.33508e-57	0	Sch000004439	AT1G69870.1	57.094	95	39	617	0	706	AT1G69870.1	AT1G69870.1 | nitrate transporter 1.7 | Chr1:26316208-26320097 FORWARD LENGTH=620 | 201606	AT1G69870.1	NRT1.7	AT1G69870.1	NRT1/ PTR family 2.13 NPF2.13 AtNPF2.13
3.33127e-103	0.154059	0.571	0.555	8.44476e-100	0	Sch000014817	AT2G02800.2	68.647	81	65	366	9.31e-156	449	AT2G02800.2	AT2G02800.2 | protein kinase 2B | Chr2:796889-799250 REVERSE LENGTH=426 | 201606	AT2G02800.2	APK2B	AT2G02800.2	kinase 2 Kin2
1.72921e-82	0.15404	0.561	0.523	4.38355e-79	0	Sch000016423	AT2G26560.1	55.091	92	14	394	1.1e-144	422	AT2G26560.1	AT2G26560.1 | phospholipase A 2A | Chr2:11293912-11295708 REVERSE LENGTH=407 | 201606	AT2G26560.1	PLA2A	AT2G26560.1	PLA IIA PLAII alpha PATATIN-LIKE PROTEIN 2 PHOSPHOLIPASE A 2A PLP2
9.24308e-117	0.153299	0.479	0.421	2.34312e-113	0	Sch000025887	AT4G11820.2	81.385	100	1	461	0	806	AT4G11820.2	AT4G11820.2 | hydroxymethylglutaryl-CoA synthase / HMG-CoA synthase / 3-hydroxy-3-methylglutaryl coenzyme A synthase | Chr4:7109124-7111901 REVERSE LENGTH=461 | 201606	AT4G11820.2	HMGS	AT4G11820.2	FKP1 MVA1 FLAKY POLLEN 1
1.00165e-163	0.1527	0.82	0.703	2.53918e-160	0	Sch000021735	AT4G11600.1	73.034	96	67	228	7.51e-94	277	AT4G11600.1	AT4G11600.1 | glutathione peroxidase 6 | Chr4:7010021-7011330 REVERSE LENGTH=232 | 201606	AT4G11600.1	GPX6	AT4G11600.1	ATGPX6 PHGPX glutathione peroxidase 6 LSC803
1.60037e-125	0.149349	0.681	0.614	4.05693e-122	0	Sch000000826	AT1G28480.1	54.369	78	35	137	5.78e-34	118	AT1G28480.1	AT1G28480.1 | Thioredoxin superfamily protein | Chr1:10013634-10014047 REVERSE LENGTH=137 | 201606	AT1G28480.1	GRX480	AT1G28480.1	NA
2.83277e-58	0.148484	0.454	0.453	7.18108e-55	0	Sch000005479	AT5G48100.1	55.515	95	5	553	0	627	AT5G48100.1	AT5G48100.1 | Laccase/Diphenol oxidase family protein | Chr5:19489530-19492582 REVERSE LENGTH=565 | 201606	AT5G48100.1	TT10	AT5G48100.1	LAC15 AtTT10 LACCASE-LIKE 15 ATLAC15
1.44163e-91	0.148243	0.653	0.616	3.65454e-88	0	Sch000021371	AT2G38970.1	43.399	86	68	654	1.09e-151	459	AT2G38970.1	AT2G38970.1 | Zinc finger (C3HC4-type RING finger) family protein | Chr2:16274135-16276651 FORWARD LENGTH=692 | 201606	AT2G38970.1	NA	AT2G38970.1	NA
1.71954e-160	0.147188	0.745	0.694	4.35902e-157	0	Sch000013967	AT1G53350.1	24.814	93	29	904	3.27e-53	201	AT1G53350.1	AT1G53350.1 | Disease resistance protein (CC-NBS-LRR class) family | Chr1:19903899-19906912 FORWARD LENGTH=906 | 201606	AT1G53350.1	NA	AT1G53350.1	NA
8.18213e-39	0.145747	0.56	0.576	2.07417e-35	0	Sch000023374	AT4G01250.1	34.812	90	3	267	1.62e-30	119	AT4G01250.1	AT4G01250.1 | WRKY family transcription factor | Chr4:522839-524129 REVERSE LENGTH=298 | 201606	AT4G01250.1	WRKY22	AT4G01250.1	NA
4.46605e-29	0.142454	0.393	0.404	1.13214e-25	0	Sch000003064	AT1G53210.1	37.251	90	135	584	4.79e-79	273	AT1G53210.1	AT1G53210.1 | sodium/calcium exchanger family protein / calcium-binding EF hand family protein | Chr1:19844790-19847533 FORWARD LENGTH=585 | 201606	AT1G53210.1	NA	AT1G53210.1	NCL Na+/Ca2+ exchanger AtNCL
1.80384e-18	0.139872	0.457	0.476	4.57274e-15	0	Sch000022711
1.00834e-131	0.137245	0.45	0.383	2.55615e-128	0	Sch000012169	AT1G19250.1	39.695	99	10	518	1.15e-130	395	AT1G19250.1	AT1G19250.1 | flavin-dependent monooxygenase 1 | Chr1:6650656-6653053 REVERSE LENGTH=530 | 201606	AT1G19250.1	FMO1	AT1G19250.1	NA
1.59527e-146	0.136077	0.486	0.406	4.04402e-143	0	Sch000006381	AT4G36040.1	55.446	66	65	161	2.89e-30	110	AT4G36040.1	AT4G36040.1 | Chaperone DnaJ-domain superfamily protein | Chr4:17049708-17050193 REVERSE LENGTH=161 | 201606	AT4G36040.1	J11	AT4G36040.1	DNA J protein C23 DJC23
6.15483e-132	0.135004	0.294	0.198	1.56025e-128	0	Sch000000195
4.85529e-143	0.134301	0.867	0.838	1.23082e-139	0	Sch000023625	AT1G03220.1	36.066	99	4	427	8.88e-78	251	AT1G03220.1	AT1G03220.1 | Eukaryotic aspartyl protease family protein | Chr1:787143-788444 FORWARD LENGTH=433 | 201606	AT1G03220.1	NA	AT1G03220.1	NA
6.86159e-69	0.133134	0.528	0.51	1.73941e-65	0	Sch000000988	AT4G21990.1	73.589	96	26	458	0	691	AT4G21990.1	AT4G21990.1 | APS reductase 3 | Chr4:11657284-11658973 REVERSE LENGTH=458 | 201606	AT4G21990.1	2021-04-03	AT4G21990.1	PRH-26 PRH26 PAPS REDUCTASE HOMOLOG 26 ATAPR3
1.48661e-166	0.133045	0.51	0.426	3.76855e-163	0	Sch000028568	AT5G67300.1	49.645	94	3	274	1.85e-72	229	AT5G67300.1	AT5G67300.1 | myb domain protein r1 | Chr5:26854109-26855026 FORWARD LENGTH=305 | 201606	AT5G67300.1	MYBR1	AT5G67300.1	ARABIDOPSIS THALIANA MYB DOMAIN PROTEIN 44 ATMYBR1 ATMYB44 MYB44
9.05564e-11	0.128198	0.318	0.354	2.29561e-07	0	Sch000014203	AT3G49940.1	76.724	56	1	116	8.29e-62	196	AT3G49940.1	AT3G49940.1 | LOB domain-containing protein 38 | Chr3:18514465-18515302 FORWARD LENGTH=247 | 201606	AT3G49940.1	LBD38	AT3G49940.1	NA
1.02681e-121	0.127612	0.72	0.713	2.60297e-118	0	Sch000001184	AT1G12060.1	34.81	49	17	155	1.12e-21	92.4	AT1G12060.1	AT1G12060.1 | BCL-2-associated athanogene 5 | Chr1:4076334-4076981 FORWARD LENGTH=215 | 201606	AT1G12060.1	BAG5	AT1G12060.1	BCL-2-associated athanogene 5 ATBAG5
2.78367e-64	0.127026	0.434	0.418	7.05659e-61	0	Sch000019073	AT5G52450.1	67.532	94	10	471	0	623	AT5G52450.1	AT5G52450.1 | MATE efflux family protein | Chr5:21289042-21291749 REVERSE LENGTH=486 | 201606	AT5G52450.1	NA	AT5G52450.1	NA
7.05424e-27	0.125902	0.412	0.435	1.78825e-23	0	Sch000029670	AT3G14690.2	56.023	99	33	547	0	615	AT3G14690.2	AT3G14690.2 | cytochrome P450%2C family 72%2C subfamily A%2C polypeptide 15 | Chr3:4937305-4939310 FORWARD LENGTH=547 | 201606	AT3G14690.2	CYP72A15	AT3G14690.2	NA
4.69809e-05	0.125131	0.324	0.379	0.119097	0	Sch000027477	AT5G18030.1	66.667	80	16	87	8.22e-33	112	AT5G18030.1	AT5G18030.1 | SAUR-like auxin-responsive protein family | Chr5:5968527-5968793 FORWARD LENGTH=88 | 201606	AT5G18030.1	NA	AT5G18030.1	SAUR21 SMALL AUXIN UP RNA 21
1.00382e-115	0.124502	0.569	0.558	2.54469e-112	0	Sch000015153	AT5G54160.1	57.637	99	16	361	3.38e-145	419	AT5G54160.1	AT5G54160.1 | O-methyltransferase 1 | Chr5:21982075-21984167 FORWARD LENGTH=363 | 201606	AT5G54160.1	OMT1	AT5G54160.1	OMT3 COMT1 caffeate O-methyltransferase 1 O-methyltransferase 1 ATOMT1 AtCOMT O-methyltransferase 3
2.03953e-54	0.12441	0.524	0.523	5.17022e-51	0	Sch000004596
9.01805e-30	0.122838	0.401	0.397	2.28608e-26	0	Sch000016603	AT1G19670.1	37.952	95	15	318	3.19e-60	199	AT1G19670.1	AT1G19670.1 | chlorophyllase 1 | Chr1:6803796-6804923 REVERSE LENGTH=324 | 201606	AT1G19670.1	CLH1	AT1G19670.1	chlorophyllase 1 ATHCOR1 CORONATINE-INDUCED PROTEIN 1 CORI1 ATCLH1
1.35852e-154	0.120665	0.377	0.322	3.44384e-151	0	Sch000025185	AT2G39980.1	64.657	99	4	479	0	640	AT2G39980.1	AT2G39980.1 | HXXXD-type acyl-transferase family protein | Chr2:16688437-16689885 REVERSE LENGTH=482 | 201606	AT2G39980.1	NA	AT2G39980.1	NA
8.1688e-11	0.119834	0.459	0.511	2.07079e-07	0	Sch000015059	AT3G45140.1	55.531	98	21	896	0	1004	AT3G45140.1	AT3G45140.1 | lipoxygenase 2 | Chr3:16525437-16529233 FORWARD LENGTH=896 | 201606	AT3G45140.1	LOX2	AT3G45140.1	ARABIODOPSIS THALIANA LIPOXYGENASE 2 ATLOX2
1.09398e-105	0.116809	0.548	0.553	2.77325e-102	0	Sch000014633	AT2G43820.1	47.461	96	6	448	2.16e-142	420	AT2G43820.1	AT2G43820.1 | UDP-glucosyltransferase 74F2 | Chr2:18152279-18153715 FORWARD LENGTH=449 | 201606	AT2G43820.1	UGT74F2	AT2G43820.1	ATSAGT1 SAGT1 UDP-glucose:salicylic acid glucosyltransferase 1 Arabidopsis thaliana salicylic acid glucosyltransferase 1 GT salicylic acid glucosyltransferase 1 SGT1
6.89965e-47	0.114293	0.372	0.384	1.74906e-43	0	Sch000000022	AT1G03940.1	32.473	99	10	465	1.28e-70	234	AT1G03940.1	AT1G03940.1 | HXXXD-type acyl-transferase family protein | Chr1:1009542-1010951 REVERSE LENGTH=469 | 201606	AT1G03940.1	NA	AT1G03940.1	NA
2.53137e-144	0.111519	0.638	0.581	6.41703e-141	0	Sch000028680	AT5G64250.1	75.704	98	4	287	2.06e-160	453	AT5G64250.1	AT5G64250.1 | Aldolase-type TIM barrel family protein | Chr5:25697623-25698752 REVERSE LENGTH=293 | 201606	AT5G64250.1	NA	AT5G64250.1	NA
9.34624e-94	0.104957	0.378	0.333	2.36927e-90	0	Sch000009842	AT4G22190.1	46.084	98	59	387	3.13e-66	216	AT4G22190.1	AT4G22190.1 | serine/arginine repetitive matrix-like protein | Chr4:11742102-11743265 REVERSE LENGTH=387 | 201606	AT4G22190.1	NA	AT4G22190.1	NA
5.4287e-101	0.102734	0.483	0.451	1.37618e-97	0	Sch000017502	AT5G13180.1	43.478	70	8	162	3.45e-44	152	AT5G13180.1	AT5G13180.1 | NAC domain containing protein 83 | Chr5:4196643-4197577 FORWARD LENGTH=252 | 201606	AT5G13180.1	NAC083	AT5G13180.1	ANAC083 VND-interacting 2 VNI2 NAC domain containing protein 83
5.55602e-13	0.101589	0.324	0.332	1.40845e-09	0	Sch000024618	AT1G55200.4	41.694	58	349	649	1.29e-60	214	AT1G55200.4	AT1G55200.4 | kinase with adenine nucleotide alpha hydrolases-like domain-containing protein | Chr1:20589309-20592049 REVERSE LENGTH=676 | 201606	AT1G55200.4	NA	AT1G55200.4	NA
6.43297e-45	0.101309	0.429	0.427	1.63076e-41	0	Sch000023669	AT4G27910.1	52.672	90	1	990	0	1019	AT4G27910.1	AT4G27910.1 | SET domain protein 16 | Chr4:13894694-13900256 FORWARD LENGTH=1027 | 201606	AT4G27910.1	SDG16	AT4G27910.1	ATX4
5.66815e-112	0.0984901	0.656	0.633	1.43687e-108	0	Sch000004396	AT4G27290.2	46.043	99	3	829	0	747	AT4G27290.2	AT4G27290.2 | S-locus lectin protein kinase family protein | Chr4:13666281-13669202 FORWARD LENGTH=829 | 201606	AT4G27290.2	NA	AT4G27290.2	NA
2.12407e-25	0.0974061	0.371	0.386	5.38451e-22	0	Sch000029054	AT1G59870.1	72.082	99	32	1469	0	2196	AT1G59870.1	AT1G59870.1 | ABC-2 and Plant PDR ABC-type transporter family protein | Chr1:22034661-22039844 FORWARD LENGTH=1469 | 201606	AT1G59870.1	PEN3	AT1G59870.1	ATP-binding cassette G36 PDR8 PLEIOTROPIC DRUG RESISTANCE 8 ATABCG36 ATPDR8 ABCG36 ARABIDOPSIS PLEIOTROPIC DRUG RESISTANCE 8 Arabidopsis thaliana ATP-binding cassette G36
6.945e-44	0.0971061	0.589	0.555	1.76056e-40	0	Sch000020911	AT3G23230.1	57.143	89	14	139	2.82e-39	132	AT3G23230.1	AT3G23230.1 | Integrase-type DNA-binding superfamily protein | Chr3:8289647-8290066 REVERSE LENGTH=139 | 201606	AT3G23230.1	TDR1	AT3G23230.1	ERF98 Ethylene Response Factor 98 AtERF98 AtTDR1
2.87947e-06	0.0952071	0.423	0.489	0.00729947	0	Sch000029363
2.21563e-96	0.0944531	0.643	0.611	5.61663e-93	0	Sch000006395	AT3G07870.1	29.282	85	25	379	1.63e-29	119	AT3G07870.1	AT3G07870.1 | F-box and associated interaction domains-containing protein | Chr3:2510871-2512124 FORWARD LENGTH=417 | 201606	AT3G07870.1	NA	AT3G07870.1	NA
4.38486e-21	0.0922139	0.305	0.299	1.11156e-17	0	Sch000010495	AT3G57540.1	49.057	90	31	293	2.77e-75	234	AT3G57540.1	AT3G57540.1 | Remorin family protein | Chr3:21301623-21302924 REVERSE LENGTH=296 | 201606	AT3G57540.1	NA	AT3G57540.1	REM4.1 AtREM4.1 remorin group 4 1
2.88375e-68	0.0918661	0.481	0.472	7.31031e-65	0	Sch000020058	AT4G01870.2	58.045	99	52	701	0	791	AT4G01870.2	AT4G01870.2 | tolB protein-like protein | Chr4:808473-810578 REVERSE LENGTH=701 | 201606	AT4G01870.2	NA	AT4G01870.2	NA
5.6273e-89	0.0917919	0.392	0.347	1.42652e-85	0	Sch000019294	AT2G37970.1	67.13	100	32	246	3.66e-96	284	AT2G37970.1	AT2G37970.1 | SOUL heme-binding family protein | Chr2:15890964-15891704 FORWARD LENGTH=246 | 201606	AT2G37970.1	SOUL-1	AT2G37970.1	NA
7.83542e-99	0.0914248	0.33	0.287	1.98628e-95	0	Sch000018278	AT5G59990.1	54.14	65	92	237	1.5e-38	137	AT5G59990.1	AT5G59990.1 | CCT motif family protein | Chr5:24151206-24153084 REVERSE LENGTH=241 | 201606	AT5G59990.1	NA	AT5G59990.1	NA
1.26478e-115	0.0888667	0.418	0.366	3.20623e-112	0	Sch000021869	AT3G59140.1	64.678	98	16	1453	0	1907	AT3G59140.1	AT3G59140.1 | multidrug resistance-associated protein 14 | Chr3:21863519-21868701 REVERSE LENGTH=1453 | 201606	AT3G59140.1	ABCC10	AT3G59140.1	MRP14 ATMRP14 multidrug resistance-associated protein 14
1.55157e-165	0.0888388	0.686	0.595	3.93323e-162	0	Sch000008473	AT1G62300.1	51.744	92	59	551	2e-130	395	AT1G62300.1	AT1G62300.1 | WRKY family transcription factor | Chr1:23016887-23019155 REVERSE LENGTH=553 | 201606	AT1G62300.1	WRKY6	AT1G62300.1	NA
2.24425e-43	0.0883305	0.275	0.262	5.68918e-40	0	Sch000026589	AT3G13750.1	69.684	99	8	732	0	1086	AT3G13750.1	AT3G13750.1 | beta galactosidase 1 | Chr3:4511192-4515756 FORWARD LENGTH=847 | 201606	AT3G13750.1	BGAL1	AT3G13750.1	NA
1.62079e-66	0.0881332	0.582	0.546	4.1087e-63	0	Sch000000506	AT1G13360.1	46.429	96	16	194	3.2e-32	117	AT1G13360.1	AT1G13360.1 | hypothetical protein | Chr1:4577229-4577813 REVERSE LENGTH=194 | 201606	AT1G13360.1	NA	AT1G13360.1	NA
2.82044e-17	0.0874308	0.377	0.422	7.14982e-14	0	Sch000004219	AT5G06740.1	40.729	84	28	635	3.02e-153	465	AT5G06740.1	AT5G06740.1 | Concanavalin A-like lectin protein kinase family protein | Chr5:2084094-2086052 FORWARD LENGTH=652 | 201606	AT5G06740.1	NA	AT5G06740.1	L-type lectin receptor kinase S.5 LecRK-S.5
1.49859e-97	0.086907	0.512	0.463	3.79894e-94	0	Sch000008280	AT5G07710.1	53.445	99	4	468	2.33e-173	503	AT5G07710.1	AT5G07710.1 | Polynucleotidyl transferase%2C ribonuclease H-like superfamily protein | Chr5:2453310-2455357 FORWARD LENGTH=468 | 201606	AT5G07710.1	NA	AT5G07710.1	NEN1 NAC45/86-DEPENDENT EXONUCLEASE-DOMAIN PROTEIN 1
8.2358e-52	0.0867559	0.53	0.541	2.08777e-48	0	Sch000026930
2.16775e-40	0.0865539	0.331	0.316	5.49526e-37	0	Sch000011552
7.12338e-16	0.0854425	0.407	0.452	1.80578e-12	0	Sch000005319
0.00109872	0.0853944	0.393	0.446	1	0	Sch000009396	AT4G09670.1	59.437	99	7	361	2.02e-160	458	AT4G09670.1	AT4G09670.1 | Oxidoreductase family protein | Chr4:6107382-6109049 REVERSE LENGTH=362 | 201606	AT4G09670.1	NA	AT4G09670.1	NA
4.96275e-18	0.0850469	0.363	0.346	1.25806e-14	0	Sch000001107
1.02977e-24	0.0850078	0.333	0.345	2.61048e-21	0	Sch000018395	AT2G14960.1	75.793	99	1	588	0	946	AT2G14960.1	AT2G14960.1 | Auxin-responsive GH3 family protein | Chr2:6451659-6453670 REVERSE LENGTH=590 | 201606	AT2G14960.1	GH3.1	AT2G14960.1	NA
1.00948e-37	0.0847549	0.385	0.387	2.55902e-34	0	Sch000028205	AT4G38620.1	59.375	100	1	282	7.01e-108	317	AT4G38620.1	AT4G38620.1 | myb domain protein 4 | Chr4:18053866-18054876 FORWARD LENGTH=282 | 201606	AT4G38620.1	MYB4	AT4G38620.1	myb domain protein 4 ATMYB4
1.14367e-33	0.0835515	0.482	0.513	2.89921e-30	0	Sch000015080	AT1G53350.1	25.457	79	30	888	1.48e-60	223	AT1G53350.1	AT1G53350.1 | Disease resistance protein (CC-NBS-LRR class) family | Chr1:19903899-19906912 FORWARD LENGTH=906 | 201606	AT1G53350.1	NA	AT1G53350.1	NA
1.32901e-11	0.083168	0.318	0.345	3.36904e-08	0	Sch000005458	AT5G54160.1	73.626	100	1	361	0	566	AT5G54160.1	AT5G54160.1 | O-methyltransferase 1 | Chr5:21982075-21984167 FORWARD LENGTH=363 | 201606	AT5G54160.1	OMT1	AT5G54160.1	OMT3 COMT1 caffeate O-methyltransferase 1 O-methyltransferase 1 ATOMT1 AtCOMT O-methyltransferase 3
3.20447e-69	0.0831624	0.512	0.473	8.12332e-66	0	Sch000029321	AT1G80160.1	73.964	97	1	166	2.9e-89	262	AT1G80160.1	AT1G80160.1 | Lactoylglutathione lyase / glyoxalase I family protein | Chr1:30151101-30151930 FORWARD LENGTH=167 | 201606	AT1G80160.1	GLYI7	AT1G80160.1	NA
4.88991e-66	0.0830772	0.347	0.321	1.23959e-62	0	Sch000013858	AT3G63110.1	60.065	92	3	308	1.06e-124	365	AT3G63110.1	AT3G63110.1 | isopentenyltransferase 3 | Chr3:23318437-23319447 REVERSE LENGTH=336 | 201606	AT3G63110.1	IPT3	AT3G63110.1	isopentenyltransferase 3 ATIPT3
5.54354e-09	0.0809855	0.439	0.5	1.40529e-05	0	Sch000020429	AT2G36970.1	47.379	93	8	474	1.2e-152	449	AT2G36970.1	AT2G36970.1 | UDP-Glycosyltransferase superfamily protein | Chr2:15529050-15530712 FORWARD LENGTH=490 | 201606	AT2G36970.1	NA	AT2G36970.1	NA
1.06064e-60	0.0797211	0.366	0.321	2.68872e-57	0	Sch000008766	AT5G65980.1	54.098	99	45	395	6.55e-144	418	AT5G65980.1	AT5G65980.1 | Auxin efflux carrier family protein | Chr5:26392444-26394232 FORWARD LENGTH=395 | 201606	AT5G65980.1	NA	AT5G65980.1	PILS7 PIN-LIKES 7
6.51117e-83	0.0759156	0.409	0.383	1.65058e-79	0	Sch000009609
0.00136535	0.0753246	0.315	0.373	1	0	Sch000018417	AT3G09270.1	48.544	61	7	211	1.88e-57	189	AT3G09270.1	AT3G09270.1 | glutathione S-transferase TAU 8 | Chr3:2848407-2849226 REVERSE LENGTH=224 | 201606	AT3G09270.1	GSTU8	AT3G09270.1	ATGSTU8 glutathione S-transferase TAU 8
7.07598e-80	0.0731457	0.261	0.422	1.79376e-76	0	Sch000010605	AT3G57240.1	52.063	88	33	341	6.97e-106	318	AT3G57240.1	AT3G57240.1 | beta-1%2C3-glucanase 3 | Chr3:21181916-21183045 REVERSE LENGTH=341 | 201606	AT3G57240.1	BG3	AT3G57240.1	AtBG3
1.75423e-20	0.0728403	0.299	0.398	4.44698e-17	0	Sch000022291	AT5G48430.1	35.589	97	12	403	5.53e-67	221	AT5G48430.1	AT5G48430.1 | Eukaryotic aspartyl protease family protein | Chr5:19627892-19629112 REVERSE LENGTH=406 | 201606	AT5G48430.1	NA	AT5G48430.1	NA
6.05811e-66	0.0705223	0.271	0.235	1.53573e-62	0	Sch000026495
1.03047e-12	0.0692187	0.413	0.451	2.61224e-09	0	Sch000005822
1.59715e-07	0.0682875	0.249	0.289	0.000404877	0	Sch000019226	AT3G09220.1	64.928	97	5	550	0	733	AT3G09220.1	AT3G09220.1 | laccase 7 | Chr3:2827434-2830477 REVERSE LENGTH=567 | 201606	AT3G09220.1	LAC7	AT3G09220.1	NA
1.56344e-65	0.0680437	0.254	0.38	3.96333e-62	0	Sch000012953	AT1G06620.1	33.594	100	106	343	8.69e-35	130	AT1G06620.1	AT1G06620.1 | 2-oxoglutarate (2OG) and Fe(II)-dependent oxygenase superfamily protein | Chr1:2025618-2027094 FORWARD LENGTH=365 | 201606	AT1G06620.1	NA	AT1G06620.1	NA
1.32274e-28	0.067112	0.408	0.429	3.35316e-25	0	Sch000027765	AT1G11050.1	56.822	94	22	593	0	627	AT1G11050.1	AT1G11050.1 | Protein kinase superfamily protein | Chr1:3681892-3683769 FORWARD LENGTH=625 | 201606	AT1G11050.1	NA	AT1G11050.1	NA
3.60136e-58	0.0662051	0.432	0.43	9.12945e-55	0	Sch000016303	AT2G38660.3	60.057	96	8	351	3.94e-149	429	AT2G38660.3	AT2G38660.3 | Amino acid dehydrogenase family protein | Chr2:16166392-16168194 FORWARD LENGTH=352 | 201606	AT2G38660.3	NA	AT2G38660.3	NA
2.71127e-154	0.0661427	0.957	0.859	6.87307e-151	0	Sch000017004
5.13821e-125	0.0653736	0.566	0.523	1.30254e-121	0	Sch000024457
1.45654e-20	0.065111	0.395	0.423	3.69233e-17	0	Sch000018567	AT2G36970.1	47.569	97	6	474	2.3e-158	462	AT2G36970.1	AT2G36970.1 | UDP-Glycosyltransferase superfamily protein | Chr2:15529050-15530712 FORWARD LENGTH=490 | 201606	AT2G36970.1	NA	AT2G36970.1	NA
5.58469e-06	0.0632534	0.419	0.461	0.0141572	0	Sch000009720	AT4G10265.1	57.647	100	1	83	9.88e-26	94	AT4G10265.1	AT4G10265.1 | Wound-responsive family protein | Chr4:6373226-6373477 REVERSE LENGTH=83 | 201606	AT4G10265.1	NA	AT4G10265.1	NA
1.79866e-11	0.0619575	0.354	0.449	4.5596e-08	0	Sch000026378	AT1G22400.1	43.131	93	171	478	1.53e-82	262	AT1G22400.1	AT1G22400.1 | UDP-Glycosyltransferase superfamily protein | Chr1:7903851-7906607 REVERSE LENGTH=489 | 201606	AT1G22400.1	UGT85A1	AT1G22400.1	NA
3.60976e-49	0.0619567	0.456	0.473	9.15075e-46	0	Sch000010420	AT2G46960.2	38.767	96	24	517	1.07e-123	376	AT2G46960.2	AT2G46960.2 | cytochrome P450%2C family 709%2C subfamily B%2C polypeptide 1 | Chr2:19292295-19294212 REVERSE LENGTH=519 | 201606	AT2G46960.2	CYP709B1	AT2G46960.2	NA
9.37829e-31	0.0619535	0.361	0.381	2.3774e-27	0	Sch000017258	AT1G26920.1	42.857	100	1	173	8.26e-28	104	AT1G26920.1	AT1G26920.1 | zinc finger CCHC domain protein | Chr1:9329584-9330105 FORWARD LENGTH=173 | 201606	AT1G26920.1	NA	AT1G26920.1	NA
3.25731e-34	0.0618291	0.345	0.316	8.25729e-31	0	Sch000004995	AT1G29860.1	57.31	51	120	281	6.05e-55	183	AT1G29860.1	AT1G29860.1 | WRKY DNA-binding protein 71 | Chr1:10454482-10455652 FORWARD LENGTH=282 | 201606	AT1G29860.1	WRKY71	AT1G29860.1	ATWRKY71 WRKY DNA-BINDING PROTEIN 71
2.09307e-43	0.0609456	0.3	0.252	5.30593e-40	0	Sch000003135	AT3G07840.1	41.667	98	7	398	1.97e-108	329	AT3G07840.1	AT3G07840.1 | Pectin lyase-like superfamily protein | Chr3:2501893-2503475 REVERSE LENGTH=401 | 201606	AT3G07840.1	NA	AT3G07840.1	NA
9.43028e-14	0.0608626	0.363	0.399	2.39058e-10	0	Sch000013396	AT3G24503.1	68.839	99	11	501	0	722	AT3G24503.1	AT3G24503.1 | aldehyde dehydrogenase 2C4 | Chr3:8919732-8923029 REVERSE LENGTH=501 | 201606	AT3G24503.1	ALDH2C4	AT3G24503.1	aldehyde dehydrogenase 1A REF1 ALDH1A REDUCED EPIDERMAL FLUORESCENCE1
1.1033e-163	0.0601326	0.867	0.803	2.79687e-160	0	Sch000023790	AT1G15000.1	54.523	92	28	428	1.48e-159	462	AT1G15000.1	AT1G15000.1 | serine carboxypeptidase-like 50 | Chr1:5168613-5169947 FORWARD LENGTH=444 | 201606	AT1G15000.1	scpl50	AT1G15000.1	NA
2.06955e-12	0.0600501	0.401	0.444	5.2463e-09	0	Sch000026005	AT1G22380.1	38.763	99	1	480	4.66e-117	357	AT1G22380.1	AT1G22380.1 | UDP-glucosyl transferase 85A3 | Chr1:7900522-7902332 REVERSE LENGTH=488 | 201606	AT1G22380.1	UGT85A3	AT1G22380.1	UDP-glucosyl transferase 85A3 AtUGT85A3
3.53804e-21	0.0582356	0.393	0.418	8.96894e-18	0	Sch000017228	AT3G50560.1	64.103	96	13	272	6.94e-120	348	AT3G50560.1	AT3G50560.1 | NAD(P)-binding Rossmann-fold superfamily protein | Chr3:18761247-18763835 REVERSE LENGTH=272 | 201606	AT3G50560.1	NA	AT3G50560.1	NA
1.00729e-36	0.0582148	0.494	0.508	2.55349e-33	0	Sch000007481	AT1G34300.1	50.661	92	23	468	4.55e-142	437	AT1G34300.1	AT1G34300.1 | lectin protein kinase family protein | Chr1:12503450-12505939 FORWARD LENGTH=829 | 201606	AT1G34300.1	NA	AT1G34300.1	NA
1.31864e-26	0.057852	0.353	0.347	3.34275e-23	0	Sch000019844	AT1G22400.1	48.963	99	1	482	2.37e-180	519	AT1G22400.1	AT1G22400.1 | UDP-Glycosyltransferase superfamily protein | Chr1:7903851-7906607 REVERSE LENGTH=489 | 201606	AT1G22400.1	UGT85A1	AT1G22400.1	NA
4.30561e-25	0.0557138	0.354	0.481	1.09147e-21	0	Sch000019071	AT4G02330.1	57.886	99	7	572	0	678	AT4G02330.1	AT4G02330.1 | Plant invertase/pectin methylesterase inhibitor superfamily | Chr4:1032479-1034928 FORWARD LENGTH=573 | 201606	AT4G02330.1	ATPMEPCRB	AT4G02330.1	NA
3.41181e-90	0.054761	0.646	0.565	8.64894e-87	0	Sch000027310	AT3G16240.1	78.4	100	1	250	8.44e-134	382	AT3G16240.1	AT3G16240.1 | delta tonoplast integral protein | Chr3:5505534-5506788 FORWARD LENGTH=250 | 201606	AT3G16240.1	DELTA-TIP	AT3G16240.1	ATTIP2;1 DELTA-TIP1 AQP1 TIP2;1
7.30143e-63	0.0545563	0.312	0.291	1.85091e-59	0	Sch000017752	AT5G47070.1	56.927	89	1	389	1.73e-155	450	AT5G47070.1	AT5G47070.1 | Protein kinase superfamily protein | Chr5:19118683-19120528 REVERSE LENGTH=410 | 201606	AT5G47070.1	NA	AT5G47070.1	NA
3.95321e-25	0.0542753	0.278	0.389	1.00214e-21	0	Sch000029072	AT5G39160.1	52.511	100	3	219	2.98e-68	213	AT5G39160.1	AT5G39160.1 | RmlC-like cupins superfamily protein | Chr5:15679195-15679970 REVERSE LENGTH=222 | 201606	AT5G39160.1	NA	AT5G39160.1	NA
6.15568e-25	0.0536463	0.356	0.36	1.56047e-21	0	Sch000012167	AT1G21230.1	36.051	85	3	515	2.96e-87	290	AT1G21230.1	AT1G21230.1 | wall associated kinase 5 | Chr1:7429980-7432346 FORWARD LENGTH=733 | 201606	AT1G21230.1	WAK5	AT1G21230.1	NA
1.62233e-30	0.0533187	0.303	0.309	4.1126e-27	0	Sch000008972	AT4G21200.1	58.16	93	2	334	1.57e-140	406	AT4G21200.1	AT4G21200.1 | gibberellin 2-oxidase 8 | Chr4:11302751-11306601 FORWARD LENGTH=338 | 201606	AT4G21200.1	GA2OX8	AT4G21200.1	ARABIDOPSIS THALIANA GIBBERELLIN 2-OXIDASE 8 ATGA2OX8
0.00584534	0.0530774	0.231	0.237	1	0	Sch000012338	AT4G33870.1	46.541	67	65	381	7.59e-90	283	AT4G33870.1	AT4G33870.1 | Peroxidase superfamily protein | Chr4:16234670-16236492 REVERSE LENGTH=404 | 201606	AT4G33870.1	NA	AT4G33870.1	NA
3.48081e-93	0.0526566	0.304	0.254	8.82386e-90	0	Sch000011816	AT2G30340.1	76.543	67	1	160	1.23e-81	249	AT2G30340.1	AT2G30340.1 | LOB domain-containing protein 13 | Chr2:12931306-12932540 REVERSE LENGTH=268 | 201606	AT2G30340.1	LBD13	AT2G30340.1	NA
7.30125e-12	0.0519938	0.337	0.356	1.85087e-08	0	Sch000005345	AT5G57580.1	38.956	52	94	341	5.23e-43	161	AT5G57580.1	AT5G57580.1 | Calmodulin-binding protein | Chr5:23314994-23317683 REVERSE LENGTH=647 | 201606	AT5G57580.1	NA	AT5G57580.1	NA
1.54442e-39	0.0515118	0.31	0.251	3.91511e-36	0	Sch000028036	AT5G60900.1	36.961	98	22	537	1.61e-86	289	AT5G60900.1	AT5G60900.1 | receptor-like protein kinase 1 | Chr5:24498467-24501494 REVERSE LENGTH=832 | 201606	AT5G60900.1	RLK1	AT5G60900.1	NA
5.25804e-35	0.0508793	0.566	0.589	1.33291e-31	0	Sch000002310
1.99717e-14	0.0507019	0.279	0.372	5.06284e-11	0	Sch000004160	AT3G60130.1	43.922	85	30	501	1.34e-130	396	AT3G60130.1	AT3G60130.1 | beta glucosidase 16 | Chr3:22210343-22213650 FORWARD LENGTH=514 | 201606	AT3G60130.1	BGLU16	AT3G60130.1	NA
8.25975e-22	0.0503977	0.405	0.422	2.09385e-18	0	Sch000000652	AT4G23420.2	63.836	68	1	312	3.39e-147	427	AT4G23420.2	AT4G23420.2 | NAD(P)-binding Rossmann-fold superfamily protein | Chr4:12226288-12228562 FORWARD LENGTH=316 | 201606	AT4G23420.2	NA	AT4G23420.2	NA
4.15505e-89	0.0503416	0.667	0.634	1.05331e-85	0	Sch000008341
1.44396e-56	0.0501777	0.487	0.479	3.66045e-53	0	Sch000007171	AT2G05830.1	68.462	97	4	368	0	520	AT2G05830.1	AT2G05830.1 | NagB/RpiA/CoA transferase-like superfamily protein | Chr2:2229759-2231839 FORWARD LENGTH=374 | 201606	AT2G05830.1	NA	AT2G05830.1	5-METHYLTHIORIBOSE KINASE 1 MTI1
2.35807e-55	0.0494756	0.329	0.297	5.9777e-52	0	Sch000020451	AT2G36090.1	46.541	94	17	314	1.03e-89	275	AT2G36090.1	AT2G36090.1 | F-box family protein | Chr2:15158631-15159584 FORWARD LENGTH=317 | 201606	AT2G36090.1	NA	AT2G36090.1	NA
3.51611e-63	0.0491783	0.476	0.485	8.91333e-60	0	Sch000014304	AT1G21270.1	43.404	93	7	692	0	563	AT1G21270.1	AT1G21270.1 | wall-associated kinase 2 | Chr1:7444997-7447345 FORWARD LENGTH=732 | 201606	AT1G21270.1	WAK2	AT1G21270.1	NA
0.00825497	0.0474169	0.257	0.327	1	0	Sch000026079	AT1G52540.1	51.692	85	5	323	5.74e-114	340	AT1G52540.1	AT1G52540.1 | Protein kinase superfamily protein | Chr1:19570298-19571884 REVERSE LENGTH=350 | 201606	AT1G52540.1	NA	AT1G52540.1	NA
1.34999e-45	0.0467921	0.563	0.549	3.42222e-42	0	Sch000018757	AT5G10170.1	89.804	100	1	510	0	971	AT5G10170.1	AT5G10170.1 | myo-inositol-1-phosphate synthase 3 | Chr5:3187538-3190161 REVERSE LENGTH=510 | 201606	AT5G10170.1	MIPS3	AT5G10170.1	MYO-INOSITOL-1-PHOSTPATE SYNTHASE 3 ATMIPS3
3.86667e-33	0.0466114	0.522	0.514	9.802e-30	0	Sch000023444	AT5G23960.2	41.081	100	1	545	6.57e-142	425	AT5G23960.2	AT5G23960.2 | terpene synthase 21 | Chr5:8092969-8095128 FORWARD LENGTH=545 | 201606	AT5G23960.2	TPS21	AT5G23960.2	ATTPS21
2.92203e-27	0.0464727	0.292	0.269	7.40734e-24	0	Sch000011386	AT2G14960.1	76.736	98	18	588	0	915	AT2G14960.1	AT2G14960.1 | Auxin-responsive GH3 family protein | Chr2:6451659-6453670 REVERSE LENGTH=590 | 201606	AT2G14960.1	GH3.1	AT2G14960.1	NA
1.76661e-85	0.0462668	0.627	0.578	4.47835e-82	0	Sch000006133	AT5G62790.1	81.132	99	2	474	0	785	AT5G62790.1	AT5G62790.1 | 1-deoxy-D-xylulose 5-phosphate reductoisomerase | Chr5:25214358-25217292 REVERSE LENGTH=477 | 201606	AT5G62790.1	DXR	AT5G62790.1	PIGMENT-DEFECTIVE EMBRYO 129 PDE129
6.34455e-31	0.0458623	0.413	0.424	1.60834e-27	0	Sch000026274	AT4G17260.1	79.32	100	1	353	0	562	AT4G17260.1	AT4G17260.1 | Lactate/malate dehydrogenase family protein | Chr4:9674057-9675309 FORWARD LENGTH=353 | 201606	AT4G17260.1	NA	AT4G17260.1	NA
3.50491e-91	0.0454254	0.253	0.198	8.88494e-88	0	Sch000020358	AT2G28690.1	46.078	52	14	191	3.93e-44	155	AT2G28690.1	AT2G28690.1 | TOX high mobility group box protein%2C putative (DUF1635) | Chr2:12307140-12308477 REVERSE LENGTH=231 | 201606	AT2G28690.1	NA	AT2G28690.1	NA
5.8392e-48	0.0450517	0.271	0.241	1.48024e-44	0	Sch000015375
1.08777e-37	0.0450258	0.565	0.57	2.7575e-34	0	Sch000000064	AT1G03220.1	40.554	99	47	429	4.87e-88	277	AT1G03220.1	AT1G03220.1 | Eukaryotic aspartyl protease family protein | Chr1:787143-788444 FORWARD LENGTH=433 | 201606	AT1G03220.1	NA	AT1G03220.1	NA
5.27579e-19	0.0439423	0.311	0.337	1.33741e-15	0	Sch000016860	AT4G24570.1	70.548	100	30	313	7.41e-144	411	AT4G24570.1	AT4G24570.1 | dicarboxylate carrier 2 | Chr4:12686546-12687487 FORWARD LENGTH=313 | 201606	AT4G24570.1	DIC2	AT4G24570.1	NA
3.27505e-40	0.0409758	0.353	0.359	8.30226e-37	0	Sch000021792	AT2G29380.1	50.859	70	72	361	1.34e-87	273	AT2G29380.1	AT2G29380.1 | highly ABA-induced PP2C protein 3 | Chr2:12608855-12610124 FORWARD LENGTH=362 | 201606	AT2G29380.1	HAI3	AT2G29380.1	NA
1.77531e-19	0.0400361	0.444	0.49	4.50041e-16	0	Sch000021190	AT1G03230.1	39.698	94	32	428	6.2e-84	267	AT1G03230.1	AT1G03230.1 | Eukaryotic aspartyl protease family protein | Chr1:790110-791414 FORWARD LENGTH=434 | 201606	AT1G03230.1	NA	AT1G03230.1	NA
3.42486e-23	0.0400056	0.212	0.137	8.68203e-20	0	Sch000021678
2.83314e-07	0.0379462	0.403	0.471	0.0007182	0	Sch000021350	AT2G45360.1	53.061	99	21	215	4.09e-68	211	AT2G45360.1	AT2G45360.1 | ankyrin repeat/KH domain protein (DUF1442) | Chr2:18698619-18699360 FORWARD LENGTH=215 | 201606	AT2G45360.1	NA	AT2G45360.1	NA
2.04621e-26	0.0376288	0.417	0.429	5.18714e-23	0	Sch000027377	AT5G14180.1	42.396	97	14	415	5.47e-118	354	AT5G14180.1	AT5G14180.1 | Myzus persicae-induced lipase 1 | Chr5:4571442-4574413 REVERSE LENGTH=418 | 201606	AT5G14180.1	MPL1	AT5G14180.1	NA
0.000333952	0.0375882	0.327	0.416	0.846568	0	Sch000013766	AT3G26310.1	41.286	91	32	495	1.02e-121	370	AT3G26310.1	AT3G26310.1 | cytochrome P450%2C family 71%2C subfamily B%2C polypeptide 35 | Chr3:9641089-9642779 REVERSE LENGTH=500 | 201606	AT3G26310.1	CYP71B35	AT3G26310.1	NA
5.29832e-14	0.0371649	0.225	0.28	1.34312e-10	0	Sch000024222	AT5G20870.1	63.395	86	12	497	0	626	AT5G20870.1	AT5G20870.1 | O-Glycosyl hydrolases family 17 protein | Chr5:7080037-7081739 REVERSE LENGTH=501 | 201606	AT5G20870.1	NA	AT5G20870.1	NA
3.03095e-74	0.0357291	0.459	0.439	7.68345e-71	0	Sch000028737	AT5G56550.1	53.846	53	72	162	9.5e-22	88.6	AT5G56550.1	AT5G56550.1 | oxidative stress 3 | Chr5:22895847-22896502 REVERSE LENGTH=172 | 201606	AT5G56550.1	OXS3	AT5G56550.1	OXIDATIVE STRESS 3 ATOXS3
3.59745e-09	0.0357118	0.239	0.288	9.11953e-06	0	Sch000014445	AT1G14820.3	64.435	97	1	239	5.82e-108	316	AT1G14820.3	AT1G14820.3 | Sec14p-like phosphatidylinositol transfer family protein | Chr1:5105237-5106793 REVERSE LENGTH=252 | 201606	AT1G14820.3	NA	AT1G14820.3	NA
4.1942e-17	0.0356429	0.315	0.288	1.06323e-13	0	Sch000026595	AT3G48280.1	45.565	93	2	486	1.3e-155	457	AT3G48280.1	AT3G48280.1 | cytochrome P450%2C family 71%2C subfamily A%2C polypeptide 25 | Chr3:17879594-17881164 FORWARD LENGTH=490 | 201606	AT3G48280.1	CYP71A25	AT3G48280.1	NA
2.66839e-69	0.0345744	0.744	0.67	6.76436e-66	0	Sch000027253
5.8904e-35	0.0341977	0.273	0.273	1.49322e-31	0	Sch000009254	AT5G38200.1	74.94	99	12	430	0	662	AT5G38200.1	AT5G38200.1 | Class I glutamine amidotransferase-like superfamily protein | Chr5:15256383-15258474 FORWARD LENGTH=436 | 201606	AT5G38200.1	NA	AT5G38200.1	NA
4.74807e-05	0.0336396	0.157	0.203	0.120364	0	Sch000015794	AT5G64700.1	49.441	99	2	353	8.47e-104	313	AT5G64700.1	AT5G64700.1 | nodulin MtN21 /EamA-like transporter family protein | Chr5:25865190-25866845 REVERSE LENGTH=359 | 201606	AT5G64700.1	UMAMIT21	AT5G64700.1	NA
6.55639e-111	0.0330491	0.279	0.196	1.66205e-107	0	Sch000028325	AT5G60910.1	60.63	98	1	235	1.82e-99	294	AT5G60910.1	AT5G60910.1 | AGAMOUS-like 8 | Chr5:24502736-24506013 REVERSE LENGTH=242 | 201606	AT5G60910.1	AGL8	AT5G60910.1	FRUITFULL FUL
9.2451e-115	0.0320437	0.596	0.497	2.34363e-111	0	Sch000019175	AT2G37170.2	82.042	99	44	326	9.18e-169	475	AT2G37170.2	AT2G37170.2 | plasma membrane intrinsic protein 2 | Chr2:15613624-15614920 REVERSE LENGTH=328 | 201606	AT2G37170.2	PIP2B	AT2G37170.2	PLASMA MEMBRANE INTRINSIC PROTEIN 2;2 PIP2;2
5.32683e-44	0.0318651	0.439	0.442	1.35035e-40	0	Sch000025089	AT3G57190.1	50.646	91	27	402	1.26e-124	371	AT3G57190.1	AT3G57190.1 | peptide chain release factor | Chr3:21166468-21168198 FORWARD LENGTH=406 | 201606	AT3G57190.1	PrfB3	AT3G57190.1	NA
3.93226e-13	0.0303239	0.346	0.376	9.96828e-10	0	Sch000015721	AT1G19390.1	59.062	90	422	741	5.46e-126	384	AT1G19390.1	AT1G19390.1 | Wall-associated kinase family protein | Chr1:6700772-6703368 REVERSE LENGTH=788 | 201606	AT1G19390.1	NA	AT1G19390.1	NA
2.09314e-45	0.0297141	0.443	0.426	5.30611e-42	0	Sch000022388	AT4G23030.1	69.099	89	30	495	0	592	AT4G23030.1	AT4G23030.1 | MATE efflux family protein | Chr4:12072857-12074365 FORWARD LENGTH=502 | 201606	AT4G23030.1	NA	AT4G23030.1	NA
5.74029e-30	0.0291119	0.254	0.189	1.45516e-26	0	Sch000021888	AT1G61560.1	60.041	90	6	486	0	594	AT1G61560.1	AT1G61560.1 | Seven transmembrane MLO family protein | Chr1:22708875-22712032 REVERSE LENGTH=583 | 201606	AT1G61560.1	MLO6	AT1G61560.1	ATMLO6 MILDEW RESISTANCE LOCUS O 6
3.81753e-23	0.0288235	0.411	0.433	9.67745e-20	0	Sch000013684	AT1G14780.1	53.14	99	1	619	0	649	AT1G14780.1	AT1G14780.1 | MAC/Perforin domain-containing protein | Chr1:5091020-5093873 FORWARD LENGTH=627 | 201606	AT1G14780.1	NA	AT1G14780.1	NA
1.11264e-85	0.0283502	0.325	0.274	2.82055e-82	0	Sch000009512
4.84539e-08	0.0279216	0.27	0.228	0.000122831	0	Sch000028772	AT3G48280.1	47.465	98	3	486	9.65e-161	470	AT3G48280.1	AT3G48280.1 | cytochrome P450%2C family 71%2C subfamily A%2C polypeptide 25 | Chr3:17879594-17881164 FORWARD LENGTH=490 | 201606	AT3G48280.1	CYP71A25	AT3G48280.1	NA
1.35161e-56	0.0274909	0.413	0.389	3.42633e-53	0	Sch000018026	AT5G27450.3	67.01	99	1	378	1.33e-179	509	AT5G27450.3	AT5G27450.3 | mevalonate kinase | Chr5:9691051-9692975 FORWARD LENGTH=378 | 201606	AT5G27450.3	MK	AT5G27450.3	MEVALONATE KINASE MVK
4.89922e-14	0.0270619	0.248	0.258	1.24195e-10	0	Sch000016947	AT5G16600.1	60.987	73	1	199	6.25e-92	280	AT5G16600.1	AT5G16600.1 | myb domain protein 43 | Chr5:5438291-5440214 FORWARD LENGTH=327 | 201606	AT5G16600.1	MYB43	AT5G16600.1	myb domain protein 43 AtMYB43
0.000625953	0.0269635	0.299	0.322	1	0	Sch000000753	AT1G79670.1	44.852	91	25	695	1.04e-173	521	AT1G79670.1	AT1G79670.1 | Wall-associated kinase family protein | Chr1:29976887-29979337 REVERSE LENGTH=751 | 201606	AT1G79670.1	RFO1	AT1G79670.1	WAKL22
1.39832e-17	0.0251012	0.488	0.521	3.54473e-14	0	Sch000017164	AT2G35930.1	54.321	99	9	406	2.98e-153	444	AT2G35930.1	AT2G35930.1 | plant U-box 23 | Chr2:15083101-15084336 REVERSE LENGTH=411 | 201606	AT2G35930.1	PUB23	AT2G35930.1	AtPUB23
0.00610243	0.0245733	0.268	0.293	1	0	Sch000019013	AT3G60130.1	42.805	87	30	501	3.24e-137	415	AT3G60130.1	AT3G60130.1 | beta glucosidase 16 | Chr3:22210343-22213650 FORWARD LENGTH=514 | 201606	AT3G60130.1	BGLU16	AT3G60130.1	NA
2.25562e-21	0.0229441	0.266	0.378	5.71799e-18	0	Sch000028050	AT5G17390.1	50.292	71	115	285	1.29e-49	167	AT5G17390.1	AT5G17390.1 | Adenine nucleotide alpha hydrolases-like superfamily protein | Chr5:5727640-5728688 FORWARD LENGTH=285 | 201606	AT5G17390.1	NA	AT5G17390.1	NA
2.41142e-08	0.0217512	0.176	0.254	6.11296e-05	0	Sch000001190	AT3G23240.1	60.44	81	36	215	7.61e-72	222	AT3G23240.1	AT3G23240.1 | ethylene response factor 1 | Chr3:8295705-8296361 FORWARD LENGTH=218 | 201606	AT3G23240.1	ERF1	AT3G23240.1	AtERF#092 ERF1B
1.04358e-42	0.0215314	0.855	0.756	2.64548e-39	0	Sch000022369	AT1G09070.1	44.923	91	1	286	7.72e-51	174	AT1G09070.1	AT1G09070.1 | soybean gene regulated by cold-2 | Chr1:2927767-2928741 FORWARD LENGTH=324 | 201606	AT1G09070.1	SRC2	AT1G09070.1	AtSRC2 SOYBEAN GENE REGULATED BY COLD-2 (AT)SRC2
3.00055e-12	0.0209691	0.304	0.39	7.60641e-09	0	Sch000023497	AT2G38970.1	42.928	88	65	654	2.72e-156	471	AT2G38970.1	AT2G38970.1 | Zinc finger (C3HC4-type RING finger) family protein | Chr2:16274135-16276651 FORWARD LENGTH=692 | 201606	AT2G38970.1	NA	AT2G38970.1	NA
5.28714e-13	0.0209096	0.28	0.344	1.34029e-09	0	Sch000001900	AT4G16740.1	33.919	98	24	564	2.32e-100	318	AT4G16740.1	AT4G16740.1 | terpene synthase 03 | Chr4:9407856-9410877 FORWARD LENGTH=565 | 201606	AT4G16740.1	TPS03	AT4G16740.1	terpene synthase 03 ATTPS03
5.37449e-36	0.0201373	0.283	0.252	1.36243e-32	0	Sch000000570	AT1G24100.1	49.227	97	11	458	2.32e-152	446	AT1G24100.1	AT1G24100.1 | UDP-glucosyl transferase 74B1 | Chr1:8525547-8527010 REVERSE LENGTH=460 | 201606	AT1G24100.1	UGT74B1	AT1G24100.1	NA
3.72724e-09	0.0191366	0.464	0.504	9.44855e-06	0	Sch000004566	AT1G71100.1	71.605	84	23	265	7.42e-122	353	AT1G71100.1	AT1G71100.1 | Ribose 5-phosphate isomerase%2C type A protein | Chr1:26814726-26815529 FORWARD LENGTH=267 | 201606	AT1G71100.1	RSW10	AT1G71100.1	NA
5.65712e-06	0.0189044	0.283	0.322	0.0143408	0	Sch000025444	AT4G37870.1	82.836	99	8	671	0	1130	AT4G37870.1	AT4G37870.1 | phosphoenolpyruvate carboxykinase 1 | Chr4:17802974-17806332 REVERSE LENGTH=671 | 201606	AT4G37870.1	PCK1	AT4G37870.1	PHOSPHOENOLPYRUVATE CARBOXYKINASE PEPCK
2.44502e-05	0.0188238	0.334	0.368	0.0619811	0	Sch000021118	AT1G15520.1	68.194	99	5	1423	0	2070	AT1G15520.1	AT1G15520.1 | pleiotropic drug resistance 12 | Chr1:5331993-5338175 REVERSE LENGTH=1423 | 201606	AT1G15520.1	ABCG40	AT1G15520.1	PDR12 Arabidopsis thaliana ATP-binding cassette G40 ATPDR12 PLEIOTROPIC DRUG RESISTANCE 12 ATABCG40 pleiotropic drug resistance 12
1.96463e-06	0.0186291	0.347	0.437	0.00498033	0	Sch000017758	AT1G61560.1	62.5	99	1	581	0	722	AT1G61560.1	AT1G61560.1 | Seven transmembrane MLO family protein | Chr1:22708875-22712032 REVERSE LENGTH=583 | 201606	AT1G61560.1	MLO6	AT1G61560.1	ATMLO6 MILDEW RESISTANCE LOCUS O 6
1.27418e-07	0.0184745	0.345	0.381	0.000323005	0	Sch000010421	AT2G27310.1	40.299	98	3	335	1.12e-80	253	AT2G27310.1	AT2G27310.1 | F-box family protein | Chr2:11683954-11684967 REVERSE LENGTH=337 | 201606	AT2G27310.1	NA	AT2G27310.1	NA
6.36524e-73	0.0168186	0.246	0.203	1.61359e-69	0	Sch000028892	AT1G14520.2	77.346	100	1	309	0	509	AT1G14520.2	AT1G14520.2 | myo-inositol oxygenase 1 | Chr1:4968376-4969954 REVERSE LENGTH=309 | 201606	AT1G14520.2	MIOX1	AT1G14520.2	NA
4.51041e-99	0.0165549	0.251	0.169	1.14339e-95	0	Sch000020091	AT5G07680.1	53.709	97	12	329	1.13e-111	332	AT5G07680.1	AT5G07680.1 | NAC domain containing protein 80 | Chr5:2436092-2437322 FORWARD LENGTH=329 | 201606	AT5G07680.1	NAC080	AT5G07680.1	ATNAC4 Arabidopsis NAC domain containing protein 79 ANAC079 NAC domain containing protein 80 ANAC080 NAC4
6.30656e-47	0.0161955	0.23	0.31	1.59871e-43	0	Sch000002643	AT1G68570.1	63.712	98	13	585	0	796	AT1G68570.1	AT1G68570.1 | Major facilitator superfamily protein | Chr1:25746811-25750110 FORWARD LENGTH=596 | 201606	AT1G68570.1	NA	AT1G68570.1	NPF3.1 NRT1/ PTR family 3.1 AtNPF3.1
4.79326e-86	0.0157487	0.238	0.13	1.21509e-82	0	Sch000017520	AT5G25120.1	38.34	96	2	492	8.16e-116	355	AT5G25120.1	AT5G25120.1 | cytochrome p450%2C family 71%2C subfamily B%2C polypeptide 11 | Chr5:8662851-8664432 FORWARD LENGTH=496 | 201606	AT5G25120.1	CYP71B11	AT5G25120.1	NA
7.57691e-28	0.0154436	0.245	0.359	1.92075e-24	0	Sch000012982	AT1G08440.1	52.43	85	7	396	9.82e-151	442	AT1G08440.1	AT1G08440.1 | aluminum activated malate transporter family protein | Chr1:2663027-2665343 FORWARD LENGTH=501 | 201606	AT1G08440.1	NA	AT1G08440.1	NA
1.88218e-51	0.0153334	0.286	0.271	4.77133e-48	0	Sch000028112	AT2G15490.1	30.986	99	2	482	3.13e-61	210	AT2G15490.1	AT2G15490.1 | UDP-glycosyltransferase 73B4 | Chr2:6761750-6763398 FORWARD LENGTH=484 | 201606	AT2G15490.1	UGT73B4	AT2G15490.1	NA
9.30525e-89	0.0153117	0.838	0.787	2.35888e-85	0	Sch000002924
3.91438e-30	0.0149846	0.243	0.354	9.92295e-27	0	Sch000016386	AT1G05830.4	58.459	85	587	1080	0	622	AT1G05830.4	AT1G05830.4 | trithorax-like protein 2 | Chr1:1754452-1761225 FORWARD LENGTH=1083 | 201606	AT1G05830.4	ATX2	AT1G05830.4	SDG30 SET DOMAIN PROTEIN 30
3.23616e-43	0.0144513	0.309	0.29	8.20367e-40	0	Sch000012460	AT4G28570.2	54.681	95	7	660	0	702	AT4G28570.2	AT4G28570.2 | Long-chain fatty alcohol dehydrogenase family protein | Chr4:14119548-14121923 FORWARD LENGTH=748 | 201606	AT4G28570.2	NA	AT4G28570.2	NA
2.36057e-22	0.0139906	0.273	0.328	5.98406e-19	0	Sch000011250	AT4G26200.1	75.291	97	16	444	0	662	AT4G26200.1	AT4G26200.1 | 1-amino-cyclopropane-1-carboxylate synthase 7 | Chr4:13275307-13276946 FORWARD LENGTH=447 | 201606	AT4G26200.1	ACS7	AT4G26200.1	ACCS7 ATACS7 1-amino-cyclopropane-1-carboxylate synthase 7
5.33654e-89	0.013942	0.192	0.303	1.35281e-85	0	Sch000025217	AT3G14360.1	54.402	83	69	508	4.14e-159	467	AT3G14360.1	AT3G14360.1 | alpha/beta-Hydrolases superfamily protein | Chr3:4791596-4793534 FORWARD LENGTH=518 | 201606	AT3G14360.1	NA	AT3G14360.1	NA
0.00887212	0.0139027	0.298	0.312	1	0	Sch000006047	AT2G36970.1	60.168	97	7	477	0	568	AT2G36970.1	AT2G36970.1 | UDP-Glycosyltransferase superfamily protein | Chr2:15529050-15530712 FORWARD LENGTH=490 | 201606	AT2G36970.1	NA	AT2G36970.1	NA
5.70993e-05	0.0135208	0.345	0.395	0.144747	0	Sch000017463	AT5G38710.1	53.704	81	42	473	4.75e-169	491	AT5G38710.1	AT5G38710.1 | Methylenetetrahydrofolate reductase family protein | Chr5:15501340-15503899 FORWARD LENGTH=476 | 201606	AT5G38710.1	NA	AT5G38710.1	NA
1.69311e-38	0.0133117	0.225	0.176	4.29204e-35	0	Sch000011173	AT4G19040.1	73.018	99	2	718	0	1073	AT4G19040.1	AT4G19040.1 | ENHANCED DISEASE RESISTANCE 2 | Chr4:10431799-10437171 REVERSE LENGTH=718 | 201606	AT4G19040.1	EDR2	AT4G19040.1	NA
3.03054e-39	0.0128887	0.103	0.115	7.68243e-36	0	Sch000029696	AT5G05340.1	64.094	93	27	324	1.99e-135	392	AT5G05340.1	AT5G05340.1 | Peroxidase superfamily protein | Chr5:1579142-1580819 REVERSE LENGTH=324 | 201606	AT5G05340.1	PRX52	AT5G05340.1	NA
4.13513e-15	0.0128106	0.339	0.359	1.04826e-11	0	Sch000023266	AT1G01490.2	63.38	50	2	71	4.87e-22	88.6	AT1G01490.2	AT1G01490.2 | Heavy metal transport/detoxification superfamily protein | Chr1:180401-182066 REVERSE LENGTH=177 | 201606	AT1G01490.2	NA	AT1G01490.2	NA
3.63643e-32	0.0128084	0.352	0.354	9.21835e-29	0	Sch000014794	AT2G15490.1	28.189	96	2	471	5.87e-54	191	AT2G15490.1	AT2G15490.1 | UDP-glycosyltransferase 73B4 | Chr2:6761750-6763398 FORWARD LENGTH=484 | 201606	AT2G15490.1	UGT73B4	AT2G15490.1	NA
2.38424e-09	0.0127076	0.394	0.427	6.04406e-06	0	Sch000012795	AT1G21230.1	51.872	100	366	733	2.73e-115	355	AT1G21230.1	AT1G21230.1 | wall associated kinase 5 | Chr1:7429980-7432346 FORWARD LENGTH=733 | 201606	AT1G21230.1	WAK5	AT1G21230.1	NA
1.38055e-58	0.0124986	0.386	0.374	3.49968e-55	0	Sch000012664	AT5G57580.1	63.134	98	2	637	0	786	AT5G57580.1	AT5G57580.1 | Calmodulin-binding protein | Chr5:23314994-23317683 REVERSE LENGTH=647 | 201606	AT5G57580.1	NA	AT5G57580.1	NA
1.7396e-41	0.0120511	0.253	0.329	4.40989e-38	0	Sch000011929	AT3G48280.1	44.467	97	2	486	1.16e-151	446	AT3G48280.1	AT3G48280.1 | cytochrome P450%2C family 71%2C subfamily A%2C polypeptide 25 | Chr3:17879594-17881164 FORWARD LENGTH=490 | 201606	AT3G48280.1	CYP71A25	AT3G48280.1	NA
3.59064e-28	0.0119397	0.344	0.313	9.10227e-25	0	Sch000025423	AT2G39530.1	42.69	86	28	173	1.66e-25	99.4	AT2G39530.1	AT2G39530.1 | Uncharacterized protein family (UPF0497) | Chr2:16498659-16499401 REVERSE LENGTH=178 | 201606	AT2G39530.1	NA	AT2G39530.1	CASP-like protein 4D1 CASPL4D1
2.19374e-166	0.0116053	0.25	0.155	5.56112e-163	0	Sch000027853	AT1G64760.2	35.874	86	25	452	6.12e-87	279	AT1G64760.2	AT1G64760.2 | O-Glycosyl hydrolases family 17 protein | Chr1:24054220-24056194 REVERSE LENGTH=481 | 201606	AT1G64760.2	NA	AT1G64760.2	NA
2.15423e-10	0.011381	0.252	0.242	5.46096e-07	0	Sch000008395	AT3G53040.1	44.375	87	53	472	3e-85	275	AT3G53040.1	AT3G53040.1 | late embryogenesis abundant protein%2C putative / LEA protein | Chr3:19664797-19666405 REVERSE LENGTH=479 | 201606	AT3G53040.1	NA	AT3G53040.1	NA
0.00010185	0.0105691	0.24	0.298	0.258189	0	Sch000003163	AT4G13540.1	38.378	96	34	202	1.61e-22	92.4	AT4G13540.1	AT4G13540.1 | golgin family A protein | Chr4:7869896-7870604 FORWARD LENGTH=210 | 201606	AT4G13540.1	NA	AT4G13540.1	NA
5.5728e-32	0.0095847	0.252	0.196	1.4127e-28	0	Sch000000619	AT1G55850.1	47.58	97	19	718	0	661	AT1G55850.1	AT1G55850.1 | cellulose synthase like E1 | Chr1:20876752-20879414 FORWARD LENGTH=729 | 201606	AT1G55850.1	CSLE1	AT1G55850.1	ATCSLE1
4.42727e-11	0.00948827	0.227	0.283	1.12231e-07	0	Sch000000327	AT5G39190.1	57.82	95	12	219	3.92e-75	230	AT5G39190.1	AT5G39190.1 | germin-like protein 2 | Chr5:15692771-15693546 REVERSE LENGTH=222 | 201606	AT5G39190.1	GER2	AT5G39190.1	GERMIN-LIKE PROTEIN 2A A. THALIANA GERMIN LIKE PROTEIN 2 GLP2A ATGER2
2.19707e-09	0.00933208	0.232	0.315	5.56957e-06	0	Sch000006645	AT4G36810.1	72.063	83	61	371	1.31e-164	470	AT4G36810.1	AT4G36810.1 | geranylgeranyl pyrophosphate synthase 1 | Chr4:17343513-17344628 FORWARD LENGTH=371 | 201606	AT4G36810.1	GGPS1	AT4G36810.1	AtLSU LSU GGPPS11 geranyl(geranyl)diphosphate synthase 11 Large subunit of Heterodimeric geranyl(geranyl)diphosphate synthase AtGGPPS11
1.49232e-05	0.00918685	0.391	0.445	0.0378303	0	Sch000013009	AT2G05830.4	75.472	51	164	322	9.18e-81	252	AT2G05830.4	AT2G05830.4 | NagB/RpiA/CoA transferase-like superfamily protein | Chr2:2229964-2231839 FORWARD LENGTH=328 | 201606	AT2G05830.4	NA	AT2G05830.4	5-METHYLTHIORIBOSE KINASE 1 MTI1
3.53561e-25	0.00888603	0.217	0.146	8.96278e-22	0	Sch000007204	AT3G52600.1	60.862	98	10	587	0	716	AT3G52600.1	AT3G52600.1 | cell wall invertase 2 | Chr3:19507080-19509273 REVERSE LENGTH=590 | 201606	AT3G52600.1	CWINV2	AT3G52600.1	cell wall invertase 2 AtCWIN2 AtcwINV2
5.67465e-70	0.00875268	0.228	0.125	1.43852e-66	0	Sch000000431	AT3G23250.1	37.324	99	1	265	1.38e-50	171	AT3G23250.1	AT3G23250.1 | myb domain protein 15 | Chr3:8309492-8310624 FORWARD LENGTH=285 | 201606	AT3G23250.1	MYB15	AT3G23250.1	ATMYB15 MYB DOMAIN PROTEIN 15 ATY19
0.00281983	0.00835093	0.233	0.311	1	0	Sch000029925
2.01554e-12	0.00809591	0.217	0.164	5.1094e-09	0	Sch000002254
0.00641166	0.00806028	0.243	0.293	1	0	Sch000016710	AT2G46680.1	63.725	50	24	125	1.06e-37	134	AT2G46680.1	AT2G46680.1 | homeobox 7 | Chr2:19165777-19166773 REVERSE LENGTH=258 | 201606	AT2G46680.1	HB-7	AT2G46680.1	ATHB7 ARABIDOPSIS THALIANA HOMEOBOX 7 ATHB-7 homeobox 7
1.29071e-06	0.00797165	0.322	0.409	0.00327194	0	Sch000001917	AT2G45550.1	40.481	99	9	506	4.3e-135	404	AT2G45550.1	AT2G45550.1 | cytochrome P450%2C family 76%2C subfamily C%2C polypeptide 4 | Chr2:18773541-18775654 REVERSE LENGTH=511 | 201606	AT2G45550.1	CYP76C4	AT2G45550.1	NA
2.12968e-77	0.00792839	0.247	0.174	5.39874e-74	0	Sch000001497	AT3G21720.1	81.25	99	1	576	0	1023	AT3G21720.1	AT3G21720.1 | isocitrate lyase | Chr3:7652789-7655873 REVERSE LENGTH=576 | 201606	AT3G21720.1	ICL	AT3G21720.1	NA
8.12408e-10	0.00724408	0.181	0.194	2.05945e-06	0	Sch000029380	AT1G78990.1	53.659	98	11	453	2.19e-147	432	AT1G78990.1	AT1G78990.1 | HXXXD-type acyl-transferase family protein | Chr1:29713531-29714969 REVERSE LENGTH=455 | 201606	AT1G78990.1	NA	AT1G78990.1	NA
1.91797e-89	0.00686533	0.832	0.768	4.86205e-86	0	Sch000017722	AT5G40370.1	66.355	80	1	103	6.96e-47	150	AT5G40370.1	AT5G40370.1 | Glutaredoxin family protein | Chr5:16147826-16149052 REVERSE LENGTH=111 | 201606	AT5G40370.1	GRXC2	AT5G40370.1	AtGRXC2
3.20214e-91	0.00637681	0.241	0.37	8.11743e-88	0	Sch000010847	AT1G68570.1	57.417	95	1	571	0	669	AT1G68570.1	AT1G68570.1 | Major facilitator superfamily protein | Chr1:25746811-25750110 FORWARD LENGTH=596 | 201606	AT1G68570.1	NA	AT1G68570.1	NPF3.1 NRT1/ PTR family 3.1 AtNPF3.1
1.48272e-07	0.00576074	0.158	0.186	0.000375871	0	Sch000024677	AT2G21210.1	57.895	98	1	95	9.43e-33	112	AT2G21210.1	AT2G21210.1 | SAUR-like auxin-responsive protein family | Chr2:9085513-9085809 REVERSE LENGTH=98 | 201606	AT2G21210.1	NA	AT2G21210.1	SAUR6 SMALL AUXIN UPREGULATED RNA 6
3.76296e-24	0.00556686	0.086	0.064	9.53912e-21	0	Sch000025601	AT5G42510.1	52.055	76	37	182	1.43e-50	165	AT5G42510.1	AT5G42510.1 | Disease resistance-responsive (dirigent-like protein) family protein | Chr5:16998268-16998816 REVERSE LENGTH=182 | 201606	AT5G42510.1	NA	AT5G42510.1	NA
2.00575e-62	0.00553619	0.166	0.067	5.08459e-59	0	Sch000013482	AT1G21270.1	44	96	26	726	0	556	AT1G21270.1	AT1G21270.1 | wall-associated kinase 2 | Chr1:7444997-7447345 FORWARD LENGTH=732 | 201606	AT1G21270.1	WAK2	AT1G21270.1	NA
6.41343e-143	0.00488951	0.34	0.284	1.6258e-139	0	Sch000022236	AT1G65295.1	66.667	79	36	115	1.43e-34	118	AT1G65295.1	AT1G65295.1 | ubiquitin carboxyl-terminal hydrolase | Chr1:24251567-24252054 FORWARD LENGTH=115 | 201606	AT1G65295.1	NA	AT1G65295.1	NA
2.07929e-19	0.00483333	0.209	0.181	5.27101e-16	0	Sch000017950	AT2G36970.1	49.37	98	5	474	3.83e-154	452	AT2G36970.1	AT2G36970.1 | UDP-Glycosyltransferase superfamily protein | Chr2:15529050-15530712 FORWARD LENGTH=490 | 201606	AT2G36970.1	NA	AT2G36970.1	NA
8.5378e-29	0.00459927	0.68	0.68	2.16433e-25	0	Sch000002185	AT1G60710.1	73.156	98	7	344	0	525	AT1G60710.1	AT1G60710.1 | NAD(P)-linked oxidoreductase superfamily protein | Chr1:22355073-22356627 REVERSE LENGTH=345 | 201606	AT1G60710.1	ATB2	AT1G60710.1	NA
5.93474e-17	0.00453497	0.199	0.162	1.50446e-13	0	Sch000007753	AT2G03720.2	43.678	77	60	232	2.46e-42	145	AT2G03720.2	AT2G03720.2 | Adenine nucleotide alpha hydrolases-like superfamily protein | Chr2:1132163-1133225 FORWARD LENGTH=232 | 201606	AT2G03720.2	MRH6	AT2G03720.2	NA
1.53117e-18	0.00449784	0.231	0.263	3.88151e-15	0	Sch000013705
9.33243e-112	0.00448098	0.191	0.082	2.36577e-108	0	Sch000015602	AT3G45650.1	47.513	97	3	544	0	544	AT3G45650.1	AT3G45650.1 | nitrate excretion transporter1 | Chr3:16759253-16761266 FORWARD LENGTH=558 | 201606	AT3G45650.1	NAXT1	AT3G45650.1	NPF2.7 NRT1/ PTR family 2.7 AtNPF2.7
0.00947991	0.00447917	0.226	0.239	1	0	Sch000006681	AT2G30900.1	41.538	87	43	366	1.57e-88	273	AT2G30900.1	AT2G30900.1 | TRICHOME BIREFRINGENCE-LIKE 43 | Chr2:13150481-13152417 FORWARD LENGTH=368 | 201606	AT2G30900.1	TBL43	AT2G30900.1	NA
4.29426e-09	0.00443113	0.108	0.066	1.08859e-05	0	Sch000017205	AT5G51210.1	57.692	89	6	131	8.63e-44	144	AT5G51210.1	AT5G51210.1 | oleosin3 | Chr5:20820171-20820706 FORWARD LENGTH=141 | 201606	AT5G51210.1	OLEO3	AT5G51210.1	NA
2.33518e-37	0.00422435	0.169	0.089	5.91968e-34	0	Sch000001501	AT4G28530.1	83.168	43	74	174	4.63e-58	191	AT4G28530.1	AT4G28530.1 | NAC domain containing protein 74 | Chr4:14090725-14094603 REVERSE LENGTH=352 | 201606	AT4G28530.1	NAC074	AT4G28530.1	NAC domain containing protein 74 anac074
6.33628e-11	0.00415336	0.128	0.055	1.60625e-07	0	Sch000018933	AT5G10210.1	39.896	96	9	197	1.33e-39	137	AT5G10210.1	AT5G10210.1 | nitric oxide synthase-interacting protein | Chr5:3206236-3206829 FORWARD LENGTH=197 | 201606	AT5G10210.1	NA	AT5G10210.1	NA
1.59164e-43	0.00408526	0.154	0.039	4.03482e-40	0	Sch000018139	AT2G17950.1	39.799	89	30	292	1.03e-52	177	AT2G17950.1	AT2G17950.1 | Homeodomain-like superfamily protein | Chr2:7809100-7810671 REVERSE LENGTH=292 | 201606	AT2G17950.1	WUS	AT2G17950.1	PGA6 WUS1 WUSCHEL 1
8.92353e-05	0.00404398	0.326	0.364	0.226211	0	Sch000009940
1.49164e-159	0.0039843	0.018	0.028	3.78132e-156	0	Sch000005338
2.38537e-131	0.00386403	0.127	0.245	6.04692e-128	0	Sch000005576	AT2G34740.1	57.937	82	83	334	4.99e-98	295	AT2G34740.1	AT2G34740.1 | protein phosphatase 2C family protein | Chr2:14658730-14660305 FORWARD LENGTH=339 | 201606	AT2G34740.1	NA	AT2G34740.1	NA
8.45783e-56	0.0037901	0.233	0.376	2.14406e-52	0	Sch000013712	AT1G20823.1	43.59	38	79	156	2.45e-18	80.9	AT1G20823.1	AT1G20823.1 | RING/U-box superfamily protein | Chr1:7238880-7239473 FORWARD LENGTH=197 | 201606	AT1G20823.1	NA	AT1G20823.1	NA
8.29707e-07	0.00368739	0.164	0.097	0.00210331	0	Sch000003935
1.29378e-204	0.00363209	0.195	0.085	3.27974e-201	0	Sch000022465	AT3G16520.3	44.979	99	3	460	1.19e-126	380	AT3G16520.3	AT3G16520.3 | UDP-glucosyl transferase 88A1 | Chr3:5619355-5620833 REVERSE LENGTH=462 | 201606	AT3G16520.3	UGT88A1	AT3G16520.3	NA
1.27674e-20	0.00359656	0.253	0.236	3.23653e-17	0	Sch000024555	AT3G48700.1	43.465	72	3	328	6.16e-85	267	AT3G48700.1	AT3G48700.1 | carboxyesterase 13 | Chr3:18038825-18039814 REVERSE LENGTH=329 | 201606	AT3G48700.1	CXE13	AT3G48700.1	carboxyesterase 13 ATCXE13
4.71049e-10	0.00350824	0.208	0.237	1.19411e-06	0	Sch000027117	AT5G45890.1	47.493	97	12	344	7.04e-106	317	AT5G45890.1	AT5G45890.1 | senescence-associated gene 12 | Chr5:18613300-18614759 FORWARD LENGTH=346 | 201606	AT5G45890.1	SAG12	AT5G45890.1	AtSAG12
0.00522851	0.00342838	0.186	0.192	1	0	Sch000007402	AT3G52970.1	65.909	93	35	513	0	621	AT3G52970.1	AT3G52970.1 | cytochrome P450%2C family 76%2C subfamily G%2C polypeptide 1 | Chr3:19641400-19643259 REVERSE LENGTH=516 | 201606	AT3G52970.1	CYP76G1	AT3G52970.1	NA
9.36303e-38	0.00292268	0.238	0.167	2.37353e-34	0	Sch000019433	AT5G23960.2	32.532	97	8	545	3.27e-101	320	AT5G23960.2	AT5G23960.2 | terpene synthase 21 | Chr5:8092969-8095128 FORWARD LENGTH=545 | 201606	AT5G23960.2	TPS21	AT5G23960.2	ATTPS21
1.06962e-156	0.00291254	0.515	0.422	2.71148e-153	0	Sch000016316	AT5G24910.1	46.063	95	23	525	9.27e-165	482	AT5G24910.1	AT5G24910.1 | cytochrome P450%2C family 714%2C subfamily A%2C polypeptide 1 | Chr5:8567674-8570260 REVERSE LENGTH=532 | 201606	AT5G24910.1	CYP714A1	AT5G24910.1	EUI-like p450 A1 ELA1
0.000288202	0.00289611	0.216	0.174	0.730593	0	Sch000006920	AT2G37170.2	80.565	99	44	326	4.32e-165	465	AT2G37170.2	AT2G37170.2 | plasma membrane intrinsic protein 2 | Chr2:15613624-15614920 REVERSE LENGTH=328 | 201606	AT2G37170.2	PIP2B	AT2G37170.2	PLASMA MEMBRANE INTRINSIC PROTEIN 2;2 PIP2;2
2.50264e-05	0.00269951	0.089	0.068	0.0634418	0	Sch000007936
1.09379e-10	0.00268395	0.073	0.042	2.77275e-07	0	Sch000015147	AT5G63370.3	44.118	85	162	461	9.17e-76	244	AT5G63370.3	AT5G63370.3 | Protein kinase superfamily protein | Chr5:25384954-25386390 REVERSE LENGTH=478 | 201606	AT5G63370.3	NA	AT5G63370.3	CDKG1 cyclin-dependent kinase G1
0.000425092	0.00260604	0.133	0.133	1	0	Sch000019075	AT4G35160.1	49.727	99	15	380	3.65e-114	340	AT4G35160.1	AT4G35160.1 | O-methyltransferase family protein | Chr4:16730989-16732808 REVERSE LENGTH=382 | 201606	AT4G35160.1	NA	AT4G35160.1	NA
4.17137e-06	0.00257889	0.187	0.154	0.0105744	0	Sch000013589	AT3G61040.1	48.608	86	34	496	1.6e-152	450	AT3G61040.1	AT3G61040.1 | cytochrome P450%2C family 76%2C subfamily C%2C polypeptide 7 | Chr3:22594074-22596125 REVERSE LENGTH=498 | 201606	AT3G61040.1	CYP76C7	AT3G61040.1	NA
3.52031e-38	0.00248437	0.185	0.25	8.92398e-35	0	Sch000029354	AT5G23960.2	40.951	99	3	543	4.45e-140	421	AT5G23960.2	AT5G23960.2 | terpene synthase 21 | Chr5:8092969-8095128 FORWARD LENGTH=545 | 201606	AT5G23960.2	TPS21	AT5G23960.2	ATTPS21
8.65493e-18	0.00246104	0.089	0.078	2.19402e-14	0	Sch000012930
5.75034e-09	0.00232207	0.318	0.32	1.45771e-05	0	Sch000012496	AT5G44820.1	49.425	84	32	360	4.52e-118	353	AT5G44820.1	AT5G44820.1 | Nucleotide-diphospho-sugar transferase family protein | Chr5:18095795-18097558 REVERSE LENGTH=367 | 201606	AT5G44820.1	NA	AT5G44820.1	NA
3.89224e-30	0.00225755	0.208	0.295	9.86683e-27	0	Sch000028435	AT1G59740.1	69.683	97	152	590	0	628	AT1G59740.1	AT1G59740.1 | Major facilitator superfamily protein | Chr1:21968227-21972312 FORWARD LENGTH=591 | 201606	AT1G59740.1	NA	AT1G59740.1	NPF4.3 AtNPF4.3 NRT1/ PTR family 4.3
5.20279e-92	0.00217377	0.232	0.134	1.31891e-88	0	Sch000005455	AT5G36110.1	33.803	94	29	474	1.35e-85	276	AT5G36110.1	AT5G36110.1 | cytochrome P450%2C family 716%2C subfamily A%2C polypeptide 1 | Chr5:14195377-14197613 FORWARD LENGTH=477 | 201606	AT5G36110.1	CYP716A1	AT5G36110.1	NA
0.00124032	0.00215828	0.287	0.331	1	0	Sch000018484	AT5G05370.1	68.056	100	1	72	5.06e-31	106	AT5G05370.1	AT5G05370.1 | Cytochrome b-c1 complex%2C subunit 8 protein | Chr5:1590977-1591869 REVERSE LENGTH=72 | 201606	AT5G05370.1	NA	AT5G05370.1	NA
0	0.00210208	0.207	0.055	0	0	Sch000015574	AT4G33870.1	43.103	69	65	237	1.06e-37	137	AT4G33870.1	AT4G33870.1 | Peroxidase superfamily protein | Chr4:16234670-16236492 REVERSE LENGTH=404 | 201606	AT4G33870.1	NA	AT4G33870.1	NA
0.0027712	0.00195348	0.242	0.305	1	0	Sch000025558	AT5G04820.1	36.397	99	1	246	3e-32	120	AT5G04820.1	AT5G04820.1 | ovate family protein 13 | Chr5:1399685-1400467 FORWARD LENGTH=260 | 201606	AT5G04820.1	OFP13	AT5G04820.1	ATOFP13 ARABIDOPSIS THALIANA OVATE FAMILY PROTEIN 13
2.61655e-50	0.00184162	0.182	0.068	6.63296e-47	0	Sch000008020
4.10424e-25	0.00173956	0.124	0.2	1.04043e-21	0	Sch000017151	AT2G40460.1	74.57	91	4	294	5.54e-162	469	AT2G40460.1	AT2G40460.1 | Major facilitator superfamily protein | Chr2:16897123-16901171 FORWARD LENGTH=583 | 201606	AT2G40460.1	NA	AT2G40460.1	NA
4.25226e-141	0.0016936	0.194	0.125	1.07795e-137	0	Sch000007830	AT3G44350.2	47.945	81	4	222	6.88e-67	211	AT3G44350.2	AT3G44350.2 | NAC domain containing protein 61 | Chr3:16022836-16024487 REVERSE LENGTH=241 | 201606	AT3G44350.2	NAC061	AT3G44350.2	NAC domain containing protein 61 anac061
1.02691e-09	0.00166178	0.09	0.038	2.60321e-06	0	Sch000008118	AT5G07990.1	40.359	97	68	504	9.4e-110	337	AT5G07990.1	AT5G07990.1 | Cytochrome P450 superfamily protein | Chr5:2560437-2562859 FORWARD LENGTH=513 | 201606	AT5G07990.1	TT7	AT5G07990.1	D501 CYP75B1 CYTOCHROME P450 75B1
2.86164e-26	0.00161814	0.292	0.394	7.25427e-23	0	Sch000015742	AT3G45070.3	47.335	95	13	326	2.76e-102	308	AT3G45070.3	AT3G45070.3 | P-loop containing nucleoside triphosphate hydrolases superfamily protein | Chr3:16486378-16487364 REVERSE LENGTH=328 | 201606	AT3G45070.3	NA	AT3G45070.3	SULT202B1 AtSULT202B1 sulfotransferase 202B1
7.96136e-08	0.00160462	0.161	0.1	0.000201821	0	Sch000015870	AT4G31970.1	48.932	97	9	522	0	526	AT4G31970.1	AT4G31970.1 | cytochrome P450%2C family 82%2C subfamily C%2C polypeptide 2 | Chr4:15462408-15464358 FORWARD LENGTH=523 | 201606	AT4G31970.1	CYP82C2	AT4G31970.1	NA
9.56008e-253	0.0013986	0.259	0.108	2.42348e-249	0	Sch000006356
0.000466105	0.00138818	0.262	0.351	1	0	Sch000008912	AT1G21550.1	42	94	6	153	3.82e-31	112	AT1G21550.1	AT1G21550.1 | Calcium-binding EF-hand family protein | Chr1:7553317-7553784 REVERSE LENGTH=155 | 201606	AT1G21550.1	NA	AT1G21550.1	NA
8.74353e-111	0.00133375	0.09	0.103	2.21649e-107	0	Sch000011996	AT2G36870.1	60.174	100	6	297	1.28e-146	420	AT2G36870.1	AT2G36870.1 | xyloglucan endotransglucosylase/hydrolase 32 | Chr2:15472869-15474630 REVERSE LENGTH=299 | 201606	AT2G36870.1	XTH32	AT2G36870.1	AtXTH32
3.75472e-130	0.00124623	0.201	0.1	9.51822e-127	0	Sch000008586	AT5G10280.1	47.761	100	6	334	6.61e-89	272	AT5G10280.1	AT5G10280.1 | myb domain protein 92 | Chr5:3232776-3233956 FORWARD LENGTH=334 | 201606	AT5G10280.1	MYB92	AT5G10280.1	ATMYB64 myb domain protein 92 ATMYB92
7.17928e-05	0.00117975	0.11	0.089	0.181995	0	Sch000021943	AT4G14410.3	55.03	65	113	277	1.22e-49	167	AT4G14410.3	AT4G14410.3 | basic helix-loop-helix (bHLH) DNA-binding superfamily protein | Chr4:8300418-8301503 FORWARD LENGTH=277 | 201606	AT4G14410.3	bHLH104	AT4G14410.3	NA
1.11166e-06	0.00115588	0.172	0.173	0.00281805	0	Sch000018565	AT1G26870.1	71.569	58	3	202	8.29e-97	298	AT1G26870.1	AT1G26870.1 | NAC (No Apical Meristem) domain transcriptional regulator superfamily protein | Chr1:9313029-9314983 FORWARD LENGTH=418 | 201606	AT1G26870.1	FEZ	AT1G26870.1	Arabidopsis NAC domain containing protein 9 ANAC009
4.68282e-42	0.00113183	0.241	0.196	1.1871e-38	0	Sch000025106	AT4G39130.1	41.358	99	1	150	3.23e-23	91.7	AT4G39130.1	AT4G39130.1 | Dehydrin family protein | Chr4:18228183-18228844 REVERSE LENGTH=151 | 201606	AT4G39130.1	NA	AT4G39130.1	NA
6.05149e-20	0.00109816	0.118	0.077	1.53405e-16	0	Sch000004628	AT4G02600.2	66.667	83	138	482	2.47e-168	487	AT4G02600.2	AT4G02600.2 | Seven transmembrane MLO family protein | Chr4:1144141-1147156 FORWARD LENGTH=526 | 201606	AT4G02600.2	MLO1	AT4G02600.2	NA
2.16493e-105	0.00109379	0.21	0.11	5.48811e-102	0	Sch000013332	AT1G53350.1	26.624	94	29	906	1.01e-57	214	AT1G53350.1	AT1G53350.1 | Disease resistance protein (CC-NBS-LRR class) family | Chr1:19903899-19906912 FORWARD LENGTH=906 | 201606	AT1G53350.1	NA	AT1G53350.1	NA
1.0514e-91	0.000955855	0.204	0.122	2.6653e-88	0	Sch000001197
4.17773e-150	0.000921141	0.01	0.02	1.05905e-146	0	Sch000017386	AT4G37060.1	43.468	94	16	398	1.81e-118	358	AT4G37060.1	AT4G37060.1 | PATATIN-like protein 5 | Chr4:17461573-17463734 REVERSE LENGTH=414 | 201606	AT4G37060.1	PLP5	AT4G37060.1	AtPLAIVB phospholipase A IVB PLA IVB
1.12931e-13	0.000732611	0.018	0.027	2.8628e-10	0	Sch000008009	AT4G22030.1	48.966	100	1	418	1.14e-129	384	AT4G22030.1	AT4G22030.1 | F-box protein with a domain protein | Chr4:11672396-11673652 FORWARD LENGTH=418 | 201606	AT4G22030.1	NA	AT4G22030.1	NA
4.22853e-17	0.000689429	0.032	0.017	1.07193e-13	0	Sch000008371
2.91889e-11	0.000658342	0.193	0.142	7.3994e-08	0	Sch000009836	AT4G10010.2	51.76	99	1	643	0	645	AT4G10010.2	AT4G10010.2 | Protein kinase superfamily protein | Chr4:6263878-6266344 REVERSE LENGTH=649 | 201606	AT4G10010.2	NA	AT4G10010.2	NA
4.20795e-06	0.000559083	0	0.026	0.0106672	0	Sch000021401
2.03187e-08	0.000492661	0.257	0.222	5.1508e-05	0	Sch000010480	AT1G13480.1	45.78	100	1	387	2.74e-100	306	AT1G13480.1	AT1G13480.1 | hypothetical protein (DUF1262) | Chr1:4622783-4624043 REVERSE LENGTH=387 | 201606	AT1G13480.1	NA	AT1G13480.1	NA
0.000580118	0.000454285	0.019	0.031	1	0	Sch000009879	AT5G50260.1	60.942	100	1	361	2.66e-169	481	AT5G50260.1	AT5G50260.1 | Cysteine proteinases superfamily protein | Chr5:20455605-20456862 FORWARD LENGTH=361 | 201606	AT5G50260.1	CEP1	AT5G50260.1	NA
0.000372129	0.000350503	0.133	0.137	0.943348	0	Sch000013491	AT2G28690.1	42.273	79	14	210	3.34e-39	139	AT2G28690.1	AT2G28690.1 | TOX high mobility group box protein%2C putative (DUF1635) | Chr2:12307140-12308477 REVERSE LENGTH=231 | 201606	AT2G28690.1	NA	AT2G28690.1	NA
1.92238e-06	0.000346847	0.068	0.103	0.00487323	0	Sch000005883	AT3G47570.1	41.171	89	27	1006	0	672	AT3G47570.1	AT3G47570.1 | Leucine-rich repeat protein kinase family protein | Chr3:17527611-17530748 FORWARD LENGTH=1010 | 201606	AT3G47570.1	NA	AT3G47570.1	NA
1.58707e-151	0.00034487	0.148	0.074	4.02322e-148	0	Sch000008372	AT4G37990.1	71.429	100	1	353	5.23e-174	493	AT4G37990.1	AT4G37990.1 | cinnamyl alcohol dehydrogenase 8 | Chr4:17855964-17857388 FORWARD LENGTH=359 | 201606	AT4G37990.1	ELI3-2	AT4G37990.1	CINNAMYL-ALCOHOL DEHYDROGENASE B2 ELICITOR-ACTIVATED GENE 3 ARABIDOPSIS THALIANA CINNAMYL-ALCOHOL DEHYDROGENASE 8 ELI3 ATCAD8 CAD-B2
6.65892e-65	0.000339993	0.001	0.029	1.68804e-61	0	Sch000002606	AT5G45650.2	53.385	97	23	788	0	801	AT5G45650.2	AT5G45650.2 | subtilase family protein | Chr5:18513520-18518790 REVERSE LENGTH=791 | 201606	AT5G45650.2	NA	AT5G45650.2	NA
4.89725e-89	0.000305974	0.142	0.254	1.24145e-85	0	Sch000003789	AT4G21440.1	50.975	100	1	349	1.77e-98	298	AT4G21440.1	AT4G21440.1 | MYB-like 102 | Chr4:11418425-11419652 REVERSE LENGTH=350 | 201606	AT4G21440.1	MYB102	AT4G21440.1	ATM4 A. THALIANA MYB 4 ATMYB102 MYB-like 102
2.97524e-15	0.000238744	0.172	0.198	7.54224e-12	0	Sch000021500	AT3G26040.1	32.037	99	1	424	1.15e-66	223	AT3G26040.1	AT3G26040.1 | HXXXD-type acyl-transferase family protein | Chr3:9519741-9521069 FORWARD LENGTH=442 | 201606	AT3G26040.1	NA	AT3G26040.1	NA
0	0.00022911	0.202	0.078	0	0	Sch000014487	AT2G40610.1	76.096	98	7	253	1.13e-139	397	AT2G40610.1	AT2G40610.1 | expansin A8 | Chr2:16949121-16950472 REVERSE LENGTH=253 | 201606	AT2G40610.1	EXPA8	AT2G40610.1	ATEXPA8 ATHEXP ALPHA 1.11 ATEXP8 expansin A8 EXP8
4.26941e-12	0.000211012	0.004	0.021	1.0823e-08	0	Sch000002243	AT2G38110.1	50.408	98	7	494	1.92e-165	482	AT2G38110.1	AT2G38110.1 | glycerol-3-phosphate acyltransferase 6 | Chr2:15952816-15955364 REVERSE LENGTH=501 | 201606	AT2G38110.1	GPAT6	AT2G38110.1	ATGPAT6 GLYCEROL-3-PHOSPHATE sn-2-ACYLTRANSFERASE 6
6.47191e-95	0.000191033	0.101	0.044	1.64063e-91	0	Sch000021701
3.38749e-137	0.000114134	0.002	0.022	8.58729e-134	0	Sch000021684	AT1G23760.1	38.739	60	402	622	3.23e-44	162	AT1G23760.1	AT1G23760.1 | BURP domain-containing protein | Chr1:8402142-8404147 FORWARD LENGTH=622 | 201606	AT1G23760.1	JP630	AT1G23760.1	NA

## Sheet: cluster1
p_val	avg_logFC	pct.1	pct.2	p_val_adj	cluster	gene	subject id	% identity	% query coverage	s.start	s.end	evalue	bit score	ID	ID_info	ID	geneName	ID	synonym
8.19973e-20	0.416516	0.491	0.593	2.07863e-16	1	Sch000008874	AT5G54190.1	77.037	99	1	405	0	640	AT5G54190.1	AT5G54190.1 | protochlorophyllide oxidoreductase A | Chr5:21991183-21992773 REVERSE LENGTH=405 | 201606	AT5G54190.1	PORA	AT5G54190.1	NA
3.43686e-26	0.39444	0.439	0.635	8.71243e-23	1	Sch000024873	AT4G34410.1	47.12	61	23	203	2.74e-35	130	AT4G34410.1	AT4G34410.1 | redox responsive transcription factor 1 | Chr4:16451992-16452798 FORWARD LENGTH=268 | 201606	AT4G34410.1	RRTF1	AT4G34410.1	ERF109 ethylene response factor 109
2.27918e-14	0.314969	0.381	0.4	5.77772e-11	1	Sch000016603	AT1G19670.1	37.952	95	15	318	3.19e-60	199	AT1G19670.1	AT1G19670.1 | chlorophyllase 1 | Chr1:6803796-6804923 REVERSE LENGTH=324 | 201606	AT1G19670.1	CLH1	AT1G19670.1	chlorophyllase 1 ATHCOR1 CORONATINE-INDUCED PROTEIN 1 CORI1 ATCLH1
1.13117e-62	0.295659	0.485	0.596	2.86753e-59	1	Sch000027310	AT3G16240.1	78.4	100	1	250	8.44e-134	382	AT3G16240.1	AT3G16240.1 | delta tonoplast integral protein | Chr3:5505534-5506788 FORWARD LENGTH=250 | 201606	AT3G16240.1	DELTA-TIP	AT3G16240.1	ATTIP2;1 DELTA-TIP1 AQP1 TIP2;1
1.67743e-19	0.290832	0.41	0.44	4.25227e-16	1	Sch000027401	AT2G21210.1	58.947	98	1	95	6.54e-34	115	AT2G21210.1	AT2G21210.1 | SAUR-like auxin-responsive protein family | Chr2:9085513-9085809 REVERSE LENGTH=98 | 201606	AT2G21210.1	NA	AT2G21210.1	SAUR6 SMALL AUXIN UPREGULATED RNA 6
1.47069e-20	0.281303	0.687	0.708	3.7282e-17	1	Sch000013967	AT1G53350.1	24.814	93	29	904	3.27e-53	201	AT1G53350.1	AT1G53350.1 | Disease resistance protein (CC-NBS-LRR class) family | Chr1:19903899-19906912 FORWARD LENGTH=906 | 201606	AT1G53350.1	NA	AT1G53350.1	NA
1.02181e-11	0.263191	0.465	0.467	2.5903e-08	1	Sch000010601	AT5G56550.1	50	52	73	167	7.61e-18	77.8	AT5G56550.1	AT5G56550.1 | oxidative stress 3 | Chr5:22895847-22896502 REVERSE LENGTH=172 | 201606	AT5G56550.1	OXS3	AT5G56550.1	OXIDATIVE STRESS 3 ATOXS3
0.00415006	0.256404	0.499	0.415	1	1	Sch000018212	AT5G60600.1	83.019	100	1	740	0	1291	AT5G60600.1	AT5G60600.1 | 4-hydroxy-3-methylbut-2-enyl diphosphate synthase | Chr5:24359447-24363274 FORWARD LENGTH=741 | 201606	AT5G60600.1	HDS	AT5G60600.1	GCPE CSB3 CONSTITUTIVE SUBTILISIN 3 CLB4 CHLOROPLAST BIOGENESIS 4 ISPG
1.84504e-157	0.239173	0.564	0.361	4.67718e-154	1	Sch000029797	AT3G45980.1	88.742	100	1	150	2.5e-82	243	AT3G45980.1	AT3G45980.1 | Histone superfamily protein | Chr3:16897492-16897944 REVERSE LENGTH=150 | 201606	AT3G45980.1	HTB9	AT3G45980.1	NA
8.08924e-87	0.235696	0.403	0.551	2.05062e-83	1	Sch000007678	AT1G27730.1	50	99	1	227	1.9e-62	199	AT1G27730.1	AT1G27730.1 | salt tolerance zinc finger | Chr1:9648302-9648985 REVERSE LENGTH=227 | 201606	AT1G27730.1	STZ	AT1G27730.1	ZAT10
2.70305e-05	0.22938	0.588	0.58	0.0685224	1	Sch000007306
1.53141e-37	0.224715	0.532	0.438	3.88212e-34	1	Sch000006022	AT4G35730.1	44.17	70	1	405	5.77e-103	324	AT4G35730.1	AT4G35730.1 | Regulator of Vps4 activity in the MVB pathway protein | Chr4:16931111-16933241 FORWARD LENGTH=466 | 201606	AT4G35730.1	NA	AT4G35730.1	NA
5.18571e-118	0.215069	0.431	0.604	1.31458e-114	1	Sch000014632
1.40458e-180	0.205555	0.267	0.446	3.56061e-177	1	Sch000004507	AT1G10760.3	60.147	100	1	1399	0	1673	AT1G10760.3	AT1G10760.3 | Pyruvate phosphate dikinase%2C PEP/pyruvate binding domain-containing protein | Chr1:3581210-3590043 REVERSE LENGTH=1399 | 201606	AT1G10760.3	SEX1	AT1G10760.3	SOP1 SOP GWD GWD1
4.89078e-146	0.197125	0.487	0.666	1.23981e-142	1	Sch000023698	AT4G23850.1	74.198	99	4	658	0	1056	AT4G23850.1	AT4G23850.1 | AMP-dependent synthetase and ligase family protein | Chr4:12403720-12408263 REVERSE LENGTH=666 | 201606	AT4G23850.1	LACS4	AT4G23850.1	NA
1.1935e-46	0.193324	0.461	0.523	3.02552e-43	1	Sch000023444	AT5G23960.2	41.081	100	1	545	6.57e-142	425	AT5G23960.2	AT5G23960.2 | terpene synthase 21 | Chr5:8092969-8095128 FORWARD LENGTH=545 | 201606	AT5G23960.2	TPS21	AT5G23960.2	ATTPS21
2.22044e-15	0.189956	0.569	0.468	5.62881e-12	1	Sch000003883	AT1G79380.1	64.489	80	50	375	1.43e-160	464	AT1G79380.1	AT1G79380.1 | Ca(2)-dependent phospholipid-binding protein (Copine) family | Chr1:29860812-29863023 FORWARD LENGTH=401 | 201606	AT1G79380.1	RGLG4	AT1G79380.1	NA
6.13885e-10	0.185219	0.547	0.496	1.5562e-06	1	Sch000019463	AT2G01670.1	59.763	89	8	171	7.33e-67	206	AT2G01670.1	AT2G01670.1 | nudix hydrolase homolog 17 | Chr2:296889-297818 REVERSE LENGTH=182 | 201606	AT2G01670.1	NUDT17	AT2G01670.1	atnudt17 nudix hydrolase homolog 17
6.61423e-153	0.184204	0.287	0.473	1.67671e-149	1	Sch000017257	AT3G29240.2	54.952	99	1	312	3.03e-109	323	AT3G29240.2	AT3G29240.2 | PPR containing protein (DUF179) | Chr3:11191780-11192868 FORWARD LENGTH=317 | 201606	AT3G29240.2	NA	AT3G29240.2	NA
7.49292e-52	0.173868	0.379	0.45	1.89946e-48	1	Sch000012697	AT2G30620.1	53.942	81	55	270	5.72e-42	149	AT2G30620.1	AT2G30620.1 | winged-helix DNA-binding transcription factor family protein | Chr2:13045360-13046267 FORWARD LENGTH=273 | 201606	AT2G30620.1	NA	AT2G30620.1	NA
6.55837e-18	0.1724	0.521	0.533	1.66255e-14	1	Sch000026208
1.57912e-56	0.172023	0.549	0.594	4.00308e-53	1	Sch000006133	AT5G62790.1	81.132	99	2	474	0	785	AT5G62790.1	AT5G62790.1 | 1-deoxy-D-xylulose 5-phosphate reductoisomerase | Chr5:25214358-25217292 REVERSE LENGTH=477 | 201606	AT5G62790.1	DXR	AT5G62790.1	PIGMENT-DEFECTIVE EMBRYO 129 PDE129
3.69404e-92	0.167489	0.507	0.662	9.36438e-89	1	Sch000026653	AT2G28710.1	46.961	93	1	156	1.45e-37	130	AT2G28710.1	AT2G28710.1 | C2H2-type zinc finger family protein | Chr2:12322974-12323444 FORWARD LENGTH=156 | 201606	AT2G28710.1	NA	AT2G28710.1	NA
1.16492e-42	0.150616	0.381	0.446	2.95307e-39	1	Sch000014212	AT5G67300.1	64.384	64	3	143	2.49e-55	182	AT5G67300.1	AT5G67300.1 | myb domain protein r1 | Chr5:26854109-26855026 FORWARD LENGTH=305 | 201606	AT5G67300.1	MYBR1	AT5G67300.1	ARABIDOPSIS THALIANA MYB DOMAIN PROTEIN 44 ATMYBR1 ATMYB44 MYB44
2.05236e-176	0.148201	0.511	0.335	5.20273e-173	1	Sch000000509	AT1G30690.2	64.489	61	191	535	2.54e-165	486	AT1G30690.2	AT1G30690.2 | Sec14p-like phosphatidylinositol transfer family protein | Chr1:10888284-10890085 FORWARD LENGTH=540 | 201606	AT1G30690.2	NA	AT1G30690.2	NA
8.20503e-13	0.145125	0.35	0.341	2.07998e-09	1	Sch000020121	AT4G02940.1	53.957	98	4	555	0	530	AT4G02940.1	AT4G02940.1 | oxidoreductase%2C 2OG-Fe(II) oxygenase family protein | Chr4:1306658-1310699 FORWARD LENGTH=569 | 201606	AT4G02940.1	NA	AT4G02940.1	NA
8.21636e-90	0.141164	0.472	0.308	2.08285e-86	1	Sch000021016	AT4G23800.2	61.698	97	6	446	1.06e-169	491	AT4G23800.2	AT4G23800.2 | HMG (high mobility group) box protein | Chr4:12390228-12392516 FORWARD LENGTH=450 | 201606	AT4G23800.2	3xHMG-box2	AT4G23800.2	NA
1.7964e-126	0.139981	0.32	0.466	4.55389e-123	1	Sch000019580
2.68428e-56	0.139558	0.343	0.423	6.80466e-53	1	Sch000005463	AT3G09520.1	55.363	91	31	604	0	637	AT3G09520.1	AT3G09520.1 | exocyst subunit exo70 family protein H4 | Chr3:2923743-2925629 FORWARD LENGTH=628 | 201606	AT3G09520.1	EXO70H4	AT3G09520.1	exocyst subunit exo70 family protein H4 ATEXO70H4
3.16156e-11	0.138342	0.512	0.441	8.01457e-08	1	Sch000018645	AT3G05060.1	81.614	81	2	447	0	752	AT3G05060.1	AT3G05060.1 | NOP56-like pre RNA processing ribonucleoprotein | Chr3:1413174-1415564 REVERSE LENGTH=533 | 201606	AT3G05060.1	NA	AT3G05060.1	NA
4.08101e-80	0.137849	0.336	0.412	1.03454e-76	1	Sch000008717	AT2G37390.1	38.247	92	1	245	7.62e-41	144	AT2G37390.1	AT2G37390.1 | Chloroplast-targeted copper chaperone protein | Chr2:15694300-15695461 FORWARD LENGTH=259 | 201606	AT2G37390.1	NAKR2	AT2G37390.1	NA
1.66641e-96	0.136408	0.391	0.502	4.22434e-93	1	Sch000001667	AT4G32480.1	47.794	91	19	287	2.86e-80	248	AT4G32480.1	AT4G32480.1 | sugar phosphate exchanger%2C putative (DUF506) | Chr4:15676488-15677776 FORWARD LENGTH=287 | 201606	AT4G32480.1	NA	AT4G32480.1	NA
2.66911e-47	0.132933	0.476	0.356	6.76619e-44	1	Sch000012642	AT4G19230.1	76.293	99	1	462	0	739	AT4G19230.1	AT4G19230.1 | cytochrome P450%2C family 707%2C subfamily A%2C polypeptide 1 | Chr4:10521524-10523517 FORWARD LENGTH=467 | 201606	AT4G19230.1	CYP707A1	AT4G19230.1	NA
2.74751e-65	0.130811	0.557	0.653	6.96495e-62	1	Sch000008341
0	0.130332	0.122	0.264	0	1	Sch000015737
9.98516e-11	0.12981	0.728	0.777	2.53124e-07	1	Sch000006792
3.31697e-206	0.127662	0.302	0.533	8.40853e-203	1	Sch000013005	AT2G46600.1	69.811	81	21	126	1.83e-50	160	AT2G46600.1	AT2G46600.1 | Calcium-binding EF-hand family protein | Chr2:19136070-19136477 FORWARD LENGTH=135 | 201606	AT2G46600.1	NA	AT2G46600.1	NA
2.85629e-107	0.127135	0.233	0.333	7.24069e-104	1	Sch000008403	AT5G42330.1	43.396	89	15	205	6.65e-31	115	AT5G42330.1	AT5G42330.1 | hypothetical protein | Chr5:16926672-16927370 FORWARD LENGTH=205 | 201606	AT5G42330.1	NA	AT5G42330.1	NA
6.79079e-93	0.121237	0.253	0.359	1.72147e-89	1	Sch000018969	AT4G38620.1	58.389	100	1	282	2.61e-107	316	AT4G38620.1	AT4G38620.1 | myb domain protein 4 | Chr4:18053866-18054876 FORWARD LENGTH=282 | 201606	AT4G38620.1	MYB4	AT4G38620.1	myb domain protein 4 ATMYB4
2.06948e-44	0.119507	0.458	0.35	5.24613e-41	1	Sch000009070	AT3G09270.1	51.042	98	23	214	1.33e-59	189	AT3G09270.1	AT3G09270.1 | glutathione S-transferase TAU 8 | Chr3:2848407-2849226 REVERSE LENGTH=224 | 201606	AT3G09270.1	GSTU8	AT3G09270.1	ATGSTU8 glutathione S-transferase TAU 8
1.79124e-21	0.117581	0.32	0.351	4.54079e-18	1	Sch000010379	AT3G54560.2	89.051	100	1	136	9.95e-77	228	AT3G54560.2	AT3G54560.2 | histone H2A 11 | Chr3:20196532-20197466 FORWARD LENGTH=136 | 201606	AT3G54560.2	HTA11	AT3G54560.2	NA
1.56739e-73	0.116816	0.208	0.291	3.97334e-70	1	Sch000016710	AT2G46680.1	63.725	50	24	125	1.06e-37	134	AT2G46680.1	AT2G46680.1 | homeobox 7 | Chr2:19165777-19166773 REVERSE LENGTH=258 | 201606	AT2G46680.1	HB-7	AT2G46680.1	ATHB7 ARABIDOPSIS THALIANA HOMEOBOX 7 ATHB-7 homeobox 7
5.79233e-07	0.115943	0.441	0.366	0.00146835	1	Sch000019712	AT5G35450.2	28.249	93	1	851	1.44e-90	310	AT5G35450.2	AT5G35450.2 | Disease resistance protein (CC-NBS-LRR class) family | Chr5:13667809-13670685 FORWARD LENGTH=901 | 201606	AT5G35450.2	NA	AT5G35450.2	NA
1.53697e-10	0.115258	0.371	0.32	3.89621e-07	1	Sch000008358
2.20455e-86	0.11516	0.447	0.555	5.58854e-83	1	Sch000012128	AT3G11840.1	40.848	99	6	445	2.84e-101	312	AT3G11840.1	AT3G11840.1 | E3 ubiquitin-protein ligase PUB24-like protein | Chr3:3736578-3738208 REVERSE LENGTH=456 | 201606	AT3G11840.1	PUB24	AT3G11840.1	NA
6.46529e-10	0.114386	0.452	0.458	1.63895e-06	1	Sch000005635	AT5G59970.2	100	100	1	103	1.01e-66	199	AT5G59970.2	AT5G59970.2 | Histone superfamily protein | Chr5:24146352-24146663 REVERSE LENGTH=103 | 201606	AT5G59970.2	NA	AT5G59970.2	NA
3.28846e-68	0.112722	0.374	0.479	8.33623e-65	1	Sch000014921	AT3G02380.1	48.469	100	1	347	3.13e-95	292	AT3G02380.1	AT3G02380.1 | CONSTANS-like 2 | Chr3:487438-488624 REVERSE LENGTH=347 | 201606	AT3G02380.1	COL2	AT3G02380.1	ATCOL2 BBX3 B-box domain protein 3 CONSTANS-LIKE 2
0.0017255	0.112711	0.337	0.25	1	1	Sch000018772	AT2G38370.2	43.416	96	20	521	7.48e-106	332	AT2G38370.2	AT2G38370.2 | weak chloroplast movement under blue light protein (DUF827) | Chr2:16072184-16074752 REVERSE LENGTH=539 | 201606	AT2G38370.2	NA	AT2G38370.2	NA
1.64434e-127	0.112377	0.47	0.731	4.16841e-124	1	Sch000017958	AT5G37490.1	46.712	99	1	433	9.49e-127	378	AT5G37490.1	AT5G37490.1 | ARM repeat superfamily protein | Chr5:14887744-14889051 FORWARD LENGTH=435 | 201606	AT5G37490.1	NA	AT5G37490.1	NA
8.72279e-129	0.111066	0.337	0.467	2.21123e-125	1	Sch000024183	AT1G76650.3	51.799	99	39	176	6.35e-43	143	AT1G76650.3	AT1G76650.3 | calmodulin-like 38 | Chr1:28766909-28767442 REVERSE LENGTH=177 | 201606	AT1G76650.3	CML38	AT1G76650.3	NA
3.36676e-25	0.110984	0.318	0.352	8.53474e-22	1	Sch000026669	AT3G57520.1	76.486	100	1	773	0	1262	AT3G57520.1	AT3G57520.1 | seed imbibition 2 | Chr3:21288982-21292694 REVERSE LENGTH=773 | 201606	AT3G57520.1	SIP2	AT3G57520.1	RS2 seed imbibition 2 raffinose synthase 2 AtSIP2
2.97617e-32	0.110901	0.179	0.216	7.54459e-29	1	Sch000018817
2.23944e-175	0.110685	0.412	0.604	5.67697e-172	1	Sch000021895	AT3G62420.1	41.237	61	8	104	1.1e-22	90.5	AT3G62420.1	AT3G62420.1 | basic region/leucine zipper motif 53 | Chr3:23091844-23092284 REVERSE LENGTH=146 | 201606	AT3G62420.1	BZIP53	AT3G62420.1	ATBZIP53 basic region/leucine zipper motif 53
2.25792e-10	0.110641	0.399	0.322	5.72382e-07	1	Sch000008912	AT1G21550.1	42	94	6	153	3.82e-31	112	AT1G21550.1	AT1G21550.1 | Calcium-binding EF-hand family protein | Chr1:7553317-7553784 REVERSE LENGTH=155 | 201606	AT1G21550.1	NA	AT1G21550.1	NA
3.23472e-230	0.109374	0.159	0.351	8.20001e-227	1	Sch000021698	AT5G19260.1	42.188	46	103	217	4.85e-20	88.2	AT5G19260.1	AT5G19260.1 | FANTASTIC four-like protein (DUF3049) | Chr5:6479494-6480360 REVERSE LENGTH=288 | 201606	AT5G19260.1	FAF3	AT5G19260.1	NA
7.0473e-108	0.108103	0.638	0.707	1.78649e-104	1	Sch000012572	AT3G25230.1	81.056	95	4	550	0	891	AT3G25230.1	AT3G25230.1 | rotamase FKBP 1 | Chr3:9188257-9191137 FORWARD LENGTH=551 | 201606	AT3G25230.1	ROF1	AT3G25230.1	FKBP62 ATFKBP62 FK506 BINDING PROTEIN 62
2.08381e-25	0.107657	0.358	0.379	5.28245e-22	1	Sch000012664	AT5G57580.1	63.134	98	2	637	0	786	AT5G57580.1	AT5G57580.1 | Calmodulin-binding protein | Chr5:23314994-23317683 REVERSE LENGTH=647 | 201606	AT5G57580.1	NA	AT5G57580.1	NA
9.72132e-21	0.106172	0.574	0.618	2.46435e-17	1	Sch000001550	AT2G32240.1	42.319	97	48	1333	0	752	AT2G32240.1	AT2G32240.1 | early endosome antigen | Chr2:13684614-13689330 REVERSE LENGTH=1333 | 201606	AT2G32240.1	NA	AT2G32240.1	NA
1.96521e-290	0.105635	0.539	0.315	4.98181e-287	1	Sch000023289	AT5G51600.1	59.048	98	1	700	0	780	AT5G51600.1	AT5G51600.1 | Microtubule associated protein (MAP65/ASE1) family protein | Chr5:20961061-20964080 REVERSE LENGTH=707 | 201606	AT5G51600.1	PLE	AT5G51600.1	MICROTUBULE-ASSOCIATED PROTEIN 65-3 ARABIDOPSIS THALIANA MICROTUBULE-ASSOCIATED PROTEIN 65-3 MAP65-3 ATMAP65-3
1.69679e-66	0.104067	0.148	0.083	4.30135e-63	1	Sch000002361	AT1G27920.1	63.669	93	1	553	0	715	AT1G27920.1	AT1G27920.1 | microtubule-associated protein 65-8 | Chr1:9727106-9729848 FORWARD LENGTH=562 | 201606	AT1G27920.1	MAP65-8	AT1G27920.1	NA
2.45738e-21	0.103382	0.443	0.442	6.22946e-18	1	Sch000016366	AT4G36950.1	52.528	100	1	336	5.5e-117	346	AT4G36950.1	AT4G36950.1 | mitogen-activated protein kinase kinase kinase 21 | Chr4:17422834-17423844 REVERSE LENGTH=336 | 201606	AT4G36950.1	MAPKKK21	AT4G36950.1	NA
1.97504e-147	0.103018	0.355	0.549	5.00671e-144	1	Sch000017234
3.2454e-10	0.101177	0.367	0.348	8.22709e-07	1	Sch000014827	AT3G23890.1	62.349	87	2	1316	0	1621	AT3G23890.1	AT3G23890.1 | topoisomerase II | Chr3:8624931-8631106 FORWARD LENGTH=1473 | 201606	AT3G23890.1	TOPII	AT3G23890.1	ATTOPII
3.57099e-24	0.100008	0.492	0.409	9.05246e-21	1	Sch000024847	AT2G35340.1	56.098	100	14	1029	0	1102	AT2G35340.1	AT2G35340.1 | helicase domain-containing protein | Chr2:14872728-14879615 FORWARD LENGTH=1044 | 201606	AT2G35340.1	MEE29	AT2G35340.1	NA
0.00125576	0.0990599	0.547	0.491	1	1	Sch000013834	AT1G53350.1	27.123	83	55	873	3.96e-64	234	AT1G53350.1	AT1G53350.1 | Disease resistance protein (CC-NBS-LRR class) family | Chr1:19903899-19906912 FORWARD LENGTH=906 | 201606	AT1G53350.1	NA	AT1G53350.1	NA
1.31994e-84	0.0981512	0.275	0.352	3.34606e-81	1	Sch000018395	AT2G14960.1	75.793	99	1	588	0	946	AT2G14960.1	AT2G14960.1 | Auxin-responsive GH3 family protein | Chr2:6451659-6453670 REVERSE LENGTH=590 | 201606	AT2G14960.1	GH3.1	AT2G14960.1	NA
0	0.0981125	0.335	0.111	0	1	Sch000012170
1.00614e-11	0.0979393	0.305	0.318	2.55056e-08	1	Sch000014199	AT3G44050.1	62.325	88	1	896	0	1109	AT3G44050.1	AT3G44050.1 | P-loop containing nucleoside triphosphate hydrolases superfamily protein | Chr3:15818738-15824792 FORWARD LENGTH=1263 | 201606	AT3G44050.1	NA	AT3G44050.1	NA
0	0.09778	0.535	0.221	0	1	Sch000028453
0.00618459	0.0970121	0.535	0.458	1	1	Sch000019565	AT5G02020.1	43.284	91	22	149	3.88e-25	96.3	AT5G02020.1	AT5G02020.1 | E3 ubiquitin-protein ligase RLIM-like protein | Chr5:386557-387921 REVERSE LENGTH=149 | 201606	AT5G02020.1	SIS	AT5G02020.1	NA
1.06558e-70	0.096934	0.582	0.676	2.70124e-67	1	Sch000012080	AT1G05680.1	48.655	95	5	450	8.98e-151	441	AT1G05680.1	AT1G05680.1 | Uridine diphosphate glycosyltransferase 74E2 | Chr1:1703196-1704639 REVERSE LENGTH=453 | 201606	AT1G05680.1	UGT74E2	AT1G05680.1	NA
2.43624e-13	0.095804	0.583	0.561	6.17586e-10	1	Sch000004442	AT1G26800.1	52.239	96	1	185	1.33e-57	184	AT1G26800.1	AT1G26800.1 | RING/U-box superfamily protein | Chr1:9285576-9286190 REVERSE LENGTH=204 | 201606	AT1G26800.1	NA	AT1G26800.1	NA
2.11702e-251	0.095663	0.491	0.313	5.36665e-248	1	Sch000024662	AT4G15560.1	70.548	88	67	212	4.13e-68	229	AT4G15560.1	AT4G15560.1 | Deoxyxylulose-5-phosphate synthase | Chr4:8884218-8887254 FORWARD LENGTH=717 | 201606	AT4G15560.1	CLA1	AT4G15560.1	1-DEOXY-D-XYLULOSE 5-PHOSPHATE SYNTHASE DXS1 DEF DXPS2 1-deoxy-D-xylulose 5-phosphate (DXP) synthase 1 1-DEOXY-D-XYLULOSE 5-PHOSPHATE SYNTHASE 2 DXS AtCLA1 CLA
0	0.0945538	0.016	0.076	0	1	Sch000012145	AT4G23690.1	55.346	85	36	187	8.1e-60	188	AT4G23690.1	AT4G23690.1 | Disease resistance-responsive (dirigent-like protein) family protein | Chr4:12339152-12339715 REVERSE LENGTH=187 | 201606	AT4G23690.1	DIR6	AT4G23690.1	AtDIR6 Arabidopsis thaliana dirigent protein 6
6.27854e-94	0.0932326	0.596	0.451	1.59161e-90	1	Sch000018976	AT1G48590.4	62.963	98	6	166	1.7e-72	219	AT1G48590.4	AT1G48590.4 | Calcium-dependent lipid-binding (CaLB domain) family protein | Chr1:17962979-17964274 FORWARD LENGTH=169 | 201606	AT1G48590.4	NA	AT1G48590.4	C2-domain ABA-related 5 CAR5
2.03035e-16	0.0930123	0.542	0.553	5.14693e-13	1	Sch000018757	AT5G10170.1	89.804	100	1	510	0	971	AT5G10170.1	AT5G10170.1 | myo-inositol-1-phosphate synthase 3 | Chr5:3187538-3190161 REVERSE LENGTH=510 | 201606	AT5G10170.1	MIPS3	AT5G10170.1	MYO-INOSITOL-1-PHOSTPATE SYNTHASE 3 ATMIPS3
4.05192e-17	0.0908598	0.419	0.418	1.02716e-13	1	Sch000000652	AT4G23420.2	63.836	68	1	312	3.39e-147	427	AT4G23420.2	AT4G23420.2 | NAD(P)-binding Rossmann-fold superfamily protein | Chr4:12226288-12228562 FORWARD LENGTH=316 | 201606	AT4G23420.2	NA	AT4G23420.2	NA
5.66203e-08	0.0907822	0.433	0.427	0.000143532	1	Sch000023669	AT4G27910.1	52.672	90	1	990	0	1019	AT4G27910.1	AT4G27910.1 | SET domain protein 16 | Chr4:13894694-13900256 FORWARD LENGTH=1027 | 201606	AT4G27910.1	SDG16	AT4G27910.1	ATX4
3.85373e-18	0.0904163	0.47	0.416	9.7692e-15	1	Sch000006242	AT5G65360.1	100	100	1	136	3.56e-94	272	AT5G65360.1	AT5G65360.1 | Histone superfamily protein | Chr5:26120099-26120509 REVERSE LENGTH=136 | 201606	AT5G65360.1	NA	AT5G65360.1	histone 3.1 H3.1
2.40123e-211	0.089454	0.23	0.407	6.08713e-208	1	Sch000028205	AT4G38620.1	59.375	100	1	282	7.01e-108	317	AT4G38620.1	AT4G38620.1 | myb domain protein 4 | Chr4:18053866-18054876 FORWARD LENGTH=282 | 201606	AT4G38620.1	MYB4	AT4G38620.1	myb domain protein 4 ATMYB4
0.0009107	0.0889214	0.356	0.341	1	1	Sch000008937	AT3G20150.1	46.712	97	3	1109	0	852	AT3G20150.1	AT3G20150.1 | Kinesin motor family protein | Chr3:7031412-7036499 FORWARD LENGTH=1114 | 201606	AT3G20150.1	NA	AT3G20150.1	NA
6.42586e-101	0.0881497	0.327	0.438	1.62896e-97	1	Sch000009071	AT5G03380.1	35.922	100	1	392	7.44e-52	180	AT5G03380.1	AT5G03380.1 | Heavy metal transport/detoxification superfamily protein | Chr5:832400-834301 REVERSE LENGTH=392 | 201606	AT5G03380.1	NA	AT5G03380.1	NA
6.00617e-06	0.0875386	0.402	0.362	0.0152256	1	Sch000027477	AT5G18030.1	66.667	80	16	87	8.22e-33	112	AT5G18030.1	AT5G18030.1 | SAUR-like auxin-responsive protein family | Chr5:5968527-5968793 FORWARD LENGTH=88 | 201606	AT5G18030.1	NA	AT5G18030.1	SAUR21 SMALL AUXIN UP RNA 21
5.98578e-21	0.0862977	0.288	0.307	1.51739e-17	1	Sch000027267	AT1G24764.1	62.421	97	31	621	0	682	AT1G24764.1	AT1G24764.1 | microtubule-associated proteins 70-2 | Chr1:8760001-8763256 REVERSE LENGTH=634 | 201606	AT1G24764.1	MAP70-2	AT1G24764.1	ATMAP70-2 microtubule-associated proteins 70-2
0	0.0855773	0.539	0.249	0	1	Sch000016513	AT5G27550.2	62.5	93	28	746	0	870	AT5G27550.2	AT5G27550.2 | P-loop containing nucleoside triphosphate hydrolases superfamily protein | Chr5:9727634-9731323 REVERSE LENGTH=765 | 201606	AT5G27550.2	NA	AT5G27550.2	NA
1.60292e-64	0.085082	0.368	0.433	4.0634e-61	1	Sch000028999	AT4G33050.3	50.56	96	7	485	1.95e-162	475	AT4G33050.3	AT4G33050.3 | calmodulin-binding family protein | Chr4:15944604-15946736 REVERSE LENGTH=488 | 201606	AT4G33050.3	EDA39	AT4G33050.3	IQM1 AtIQM1 IQ-motif protein 1
2.3172e-14	0.0845752	0.315	0.296	5.87411e-11	1	Sch000011800	AT4G32830.1	89.42	99	1	293	0	548	AT4G32830.1	AT4G32830.1 | ataurora1 | Chr4:15842557-15844354 FORWARD LENGTH=294 | 201606	AT4G32830.1	AUR1	AT4G32830.1	ataurora1 AtAUR1
8.10416e-64	0.0821917	0.603	0.652	2.0544e-60	1	Sch000023655	AT5G52640.1	94.393	99	1	214	2.31e-142	424	AT5G52640.1	AT5G52640.1 | heat shock-like protein | Chr5:21352557-21355147 FORWARD LENGTH=700 | 201606	AT5G52640.1	HSP90.1	AT5G52640.1	ATHS83 HSP81-1 ATHSP90.1 AtHsp90-1 HEAT SHOCK PROTEIN 83 heat shock protein 90.1 HSP81.1 HSP83 HEAT SHOCK PROTEIN 81-1 HEAT SHOCK PROTEIN 90-1
2.10777e-27	0.0815815	0.546	0.432	5.34321e-24	1	Sch000007813	AT1G77120.1	80.827	99	112	377	1.08e-161	458	AT1G77120.1	AT1G77120.1 | alcohol dehydrogenase 1 | Chr1:28975509-28977216 FORWARD LENGTH=379 | 201606	AT1G77120.1	ADH1	AT1G77120.1	ATADH1 ALCOHOL DEHYDROGENASE ARABIDOPSIS THALIANA ALCOHOL DEHYDROGENASE ATADH ADH
1.49627e-12	0.0812583	0.501	0.428	3.79304e-09	1	Sch000022458	AT2G33590.1	58.438	100	1	320	1.87e-134	389	AT2G33590.1	AT2G33590.1 | NAD(P)-binding Rossmann-fold superfamily protein | Chr2:14224622-14226365 FORWARD LENGTH=321 | 201606	AT2G33590.1	CRL1	AT2G33590.1	AtCRL1
0.00853443	0.0796483	0.479	0.412	1	1	Sch000006366	AT2G36540.1	42.857	93	6	246	1.24e-50	170	AT2G36540.1	AT2G36540.1 | Haloacid dehalogenase-like hydrolase (HAD) superfamily protein | Chr2:15325237-15326449 FORWARD LENGTH=249 | 201606	AT2G36540.1	NA	AT2G36540.1	NA
0.00769229	0.0796203	0.424	0.356	1	1	Sch000024064	AT5G28640.1	54.198	100	1	210	1.69e-52	173	AT5G28640.1	AT5G28640.1 | SSXT family protein | Chr5:10647831-10649620 REVERSE LENGTH=210 | 201606	AT5G28640.1	AN3	AT5G28640.1	ATGIF1 GRF1-INTERACTING FACTOR GRF1-INTERACTING FACTOR 1 GIF ARABIDOPSIS GRF1-INTERACTING FACTOR 1 GIF1
1.39276e-123	0.0795879	0.448	0.577	3.53065e-120	1	Sch000012522	AT3G25250.1	56.912	100	1	421	3.07e-160	462	AT3G25250.1	AT3G25250.1 | AGC (cAMP-dependent%2C cGMP-dependent and protein kinase C) kinase family protein | Chr3:9195566-9196949 FORWARD LENGTH=421 | 201606	AT3G25250.1	AGC2-1	AT3G25250.1	NA
1.09858e-98	0.0789065	0.363	0.454	2.7849e-95	1	Sch000028737	AT5G56550.1	53.846	53	72	162	9.5e-22	88.6	AT5G56550.1	AT5G56550.1 | oxidative stress 3 | Chr5:22895847-22896502 REVERSE LENGTH=172 | 201606	AT5G56550.1	OXS3	AT5G56550.1	OXIDATIVE STRESS 3 ATOXS3
3.73287e-147	0.0769684	0.523	0.345	9.46283e-144	1	Sch000027168	AT3G19050.1	47.23	69	1	1931	0	1637	AT3G19050.1	AT3G19050.1 | phragmoplast orienting kinesin 2 | Chr3:6578047-6590106 FORWARD LENGTH=2771 | 201606	AT3G19050.1	POK2	AT3G19050.1	NA
8.09983e-220	0.0768451	0.352	0.536	2.05331e-216	1	Sch000012914	AT1G70730.3	83.761	100	78	662	0	994	AT1G70730.3	AT1G70730.3 | Phosphoglucomutase/phosphomannomutase family protein | Chr1:26669020-26673166 REVERSE LENGTH=662 | 201606	AT1G70730.3	PGM2	AT1G70730.3	NA
3.2994e-102	0.0759835	0.601	0.457	8.36397e-99	1	Sch000009773	AT4G10265.1	58.621	99	1	82	3.2e-29	103	AT4G10265.1	AT4G10265.1 | Wound-responsive family protein | Chr4:6373226-6373477 REVERSE LENGTH=83 | 201606	AT4G10265.1	NA	AT4G10265.1	NA
5.67205e-115	0.0758901	0.437	0.351	1.43786e-111	1	Sch000026650	AT2G39690.1	40.981	100	1	524	2.3e-132	400	AT2G39690.1	AT2G39690.1 | ternary complex factor MIP1 leucine-zipper protein (Protein of unknown function%2C DUF547) | Chr2:16541022-16543267 FORWARD LENGTH=524 | 201606	AT2G39690.1	NA	AT2G39690.1	NA
9.28543e-108	0.0733929	0.267	0.374	2.35386e-104	1	Sch000023575	AT4G23810.1	41.026	69	9	276	4.61e-58	194	AT4G23810.1	AT4G23810.1 | WRKY family transcription factor | Chr4:12392666-12393739 REVERSE LENGTH=324 | 201606	AT4G23810.1	WRKY53	AT4G23810.1	NA
0	0.0728751	0.51	0.225	0	1	Sch000019041	AT3G25980.1	81.818	100	1	209	2.09e-124	354	AT3G25980.1	AT3G25980.1 | DNA-binding HORMA family protein | Chr3:9503232-9504402 FORWARD LENGTH=209 | 201606	AT3G25980.1	MAD2	AT3G25980.1	AtMAD2
1.4125e-145	0.0728422	0.451	0.337	3.58069e-142	1	Sch000013463	AT3G47460.2	69.336	99	1	1174	0	1639	AT3G47460.2	AT3G47460.2 | Structural maintenance of chromosomes (SMC) family protein | Chr3:17486765-17493178 FORWARD LENGTH=1174 | 201606	AT3G47460.2	ATSMC2	AT3G47460.2	NA
1.56046e-65	0.0727988	0.486	0.569	3.95576e-62	1	Sch000001376	AT4G27280.1	65.138	93	19	127	2.69e-45	146	AT4G27280.1	AT4G27280.1 | Calcium-binding EF-hand family protein | Chr4:13663770-13664162 REVERSE LENGTH=130 | 201606	AT4G27280.1	NA	AT4G27280.1	NA
1.3361e-13	0.0722322	0.436	0.336	3.38702e-10	1	Sch000019922	AT2G29570.1	90.909	100	1	263	0	502	AT2G29570.1	AT2G29570.1 | proliferating cell nuclear antigen 2 | Chr2:12650139-12651598 REVERSE LENGTH=264 | 201606	AT2G29570.1	PCNA2	AT2G29570.1	ATPCNA2 A. THALIANA PROLIFERATING CELL NUCLEAR ANTIGEN 2
2.19295e-128	0.0720604	0.29	0.419	5.55913e-125	1	Sch000007079
1.68036e-267	0.0718642	0.205	0.457	4.25971e-264	1	Sch000012075
2.05807e-20	0.0712133	0.274	0.28	5.2172e-17	1	Sch000011618	AT3G46970.1	81.916	98	15	841	0	1454	AT3G46970.1	AT3G46970.1 | alpha-glucan phosphorylase 2 | Chr3:17301625-17306111 REVERSE LENGTH=841 | 201606	AT3G46970.1	PHS2	AT3G46970.1	Arabidopsis thaliana alpha-glucan phosphorylase 2 ATPHS2
6.21966e-36	0.0710205	0.389	0.281	1.57668e-32	1	Sch000026761	AT1G49870.1	38.55	98	6	823	1.17e-148	458	AT1G49870.1	AT1G49870.1 | myosin-2 heavy chain-like protein | Chr1:18460345-18463557 FORWARD LENGTH=828 | 201606	AT1G49870.1	NA	AT1G49870.1	NA
2.62632e-24	0.0709647	0.232	0.255	6.65772e-21	1	Sch000028832	AT1G53903.1	42.609	74	7	121	5.04e-27	101	AT1G53903.1	AT1G53903.1 | linoleate 9S-lipoxygenase-4 protein%2C putative (DUF581) | Chr1:20132363-20132842 FORWARD LENGTH=126 | 201606	AT1G53903.1	NA	AT1G53903.1	NA
8.98635e-152	0.0702346	0.525	0.34	2.27804e-148	1	Sch000005678	AT5G54670.2	62.865	94	12	754	0	986	AT5G54670.2	AT5G54670.2 | kinesin 3 | Chr5:22209912-22213843 FORWARD LENGTH=754 | 201606	AT5G54670.2	ATK3	AT5G54670.2	KINESIN-LIKE PROTEIN IN ARABIDOPSIS THALIANA C KATC
1.3695e-131	0.0699251	0.47	0.275	3.47169e-128	1	Sch000012643	AT5G13700.1	68.68	90	20	446	0	639	AT5G13700.1	AT5G13700.1 | polyamine oxidase 1 | Chr5:4420222-4422974 REVERSE LENGTH=472 | 201606	AT5G13700.1	PAO1	AT5G13700.1	ATPAO1 APAO polyamine oxidase 1
1.90169e-15	0.0699193	0.305	0.255	4.82077e-12	1	Sch000028958
1.23219e-47	0.0696915	0.27	0.267	3.1236e-44	1	Sch000009752	AT1G18370.1	73.361	99	1	968	0	1436	AT1G18370.1	AT1G18370.1 | ATP binding microtubule motor family protein | Chr1:6319732-6323820 REVERSE LENGTH=974 | 201606	AT1G18370.1	HIK	AT1G18370.1	ATNACK1 NPK1-ACTIVATING KINESIN 1 ARABIDOPSIS NPK1-ACTIVATING KINESIN 1 NACK1
0	0.0690156	0.542	0.24	0	1	Sch000019426	AT2G37420.2	56.679	99	2	1038	0	1172	AT2G37420.2	AT2G37420.2 | ATP binding microtubule motor family protein | Chr2:15700550-15705165 FORWARD LENGTH=1039 | 201606	AT2G37420.2	NA	AT2G37420.2	NA
3.3816e-27	0.0689689	0.56	0.575	8.57235e-24	1	Sch000001325	AT2G42760.1	48.837	56	140	266	6.64e-31	117	AT2G42760.1	AT2G42760.1 | DUF1685 family protein | Chr2:17796382-17797185 REVERSE LENGTH=267 | 201606	AT2G42760.1	NA	AT2G42760.1	NA
0	0.0686985	0.276	0.58	0	1	Sch000002322	AT5G46020.1	65	62	1	140	7.06e-48	158	AT5G46020.1	AT5G46020.1 | 28 kDa heat/acid-stable phosphoprotein-like protein | Chr5:18663075-18664629 REVERSE LENGTH=164 | 201606	AT5G46020.1	NA	AT5G46020.1	NA
5.39789e-87	0.0681836	0.533	0.379	1.36837e-83	1	Sch000021923	AT5G49690.1	31.291	94	2	440	5.34e-63	214	AT5G49690.1	AT5G49690.1 | UDP-Glycosyltransferase superfamily protein | Chr5:20189968-20191350 REVERSE LENGTH=460 | 201606	AT5G49690.1	NA	AT5G49690.1	NA
1.58856e-158	0.0681481	0.226	0.364	4.02701e-155	1	Sch000026555	AT4G34350.1	73.448	100	1	466	0	733	AT4G34350.1	AT4G34350.1 | 4-hydroxy-3-methylbut-2-enyl diphosphate reductase | Chr4:16428681-16431038 REVERSE LENGTH=466 | 201606	AT4G34350.1	HDR	AT4G34350.1	CLB6 CHLOROPLAST BIOGENESIS 6 ISPH
8.85432e-78	0.0681176	0.484	0.324	2.24457e-74	1	Sch000023116	AT1G64390.1	77.924	96	18	619	0	991	AT1G64390.1	AT1G64390.1 | glycosyl hydrolase 9C2 | Chr1:23911329-23914642 FORWARD LENGTH=620 | 201606	AT1G64390.1	GH9C2	AT1G64390.1	glycosyl hydrolase 9C2 AtGH9C2
0.000610311	0.0670099	0.596	0.582	1	1	Sch000002310
2.32841e-58	0.0646288	0.531	0.38	5.90251e-55	1	Sch000023101	AT5G19290.1	65.138	98	4	324	3.23e-159	453	AT5G19290.1	AT5G19290.1 | alpha/beta-Hydrolases superfamily protein | Chr5:6494113-6495105 FORWARD LENGTH=330 | 201606	AT5G19290.1	NA	AT5G19290.1	NA
2.64083e-56	0.0645792	0.496	0.345	6.6945e-53	1	Sch000009776	AT4G03510.4	40.078	99	15	249	1.88e-53	176	AT4G03510.4	AT4G03510.4 | RING membrane-anchor 1 | Chr4:1557905-1558654 REVERSE LENGTH=249 | 201606	AT4G03510.4	RMA1	AT4G03510.4	ATRMA1
5.17338e-30	0.0644777	0.38	0.41	1.31145e-26	1	Sch000026505	AT5G57010.1	63.226	87	61	494	0	587	AT5G57010.1	AT5G57010.1 | calmodulin-binding family protein | Chr5:23068207-23070203 FORWARD LENGTH=495 | 201606	AT5G57010.1	NA	AT5G57010.1	NA
7.786e-67	0.0644674	0.489	0.312	1.97375e-63	1	Sch000016851	AT2G17040.1	67.63	68	4	166	9.99e-81	248	AT2G17040.1	AT2G17040.1 | NAC domain containing protein 36 | Chr2:7407123-7408120 FORWARD LENGTH=276 | 201606	AT2G17040.1	NAC036	AT2G17040.1	NAC domain containing protein 36 anac036
9.40937e-46	0.0644001	0.591	0.725	2.38527e-42	1	Sch000029389	AT3G45980.1	88.079	100	1	150	5.21e-81	239	AT3G45980.1	AT3G45980.1 | Histone superfamily protein | Chr3:16897492-16897944 REVERSE LENGTH=150 | 201606	AT3G45980.1	HTB9	AT3G45980.1	NA
3.31637e-69	0.0639575	0.446	0.308	8.407e-66	1	Sch000002618	AT5G53390.1	28.541	98	15	478	5.16e-58	201	AT5G53390.1	AT5G53390.1 | O-acyltransferase (WSD1-like) family protein | Chr5:21656951-21659207 REVERSE LENGTH=486 | 201606	AT5G53390.1	FOP1	AT5G53390.1	NTHASE/DIACYLGLYCEROL ACYLTRANSFERASE 11 WSD11
0.000731003	0.0630707	0.431	0.407	1	1	Sch000004029	AT1G79160.1	46.642	100	5	239	8.16e-51	169	AT1G79160.1	AT1G79160.1 | filamentous hemagglutinin transporter | Chr1:29779862-29780668 REVERSE LENGTH=239 | 201606	AT1G79160.1	NA	AT1G79160.1	NA
0	0.0629877	0.068	0.255	0	1	Sch000023121	AT3G24140.1	58.78	91	11	402	9.45e-141	412	AT3G24140.1	AT3G24140.1 | basic helix-loop-helix (bHLH) DNA-binding superfamily protein | Chr3:8715525-8717772 REVERSE LENGTH=414 | 201606	AT3G24140.1	FMA	AT3G24140.1	NA
4.07584e-97	0.0614245	0.565	0.395	1.03323e-93	1	Sch000001899
0	0.0612908	0.528	0.229	0	1	Sch000009167	AT4G08330.1	50.376	78	35	159	1.54e-37	129	AT4G08330.1	AT4G08330.1 | hypothetical protein | Chr4:5255384-5256525 REVERSE LENGTH=164 | 201606	AT4G08330.1	NA	AT4G08330.1	NA
6.07962e-209	0.0612732	0.33	0.534	1.54118e-205	1	Sch000002866	AT2G31180.1	38.947	99	58	243	1.24e-30	114	AT2G31180.1	AT2G31180.1 | myb domain protein 14 | Chr2:13286806-13288175 REVERSE LENGTH=249 | 201606	AT2G31180.1	MYB14	AT2G31180.1	ARABIDOPSIS THALIANA MYB DOMAIN PROTEIN 14 ATMYB14 MYB14AT
3.73356e-05	0.060915	0.04	0.089	0.0946458	1	Sch000026475	AT5G17420.1	85.029	100	1	1026	0	1820	AT5G17420.1	AT5G17420.1 | Cellulose synthase family protein | Chr5:5736859-5741407 REVERSE LENGTH=1026 | 201606	AT5G17420.1	IRX3	AT5G17420.1	CELLULOSE SYNTHASE CATALYTIC SUBUNIT 7 MURUS 10 CESA7 ATCESA7 MUR10
1.64457e-13	0.0607139	0.246	0.267	4.16898e-10	1	Sch000025292	AT5G47230.1	50.658	67	89	238	3.57e-39	139	AT5G47230.1	AT5G47230.1 | ethylene responsive element binding factor 5 | Chr5:19180072-19180974 FORWARD LENGTH=300 | 201606	AT5G47230.1	ERF5	AT5G47230.1	AtMACD1 ERF102 ATERF-5 ETHYLENE RESPONSIVE ELEMENT BINDING FACTOR- 5 ATERF5 ETHYLENE RESPONSIVE ELEMENT BINDING FACTOR 5
6.22151e-41	0.0597769	0.502	0.374	1.57715e-37	1	Sch000027809	AT4G29190.1	49.61	99	1	355	1.46e-111	334	AT4G29190.1	AT4G29190.1 | Zinc finger C-x8-C-x5-C-x3-H type family protein | Chr4:14392233-14393303 REVERSE LENGTH=356 | 201606	AT4G29190.1	OZF2	AT4G29190.1	TZF3 AtC3H49 AtTZF3 Arabidopsis thaliana oxidation-related zinc finger 2 tandem zinc finger 3 AtOZF2
1.73125e-09	0.0597535	0.357	0.35	4.38872e-06	1	Sch000003289	AT1G23100.1	81.443	100	1	97	2.87e-52	162	AT1G23100.1	AT1G23100.1 | GroES-like family protein | Chr1:8195867-8196336 FORWARD LENGTH=97 | 201606	AT1G23100.1	NA	AT1G23100.1	NA
9.04265e-11	0.0595133	0.463	0.359	2.29231e-07	1	Sch000025274	AT4G22920.2	61.925	95	9	233	3.78e-94	281	AT4G22920.2	AT4G22920.2 | non-yellowing 1 | Chr4:12016776-12017969 REVERSE LENGTH=268 | 201606	AT4G22920.2	NYE1	AT4G22920.2	SGR SGR1 NON-YELLOWING 1 ATNYE1 STAY-GREEN 1 STAY-GREEN
2.55741e-08	0.0587682	0.46	0.385	6.48305e-05	1	Sch000013115	AT3G23250.1	48.551	97	1	276	2.12e-75	234	AT3G23250.1	AT3G23250.1 | myb domain protein 15 | Chr3:8309492-8310624 FORWARD LENGTH=285 | 201606	AT3G23250.1	MYB15	AT3G23250.1	ATMYB15 MYB DOMAIN PROTEIN 15 ATY19
1.58651e-111	0.0585305	0.408	0.272	4.0218e-108	1	Sch000005616
1.19732e-14	0.0580534	0.338	0.348	3.0352e-11	1	Sch000013233	AT4G02800.1	49.432	99	1	333	4.96e-97	295	AT4G02800.1	AT4G02800.1 | GRIP/coiled-coil protein | Chr4:1250126-1251478 FORWARD LENGTH=333 | 201606	AT4G02800.1	NA	AT4G02800.1	NA
1.33082e-28	0.0571941	0.623	0.523	3.37362e-25	1	Sch000004691	AT3G45940.1	22.92	64	164	685	2.54e-22	103	AT3G45940.1	AT3G45940.1 | Glycosyl hydrolases family 31 protein | Chr3:16886226-16889171 REVERSE LENGTH=868 | 201606	AT3G45940.1	NA	AT3G45940.1	NA
9.41929e-16	0.0569173	0.278	0.258	2.38779e-12	1	Sch000009453	AT3G51760.4	31.004	89	18	240	7.32e-16	74.7	AT3G51760.4	AT3G51760.4 | hypothetical protein (DUF688) | Chr3:19198541-19199405 REVERSE LENGTH=259 | 201606	AT3G51760.4	NA	AT3G51760.4	NA
6.48679e-09	0.0567295	0.582	0.483	1.6444e-05	1	Sch000004566	AT1G71100.1	71.605	84	23	265	7.42e-122	353	AT1G71100.1	AT1G71100.1 | Ribose 5-phosphate isomerase%2C type A protein | Chr1:26814726-26815529 FORWARD LENGTH=267 | 201606	AT1G71100.1	RSW10	AT1G71100.1	NA
0	0.056368	0.102	0.32	0	1	Sch000005655	AT3G57520.1	51.111	98	1	757	0	805	AT3G57520.1	AT3G57520.1 | seed imbibition 2 | Chr3:21288982-21292694 REVERSE LENGTH=773 | 201606	AT3G57520.1	SIP2	AT3G57520.1	RS2 seed imbibition 2 raffinose synthase 2 AtSIP2
1.59858e-46	0.0560479	0.011	0.093	4.05239e-43	1	Sch000011880
3.04211e-245	0.0558184	0.154	0.255	7.71175e-242	1	Sch000026495
6.52953e-73	0.0554597	0.47	0.366	1.65523e-69	1	Sch000029327	AT1G69770.1	51.435	99	1	830	0	840	AT1G69770.1	AT1G69770.1 | chromomethylase 3 | Chr1:26248496-26253519 REVERSE LENGTH=839 | 201606	AT1G69770.1	CMT3	AT1G69770.1	NA
1.0364e-61	0.0546102	0.187	0.248	2.62726e-58	1	Sch000023687	AT5G43700.1	60.825	99	1	184	1.64e-78	236	AT5G43700.1	AT5G43700.1 | AUX/IAA transcriptional regulator family protein | Chr5:17550465-17551206 FORWARD LENGTH=186 | 201606	AT5G43700.1	ATAUX2-11	AT5G43700.1	IAA4 indole-3-acetic acid inducible 4
4.53975e-86	0.0540195	0.355	0.17	1.15083e-82	1	Sch000020483	AT5G66230.1	49.857	100	1	318	1.37e-71	229	AT5G66230.1	AT5G66230.1 | Chalcone-flavanone isomerase family protein | Chr5:26462704-26463873 FORWARD LENGTH=329 | 201606	AT5G66230.1	NA	AT5G66230.1	NA
3.96103e-82	0.0538382	0.524	0.349	1.00412e-78	1	Sch000006460	AT3G57240.1	46.957	94	28	340	6.32e-96	293	AT3G57240.1	AT3G57240.1 | beta-1%2C3-glucanase 3 | Chr3:21181916-21183045 REVERSE LENGTH=341 | 201606	AT3G57240.1	BG3	AT3G57240.1	AtBG3
2.39761e-188	0.0518489	0.165	0.294	6.07795e-185	1	Sch000025144
2.72947e-176	0.0515276	0.472	0.252	6.91921e-173	1	Sch000009516
3.83548e-177	0.0500934	0.452	0.269	9.72294e-174	1	Sch000000822	AT5G48310.2	53.833	98	5	1128	0	1203	AT5G48310.2	AT5G48310.2 | portal protein | Chr5:19574961-19580362 REVERSE LENGTH=1129 | 201606	AT5G48310.2	NA	AT5G48310.2	NA
2.60555e-116	0.0492777	0.34	0.121	6.60507e-113	1	Sch000011292	AT2G26760.1	51.773	99	1	378	7.65e-138	404	AT2G26760.1	AT2G26760.1 | Cyclin B1%3B4 | Chr2:11401551-11403205 FORWARD LENGTH=387 | 201606	AT2G26760.1	CYCB1;4	AT2G26760.1	NA
0	0.0490535	0.442	0.188	0	1	Sch000022089	AT3G07565.1	50.838	64	44	220	1.63e-50	170	AT3G07565.1	AT3G07565.1 | histone H2A deubiquitinase (DUF3755) | Chr3:2413823-2415872 FORWARD LENGTH=258 | 201606	AT3G07565.1	NA	AT3G07565.1	NA
1.89655e-44	0.0482474	0.446	0.312	4.80777e-41	1	Sch000013430	AT5G43580.1	46.377	97	31	99	8.89e-19	75.9	AT5G43580.1	AT5G43580.1 | Serine protease inhibitor%2C potato inhibitor I-type family protein | Chr5:17508098-17508668 REVERSE LENGTH=99 | 201606	AT5G43580.1	UPI	AT5G43580.1	NA
4.50126e-10	0.0479084	0.277	0.224	1.14107e-06	1	Sch000016405	AT5G02010.1	61.598	81	3	504	0	612	AT5G02010.1	AT5G02010.1 | RHO guanyl-nucleotide exchange factor 7 | Chr5:383493-385698 FORWARD LENGTH=546 | 201606	AT5G02010.1	ROPGEF7	AT5G02010.1	ATROPGEF7
8.91859e-36	0.0474713	0.337	0.385	2.26086e-32	1	Sch000011224	AT1G63380.3	60.777	100	1	278	4.98e-122	354	AT1G63380.3	AT1G63380.3 | NAD(P)-binding Rossmann-fold superfamily protein | Chr1:23505346-23506504 FORWARD LENGTH=280 | 201606	AT1G63380.3	NA	AT1G63380.3	NA
2.86046e-33	0.047128	0.554	0.63	7.25126e-30	1	Sch000024168	AT4G13830.2	44.022	93	16	192	4.62e-41	140	AT4G13830.2	AT4G13830.2 | DNAJ-like 20 | Chr4:8011518-8012577 FORWARD LENGTH=197 | 201606	AT4G13830.2	J20	AT4G13830.2	DNA J protein C26 DJC26
1.07219e-32	0.0470956	0.227	0.234	2.71799e-29	1	Sch000014115	AT3G15550.1	51.051	100	1	729	0	676	AT3G15550.1	AT3G15550.1 | trichohyalin | Chr3:5267351-5270095 FORWARD LENGTH=729 | 201606	AT3G15550.1	NA	AT3G15550.1	NA
2.79473e-243	0.0455453	0.58	0.321	7.08464e-240	1	Sch000011846	AT2G26930.1	76.647	83	44	377	0	535	AT2G26930.1	AT2G26930.1 | 4-(cytidine 5'-phospho)-2-C-methyl-D-erithritol kinase | Chr2:11491829-11494229 REVERSE LENGTH=383 | 201606	AT2G26930.1	CDPMEK	AT2G26930.1	PDE277 PIGMENT DEFECTIVE 277 4-(cytidine 5&#8242;-diphospho)-2-C-methyl-d-erythritol kinase CMK 4-(cytidine 5'-phospho)-2-C-methyl-D-erithritol kinase ISPE ATCDPMEK CMEK
4.07633e-197	0.04448	0.24	0.396	1.03335e-193	1	Sch000021869	AT3G59140.1	64.678	98	16	1453	0	1907	AT3G59140.1	AT3G59140.1 | multidrug resistance-associated protein 14 | Chr3:21863519-21868701 REVERSE LENGTH=1453 | 201606	AT3G59140.1	ABCC10	AT3G59140.1	MRP14 ATMRP14 multidrug resistance-associated protein 14
2.92024e-102	0.0444637	0.3	0.398	7.40281e-99	1	Sch000008041	AT5G59970.2	100	100	1	103	1.01e-66	199	AT5G59970.2	AT5G59970.2 | Histone superfamily protein | Chr5:24146352-24146663 REVERSE LENGTH=103 | 201606	AT5G59970.2	NA	AT5G59970.2	NA
1.70657e-57	0.04435	0.429	0.264	4.32616e-54	1	Sch000006625	AT5G46280.1	68.718	99	1	768	0	1050	AT5G46280.1	AT5G46280.1 | Minichromosome maintenance (MCM2/3/5) family protein | Chr5:18769902-18773606 REVERSE LENGTH=776 | 201606	AT5G46280.1	MCM3	AT5G46280.1	NA
3.92864e-88	0.0435484	0.246	0.356	9.95911e-85	1	Sch000009842	AT4G22190.1	46.084	98	59	387	3.13e-66	216	AT4G22190.1	AT4G22190.1 | serine/arginine repetitive matrix-like protein | Chr4:11742102-11743265 REVERSE LENGTH=387 | 201606	AT4G22190.1	NA	AT4G22190.1	NA
6.40449e-27	0.0430605	0.381	0.26	1.62354e-23	1	Sch000028400	AT5G52060.1	59.524	70	41	242	9.09e-75	236	AT5G52060.1	AT5G52060.1 | BCL-2-associated athanogene 1 | Chr5:21152449-21153741 REVERSE LENGTH=342 | 201606	AT5G52060.1	BAG1	AT5G52060.1	BCL-2-associated athanogene 1 ATBAG1
2.50164e-81	0.0423676	0.091	0.152	6.34166e-78	1	Sch000013997	AT5G04200.1	54.088	97	9	325	4.9e-114	337	AT5G04200.1	AT5G04200.1 | metacaspase 9 | Chr5:1153893-1154870 FORWARD LENGTH=325 | 201606	AT5G04200.1	MC9	AT5G04200.1	metacaspase 9 AtMCP2f AtMC9 metacaspase 2f MCP2f
2.30642e-237	0.0423065	0.137	0.317	5.84679e-234	1	Sch000023461	AT1G08820.5	36.951	100	1	386	7.6e-68	221	AT1G08820.5	AT1G08820.5 | vamp/synaptobrevin-associated protein 27-2 | Chr1:2821810-2824412 REVERSE LENGTH=386 | 201606	AT1G08820.5	VAP27-2	AT1G08820.5	NA
5.16917e-09	0.0418129	0.633	0.616	1.31038e-05	1	Sch000006395	AT3G07870.1	29.282	85	25	379	1.63e-29	119	AT3G07870.1	AT3G07870.1 | F-box and associated interaction domains-containing protein | Chr3:2510871-2512124 FORWARD LENGTH=417 | 201606	AT3G07870.1	NA	AT3G07870.1	NA
3.8445e-116	0.0414217	0.43	0.288	9.74581e-113	1	Sch000029119
4.98026e-70	0.041421	0.418	0.257	1.2625e-66	1	Sch000018597	AT1G08860.1	63.636	99	1	579	0	800	AT1G08860.1	AT1G08860.1 | Calcium-dependent phospholipid-binding Copine family protein | Chr1:2842153-2846138 FORWARD LENGTH=584 | 201606	AT1G08860.1	BON3	AT1G08860.1	NA
1.4711e-12	0.040703	0.218	0.209	3.72924e-09	1	Sch000023303	AT4G33040.1	55	97	6	142	1.16e-42	141	AT4G33040.1	AT4G33040.1 | Thioredoxin superfamily protein | Chr4:15940779-15941213 REVERSE LENGTH=144 | 201606	AT4G33040.1	NA	AT4G33040.1	NA
2.75343e-179	0.0401514	0.148	0.29	6.97995e-176	1	Sch000020469	AT4G37110.1	39.098	53	167	273	2.34e-22	95.5	AT4G37110.1	AT4G37110.1 | Zinc-finger domain of monoamine-oxidase A repressor R1 | Chr4:17484343-17486197 REVERSE LENGTH=417 | 201606	AT4G37110.1	NA	AT4G37110.1	NA
3.37148e-92	0.0401035	0.172	0.147	8.54671e-89	1	Sch000029663	AT2G20590.1	50.124	94	1	377	8.17e-112	339	AT2G20590.1	AT2G20590.1 | Reticulon family protein | Chr2:8867243-8869166 REVERSE LENGTH=431 | 201606	AT2G20590.1	NA	AT2G20590.1	NA
5.91521e-26	0.0396947	0.472	0.335	1.49951e-22	1	Sch000004160	AT3G60130.1	43.922	85	30	501	1.34e-130	396	AT3G60130.1	AT3G60130.1 | beta glucosidase 16 | Chr3:22210343-22213650 FORWARD LENGTH=514 | 201606	AT3G60130.1	BGLU16	AT3G60130.1	NA
6.70281e-45	0.0396346	0.212	0.215	1.69916e-41	1	Sch000006174	AT1G20610.1	56.881	99	1	429	3.12e-164	473	AT1G20610.1	AT1G20610.1 | Cyclin B2%3B3 | Chr1:7135073-7137273 REVERSE LENGTH=429 | 201606	AT1G20610.1	CYCB2;3	AT1G20610.1	NA
0	0.0395012	0.068	0.164	0	1	Sch000002283	AT3G26050.1	66.279	16	1	85	1.19e-28	119	AT3G26050.1	AT3G26050.1 | TPX2 (targeting protein for Xklp2) protein family | Chr3:9521907-9524241 FORWARD LENGTH=533 | 201606	AT3G26050.1	NA	AT3G26050.1	NA
0	0.0392286	0.529	0.245	0	1	Sch000017143	AT5G16200.2	35.542	100	3	162	1.19e-16	74.3	AT5G16200.2	AT5G16200.2 | 50S ribosomal protein-like protein | Chr5:5289659-5290150 REVERSE LENGTH=163 | 201606	AT5G16200.2	NA	AT5G16200.2	NA
1.34443e-23	0.0388258	0.01	0.072	3.40812e-20	1	Sch000018537	AT1G58070.1	41.899	69	111	283	3.14e-21	90.1	AT1G58070.1	AT1G58070.1 | WEB family protein | Chr1:21502968-21503822 FORWARD LENGTH=284 | 201606	AT1G58070.1	NA	AT1G58070.1	NA
3.26767e-10	0.0386966	0.307	0.228	8.28355e-07	1	Sch000028772	AT3G48280.1	47.465	98	3	486	9.65e-161	470	AT3G48280.1	AT3G48280.1 | cytochrome P450%2C family 71%2C subfamily A%2C polypeptide 25 | Chr3:17879594-17881164 FORWARD LENGTH=490 | 201606	AT3G48280.1	CYP71A25	AT3G48280.1	NA
0	0.0383874	0.529	0.166	0	1	Sch000000546	AT1G28110.2	70.67	93	29	461	0	642	AT1G28110.2	AT1G28110.2 | serine carboxypeptidase-like 45 | Chr1:9804153-9806832 REVERSE LENGTH=461 | 201606	AT1G28110.2	SCPL45	AT1G28110.2	NA
3.89222e-301	0.0381055	0.455	0.215	9.86677e-298	1	Sch000012483	AT4G32730.5	42.264	96	23	995	0	630	AT4G32730.5	AT4G32730.5 | Homeodomain-like protein | Chr4:15791039-15795643 FORWARD LENGTH=995 | 201606	AT4G32730.5	PC-MYB1	AT4G32730.5	NA
2.85156e-17	0.0379448	0.277	0.284	7.22869e-14	1	Sch000013687	AT5G60930.3	60.125	97	2	1266	0	1413	AT5G60930.3	AT5G60930.3 | P-loop containing nucleoside triphosphate hydrolases superfamily protein | Chr5:24515572-24522511 REVERSE LENGTH=1300 | 201606	AT5G60930.3	NA	AT5G60930.3	NA
1.37683e-117	0.0377724	0.149	0.259	3.49026e-114	1	Sch000024329	AT1G60870.1	50.993	100	1	147	8.56e-22	87.8	AT1G60870.1	AT1G60870.1 | maternal effect embryo arrest 9 | Chr1:22409712-22410227 FORWARD LENGTH=147 | 201606	AT1G60870.1	MEE9	AT1G60870.1	NA
9.60347e-84	0.0369984	0.51	0.334	2.43448e-80	1	Sch000001500	AT1G55740.1	73.81	99	1	754	0	1148	AT1G55740.1	AT1G55740.1 | seed imbibition 1 | Chr1:20835507-20838707 REVERSE LENGTH=754 | 201606	AT1G55740.1	SIP1	AT1G55740.1	RS1 raffinose synthase 1 seed imbibition 1 AtSIP1
1.22377e-102	0.0368767	0.211	0.25	3.10227e-99	1	Sch000026538	AT1G20930.1	85.574	98	11	315	0	545	AT1G20930.1	AT1G20930.1 | cyclin-dependent kinase B2%3B2 | Chr1:7292752-7294664 REVERSE LENGTH=315 | 201606	AT1G20930.1	CDKB2;2	AT1G20930.1	NA
2.40226e-22	0.0363834	0.425	0.445	6.08974e-19	1	Sch000005822
5.4265e-41	0.0362684	0.427	0.477	1.37562e-37	1	Sch000014716	AT2G23790.1	54.348	94	1	317	9.28e-125	366	AT2G23790.1	AT2G23790.1 | calcium uniporter (DUF607) | Chr2:10125692-10127455 REVERSE LENGTH=336 | 201606	AT2G23790.1	NA	AT2G23790.1	NA
1.32341e-26	0.0356922	0.279	0.28	3.35484e-23	1	Sch000019703	AT1G10657.2	62.025	63	14	92	2.68e-28	102	AT1G10657.2	AT1G10657.2 | transmembrane protein | Chr1:3530652-3531522 FORWARD LENGTH=101 | 201606	AT1G10657.2	NA	AT1G10657.2	NA
0	0.0356735	0.006	0.051	0	1	Sch000024622
4.83761e-177	0.0356074	0.151	0.247	1.22633e-173	1	Sch000000515	AT4G17240.1	50.865	75	85	340	1.69e-70	228	AT4G17240.1	AT4G17240.1 | structural maintenance of chromosomes protein | Chr4:9666799-9668292 REVERSE LENGTH=343 | 201606	AT4G17240.1	NA	AT4G17240.1	NA
0	0.0355339	0.561	0.162	0	1	Sch000027339	AT2G47120.2	45.247	99	2	257	9.05e-71	222	AT2G47120.2	AT2G47120.2 | NAD(P)-binding Rossmann-fold superfamily protein | Chr2:19347359-19348223 REVERSE LENGTH=259 | 201606	AT2G47120.2	NA	AT2G47120.2	NA
1.63138e-285	0.035269	0.1	0.282	4.13555e-282	1	Sch000002091	AT1G23790.1	54.146	100	1	518	0	556	AT1G23790.1	AT1G23790.1 | dicer-like protein (DUF936) | Chr1:8410099-8411917 FORWARD LENGTH=518 | 201606	AT1G23790.1	NA	AT1G23790.1	NA
9.34087e-23	0.0352541	0.343	0.227	2.36791e-19	1	Sch000000067	AT2G43710.1	83.989	88	47	401	0	639	AT2G43710.1	AT2G43710.1 | Plant stearoyl-acyl-carrier-protein desaturase family protein | Chr2:18120107-18122495 FORWARD LENGTH=401 | 201606	AT2G43710.1	SSI2	AT2G43710.1	LDW1 lesion dwarf mimic 1 AtSSI2 FATTY ACID BIOSYNTHESIS 2 FAB2
9.21689e-52	0.0351859	0.346	0.226	2.33648e-48	1	Sch000007759	AT4G38062.1	43.494	99	1	561	8.07e-115	379	AT4G38062.1	AT4G38062.1 | basic helix loop helix (bHLH) DNA-binding superfamily protein | Chr4:17876535-17879687 FORWARD LENGTH=1050 | 201606	AT4G38062.1	NA	AT4G38062.1	NA
3.6501e-69	0.034939	0.5	0.328	9.25301e-66	1	Sch000022446	AT5G41590.1	45.374	100	1	221	8.65e-52	170	AT5G41590.1	AT5G41590.1 | LURP-one-like protein (DUF567) | Chr5:16632221-16633896 REVERSE LENGTH=221 | 201606	AT5G41590.1	NA	AT5G41590.1	NA
1.0848e-07	0.0348874	0.286	0.254	0.000274997	1	Sch000027646	AT2G26150.4	52.727	57	31	249	5.93e-74	237	AT2G26150.4	AT2G26150.4 | heat shock transcription factor A2 | Chr2:11135856-11137217 FORWARD LENGTH=345 | 201606	AT2G26150.4	HSFA2	AT2G26150.4	ATHSFA2 heat shock transcription factor A2
1.82449e-74	0.0348343	0.506	0.354	4.62508e-71	1	Sch000024701	AT4G38840.1	64.368	94	13	99	6.94e-34	115	AT4G38840.1	AT4G38840.1 | SAUR-like auxin-responsive protein family | Chr4:18125174-18125473 REVERSE LENGTH=99 | 201606	AT4G38840.1	NA	AT4G38840.1	SAUR14 SMALL AUXIN UPREGULATED RNA 14
2.67375e-117	0.0343075	0.582	0.435	6.77795e-114	1	Sch000009720	AT4G10265.1	57.647	100	1	83	9.88e-26	94	AT4G10265.1	AT4G10265.1 | Wound-responsive family protein | Chr4:6373226-6373477 REVERSE LENGTH=83 | 201606	AT4G10265.1	NA	AT4G10265.1	NA
9.93569e-29	0.0341044	0.331	0.19	2.5187e-25	1	Sch000028122	AT5G42030.1	35.965	46	32	144	5.62e-17	78.6	AT5G42030.1	AT5G42030.1 | ABL interactor-like protein 4 | Chr5:16811518-16813087 REVERSE LENGTH=279 | 201606	AT5G42030.1	ABIL4	AT5G42030.1	NA
2.58833e-73	0.0339052	0.463	0.313	6.56142e-70	1	Sch000024618	AT1G55200.4	41.694	58	349	649	1.29e-60	214	AT1G55200.4	AT1G55200.4 | kinase with adenine nucleotide alpha hydrolases-like domain-containing protein | Chr1:20589309-20592049 REVERSE LENGTH=676 | 201606	AT1G55200.4	NA	AT1G55200.4	NA
0	0.0338384	0.508	0.286	0	1	Sch000024754	AT5G23960.2	36.158	92	17	543	3.68e-114	354	AT5G23960.2	AT5G23960.2 | terpene synthase 21 | Chr5:8092969-8095128 FORWARD LENGTH=545 | 201606	AT5G23960.2	TPS21	AT5G23960.2	ATTPS21
3.21924e-214	0.0335537	0.5	0.288	8.16077e-211	1	Sch000027304	AT1G73390.7	78.24	98	1	407	0	678	AT1G73390.7	AT1G73390.7 | Endosomal targeting BRO1-like domain-containing protein | Chr1:27591079-27594148 REVERSE LENGTH=419 | 201606	AT1G73390.7	NA	AT1G73390.7	NA
0	0.0330559	0.487	0.223	0	1	Sch000027622
5.83857e-163	0.032988	0.041	0.167	1.48008e-159	1	Sch000029724	AT5G38300.1	37.455	100	1	262	6.58e-30	114	AT5G38300.1	AT5G38300.1 | homeobox Hox-B3-like protein | Chr5:15306022-15306813 FORWARD LENGTH=263 | 201606	AT5G38300.1	NA	AT5G38300.1	NA
3.28958e-250	0.0329839	0.139	0.311	8.33907e-247	1	Sch000015439	AT1G04030.2	36.853	99	1	430	2.03e-61	209	AT1G04030.2	AT1G04030.2 | eisosome protein | Chr1:1040597-1042313 FORWARD LENGTH=434 | 201606	AT1G04030.2	NA	AT1G04030.2	NA
7.45457e-30	0.0324599	0.407	0.321	1.88973e-26	1	Sch000029682	AT1G03780.2	55.062	100	1	758	0	762	AT1G03780.2	AT1G03780.2 | targeting protein for XKLP2 | Chr1:947785-951696 REVERSE LENGTH=758 | 201606	AT1G03780.2	TPX2	AT1G03780.2	AtTPX2
6.58469e-96	0.0323792	0.376	0.463	1.66922e-92	1	Sch000016378	AT3G02360.2	87.448	98	6	483	0	876	AT3G02360.2	AT3G02360.2 | 6-phosphogluconate dehydrogenase family protein | Chr3:482498-483958 FORWARD LENGTH=486 | 201606	AT3G02360.2	NA	AT3G02360.2	NA
1.19128e-83	0.0320765	0.232	0.319	3.0199e-80	1	Sch000027847	AT3G25130.1	68	13	15	64	4.23e-16	80.1	AT3G25130.1	AT3G25130.1 | acidic leucine-rich nuclear phosphoprotein 32 family B protein | Chr3:9152434-9153654 FORWARD LENGTH=406 | 201606	AT3G25130.1	NA	AT3G25130.1	NA
0.00108091	0.0318038	0.51	0.472	1	1	Sch000028804	AT2G28720.1	78.289	100	1	151	4.71e-67	204	AT2G28720.1	AT2G28720.1 | Histone superfamily protein | Chr2:12327043-12327498 FORWARD LENGTH=151 | 201606	AT2G28720.1	NA	AT2G28720.1	NA
1.49639e-06	0.0317325	0.535	0.438	0.00379334	1	Sch000006448	AT3G22142.1	70.652	35	1389	1480	1.68e-39	149	AT3G22142.1	AT3G22142.1 | Bifunctional inhibitor/lipid-transfer protein/seed storage 2S albumin superfamily protein | Chr3:7803604-7808046 REVERSE LENGTH=1480 | 201606	AT3G22142.1	NA	AT3G22142.1	NA
1.2864e-160	0.031717	0.365	0.205	3.26102e-157	1	Sch000029051	AT4G32830.1	85.666	99	1	293	0	530	AT4G32830.1	AT4G32830.1 | ataurora1 | Chr4:15842557-15844354 FORWARD LENGTH=294 | 201606	AT4G32830.1	AUR1	AT4G32830.1	ataurora1 AtAUR1
1.40762e-143	0.0304748	0.489	0.278	3.5683e-140	1	Sch000007081
3.15181e-192	0.0301011	0.515	0.318	7.98983e-189	1	Sch000010847	AT1G68570.1	57.417	95	1	571	0	669	AT1G68570.1	AT1G68570.1 | Major facilitator superfamily protein | Chr1:25746811-25750110 FORWARD LENGTH=596 | 201606	AT1G68570.1	NA	AT1G68570.1	NPF3.1 NRT1/ PTR family 3.1 AtNPF3.1
2.00076e-242	0.0299039	0.474	0.245	5.07193e-239	1	Sch000028490	AT4G15480.1	56.077	96	14	478	0	551	AT4G15480.1	AT4G15480.1 | UDP-Glycosyltransferase superfamily protein | Chr4:8849000-8850472 REVERSE LENGTH=490 | 201606	AT4G15480.1	UGT84A1	AT4G15480.1	NA
1.34124e-36	0.0298829	0.431	0.469	3.40005e-33	1	Sch000014797	AT3G51895.1	73.197	98	20	657	0	982	AT3G51895.1	AT3G51895.1 | sulfate transporter 3%3B1 | Chr3:19251503-19255677 REVERSE LENGTH=658 | 201606	AT3G51895.1	SULTR3;1	AT3G51895.1	AST12
1.88079e-266	0.0296446	0.065	0.25	4.76781e-263	1	Sch000019342	AT2G37090.1	53.226	44	1	343	1.17e-125	385	AT2G37090.1	AT2G37090.1 | Nucleotide-diphospho-sugar transferases superfamily protein | Chr2:15587671-15589223 REVERSE LENGTH=351 | 201606	AT2G37090.1	IRX9	AT2G37090.1	NA
1.49435e-28	0.0295263	0.25	0.294	3.78818e-25	1	Sch000015430	AT5G12950.1	64.504	99	55	859	0	1077	AT5G12950.1	AT5G12950.1 | proline-tRNA ligase (DUF1680) | Chr5:4093117-4096806 FORWARD LENGTH=861 | 201606	AT5G12950.1	NA	AT5G12950.1	NA
0	0.0295241	0.003	0.019	0	1	Sch000028191	AT3G55990.1	68.145	100	1	487	0	667	AT3G55990.1	AT3G55990.1 | trichome birefringence-like protein (DUF828) | Chr3:20780410-20782931 FORWARD LENGTH=487 | 201606	AT3G55990.1	ESK1	AT3G55990.1	TRICHOME BIREFRINGENCE-LIKE 29 TBL29
4.84303e-193	0.0295216	0.457	0.25	1.22771e-189	1	Sch000002986	AT1G72250.3	50.394	98	6	1212	0	1139	AT1G72250.3	AT1G72250.3 | Di-glucose binding protein with Kinesin motor domain-containing protein | Chr1:27192902-27198118 FORWARD LENGTH=1216 | 201606	AT1G72250.3	NA	AT1G72250.3	NA
5.3911e-21	0.0294779	0.345	0.334	1.36664e-17	1	Sch000006763	AT5G49160.1	59.749	97	37	1528	0	1762	AT5G49160.1	AT5G49160.1 | methyltransferase 1 | Chr5:19932501-19938186 FORWARD LENGTH=1534 | 201606	AT5G49160.1	MET1	AT5G49160.1	DDM2 DECREASED DNA METHYLATION 2 METHYLTRANSFERASE I DMT01 METI MET2 METHYLTRANSFERASE 2 DNA METHYLTRANSFERASE 1 DNA METHYLTRANSFERASE 01 DMT1
8.35209e-35	0.0294195	0.299	0.315	2.11726e-31	1	Sch000011872	AT3G20060.1	85.897	86	23	178	7.44e-99	288	AT3G20060.1	AT3G20060.1 | ubiquitin-conjugating enzyme19 | Chr3:7002927-7004283 REVERSE LENGTH=181 | 201606	AT3G20060.1	UBC19	AT3G20060.1	NA
1.60187e-111	0.029373	0.492	0.297	4.06075e-108	1	Sch000028170	AT5G18030.1	66.667	80	16	87	1.57e-32	111	AT5G18030.1	AT5G18030.1 | SAUR-like auxin-responsive protein family | Chr5:5968527-5968793 FORWARD LENGTH=88 | 201606	AT5G18030.1	NA	AT5G18030.1	SAUR21 SMALL AUXIN UP RNA 21
4.21864e-173	0.0291549	0.344	0.523	1.06943e-169	1	Sch000023159	AT4G23900.1	74.477	100	1	237	6.67e-125	358	AT4G23900.1	AT4G23900.1 | Nucleoside diphosphate kinase family protein | Chr4:12424505-12426318 FORWARD LENGTH=237 | 201606	AT4G23900.1	NA	AT4G23900.1	NA
2.5513e-193	0.0286481	0.45	0.223	6.46755e-190	1	Sch000001804	AT4G28310.1	43.231	98	9	198	1.01e-45	154	AT4G28310.1	AT4G28310.1 | microtubule-associated protein | Chr4:14017458-14018066 FORWARD LENGTH=202 | 201606	AT4G28310.1	NA	AT4G28310.1	NA
4.44928e-06	0.0286173	0.004	0.03	0.0112789	1	Sch000003323	AT2G33385.2	51.232	92	168	362	1.02e-69	221	AT2G33385.2	AT2G33385.2 | actin-related protein C2B | Chr2:14147604-14149769 REVERSE LENGTH=374 | 201606	AT2G33385.2	arpc2b	AT2G33385.2	NA
2.93056e-35	0.0286046	0.241	0.29	7.42898e-32	1	Sch000011707	AT3G61510.1	65.581	95	64	488	0	592	AT3G61510.1	AT3G61510.1 | ACC synthase 1 | Chr3:22763495-22765730 REVERSE LENGTH=488 | 201606	AT3G61510.1	ACS1	AT3G61510.1	ARABIDOPSIS THALIANA 1-AMINOCYCLOPROPANE-1-CARBOXYLATE SYNTHASE 1 AT-ACS1
0.00094911	0.0285705	0.005	0.018	1	1	Sch000003482	AT4G18780.1	79.394	100	1	985	0	1607	AT4G18780.1	AT4G18780.1 | cellulose synthase family protein | Chr4:10312846-10316719 REVERSE LENGTH=985 | 201606	AT4G18780.1	IRX1	AT4G18780.1	LEAF WILTING 2 CELLULOSE SYNTHASE 8 CESA8 ATCESA8 LEW2
2.31402e-05	0.0284144	0.29	0.254	0.0586605	1	Sch000021063	AT5G51810.1	60.753	98	8	374	5.45e-170	484	AT5G51810.1	AT5G51810.1 | gibberellin 20 oxidase 2 | Chr5:21055389-21056746 REVERSE LENGTH=378 | 201606	AT5G51810.1	GA20OX2	AT5G51810.1	ATGA20OX2 AT2353
0	0.0284117	0.003	0.006	0	1	Sch000019276	AT5G15630.1	83.495	95	17	428	0	741	AT5G15630.1	AT5G15630.1 | COBRA-like extracellular glycosyl-phosphatidyl inositol-anchored protein family | Chr5:5084842-5086545 FORWARD LENGTH=431 | 201606	AT5G15630.1	IRX6	AT5G15630.1	COBL4 COBRA-LIKE4
7.95656e-132	0.0284039	0.22	0.298	2.01699e-128	1	Sch000009951	AT2G36200.1	67.096	100	1	1009	0	1396	AT2G36200.1	AT2G36200.1 | P-loop containing nucleoside triphosphate hydrolases superfamily protein | Chr2:15180078-15185189 REVERSE LENGTH=1009 | 201606	AT2G36200.1	NA	AT2G36200.1	NA
2.68152e-153	0.0283182	0.449	0.225	6.79765e-150	1	Sch000006246	AT3G09270.1	58.571	95	7	216	1.17e-81	247	AT3G09270.1	AT3G09270.1 | glutathione S-transferase TAU 8 | Chr3:2848407-2849226 REVERSE LENGTH=224 | 201606	AT3G09270.1	GSTU8	AT3G09270.1	ATGSTU8 glutathione S-transferase TAU 8
1.91436e-87	0.028124	0.484	0.576	4.8529e-84	1	Sch000012807
9.25209e-170	0.028108	0.205	0.365	2.3454e-166	1	Sch000026560	AT1G76650.3	55.769	93	75	177	5.18e-33	116	AT1G76650.3	AT1G76650.3 | calmodulin-like 38 | Chr1:28766909-28767442 REVERSE LENGTH=177 | 201606	AT1G76650.3	CML38	AT1G76650.3	NA
4.09319e-125	0.0275708	0.531	0.393	1.03762e-121	1	Sch000020043	AT5G65360.1	99.265	100	1	136	7.23e-94	271	AT5G65360.1	AT5G65360.1 | Histone superfamily protein | Chr5:26120099-26120509 REVERSE LENGTH=136 | 201606	AT5G65360.1	NA	AT5G65360.1	histone 3.1 H3.1
3.6962e-06	0.0274993	0.284	0.263	0.00936988	1	Sch000005553	AT5G44440.1	48.425	95	22	527	5.56e-166	486	AT5G44440.1	AT5G44440.1 | FAD-binding Berberine family protein | Chr5:17910694-17912295 REVERSE LENGTH=533 | 201606	AT5G44440.1	NA	AT5G44440.1	NA
1.76836e-12	0.0274346	0.276	0.24	4.4828e-09	1	Sch000026789	AT2G16270.1	34.969	39	1	264	2.41e-31	131	AT2G16270.1	AT2G16270.1 | transmembrane protein | Chr2:7045744-7048313 REVERSE LENGTH=759 | 201606	AT2G16270.1	NA	AT2G16270.1	NA
0.000942758	0.0266106	0.003	0.063	1	1	Sch000006776	AT1G66810.3	45.486	83	33	308	7.65e-70	224	AT1G66810.3	AT1G66810.3 | Zinc finger C-x8-C-x5-C-x3-H type family protein | Chr1:24927613-24928619 REVERSE LENGTH=310 | 201606	AT1G66810.3	NA	AT1G66810.3	AtC3H14
1.63147e-64	0.0263023	0.121	0.213	4.13578e-61	1	Sch000010008	AT2G37080.3	48.889	100	1	581	2.22e-154	461	AT2G37080.3	AT2G37080.3 | ROP interactive partner 3 | Chr2:15581565-15584057 REVERSE LENGTH=581 | 201606	AT2G37080.3	RIP2	AT2G37080.3	NA
0	0.0262352	0.552	0.124	0	1	Sch000024868	AT3G05950.1	64.796	62	14	208	6.87e-81	249	AT3G05950.1	AT3G05950.1 | RmlC-like cupins superfamily protein | Chr3:1781130-1781964 REVERSE LENGTH=229 | 201606	AT3G05950.1	NA	AT3G05950.1	NA
3.81518e-161	0.0259315	0.435	0.222	9.67147e-158	1	Sch000009158	AT1G71930.2	49.465	99	5	323	3.66e-104	313	AT1G71930.2	AT1G71930.2 | vascular related NAC-domain protein 7 | Chr1:27076205-27077829 FORWARD LENGTH=324 | 201606	AT1G71930.2	VND7	AT1G71930.2	ANAC030 Arabidopsis NAC domain containing protein 30
1.64254e-19	0.0258803	0.361	0.364	4.16383e-16	1	Sch000018292	AT1G55020.1	64.865	98	14	859	0	1166	AT1G55020.1	AT1G55020.1 | lipoxygenase 1 | Chr1:20525798-20530143 FORWARD LENGTH=859 | 201606	AT1G55020.1	LOX1	AT1G55020.1	ATLOX1 ARABIDOPSIS LIPOXYGENASE 1
1.72849e-66	0.0255585	0.299	0.36	4.38172e-63	1	Sch000017624	AT1G54690.1	79.861	100	1	142	7.26e-76	226	AT1G54690.1	AT1G54690.1 | gamma histone variant H2AX | Chr1:20414607-20415206 REVERSE LENGTH=142 | 201606	AT1G54690.1	GAMMA-H2AX	AT1G54690.1	G-H2AX HTA3 H2AXB histone H2A 3 GAMMA H2AX
2.98533e-10	0.0251775	0.135	0.089	7.56782e-07	1	Sch000007618	AT2G39540.1	60.241	91	5	87	4.07e-32	110	AT2G39540.1	AT2G39540.1 | Gibberellin-regulated family protein | Chr2:16500866-16501241 FORWARD LENGTH=87 | 201606	AT2G39540.1	NA	AT2G39540.1	NA
0	0.0248974	0.542	0.205	0	1	Sch000016180	AT5G02370.1	50.767	88	6	564	5.56e-175	514	AT5G02370.1	AT5G02370.1 | ATP binding microtubule motor family protein | Chr5:503444-505937 FORWARD LENGTH=564 | 201606	AT5G02370.1	NA	AT5G02370.1	NA
4.6216e-09	0.0248637	0.356	0.258	1.17158e-05	1	Sch000018180	AT2G37470.1	80.714	99	1	138	5.5e-64	195	AT2G37470.1	AT2G37470.1 | Histone superfamily protein | Chr2:15736832-15737248 FORWARD LENGTH=138 | 201606	AT2G37470.1	NA	AT2G37470.1	NA
2.24986e-138	0.0248545	0.581	0.414	5.70341e-135	1	Sch000016876	AT5G27670.1	77.181	99	1	149	8.1e-73	219	AT5G27670.1	AT5G27670.1 | histone H2A 7 | Chr5:9792807-9793365 REVERSE LENGTH=150 | 201606	AT5G27670.1	HTA7	AT5G27670.1	h2a.w.7
1.67033e-63	0.0247299	0.442	0.301	4.23429e-60	1	Sch000000753	AT1G79670.1	44.852	91	25	695	1.04e-173	521	AT1G79670.1	AT1G79670.1 | Wall-associated kinase family protein | Chr1:29976887-29979337 REVERSE LENGTH=751 | 201606	AT1G79670.1	RFO1	AT1G79670.1	WAKL22
1.13881e-282	0.0247081	0.469	0.225	2.88688e-279	1	Sch000010636
0	0.0246223	0.538	0.126	0	1	Sch000012014	AT4G08150.1	64.516	84	95	398	5.35e-137	402	AT4G08150.1	AT4G08150.1 | homeobox knotted-like protein | Chr4:5147969-5150610 REVERSE LENGTH=398 | 201606	AT4G08150.1	KNAT1	AT4G08150.1	BP1 BP BREVIPEDICELLUS BREVIPEDICELLUS 1
6.81045e-23	0.0243384	0.327	0.345	1.72645e-19	1	Sch000021423	AT1G08560.1	64.983	100	20	310	3.36e-122	356	AT1G08560.1	AT1G08560.1 | syntaxin of plants 111 | Chr1:2709778-2710710 REVERSE LENGTH=310 | 201606	AT1G08560.1	SYP111	AT1G08560.1	ATSYP111 KNOLLE KN
9.518e-21	0.024248	0.288	0.191	2.41281e-17	1	Sch000015959	AT3G03440.1	48.942	93	69	401	5.69e-93	289	AT3G03440.1	AT3G03440.1 | ARM repeat superfamily protein | Chr3:815709-818568 FORWARD LENGTH=408 | 201606	AT3G03440.1	NA	AT3G03440.1	NA
4.66795e-42	0.0241735	0.211	0.168	1.18332e-38	1	Sch000006796	AT1G59540.1	56.138	81	1	809	0	869	AT1G59540.1	AT1G59540.1 | P-loop containing nucleoside triphosphate hydrolases superfamily protein | Chr1:21874083-21879382 FORWARD LENGTH=823 | 201606	AT1G59540.1	ZCF125	AT1G59540.1	NA
2.55387e-170	0.0240689	0.509	0.305	6.47407e-167	1	Sch000016386	AT1G05830.4	58.459	85	587	1080	0	622	AT1G05830.4	AT1G05830.4 | trithorax-like protein 2 | Chr1:1754452-1761225 FORWARD LENGTH=1083 | 201606	AT1G05830.4	ATX2	AT1G05830.4	SDG30 SET DOMAIN PROTEIN 30
5.64481e-31	0.024066	0.059	0.125	1.43096e-27	1	Sch000008712	AT1G19980.1	34.122	91	53	336	7.18e-40	145	AT1G19980.1	AT1G19980.1 | cytomatrix protein-like protein | Chr1:6933162-6934643 FORWARD LENGTH=342 | 201606	AT1G19980.1	NA	AT1G19980.1	NA
4.17648e-87	0.0240556	0.593	0.412	1.05874e-83	1	Sch000013009	AT2G05830.4	75.472	51	164	322	9.18e-81	252	AT2G05830.4	AT2G05830.4 | NagB/RpiA/CoA transferase-like superfamily protein | Chr2:2229964-2231839 FORWARD LENGTH=328 | 201606	AT2G05830.4	NA	AT2G05830.4	5-METHYLTHIORIBOSE KINASE 1 MTI1
0.00666347	0.0240277	0.374	0.309	1	1	Sch000022946	AT5G67100.2	57.522	99	1	1524	0	1793	AT5G67100.2	AT5G67100.2 | DNA-directed DNA polymerase | Chr5:26776994-26785104 FORWARD LENGTH=1524 | 201606	AT5G67100.2	ICU2	AT5G67100.2	NA
1.5166e-170	0.024026	0.508	0.306	3.84457e-167	1	Sch000001900	AT4G16740.1	33.919	98	24	564	2.32e-100	318	AT4G16740.1	AT4G16740.1 | terpene synthase 03 | Chr4:9407856-9410877 FORWARD LENGTH=565 | 201606	AT4G16740.1	TPS03	AT4G16740.1	terpene synthase 03 ATTPS03
9.5524e-113	0.0238456	0.482	0.305	2.42153e-109	1	Sch000003881	AT1G70560.1	53.571	83	24	384	1.07e-144	422	AT1G70560.1	AT1G70560.1 | tryptophan aminotransferase of Arabidopsis 1 | Chr1:26604894-26607319 FORWARD LENGTH=391 | 201606	AT1G70560.1	TAA1	AT1G70560.1	SAV3 CKRC1 cytokinin induced root curling 1 WEI8 WEAK ETHYLENE INSENSITIVE 8 SHADE AVOIDANCE 3
1.21474e-85	0.0237736	0.412	0.258	3.07935e-82	1	Sch000015054	AT5G23960.2	41.912	98	1	542	4.59e-152	451	AT5G23960.2	AT5G23960.2 | terpene synthase 21 | Chr5:8092969-8095128 FORWARD LENGTH=545 | 201606	AT5G23960.2	TPS21	AT5G23960.2	ATTPS21
0	0.0236987	0.454	0.114	0	1	Sch000007039	AT1G75720.2	40.887	93	4	190	1.19e-26	103	AT1G75720.2	AT1G75720.2 | WEB family protein (DUF827) | Chr1:28434648-28435321 REVERSE LENGTH=193 | 201606	AT1G75720.2	NA	AT1G75720.2	NA
2.20849e-258	0.0236446	0.083	0.237	5.59852e-255	1	Sch000013608	AT5G23420.1	57.542	71	1	178	3.85e-56	182	AT5G23420.1	AT5G23420.1 | high-mobility group box 6 | Chr5:7888712-7890111 REVERSE LENGTH=241 | 201606	AT5G23420.1	HMGB6	AT5G23420.1	NA
3.17735e-147	0.0235832	0.437	0.253	8.05458e-144	1	Sch000024562	AT1G17620.1	50.741	99	4	263	1.82e-55	182	AT1G17620.1	AT1G17620.1 | Late embryogenesis abundant (LEA) hydroxyproline-rich glycoprotein family | Chr1:6062313-6063107 FORWARD LENGTH=264 | 201606	AT1G17620.1	NA	AT1G17620.1	NA
1.40592e-225	0.0235784	0.549	0.315	3.564e-222	1	Sch000008955	AT5G38690.2	35.275	93	21	557	6.35e-105	334	AT5G38690.2	AT5G38690.2 | Zinc-finger domain of monoamine-oxidase A repressor R1 protein | Chr5:15479424-15482992 REVERSE LENGTH=572 | 201606	AT5G38690.2	NA	AT5G38690.2	NA
0	0.0235631	0.528	0.203	0	1	Sch000003852	AT3G25690.3	61.194	47	577	841	2.8e-104	343	AT3G25690.3	AT3G25690.3 | Hydroxyproline-rich glycoprotein family protein | Chr3:9354061-9357757 FORWARD LENGTH=863 | 201606	AT3G25690.3	CHUP1	AT3G25690.3	Arabidopsis thaliana CHLOROPLAST UNUSUAL POSITIONING 1 AtCHUP1
0	0.0232321	0.539	0.164	0	1	Sch000001646	AT5G18460.1	71.078	88	31	429	0	592	AT5G18460.1	AT5G18460.1 | carboxyl-terminal peptidase (DUF239) | Chr5:6123205-6126505 FORWARD LENGTH=430 | 201606	AT5G18460.1	NA	AT5G18460.1	NA
3.98306e-52	0.0230565	0.184	0.232	1.00971e-48	1	Sch000027998	AT2G26180.1	57.5	99	1	416	1.65e-129	384	AT2G26180.1	AT2G26180.1 | IQ-domain 6 | Chr2:11143433-11144982 REVERSE LENGTH=416 | 201606	AT2G26180.1	IQD6	AT2G26180.1	NA
1.4676e-22	0.0230357	0.278	0.246	3.72035e-19	1	Sch000009469	AT1G62420.1	42.193	99	1	281	6.12e-58	191	AT1G62420.1	AT1G62420.1 | DUF506 family protein (DUF506) | Chr1:23102937-23104604 REVERSE LENGTH=283 | 201606	AT1G62420.1	NA	AT1G62420.1	NA
1.41848e-149	0.0229491	0.576	0.409	3.59585e-146	1	Sch000026378	AT1G22400.1	43.131	93	171	478	1.53e-82	262	AT1G22400.1	AT1G22400.1 | UDP-Glycosyltransferase superfamily protein | Chr1:7903851-7906607 REVERSE LENGTH=489 | 201606	AT1G22400.1	UGT85A1	AT1G22400.1	NA
0	0.0225582	0.575	0.311	0	1	Sch000000162	AT3G26040.1	30.562	100	1	429	1.32e-55	193	AT3G26040.1	AT3G26040.1 | HXXXD-type acyl-transferase family protein | Chr3:9519741-9521069 FORWARD LENGTH=442 | 201606	AT3G26040.1	NA	AT3G26040.1	NA
9.64217e-260	0.0225285	0.103	0.252	2.44429e-256	1	Sch000002265	AT4G05520.1	61.452	99	4	545	0	767	AT4G05520.1	AT4G05520.1 | EPS15 homology domain 2 | Chr4:2804522-2807833 FORWARD LENGTH=546 | 201606	AT4G05520.1	EHD2	AT4G05520.1	ATEHD2 EPS15 homology domain 2
3.61379e-58	0.0224997	0.243	0.277	9.16095e-55	1	Sch000027669	AT1G48405.1	31.227	69	11	245	9.79e-31	120	AT1G48405.1	AT1G48405.1 | Kinase interacting (KIP1-like) family protein | Chr1:17884645-17885614 REVERSE LENGTH=297 | 201606	AT1G48405.1	NA	AT1G48405.1	NA
6.69826e-10	0.0222472	0.034	0.059	1.69801e-06	1	Sch000017968	AT5G60720.1	48.438	97	66	691	1.44e-174	515	AT5G60720.1	AT5G60720.1 | electron transporter%2C putative (Protein of unknown function%2C DUF547) | Chr5:24418436-24422177 REVERSE LENGTH=691 | 201606	AT5G60720.1	NA	AT5G60720.1	NA
1.27077e-276	0.0221807	0.012	0.015	3.2214e-273	1	Sch000004223	AT1G24030.1	76.471	91	37	375	0	546	AT1G24030.1	AT1G24030.1 | Protein kinase superfamily protein | Chr1:8503394-8505195 FORWARD LENGTH=375 | 201606	AT1G24030.1	NA	AT1G24030.1	NA
0	0.0221617	0.457	0.159	0	1	Sch000005074	AT5G01910.1	56.989	42	42	132	6.37e-25	99	AT5G01910.1	AT5G01910.1 | myelin transcription factor | Chr5:357950-358655 REVERSE LENGTH=180 | 201606	AT5G01910.1	NA	AT5G01910.1	NA
4.63295e-12	0.0219368	0.247	0.231	1.17445e-08	1	Sch000005389
5.60964e-15	0.0218365	0.168	0.148	1.42204e-11	1	Sch000018541	AT3G27350.1	60.87	22	1	92	5.75e-33	127	AT3G27350.1	AT3G27350.1 | transcriptional regulator ATRX-like protein | Chr3:10126238-10127600 FORWARD LENGTH=274 | 201606	AT3G27350.1	NA	AT3G27350.1	NA
5.35261e-179	0.0217201	0.557	0.36	1.35689e-175	1	Sch000029054	AT1G59870.1	72.082	99	32	1469	0	2196	AT1G59870.1	AT1G59870.1 | ABC-2 and Plant PDR ABC-type transporter family protein | Chr1:22034661-22039844 FORWARD LENGTH=1469 | 201606	AT1G59870.1	PEN3	AT1G59870.1	ATP-binding cassette G36 PDR8 PLEIOTROPIC DRUG RESISTANCE 8 ATABCG36 ATPDR8 ABCG36 ARABIDOPSIS PLEIOTROPIC DRUG RESISTANCE 8 Arabidopsis thaliana ATP-binding cassette G36
6.52339e-45	0.0216356	0.387	0.272	1.65368e-41	1	Sch000019711	AT2G40120.1	76.036	51	227	564	0	558	AT2G40120.1	AT2G40120.1 | Protein kinase superfamily protein | Chr2:16755137-16757258 REVERSE LENGTH=570 | 201606	AT2G40120.1	NA	AT2G40120.1	NA
2.74007e-96	0.0213303	0.318	0.441	6.94608e-93	1	Sch000009477	AT5G02560.1	87.582	100	1	153	7.54e-82	242	AT5G02560.1	AT5G02560.1 | histone H2A 12 | Chr5:575437-576456 FORWARD LENGTH=153 | 201606	AT5G02560.1	HTA12	AT5G02560.1	h2a.w.12
1.34732e-189	0.0213232	0.139	0.195	3.41545e-186	1	Sch000002150	AT5G17160.1	38.462	36	1	165	1.47e-23	105	AT5G17160.1	AT5G17160.1 | aspartic/glutamic acid-rich protein | Chr5:5639843-5642427 REVERSE LENGTH=569 | 201606	AT5G17160.1	NA	AT5G17160.1	NA
1.56109e-195	0.0212553	0.313	0.444	3.95737e-192	1	Sch000015829	AT3G48850.1	72.365	96	4	352	0	517	AT3G48850.1	AT3G48850.1 | phosphate transporter 3%3B2 | Chr3:18114759-18116420 REVERSE LENGTH=363 | 201606	AT3G48850.1	PHT3;2	AT3G48850.1	MPT2 mitochondrial phosphate transporter 2
2.19037e-33	0.0210622	0.526	0.522	5.55258e-30	1	Sch000003837	AT1G11330.1	45.443	96	27	840	0	738	AT1G11330.1	AT1G11330.1 | S-locus lectin protein kinase family protein | Chr1:3810372-3813416 FORWARD LENGTH=840 | 201606	AT1G11330.1	NA	AT1G11330.1	NA
1.13201e-278	0.0210592	0.123	0.336	2.86963e-275	1	Sch000013732	AT5G58360.1	36.103	99	5	288	4.6e-38	140	AT5G58360.1	AT5G58360.1 | ovate family protein 3 | Chr5:23590079-23590969 REVERSE LENGTH=296 | 201606	AT5G58360.1	OFP3	AT5G58360.1	ARABIDOPSIS THALIANA OVATE FAMILY PROTEIN 3 ATOFP3
0	0.0209975	0.014	0.096	0	1	Sch000029026	AT5G14510.1	49.408	100	1	327	7.81e-95	289	AT5G14510.1	AT5G14510.1 | ARM repeat superfamily protein | Chr5:4678125-4679194 REVERSE LENGTH=327 | 201606	AT5G14510.1	NA	AT5G14510.1	NA
1.79924e-296	0.0209936	0.53	0.28	4.56107e-293	1	Sch000019383	AT1G58370.1	64.995	97	15	914	0	1232	AT1G58370.1	AT1G58370.1 | glycosyl hydrolase family 10 protein / carbohydrate-binding domain-containing protein | Chr1:21684751-21688209 FORWARD LENGTH=917 | 201606	AT1G58370.1	RXF12	AT1G58370.1	NA
2.21676e-160	0.0209364	0.177	0.341	5.61948e-157	1	Sch000002835	AT1G30900.1	66.401	99	8	631	0	907	AT1G30900.1	AT1G30900.1 | VACUOLAR SORTING RECEPTOR 6 | Chr1:10997275-11000543 FORWARD LENGTH=631 | 201606	AT1G30900.1	VSR6	AT1G30900.1	VSR3;3 VACUOLAR SORTING RECEPTOR 3;3 binding protein of 80 kDa 3;3 BP80-3;3
0	0.0209181	0.177	0.53	0	1	Sch000008446	AT5G17310.2	67.946	99	1	470	0	677	AT5G17310.2	AT5G17310.2 | UDP-glucose pyrophosphorylase 2 | Chr5:5696955-5700845 REVERSE LENGTH=470 | 201606	AT5G17310.2	UGP2	AT5G17310.2	UDP-GLUCOSE PYROPHOSPHORYLASE 2 AtUGP2
3.36298e-43	0.0207291	0.27	0.161	8.52515e-40	1	Sch000022343	AT1G65470.1	46.864	96	20	807	0	630	AT1G65470.1	AT1G65470.1 | chromatin assembly factor-1 (FASCIATA1) (FAS1) | Chr1:24319906-24323879 REVERSE LENGTH=815 | 201606	AT1G65470.1	FAS1	AT1G65470.1	FUGU2 NUCLEOSOME/CHROMATIN ASSEMBLY FACTOR GROUP B NFB2 FUGU 2
0	0.0206388	0.011	0.152	0	1	Sch000015825	AT2G47500.1	63.562	96	5	943	0	1183	AT2G47500.1	AT2G47500.1 | P-loop nucleoside triphosphate hydrolases superfamily protein with CH (Calponin Homology) domain-containing protein | Chr2:19493247-19497882 FORWARD LENGTH=983 | 201606	AT2G47500.1	NA	AT2G47500.1	NA
0	0.0204464	0.534	0.23	0	1	Sch000016281	AT2G18193.1	47.899	94	18	471	1.78e-148	438	AT2G18193.1	AT2G18193.1 | P-loop containing nucleoside triphosphate hydrolases superfamily protein | Chr2:7917621-7919184 REVERSE LENGTH=495 | 201606	AT2G18193.1	NA	AT2G18193.1	NA
0	0.0203776	0.377	0.106	0	1	Sch000024236	AT5G01420.1	43.171	99	1	400	8.9e-82	258	AT5G01420.1	AT5G01420.1 | Glutaredoxin family protein | Chr5:174886-176091 REVERSE LENGTH=401 | 201606	AT5G01420.1	NA	AT5G01420.1	NA
0	0.0203187	0.569	0.078	0	1	Sch000008471	AT5G18240.4	51.765	99	1	401	1.11e-125	374	AT5G18240.4	AT5G18240.4 | myb-related protein 1 | Chr5:6028617-6030573 REVERSE LENGTH=402 | 201606	AT5G18240.4	MYR1	AT5G18240.4	ATMYR1 ARABIDOPSIS MYB-RELATED PROTEIN 1
1.46167e-08	0.0201836	0.15	0.198	3.70533e-05	1	Sch000011654	AT1G08440.1	48.229	91	57	396	3.79e-122	367	AT1G08440.1	AT1G08440.1 | aluminum activated malate transporter family protein | Chr1:2663027-2665343 FORWARD LENGTH=501 | 201606	AT1G08440.1	NA	AT1G08440.1	NA
4.30162e-42	0.0200814	0.158	0.218	1.09046e-38	1	Sch000000076	AT1G22360.1	57.732	98	189	479	1.03e-121	361	AT1G22360.1	AT1G22360.1 | UDP-glucosyl transferase 85A2 | Chr1:7895068-7897527 REVERSE LENGTH=481 | 201606	AT1G22360.1	UGT85A2	AT1G22360.1	AtUGT85A2 UDP-glucosyl transferase 85A2
3.58398e-11	0.0200796	0.003	0.014	9.08539e-08	1	Sch000027874	AT2G14095.1	42.424	60	81	212	2.25e-31	117	AT2G14095.1	AT2G14095.1 | hypothetical protein | Chr2:5932506-5933752 REVERSE LENGTH=234 | 201606	AT2G14095.1	NA	AT2G14095.1	NA
1.43755e-144	0.0200414	0.062	0.153	3.64418e-141	1	Sch000012908	AT1G77330.1	73.802	100	1	307	3.99e-167	471	AT1G77330.1	AT1G77330.1 | 2-oxoglutarate (2OG) and Fe(II)-dependent oxygenase superfamily protein | Chr1:29063215-29064447 REVERSE LENGTH=307 | 201606	AT1G77330.1	NA	AT1G77330.1	ACC oxidase 5 ACO5
1.81926e-158	0.0198548	0.444	0.234	4.61182e-155	1	Sch000028837	AT1G22900.1	45.679	78	32	191	6.2e-39	135	AT1G22900.1	AT1G22900.1 | Disease resistance-responsive (dirigent-like protein) family protein | Chr1:8103910-8104491 REVERSE LENGTH=193 | 201606	AT1G22900.1	NA	AT1G22900.1	NA
3.30838e-78	0.0198535	0.419	0.235	8.38674e-75	1	Sch000006365	AT3G14690.1	50.806	99	21	512	7.09e-178	531	AT3G14690.1	AT3G14690.1 | cytochrome P450%2C family 72%2C subfamily A%2C polypeptide 15 | Chr3:4937410-4939310 FORWARD LENGTH=512 | 201606	AT3G14690.1	CYP72A15	AT3G14690.1	NA
0	0.0195496	0.298	0.667	0	1	Sch000012497	AT3G56240.3	81.967	45	7	67	1.17e-31	112	AT3G56240.3	AT3G56240.3 | copper chaperone | Chr3:20863460-20864402 REVERSE LENGTH=121 | 201606	AT3G56240.3	CCH	AT3G56240.3	NA
7.55265e-117	0.0194732	0.454	0.237	1.9146e-113	1	Sch000022436	AT5G26910.4	30.411	98	11	826	2.43e-85	294	AT5G26910.4	AT5G26910.4 | GPI-anchored adhesin-like protein | Chr5:9466169-9469523 REVERSE LENGTH=853 | 201606	AT5G26910.4	TRM8	AT5G26910.4	NA
1.2966e-09	0.0194347	0.296	0.29	3.28689e-06	1	Sch000025558	AT5G04820.1	36.397	99	1	246	3e-32	120	AT5G04820.1	AT5G04820.1 | ovate family protein 13 | Chr5:1399685-1400467 FORWARD LENGTH=260 | 201606	AT5G04820.1	OFP13	AT5G04820.1	ATOFP13 ARABIDOPSIS THALIANA OVATE FAMILY PROTEIN 13
1.36712e-136	0.0191486	0.404	0.209	3.46565e-133	1	Sch000007557	AT4G27270.1	83.938	91	8	200	9.57e-119	340	AT4G27270.1	AT4G27270.1 | Quinone reductase family protein | Chr4:13661458-13663243 REVERSE LENGTH=205 | 201606	AT4G27270.1	NA	AT4G27270.1	NA
3.85817e-05	0.0191385	0.067	0.076	0.0978045	1	Sch000017824	AT3G55990.1	68.577	98	21	487	0	657	AT3G55990.1	AT3G55990.1 | trichome birefringence-like protein (DUF828) | Chr3:20780410-20782931 FORWARD LENGTH=487 | 201606	AT3G55990.1	ESK1	AT3G55990.1	TRICHOME BIREFRINGENCE-LIKE 29 TBL29
0	0.0190981	0.552	0.277	0	1	Sch000010477	AT3G48280.1	43.558	97	2	486	4.49e-143	424	AT3G48280.1	AT3G48280.1 | cytochrome P450%2C family 71%2C subfamily A%2C polypeptide 25 | Chr3:17879594-17881164 FORWARD LENGTH=490 | 201606	AT3G48280.1	CYP71A25	AT3G48280.1	NA
1.45645e-78	0.0189575	0.472	0.653	3.69211e-75	1	Sch000016727
0	0.0189228	0.015	0.15	0	1	Sch000028002	AT4G17000.3	42.216	53	13	339	4.16e-59	211	AT4G17000.3	AT4G17000.3 | neurofilament heavy protein | Chr4:9567046-9569913 REVERSE LENGTH=661 | 201606	AT4G17000.3	NA	AT4G17000.3	NA
1.63597e-78	0.0185118	0.328	0.217	4.14718e-75	1	Sch000008739	AT1G70530.1	37.651	87	76	635	3.07e-119	373	AT1G70530.1	AT1G70530.1 | cysteine-rich RLK (RECEPTOR-like protein kinase) 3 | Chr1:26588750-26591379 REVERSE LENGTH=646 | 201606	AT1G70530.1	CRK3	AT1G70530.1	NA
4.90897e-117	0.0182862	0.166	0.294	1.24442e-113	1	Sch000020559	AT5G63550.2	60.215	51	95	280	7.06e-67	230	AT5G63550.2	AT5G63550.2 | DEK domain-containing chromatin associated protein | Chr5:25444805-25447934 FORWARD LENGTH=531 | 201606	AT5G63550.2	NA	AT5G63550.2	NA
8.35527e-92	0.018205	0.491	0.327	2.11806e-88	1	Sch000022217	AT3G59630.2	55.534	98	3	491	0	562	AT3G59630.2	AT3G59630.2 | diphthamide synthesis DPH2 family protein | Chr3:22025355-22027776 REVERSE LENGTH=491 | 201606	AT3G59630.2	NA	AT3G59630.2	NA
5.33733e-264	0.01808	0.142	0.325	1.35301e-260	1	Sch000008878	AT2G20725.1	44.981	81	38	301	4.44e-73	231	AT2G20725.1	AT2G20725.1 | CAAX amino terminal protease family protein | Chr2:8934113-8935426 REVERSE LENGTH=301 | 201606	AT2G20725.1	NA	AT2G20725.1	NA
1.21313e-33	0.0176	0.193	0.244	3.07529e-30	1	Sch000001297
2.65929e-156	0.0175658	0.527	0.326	6.74131e-153	1	Sch000001107
1.4723e-187	0.0174973	0.45	0.233	3.73228e-184	1	Sch000018838	AT2G01300.1	34.559	87	22	150	1.04e-23	93.2	AT2G01300.1	AT2G01300.1 | mediator of RNA polymerase II transcription subunit | Chr2:151221-151691 REVERSE LENGTH=156 | 201606	AT2G01300.1	NA	AT2G01300.1	NA
9.59898e-102	0.0172583	0.18	0.328	2.43334e-98	1	Sch000001425	AT4G21705.1	47.579	95	13	487	6.71e-152	447	AT4G21705.1	AT4G21705.1 | Tetratricopeptide repeat (TPR)-like superfamily protein | Chr4:11533257-11534817 REVERSE LENGTH=492 | 201606	AT4G21705.1	NA	AT4G21705.1	NA
5.72081e-119	0.0171322	0.401	0.527	1.45023e-115	1	Sch000025461	AT4G32190.1	47.65	98	12	769	0	565	AT4G32190.1	AT4G32190.1 | Myosin heavy chain-related protein | Chr4:15545052-15547689 FORWARD LENGTH=783 | 201606	AT4G32190.1	NA	AT4G32190.1	NA
3.45414e-48	0.0170407	0.499	0.542	8.75624e-45	1	Sch000023120
5.71929e-07	0.0170075	0.619	0.644	0.00144984	1	Sch000009545	AT1G68040.1	39.831	99	10	363	2.47e-84	263	AT1G68040.1	AT1G68040.1 | S-adenosyl-L-methionine-dependent methyltransferases superfamily protein | Chr1:25502876-25505224 FORWARD LENGTH=363 | 201606	AT1G68040.1	NA	AT1G68040.1	NA
0	0.0168939	0.48	0.07	0	1	Sch000009936	AT2G37290.1	63.133	57	216	838	0	783	AT2G37290.1	AT2G37290.1 | Ypt/Rab-GAP domain of gyp1p superfamily protein | Chr2:15656935-15661335 REVERSE LENGTH=882 | 201606	AT2G37290.1	NA	AT2G37290.1	NA
1.47276e-199	0.0167136	0.483	0.269	3.73345e-196	1	Sch000014179	AT5G13500.3	75.978	98	1	358	0	550	AT5G13500.3	AT5G13500.3 | Hyp O-arabinosyltransferase-like protein | Chr5:4338676-4340827 FORWARD LENGTH=358 | 201606	AT5G13500.3	NA	AT5G13500.3	NA
2.38083e-108	0.0166531	0.47	0.29	6.03541e-105	1	Sch000017652	AT3G02120.1	52	86	20	119	3.78e-20	81.6	AT3G02120.1	AT3G02120.1 | hydroxyproline-rich glycoprotein family protein | Chr3:377122-377577 FORWARD LENGTH=126 | 201606	AT3G02120.1	NA	AT3G02120.1	NA
1.20786e-130	0.0166085	0.085	0.018	3.06193e-127	1	Sch000010319	AT4G18425.1	61.463	98	7	211	3.72e-91	270	AT4G18425.1	AT4G18425.1 | transmembrane protein%2C putative (DUF679) | Chr4:10181421-10182062 REVERSE LENGTH=213 | 201606	AT4G18425.1	NA	AT4G18425.1	NA
0	0.0166039	0.528	0.141	0	1	Sch000003637	AT1G76310.1	59.41	99	1	429	1.64e-175	502	AT1G76310.1	AT1G76310.1 | CYCLIN B2%3B4 | Chr1:28628046-28630199 REVERSE LENGTH=431 | 201606	AT1G76310.1	CYCB2;4	AT1G76310.1	NA
0.00187758	0.0164179	0.265	0.196	1	1	Sch000025534	AT5G25610.1	45.614	98	5	391	4e-99	303	AT5G25610.1	AT5G25610.1 | BURP domain-containing protein | Chr5:8914498-8916684 REVERSE LENGTH=392 | 201606	AT5G25610.1	RD22	AT5G25610.1	ATRD22
0	0.0162545	0.478	0.206	0	1	Sch000029656	AT2G42760.1	45.198	65	102	266	7.24e-33	123	AT2G42760.1	AT2G42760.1 | DUF1685 family protein | Chr2:17796382-17797185 REVERSE LENGTH=267 | 201606	AT2G42760.1	NA	AT2G42760.1	NA
3.4151e-23	0.0162278	0.053	0.051	8.65729e-20	1	Sch000006652	AT5G66460.1	52.561	84	31	400	5.85e-144	422	AT5G66460.1	AT5G66460.1 | Glycosyl hydrolase superfamily protein | Chr5:26538911-26540837 REVERSE LENGTH=431 | 201606	AT5G66460.1	MAN7	AT5G66460.1	AtMAN7
1.31787e-90	0.0160551	0.391	0.21	3.34081e-87	1	Sch000028470
0	0.0160533	0.501	0.211	0	1	Sch000005342
1.64949e-46	0.0160505	0.008	0.07	4.18146e-43	1	Sch000026380	AT1G16070.1	52.846	88	31	397	6.61e-135	396	AT1G16070.1	AT1G16070.1 | tubby like protein 8 | Chr1:5511899-5513779 REVERSE LENGTH=397 | 201606	AT1G16070.1	TLP8	AT1G16070.1	AtTLP8 tubby like protein 8
1.50488e-27	0.0160405	0.2	0.272	3.81488e-24	1	Sch000021298	AT5G52270.2	43.363	97	1	225	4.25e-60	192	AT5G52270.2	AT5G52270.2 | SNARE-like superfamily protein | Chr5:21221618-21222600 REVERSE LENGTH=227 | 201606	AT5G52270.2	NA	AT5G52270.2	NA
3.71005e-41	0.0160237	0.346	0.222	9.40497e-38	1	Sch000015740	AT5G24580.2	59.108	84	57	317	3.27e-95	288	AT5G24580.2	AT5G24580.2 | Heavy metal transport/detoxification superfamily protein | Chr5:8410394-8412087 REVERSE LENGTH=318 | 201606	AT5G24580.2	NA	AT5G24580.2	NA
1.24991e-32	0.01602	0.068	0.152	3.16851e-29	1	Sch000006356
2.50243e-43	0.0159301	0.451	0.343	6.34366e-40	1	Sch000013032	AT5G44750.1	57.335	66	30	748	0	803	AT5G44750.1	AT5G44750.1 | DNA-directed DNA polymerase | Chr5:18052669-18059581 FORWARD LENGTH=1101 | 201606	AT5G44750.1	REV1	AT5G44750.1	NA
0	0.0156846	0.116	0.308	0	1	Sch000007131	AT1G75090.1	51.634	91	16	305	2.63e-105	315	AT1G75090.1	AT1G75090.1 | DNA glycosylase superfamily protein | Chr1:28187647-28189612 REVERSE LENGTH=329 | 201606	AT1G75090.1	NA	AT1G75090.1	NA
3.33589e-08	0.0156074	0.08	0.172	8.45649e-05	1	Sch000028863
1.22329e-108	0.015491	0.151	0.179	3.10103e-105	1	Sch000019471	AT3G01810.3	45.161	63	341	917	1.12e-137	436	AT3G01810.3	AT3G01810.3 | EEIG1/EHBP1 protein amino-terminal domain protein | Chr3:289218-292557 FORWARD LENGTH=921 | 201606	AT3G01810.3	NA	AT3G01810.3	NA
0.0033274	0.0153811	0.255	0.189	1	1	Sch000029387	AT4G10630.1	43.895	99	1	334	5.02e-75	235	AT4G10630.1	AT4G10630.1 | Glutaredoxin family protein | Chr4:6566625-6567629 REVERSE LENGTH=334 | 201606	AT4G10630.1	NA	AT4G10630.1	NA
7.86189e-33	0.01533	0.527	0.54	1.99299e-29	1	Sch000010327	AT2G20560.1	70.997	99	29	336	7.14e-162	460	AT2G20560.1	AT2G20560.1 | DNAJ heat shock family protein | Chr2:8848353-8849815 REVERSE LENGTH=337 | 201606	AT2G20560.1	NA	AT2G20560.1	NA
0	0.0152696	0.07	0.252	0	1	Sch000019157	AT3G19450.1	57.349	97	9	355	1.52e-125	370	AT3G19450.1	AT3G19450.1 | GroES-like zinc-binding alcohol dehydrogenase family protein | Chr3:6744859-6747005 FORWARD LENGTH=365 | 201606	AT3G19450.1	ATCAD4	AT3G19450.1	NA
0	0.0151961	0.069	0.3	0	1	Sch000009254	AT5G38200.1	74.94	99	12	430	0	662	AT5G38200.1	AT5G38200.1 | Class I glutamine amidotransferase-like superfamily protein | Chr5:15256383-15258474 FORWARD LENGTH=436 | 201606	AT5G38200.1	NA	AT5G38200.1	NA
1.99225e-52	0.0151721	0.437	0.341	5.05035e-49	1	Sch000025406	AT3G08510.2	62.215	90	3	581	0	756	AT3G08510.2	AT3G08510.2 | phospholipase C 2 | Chr3:2582626-2585556 REVERSE LENGTH=581 | 201606	AT3G08510.2	PLC2	AT3G08510.2	phospholipase C 2 ATPLC2
0	0.0151593	0.529	0.233	0	1	Sch000017270	AT5G15510.1	49.904	97	5	476	1.74e-143	426	AT5G15510.1	AT5G15510.1 | TPX2 (targeting protein for Xklp2) protein family | Chr5:5034120-5036614 FORWARD LENGTH=497 | 201606	AT5G15510.1	NA	AT5G15510.1	NA
2.63157e-05	0.0150894	0.432	0.322	0.0667102	1	Sch000016726
4.74138e-61	0.0150632	0.511	0.331	1.20194e-57	1	Sch000003345	AT1G60730.1	70.115	98	7	344	8.07e-171	484	AT1G60730.1	AT1G60730.1 | NAD(P)-linked oxidoreductase superfamily protein | Chr1:22358327-22360082 REVERSE LENGTH=345 | 201606	AT1G60730.1	NA	AT1G60730.1	NA
8.0224e-83	0.0149864	0.162	0.197	2.03368e-79	1	Sch000029153
0.00108714	0.0148027	0.37	0.31	1	1	Sch000026077	AT5G05940.1	61.453	86	61	570	0	654	AT5G05940.1	AT5G05940.1 | ROP guanine nucleotide exchange factor 5 | Chr5:1786028-1788363 FORWARD LENGTH=611 | 201606	AT5G05940.1	ROPGEF5	AT5G05940.1	ATROPGEF5 ROP GUANINE NUCLEOTIDE EXCHANGE FACTOR 5
0.0097468	0.0145463	0.117	0.129	1	1	Sch000008997	AT1G77330.1	69.649	100	1	307	5.31e-160	453	AT1G77330.1	AT1G77330.1 | 2-oxoglutarate (2OG) and Fe(II)-dependent oxygenase superfamily protein | Chr1:29063215-29064447 REVERSE LENGTH=307 | 201606	AT1G77330.1	NA	AT1G77330.1	ACC oxidase 5 ACO5
0	0.0145164	0.571	0.322	0	1	Sch000007493
3.75035e-56	0.0145102	0.233	0.17	9.50714e-53	1	Sch000026510	AT1G71090.1	59.226	97	10	447	0	521	AT1G71090.1	AT1G71090.1 | Auxin efflux carrier family protein | Chr1:26812551-26813924 FORWARD LENGTH=457 | 201606	AT1G71090.1	NA	AT1G71090.1	PILS2 PIN-LIKES 2
5.01828e-267	0.0144217	0.034	0.05	1.27214e-263	1	Sch000007682
2.70608e-05	0.0143633	0.343	0.265	0.0685991	1	Sch000014194	AT3G11590.1	46.441	84	1	528	1.16e-121	379	AT3G11590.1	AT3G11590.1 | golgin family A protein | Chr3:3660628-3663537 FORWARD LENGTH=622 | 201606	AT3G11590.1	NA	AT3G11590.1	NA
5.91421e-23	0.0142609	0.251	0.255	1.49925e-19	1	Sch000000927	AT4G14310.1	57.824	69	245	893	0	784	AT4G14310.1	AT4G14310.1 | Transducin/WD40 repeat-like superfamily protein | Chr4:8237137-8240324 REVERSE LENGTH=893 | 201606	AT4G14310.1	NA	AT4G14310.1	NA
3.92221e-15	0.0141603	0.02	0.091	9.9428e-12	1	Sch000016275	AT5G42800.1	67.656	75	7	343	5.36e-176	502	AT5G42800.1	AT5G42800.1 | dihydroflavonol 4-reductase | Chr5:17164296-17165864 REVERSE LENGTH=382 | 201606	AT5G42800.1	DFR	AT5G42800.1	TT3 M318
0.0013239	0.0141281	0.347	0.265	1	1	Sch000009216	AT4G21750.4	76.402	100	1	762	0	1177	AT4G21750.4	AT4G21750.4 | Homeobox-leucine zipper family protein / lipid-binding START domain-containing protein | Chr4:11556965-11560243 FORWARD LENGTH=762 | 201606	AT4G21750.4	ATML1	AT4G21750.4	NA
0	0.0140129	0.002	0.003	0	1	Sch000006806	AT1G33800.1	65.432	82	48	290	6.07e-121	353	AT1G33800.1	AT1G33800.1 | glucuronoxylan 4-O-methyltransferase-like protein (DUF579) | Chr1:12261480-12262456 FORWARD LENGTH=297 | 201606	AT1G33800.1	GXMT1	AT1G33800.1	GXM1 glucuronoxylan methyltransferase 1 AtGXMT1
1.32805e-197	0.0139672	0.128	0.199	3.36661e-194	1	Sch000008596	AT4G22030.1	49.885	100	1	418	2.62e-131	388	AT4G22030.1	AT4G22030.1 | F-box protein with a domain protein | Chr4:11672396-11673652 FORWARD LENGTH=418 | 201606	AT4G22030.1	NA	AT4G22030.1	NA
0	0.0138472	0.55	0.253	0	1	Sch000005920	AT5G16600.1	67.327	66	1	199	5.6e-96	291	AT5G16600.1	AT5G16600.1 | myb domain protein 43 | Chr5:5438291-5440214 FORWARD LENGTH=327 | 201606	AT5G16600.1	MYB43	AT5G16600.1	myb domain protein 43 AtMYB43
4.31641e-57	0.0138243	0.136	0.193	1.09421e-53	1	Sch000015745	AT5G48485.1	46.988	83	20	102	8.25e-21	82.4	AT5G48485.1	AT5G48485.1 | Bifunctional inhibitor/lipid-transfer protein/seed storage 2S albumin superfamily protein | Chr5:19646317-19646625 REVERSE LENGTH=102 | 201606	AT5G48485.1	DIR1	AT5G48485.1	NA
2.04238e-188	0.0137463	0.429	0.205	5.17744e-185	1	Sch000016509	AT3G51030.1	81.25	93	2	113	1.31e-65	198	AT3G51030.1	AT3G51030.1 | thioredoxin H-type 1 | Chr3:18951123-18951955 REVERSE LENGTH=114 | 201606	AT3G51030.1	TRX1	AT3G51030.1	ARABIDOPSIS THALIANA THIOREDOXIN H-TYPE 1 ATTRX1 thioredoxin H-type 1 ATTRX H1
4.4944e-64	0.013591	0.052	0.218	1.13933e-60	1	Sch000022338
2.38578e-40	0.0135851	0.354	0.283	6.04795e-37	1	Sch000019006
4.78982e-56	0.0133979	0.396	0.265	1.21422e-52	1	Sch000019226	AT3G09220.1	64.928	97	5	550	0	733	AT3G09220.1	AT3G09220.1 | laccase 7 | Chr3:2827434-2830477 REVERSE LENGTH=567 | 201606	AT3G09220.1	LAC7	AT3G09220.1	NA
1.95366e-09	0.0133824	0.29	0.256	4.95252e-06	1	Sch000004459	AT4G27950.1	48.826	44	9	221	2.03e-54	187	AT4G27950.1	AT4G27950.1 | cytokinin response factor 4 | Chr4:13909732-13910739 REVERSE LENGTH=335 | 201606	AT4G27950.1	CRF4	AT4G27950.1	NA
1.71832e-14	0.0133484	0.417	0.418	4.35594e-11	1	Sch000018214	AT5G67020.1	32.628	82	40	362	2.86e-47	167	AT5G67020.1	AT5G67020.1 | hypothetical protein | Chr5:26749962-26751146 FORWARD LENGTH=394 | 201606	AT5G67020.1	NA	AT5G67020.1	NA
0.00162586	0.0132339	0.057	0.078	1	1	Sch000029206	AT3G10330.1	39.167	68	91	312	3.35e-43	154	AT3G10330.1	AT3G10330.1 | Cyclin-like family protein | Chr3:3199907-3201642 FORWARD LENGTH=312 | 201606	AT3G10330.1	NA	AT3G10330.1	transcription factor IIB 2 AtTFIIB2 TFIIB2
1.62699e-13	0.0132297	0.447	0.439	4.12442e-10	1	Sch000016091	AT3G21240.1	70.205	97	19	550	0	778	AT3G21240.1	AT3G21240.1 | 4-coumarate:CoA ligase 2 | Chr3:7454497-7457314 REVERSE LENGTH=556 | 201606	AT3G21240.1	4CL2	AT3G21240.1	AT4CL2
3.94922e-06	0.0132085	0.33	0.3	0.0100113	1	Sch000028105	AT2G24490.2	44.364	98	1	275	3.14e-71	224	AT2G24490.2	AT2G24490.2 | replicon protein A2 | Chr2:10398651-10400416 REVERSE LENGTH=279 | 201606	AT2G24490.2	RPA2	AT2G24490.2	ROR1 ATRPA32A SUPPRESSOR OF ROS1 ATRPA2 RPA32A
1.08981e-237	0.0130975	0.594	0.364	2.76266e-234	1	Sch000006550	AT5G49910.1	83.26	98	42	718	0	1130	AT5G49910.1	AT5G49910.1 | chloroplast heat shock protein 70-2 | Chr5:20303470-20306295 FORWARD LENGTH=718 | 201606	AT5G49910.1	cpHsc70-2	AT5G49910.1	HSC70-7 HEAT SHOCK PROTEIN 70-7
2.83767e-296	0.0130736	0.54	0.265	7.1935e-293	1	Sch000011679	AT2G27830.1	54.422	79	44	190	6.86e-44	147	AT2G27830.1	AT2G27830.1 | hypothetical protein | Chr2:11860734-11861306 FORWARD LENGTH=190 | 201606	AT2G27830.1	NA	AT2G27830.1	NA
4.93971e-64	0.0130181	0.317	0.375	1.25222e-60	1	Sch000013849	AT1G10040.1	58.038	85	55	411	6.13e-138	405	AT1G10040.1	AT1G10040.1 | alpha/beta-Hydrolases superfamily protein | Chr1:3276108-3278464 REVERSE LENGTH=412 | 201606	AT1G10040.1	NA	AT1G10040.1	NA
2.52131e-138	0.0126609	0.105	0.247	6.39151e-135	1	Sch000027117	AT5G45890.1	47.493	97	12	344	7.04e-106	317	AT5G45890.1	AT5G45890.1 | senescence-associated gene 12 | Chr5:18613300-18614759 FORWARD LENGTH=346 | 201606	AT5G45890.1	SAG12	AT5G45890.1	AtSAG12
7.09831e-30	0.0126044	0.234	0.278	1.79942e-26	1	Sch000014878	AT2G27300.1	50.575	60	4	237	1.06e-78	251	AT2G27300.1	AT2G27300.1 | NTM1-like 8 | Chr2:11680417-11681955 REVERSE LENGTH=335 | 201606	AT2G27300.1	NTL8	AT2G27300.1	Arabidopsis NAC domain containing protein 40 ANAC040
2.79014e-08	0.0124785	0.588	0.501	7.07301e-05	1	Sch000024156	AT1G53540.1	75.472	100	1	157	1.4e-83	247	AT1G53540.1	AT1G53540.1 | HSP20-like chaperones superfamily protein | Chr1:19980510-19980983 FORWARD LENGTH=157 | 201606	AT1G53540.1	NA	AT1G53540.1	NA
2.27917e-24	0.0124007	0.401	0.271	5.7777e-21	1	Sch000025763	AT1G79810.1	76.736	79	6	293	1.28e-153	440	AT1G79810.1	AT1G79810.1 | Pex2/Pex12 N-terminal domain-containing protein / zinc finger (C3HC4-type RING finger) family protein | Chr1:30019944-30022156 FORWARD LENGTH=333 | 201606	AT1G79810.1	TED3	AT1G79810.1	ARABIDOPSIS PEROXIN 2 PEX2 ATPEX2 PEROXIN 2
2.17471e-27	0.0123958	0.38	0.262	5.51288e-24	1	Sch000002039	AT2G33560.1	56.589	96	11	395	7.99e-145	421	AT2G33560.1	AT2G33560.1 | BUB1-related (BUB1: budding uninhibited by benzymidazol 1) | Chr2:14213810-14215918 REVERSE LENGTH=395 | 201606	AT2G33560.1	BUBR1	AT2G33560.1	NA
0	0.0123683	0.513	0.173	0	1	Sch000020075	AT3G47180.1	60.417	50	114	209	7.65e-30	112	AT3G47180.1	AT3G47180.1 | RING/U-box superfamily protein | Chr3:17372821-17373453 REVERSE LENGTH=210 | 201606	AT3G47180.1	NA	AT3G47180.1	NA
3.21479e-125	0.0123398	0.023	0.077	8.14948e-122	1	Sch000013500	AT2G44840.1	64.948	52	71	167	2.74e-38	134	AT2G44840.1	AT2G44840.1 | ethylene-responsive element binding factor 13 | Chr2:18495440-18496120 FORWARD LENGTH=226 | 201606	AT2G44840.1	ERF13	AT2G44840.1	ETHYLENE-RESPONSIVE ELEMENT BINDING FACTOR 13 EREBP ATERF13
2.81812e-41	0.0123083	0.391	0.271	7.14392e-38	1	Sch000003163	AT4G13540.1	38.378	96	34	202	1.61e-22	92.4	AT4G13540.1	AT4G13540.1 | golgin family A protein | Chr4:7869896-7870604 FORWARD LENGTH=210 | 201606	AT4G13540.1	NA	AT4G13540.1	NA
0.00704644	0.0122711	0.003	0.042	1	1	Sch000002824	AT4G35020.3	85.635	92	1	181	4.79e-119	340	AT4G35020.3	AT4G35020.3 | RAC-like 3 | Chr4:16673176-16674540 FORWARD LENGTH=198 | 201606	AT4G35020.3	RAC3	AT4G35020.3	ARAC3 RAC-like 3 ATROP6 RHO1PS RHO-RELATED PROTEIN FROM PLANTS 6 ROP6
0	0.0122216	0.01	0.091	0	1	Sch000001847	AT4G17220.1	53.464	96	6	501	2.15e-173	506	AT4G17220.1	AT4G17220.1 | microtubule-associated proteins 70-5 | Chr4:9657008-9659405 REVERSE LENGTH=513 | 201606	AT4G17220.1	MAP70-5	AT4G17220.1	ATMAP70-5 microtubule-associated proteins 70-5
4.52915e-44	0.0121165	0.505	0.377	1.14814e-40	1	Sch000001468	AT4G21270.1	62.609	100	1	793	0	976	AT4G21270.1	AT4G21270.1 | kinesin 1 | Chr4:11329579-11333884 REVERSE LENGTH=793 | 201606	AT4G21270.1	ATK1	AT4G21270.1	KINESIN-LIKE PROTEIN IN ARABIDOPSIS THALIANA A PROTEIN KINESIN-LIKE PROTEIN IN ARABIDOPSIS THALIANA A KATA KATAP
0	0.0121068	0.003	0.036	0	1	Sch000027770	AT3G52900.1	42.778	98	10	162	5.09e-40	136	AT3G52900.1	AT3G52900.1 | RAB6-interacting golgin (DUF662) | Chr3:19613134-19613852 FORWARD LENGTH=164 | 201606	AT3G52900.1	NA	AT3G52900.1	NA
0	0.0120827	0.512	0.148	0	1	Sch000000260	AT4G28500.1	69.068	71	1	229	1.48e-116	343	AT4G28500.1	AT4G28500.1 | NAC domain containing protein 73 | Chr4:14083014-14084266 FORWARD LENGTH=305 | 201606	AT4G28500.1	NAC073	AT4G28500.1	NAC domain containing protein 73 SND2 SECONDARY WALL-ASSOCIATED NAC DOMAIN PROTEIN 2 ANAC073
0	0.011818	0.281	0.032	0	1	Sch000012663	AT5G08350.1	48.515	85	24	216	2.86e-63	200	AT5G08350.1	AT5G08350.1 | GRAM domain-containing protein / ABA-responsive protein-like protein | Chr5:2686417-2687175 REVERSE LENGTH=222 | 201606	AT5G08350.1	NA	AT5G08350.1	NA
2.90796e-32	0.0114906	0.305	0.35	7.37168e-29	1	Sch000021761	AT3G06070.1	45.872	75	1	103	6.52e-17	74.3	AT3G06070.1	AT3G06070.1 | hypothetical protein | Chr3:1831305-1831846 REVERSE LENGTH=151 | 201606	AT3G06070.1	NA	AT3G06070.1	NA
0	0.0114824	0.152	0.43	0	1	Sch000012169	AT1G19250.1	39.695	99	10	518	1.15e-130	395	AT1G19250.1	AT1G19250.1 | flavin-dependent monooxygenase 1 | Chr1:6650656-6653053 REVERSE LENGTH=530 | 201606	AT1G19250.1	FMO1	AT1G19250.1	NA
6.94253e-83	0.0114515	0.501	0.323	1.75993e-79	1	Sch000028996	AT1G17710.1	72.034	89	7	242	2.9e-129	372	AT1G17710.1	AT1G17710.1 | Pyridoxal phosphate phosphatase-related protein | Chr1:6090763-6091975 REVERSE LENGTH=279 | 201606	AT1G17710.1	PEPC1	AT1G17710.1	AtPEPC1 Arabidopsis thaliana phosphoethanolamine/phosphocholine phosphatase 1
2.74289e-42	0.011388	0.409	0.426	6.95324e-39	1	Sch000011200	AT3G61220.1	53.821	95	7	292	4.07e-106	316	AT3G61220.1	AT3G61220.1 | NAD(P)-binding Rossmann-fold superfamily protein | Chr3:22663025-22664316 FORWARD LENGTH=296 | 201606	AT3G61220.1	SDR1	AT3G61220.1	NA
2.05265e-293	0.0113622	0.043	0.233	5.20347e-290	1	Sch000020358	AT2G28690.1	46.078	52	14	191	3.93e-44	155	AT2G28690.1	AT2G28690.1 | TOX high mobility group box protein%2C putative (DUF1635) | Chr2:12307140-12308477 REVERSE LENGTH=231 | 201606	AT2G28690.1	NA	AT2G28690.1	NA
3.97856e-43	0.0111449	0.427	0.294	1.00856e-39	1	Sch000001692	AT1G29140.1	35.583	97	1	163	1.13e-29	109	AT1G29140.1	AT1G29140.1 | Pollen Ole e 1 allergen and extensin family protein | Chr1:10179029-10179811 FORWARD LENGTH=171 | 201606	AT1G29140.1	NA	AT1G29140.1	NA
0	0.0110172	0.027	0.191	0	1	Sch000002673	AT1G53140.1	71.671	99	7	817	0	1185	AT1G53140.1	AT1G53140.1 | Dynamin related protein 5A | Chr1:19799271-19802441 FORWARD LENGTH=817 | 201606	AT1G53140.1	DRP5A	AT1G53140.1	NA
4.16664e-99	0.0107953	0.452	0.661	1.05624e-95	1	Sch000011336	AT2G27310.1	43.976	99	11	337	3.41e-85	264	AT2G27310.1	AT2G27310.1 | F-box family protein | Chr2:11683954-11684967 REVERSE LENGTH=337 | 201606	AT2G27310.1	NA	AT2G27310.1	NA
1.80905e-50	0.0107707	0.454	0.287	4.58594e-47	1	Sch000005022	AT2G34410.3	73.208	99	3	527	0	800	AT2G34410.3	AT2G34410.3 | O-acetyltransferase family protein | Chr2:14518719-14522053 FORWARD LENGTH=527 | 201606	AT2G34410.3	RWA3	AT2G34410.3	NA
8.96002e-21	0.0107101	0.257	0.219	2.27136e-17	1	Sch000002699
1.84411e-229	0.0106827	0.018	0.117	4.67482e-226	1	Sch000025745	AT2G19770.1	72.388	100	1	134	1.26e-70	212	AT2G19770.1	AT2G19770.1 | profilin 5 | Chr2:8519885-8521119 REVERSE LENGTH=134 | 201606	AT2G19770.1	PRF5	AT2G19770.1	NA
1.42272e-206	0.0105492	0.119	0.221	3.60659e-203	1	Sch000016625	AT5G03870.1	46.489	99	1	384	6.03e-104	317	AT5G03870.1	AT5G03870.1 | Glutaredoxin family protein | Chr5:1035813-1036967 REVERSE LENGTH=384 | 201606	AT5G03870.1	NA	AT5G03870.1	NA
7.09345e-13	0.0102764	0.492	0.369	1.79819e-09	1	Sch000021171	AT5G43810.4	79.2	100	1	988	0	1618	AT5G43810.4	AT5G43810.4 | Stabilizer of iron transporter SufD / Polynucleotidyl transferase | Chr5:17611939-17616562 FORWARD LENGTH=988 | 201606	AT5G43810.4	AGO10	AT5G43810.4	PNH ZWILLE ZLL PINHEAD
0	0.0102736	0.051	0.209	0	1	Sch000001497	AT3G21720.1	81.25	99	1	576	0	1023	AT3G21720.1	AT3G21720.1 | isocitrate lyase | Chr3:7652789-7655873 REVERSE LENGTH=576 | 201606	AT3G21720.1	ICL	AT3G21720.1	NA
1.43146e-124	0.0102332	0.363	0.177	3.62875e-121	1	Sch000008867	AT5G65640.1	61.765	64	154	351	2.74e-73	233	AT5G65640.1	AT5G65640.1 | beta HLH protein 93 | Chr5:26237137-26238904 FORWARD LENGTH=351 | 201606	AT5G65640.1	bHLH093	AT5G65640.1	NA
7.08126e-53	0.0101454	0.536	0.356	1.7951e-49	1	Sch000017258	AT1G26920.1	42.857	100	1	173	8.26e-28	104	AT1G26920.1	AT1G26920.1 | zinc finger CCHC domain protein | Chr1:9329584-9330105 FORWARD LENGTH=173 | 201606	AT1G26920.1	NA	AT1G26920.1	NA
0	0.0101111	0.507	0.112	0	1	Sch000002133	AT5G47635.1	41.912	75	29	157	1.12e-26	102	AT5G47635.1	AT5G47635.1 | Pollen Ole e 1 allergen and extensin family protein | Chr5:19307281-19307849 REVERSE LENGTH=164 | 201606	AT5G47635.1	NA	AT5G47635.1	NA
9.6735e-45	0.0100972	0.511	0.364	2.45223e-41	1	Sch000022781	AT1G75750.2	68.421	74	22	97	4.42e-32	111	AT1G75750.2	AT1G75750.2 | GAST1 protein homolog 1 | Chr1:28441813-28442284 REVERSE LENGTH=97 | 201606	AT1G75750.2	GASA1	AT1G75750.2	NA
1.84563e-46	0.01001	0.237	0.22	4.67867e-43	1	Sch000010940	AT5G06150.1	51.945	98	1	433	3.58e-145	425	AT5G06150.1	AT5G06150.1 | Cyclin family protein | Chr5:1859542-1861570 REVERSE LENGTH=445 | 201606	AT5G06150.1	CYC1BAT	AT5G06150.1	NA
0.000204706	0.00992127	0.49	0.487	0.518931	1	Sch000021566	AT4G24000.1	35.302	98	19	719	2.87e-151	462	AT4G24000.1	AT4G24000.1 | cellulose synthase like G2 | Chr4:12462142-12465471 FORWARD LENGTH=722 | 201606	AT4G24000.1	CSLG2	AT4G24000.1	ATCSLG2 ARABIDOPSIS THALIANA CELLULOSE SYNTHASE LIKE G2
8.09584e-264	0.00981074	0.456	0.217	2.05229e-260	1	Sch000002927	AT5G54490.1	61.053	87	19	108	4.3e-33	115	AT5G54490.1	AT5G54490.1 | pinoid-binding protein 1 | Chr5:22121458-22121841 FORWARD LENGTH=127 | 201606	AT5G54490.1	PBP1	AT5G54490.1	NA
3.23271e-101	0.00959607	0.019	0.13	8.19491e-98	1	Sch000022181
1.64142e-105	0.00937076	0.424	0.235	4.16101e-102	1	Sch000009315	AT1G14130.1	52.234	96	9	299	2.99e-107	318	AT1G14130.1	AT1G14130.1 | 2-oxoglutarate (2OG) and Fe(II)-dependent oxygenase superfamily protein | Chr1:4836041-4837040 REVERSE LENGTH=308 | 201606	AT1G14130.1	NA	AT1G14130.1	NA
8.90194e-85	0.00934845	0.365	0.452	2.25664e-81	1	Sch000008620	AT5G37490.1	45.045	99	5	435	3.21e-111	338	AT5G37490.1	AT5G37490.1 | ARM repeat superfamily protein | Chr5:14887744-14889051 FORWARD LENGTH=435 | 201606	AT5G37490.1	NA	AT5G37490.1	NA
1.96747e-06	0.00922518	0.001	0.019	0.00498754	1	Sch000002229	AT3G26130.2	54.846	98	139	555	2.99e-165	481	AT3G26130.2	AT3G26130.2 | Cellulase (glycosyl hydrolase family 5) protein | Chr3:9553708-9555635 REVERSE LENGTH=561 | 201606	AT3G26130.2	NA	AT3G26130.2	NA
3.83307e-39	0.00921362	0.081	0.061	9.71684e-36	1	Sch000012428	AT2G44840.1	60.784	53	66	167	4.7e-37	131	AT2G44840.1	AT2G44840.1 | ethylene-responsive element binding factor 13 | Chr2:18495440-18496120 FORWARD LENGTH=226 | 201606	AT2G44840.1	ERF13	AT2G44840.1	ETHYLENE-RESPONSIVE ELEMENT BINDING FACTOR 13 EREBP ATERF13
1.37988e-11	0.00902205	0.017	0.083	3.49801e-08	1	Sch000017205	AT5G51210.1	57.692	89	6	131	8.63e-44	144	AT5G51210.1	AT5G51210.1 | oleosin3 | Chr5:20820171-20820706 FORWARD LENGTH=141 | 201606	AT5G51210.1	OLEO3	AT5G51210.1	NA
1.40576e-14	0.00900196	0.181	0.225	3.56359e-11	1	Sch000000195
5.3154e-116	0.00888733	0.322	0.156	1.34745e-112	1	Sch000014164	AT4G19170.1	52.963	91	64	595	0	560	AT4G19170.1	AT4G19170.1 | nine-cis-epoxycarotenoid dioxygenase 4 | Chr4:10481835-10483622 FORWARD LENGTH=595 | 201606	AT4G19170.1	NCED4	AT4G19170.1	CCD4 carotenoid cleavage dioxygenase 4
2.46556e-27	0.00888291	0.001	0.024	6.2502e-24	1	Sch000016641	AT2G37080.3	46.452	96	8	581	7.68e-133	405	AT2G37080.3	AT2G37080.3 | ROP interactive partner 3 | Chr2:15581565-15584057 REVERSE LENGTH=581 | 201606	AT2G37080.3	RIP2	AT2G37080.3	NA
1.57076e-11	0.00884417	0.181	0.165	3.98188e-08	1	Sch000007652
9.76537e-292	0.0087871	0.493	0.222	2.47552e-288	1	Sch000005091	AT5G01930.1	67.506	97	5	435	0	654	AT5G01930.1	AT5G01930.1 | Glycosyl hydrolase superfamily protein | Chr5:361189-362867 REVERSE LENGTH=448 | 201606	AT5G01930.1	MAN6	AT5G01930.1	AtMAN6
1.62407e-122	0.00867999	0.052	0.061	4.11703e-119	1	Sch000017943	AT2G38320.1	64.912	83	11	291	5.66e-136	397	AT2G38320.1	AT2G38320.1 | TRICHOME BIREFRINGENCE-LIKE 34 | Chr2:16055488-16057874 FORWARD LENGTH=410 | 201606	AT2G38320.1	TBL34	AT2G38320.1	NA
0.00221406	0.00867044	0.251	0.234	1	1	Sch000021633	AT5G43530.1	70.716	73	373	1277	0	1362	AT5G43530.1	AT5G43530.1 | Helicase protein with RING/U-box domain-containing protein | Chr5:17489327-17494830 FORWARD LENGTH=1277 | 201606	AT5G43530.1	NA	AT5G43530.1	NA
3.52999e-55	0.00866672	0.515	0.36	8.94853e-52	1	Sch000012216	AT3G47340.1	82.964	99	1	580	0	1037	AT3G47340.1	AT3G47340.1 | glutamine-dependent asparagine synthase 1 | Chr3:17438136-17441043 REVERSE LENGTH=584 | 201606	AT3G47340.1	ASN1	AT3G47340.1	DARK INDUCIBLE 6 DIN6 ARABIDOPSIS THALIANA GLUTAMINE-DEPENDENT ASPARAGINE SYNTHASE 1 AT-ASN1
5.01219e-300	0.00862568	0.027	0.193	1.27059e-296	1	Sch000019869	AT1G07900.1	64.497	91	29	189	1.45e-69	213	AT1G07900.1	AT1G07900.1 | LOB domain-containing protein 1 | Chr1:2442624-2443631 FORWARD LENGTH=190 | 201606	AT1G07900.1	LBD1	AT1G07900.1	NA
5.70343e-228	0.00858003	0.438	0.219	1.44582e-224	1	Sch000008395	AT3G53040.1	44.375	87	53	472	3e-85	275	AT3G53040.1	AT3G53040.1 | late embryogenesis abundant protein%2C putative / LEA protein | Chr3:19664797-19666405 REVERSE LENGTH=479 | 201606	AT3G53040.1	NA	AT3G53040.1	NA
0	0.00853167	0.441	0.121	0	1	Sch000028012	AT4G21330.1	37.363	93	26	203	1.31e-27	105	AT4G21330.1	AT4G21330.1 | basic helix-loop-helix (bHLH) DNA-binding superfamily protein | Chr4:11349922-11350694 FORWARD LENGTH=207 | 201606	AT4G21330.1	DYT1	AT4G21330.1	NA
2.12422e-152	0.00842244	0.234	0.357	5.38489e-149	1	Sch000027684	AT5G32440.3	43.82	80	1	239	2.46e-50	171	AT5G32440.3	AT5G32440.3 | Ubiquitin system component Cue protein | Chr5:12077014-12078396 FORWARD LENGTH=265 | 201606	AT5G32440.3	NA	AT5G32440.3	NA
4.26857e-09	0.00830069	0.02	0.115	1.08208e-05	1	Sch000026379	AT4G30380.2	43.548	96	2	123	4.23e-28	102	AT4G30380.2	AT4G30380.2 | Barwin-related endoglucanase | Chr4:14860486-14861089 FORWARD LENGTH=126 | 201606	AT4G30380.2	NA	AT4G30380.2	NA
0	0.00818453	0.45	0.133	0	1	Sch000011230	AT2G26580.2	65.517	97	9	142	2.51e-60	187	AT2G26580.2	AT2G26580.2 | plant-specific transcription factor YABBY family protein | Chr2:11303923-11306739 REVERSE LENGTH=164 | 201606	AT2G26580.2	YAB5	AT2G26580.2	NA
0.00976504	0.00813766	0.347	0.318	1	1	Sch000026240	AT3G47600.1	52.047	100	1	333	6.06e-104	311	AT3G47600.1	AT3G47600.1 | myb domain protein 94 | Chr3:17539627-17541035 REVERSE LENGTH=333 | 201606	AT3G47600.1	MYB94	AT3G47600.1	myb domain protein 94 ATMYB94 ATMYBCP70
4.14492e-210	0.00808517	0.123	0.158	1.05074e-206	1	Sch000021678
3.14723e-38	0.00807223	0.388	0.432	7.97824e-35	1	Sch000019739
1.8935e-168	0.00792503	0.112	0.201	4.80003e-165	1	Sch000012102	AT1G01225.1	73.554	94	1	242	1.13e-127	367	AT1G01225.1	AT1G01225.1 | NC domain-containing protein-like protein | Chr1:96064-97242 FORWARD LENGTH=260 | 201606	AT1G01225.1	NA	AT1G01225.1	NA
2.84165e-225	0.00779182	0.581	0.339	7.20359e-222	1	Sch000029265	AT5G11420.1	63.664	99	42	366	1.03e-157	451	AT5G11420.1	AT5G11420.1 | transmembrane protein%2C putative (Protein of unknown function%2C DUF642) | Chr5:3644655-3646991 FORWARD LENGTH=366 | 201606	AT5G11420.1	NA	AT5G11420.1	NA
0.00396728	0.00778318	0.16	0.211	1	1	Sch000016827	AT2G22610.3	56.729	96	46	1084	0	1170	AT2G22610.3	AT2G22610.3 | Di-glucose binding protein with Kinesin motor domain-containing protein | Chr2:9599550-9604626 FORWARD LENGTH=1084 | 201606	AT2G22610.3	NA	AT2G22610.3	NA
0	0.00776246	0.017	0.08	0	1	Sch000009890
1.62918e-48	0.0077465	0.132	0.207	4.12996e-45	1	Sch000026452	AT1G52830.1	53.723	93	1	187	6.7e-57	181	AT1G52830.1	AT1G52830.1 | indole-3-acetic acid 6 | Chr1:19672670-19673559 REVERSE LENGTH=189 | 201606	AT1G52830.1	IAA6	AT1G52830.1	SHORT HYPOCOTYL 1 SHY1
1.53592e-194	0.00773859	0.071	0.198	3.89355e-191	1	Sch000023176	AT1G72510.2	50.769	81	37	164	9.41e-37	127	AT1G72510.2	AT1G72510.2 | DUF1677 family protein (DUF1677) | Chr1:27303906-27304403 FORWARD LENGTH=165 | 201606	AT1G72510.2	NA	AT1G72510.2	NA
1.8202e-66	0.00734949	0.201	0.285	4.61421e-63	1	Sch000010688	AT4G33380.1	52.907	99	16	328	3.37e-119	352	AT4G33380.1	AT4G33380.1 | dimethylallyl%2C adenosine tRNA methylthiotransferase | Chr4:16072064-16074605 FORWARD LENGTH=328 | 201606	AT4G33380.1	NA	AT4G33380.1	NA
1.61449e-134	0.00734715	0.385	0.207	4.09272e-131	1	Sch000012076	AT4G01370.1	85.523	99	1	372	0	665	AT4G01370.1	AT4G01370.1 | MAP kinase 4 | Chr4:567219-568889 FORWARD LENGTH=376 | 201606	AT4G01370.1	MPK4	AT4G01370.1	MAP kinase 4 ATMPK4 MAPK4
0	0.0073339	0.427	0.065	0	1	Sch000003914	AT4G35160.1	38.655	99	24	380	2.42e-70	228	AT4G35160.1	AT4G35160.1 | O-methyltransferase family protein | Chr4:16730989-16732808 REVERSE LENGTH=382 | 201606	AT4G35160.1	NA	AT4G35160.1	NA
0	0.00731414	0.498	0.131	0	1	Sch000000635	AT1G47980.1	70.149	87	42	309	2.45e-129	375	AT1G47980.1	AT1G47980.1 | desiccation-like protein | Chr1:17691985-17693818 REVERSE LENGTH=315 | 201606	AT1G47980.1	NA	AT1G47980.1	NA
5.93237e-45	0.00729589	0.263	0.179	1.50386e-41	1	Sch000022645	AT3G14490.1	33.272	87	60	601	1.51e-96	311	AT3G14490.1	AT3G14490.1 | Terpenoid cyclases/Protein prenyltransferases superfamily protein | Chr3:4863631-4865949 REVERSE LENGTH=601 | 201606	AT3G14490.1	NA	AT3G14490.1	NA
6.04015e-99	0.00728636	0.446	0.265	1.53118e-95	1	Sch000029990	AT5G28237.1	62.78	93	51	457	0	550	AT5G28237.1	AT5G28237.1 | Pyridoxal-5'-phosphate-dependent enzyme family protein | Chr5:10207477-10213542 REVERSE LENGTH=465 | 201606	AT5G28237.1	NA	AT5G28237.1	NA
0	0.00721882	0.001	0.009	0	1	Sch000022611	AT2G36970.1	49.585	99	1	477	1.25e-162	474	AT2G36970.1	AT2G36970.1 | UDP-Glycosyltransferase superfamily protein | Chr2:15529050-15530712 FORWARD LENGTH=490 | 201606	AT2G36970.1	NA	AT2G36970.1	NA
1.7869e-165	0.00721393	0.43	0.214	4.52979e-162	1	Sch000010107
5.85338e-08	0.00719891	0	0.02	0.000148383	1	Sch000017386	AT4G37060.1	43.468	94	16	398	1.81e-118	358	AT4G37060.1	AT4G37060.1 | PATATIN-like protein 5 | Chr4:17461573-17463734 REVERSE LENGTH=414 | 201606	AT4G37060.1	PLP5	AT4G37060.1	AtPLAIVB phospholipase A IVB PLA IVB
4.1323e-304	0.00706873	0.02	0.158	1.04754e-300	1	Sch000017048	AT5G65790.1	77.612	20	59	125	9.53e-30	118	AT5G65790.1	AT5G65790.1 | myb domain protein 68 | Chr5:26323035-26324385 FORWARD LENGTH=374 | 201606	AT5G65790.1	MYB68	AT5G65790.1	MYB DOMAIN PROTEIN 68 ATMYB68
3.20891e-98	0.00697314	0.572	0.395	8.13459e-95	1	Sch000001133	AT4G20820.1	47.912	88	76	525	1.68e-142	424	AT4G20820.1	AT4G20820.1 | FAD-binding Berberine family protein | Chr4:11150160-11151758 FORWARD LENGTH=532 | 201606	AT4G20820.1	NA	AT4G20820.1	NA
2.11568e-17	0.00694932	0.029	0.078	5.36324e-14	1	Sch000011786	AT2G27740.1	59.064	98	1	170	2.28e-64	199	AT2G27740.1	AT2G27740.1 | RAB6-interacting golgin (DUF662) | Chr2:11822800-11823575 FORWARD LENGTH=174 | 201606	AT2G27740.1	NA	AT2G27740.1	NA
1.7556e-33	0.00690111	0.23	0.221	4.45045e-30	1	Sch000000955	AT4G21070.1	38.796	99	1	937	0	580	AT4G21070.1	AT4G21070.1 | breast cancer susceptibility1 | Chr4:11248174-11252633 FORWARD LENGTH=941 | 201606	AT4G21070.1	BRCA1	AT4G21070.1	ATBRCA1 ARABIDOPSIS THALIANA BREAST CANCER SUSCEPTIBILITY1
5.31927e-32	0.00688281	0.19	0.187	1.34844e-28	1	Sch000017950	AT2G36970.1	49.37	98	5	474	3.83e-154	452	AT2G36970.1	AT2G36970.1 | UDP-Glycosyltransferase superfamily protein | Chr2:15529050-15530712 FORWARD LENGTH=490 | 201606	AT2G36970.1	NA	AT2G36970.1	NA
0.000181887	0.00681113	0.165	0.124	0.461083	1	Sch000012552	AT3G61040.1	45.085	94	34	495	1.03e-148	439	AT3G61040.1	AT3G61040.1 | cytochrome P450%2C family 76%2C subfamily C%2C polypeptide 7 | Chr3:22594074-22596125 REVERSE LENGTH=498 | 201606	AT3G61040.1	CYP76C7	AT3G61040.1	NA
2.12715e-26	0.00680981	0.269	0.278	5.39232e-23	1	Sch000009452	AT5G15250.1	73.403	98	7	671	0	986	AT5G15250.1	AT5G15250.1 | FTSH protease 6 | Chr5:4950411-4952777 REVERSE LENGTH=688 | 201606	AT5G15250.1	FTSH6	AT5G15250.1	ATFTSH6
6.65317e-19	0.00679873	0.209	0.148	1.68658e-15	1	Sch000007457	AT5G67210.1	63.924	100	1	314	1.65e-149	427	AT5G67210.1	AT5G67210.1 | IRREGULAR XYLEM protein (DUF579) | Chr5:26819019-26819972 FORWARD LENGTH=317 | 201606	AT5G67210.1	IRX15-L	AT5G67210.1	NA
2.15987e-117	0.00677271	0.371	0.219	5.47526e-114	1	Sch000012927	AT4G19170.1	52.144	98	21	595	0	607	AT4G19170.1	AT4G19170.1 | nine-cis-epoxycarotenoid dioxygenase 4 | Chr4:10481835-10483622 FORWARD LENGTH=595 | 201606	AT4G19170.1	NCED4	AT4G19170.1	CCD4 carotenoid cleavage dioxygenase 4
0	0.00674089	0.546	0.266	0	1	Sch000021984	AT4G15960.1	59.752	96	51	371	2.24e-142	412	AT4G15960.1	AT4G15960.1 | alpha/beta-Hydrolases superfamily protein | Chr4:9045763-9047199 REVERSE LENGTH=375 | 201606	AT4G15960.1	NA	AT4G15960.1	NA
9.61119e-16	0.00670319	0.325	0.209	2.43644e-12	1	Sch000019992	AT3G51280.1	70.843	95	6	423	0	590	AT3G51280.1	AT3G51280.1 | Tetratricopeptide repeat (TPR)-like superfamily protein | Chr3:19037229-19038781 FORWARD LENGTH=430 | 201606	AT3G51280.1	NA	AT3G51280.1	NA
1.03759e-141	0.00659878	0.322	0.065	2.63029e-138	1	Sch000028790
7.38462e-15	0.00656543	0.001	0.016	1.872e-11	1	Sch000000203	AT5G39950.1	49.265	99	1	132	5.22e-48	154	AT5G39950.1	AT5G39950.1 | thioredoxin 2 | Chr5:15990885-15991881 REVERSE LENGTH=133 | 201606	AT5G39950.1	TRX2	AT5G39950.1	ATTRX2 ATTRXH2 Arabidopsis thioredoxin h2 THIOREDOXIN H2 thioredoxin 2 TRXH2 ATH2
0	0.00649568	0.164	0.383	0	1	Sch000021792	AT2G29380.1	50.859	70	72	361	1.34e-87	273	AT2G29380.1	AT2G29380.1 | highly ABA-induced PP2C protein 3 | Chr2:12608855-12610124 FORWARD LENGTH=362 | 201606	AT2G29380.1	HAI3	AT2G29380.1	NA
3.92461e-68	0.00643965	0.451	0.273	9.94889e-65	1	Sch000002859	AT3G24110.1	50.439	88	1	228	1.97e-73	227	AT3G24110.1	AT3G24110.1 | Calcium-binding EF-hand family protein | Chr3:8704429-8705503 REVERSE LENGTH=232 | 201606	AT3G24110.1	NA	AT3G24110.1	NA
0.00134165	0.00641167	0.005	0.029	1	1	Sch000026958	AT1G74110.1	65.451	96	20	536	0	677	AT1G74110.1	AT1G74110.1 | cytochrome P450%2C family 78%2C subfamily A%2C polypeptide 10 | Chr1:27866667-27868368 REVERSE LENGTH=537 | 201606	AT1G74110.1	CYP78A10	AT1G74110.1	NA
3.74466e-178	0.00634606	0.29	0.134	9.49272e-175	1	Sch000011521	AT3G50410.1	50	92	26	253	3.21e-52	172	AT3G50410.1	AT3G50410.1 | OBF binding protein 1 | Chr3:18709872-18710633 FORWARD LENGTH=253 | 201606	AT3G50410.1	OBP1	AT3G50410.1	NA
5.15829e-258	0.00632331	0.025	0.087	1.30763e-254	1	Sch000022772	AT3G59690.2	46.499	99	1	516	1.76e-126	384	AT3G59690.2	AT3G59690.2 | IQ-domain 13 | Chr3:22049572-22051479 FORWARD LENGTH=517 | 201606	AT3G59690.2	IQD13	AT3G59690.2	NA
0.000121564	0.00630659	0.005	0.034	0.308164	1	Sch000015993	AT2G28315.1	78.338	99	1	333	0	530	AT2G28315.1	AT2G28315.1 | Nucleotide/sugar transporter family protein | Chr2:12088896-12090570 FORWARD LENGTH=342 | 201606	AT2G28315.1	NA	AT2G28315.1	NA
1.23653e-169	0.00627947	0.202	0.367	3.1346e-166	1	Sch000007852	AT1G52855.1	73.529	100	1	68	7.42e-35	116	AT1G52855.1	AT1G52855.1 | hypothetical protein | Chr1:19683137-19683343 REVERSE LENGTH=68 | 201606	AT1G52855.1	NA	AT1G52855.1	NA
4.96187e-08	0.00616071	0.382	0.299	0.000125783	1	Sch000002198	AT4G25480.1	61.17	77	29	216	2.48e-69	215	AT4G25480.1	AT4G25480.1 | dehydration response element B1A | Chr4:13018353-13019003 REVERSE LENGTH=216 | 201606	AT4G25480.1	DREB1A	AT4G25480.1	CBF3 ATCBF3 C-REPEAT BINDING FACTOR 3
3.08694e-101	0.00614582	0.063	0.157	7.8254e-98	1	Sch000000183	AT1G24580.1	51.908	100	1	131	5.85e-34	117	AT1G24580.1	AT1G24580.1 | RING/U-box superfamily protein | Chr1:8710178-8710573 FORWARD LENGTH=131 | 201606	AT1G24580.1	NA	AT1G24580.1	NA
0	0.00612732	0.539	0.195	0	1	Sch000029354	AT5G23960.2	40.951	99	3	543	4.45e-140	421	AT5G23960.2	AT5G23960.2 | terpene synthase 21 | Chr5:8092969-8095128 FORWARD LENGTH=545 | 201606	AT5G23960.2	TPS21	AT5G23960.2	ATTPS21
1.41736e-16	0.00605021	0.241	0.176	3.593e-13	1	Sch000022090	AT5G38760.1	63.333	94	4	63	6.45e-19	75.1	AT5G38760.1	AT5G38760.1 | Late embryogenesis abundant protein (LEA) family protein | Chr5:15524249-15524743 FORWARD LENGTH=67 | 201606	AT5G38760.1	NA	AT5G38760.1	NA
0	0.00604452	0.004	0.102	0	1	Sch000008372	AT4G37990.1	71.429	100	1	353	5.23e-174	493	AT4G37990.1	AT4G37990.1 | cinnamyl alcohol dehydrogenase 8 | Chr4:17855964-17857388 FORWARD LENGTH=359 | 201606	AT4G37990.1	ELI3-2	AT4G37990.1	CINNAMYL-ALCOHOL DEHYDROGENASE B2 ELICITOR-ACTIVATED GENE 3 ARABIDOPSIS THALIANA CINNAMYL-ALCOHOL DEHYDROGENASE 8 ELI3 ATCAD8 CAD-B2
5.00723e-39	0.00600292	0.001	0.065	1.26933e-35	1	Sch000017429
0	0.00592347	0.463	0.141	0	1	Sch000011130	AT2G01990.1	46.364	91	13	212	7.97e-47	157	AT2G01990.1	AT2G01990.1 | XRI1-like protein | Chr2:465197-466497 REVERSE LENGTH=213 | 201606	AT2G01990.1	NA	AT2G01990.1	NA
3.70862e-300	0.00587828	0.424	0.186	9.40136e-297	1	Sch000001776	AT5G24230.3	47.911	100	15	369	9.39e-112	334	AT5G24230.3	AT5G24230.3 | Lipase class 3-related protein | Chr5:8229182-8230841 FORWARD LENGTH=369 | 201606	AT5G24230.3	NA	AT5G24230.3	NA
0	0.00583891	0.478	0.121	0	1	Sch000007156	AT5G07800.1	68.943	93	8	457	0	662	AT5G07800.1	AT5G07800.1 | Flavin-binding monooxygenase family protein | Chr5:2486717-2489241 REVERSE LENGTH=460 | 201606	AT5G07800.1	NA	AT5G07800.1	NA
1.44116e-09	0.00582194	0.443	0.365	3.65333e-06	1	Sch000018193
2.43257e-107	0.00580633	0.373	0.198	6.16656e-104	1	Sch000005576	AT2G34740.1	57.937	82	83	334	4.99e-98	295	AT2G34740.1	AT2G34740.1 | protein phosphatase 2C family protein | Chr2:14658730-14660305 FORWARD LENGTH=339 | 201606	AT2G34740.1	NA	AT2G34740.1	NA
3.62695e-05	0.00571801	0.001	0.005	0.0919432	1	Sch000014223	AT3G08500.1	33.333	99	106	343	4.14e-17	80.1	AT3G08500.1	AT3G08500.1 | myb domain protein 83 | Chr3:2576958-2578072 REVERSE LENGTH=343 | 201606	AT3G08500.1	MYB83	AT3G08500.1	myb domain protein 83 AtMYB83
0	0.00569995	0.078	0.102	0	1	Sch000006976	AT1G20610.1	58.787	98	4	429	0	532	AT1G20610.1	AT1G20610.1 | Cyclin B2%3B3 | Chr1:7135073-7137273 REVERSE LENGTH=429 | 201606	AT1G20610.1	CYCB2;3	AT1G20610.1	NA
3.87578e-81	0.00568897	0.006	0.091	9.82511e-78	1	Sch000016200	AT3G03550.1	44.444	82	2	276	1.32e-63	209	AT3G03550.1	AT3G03550.1 | RING/U-box superfamily protein | Chr3:850391-851461 REVERSE LENGTH=356 | 201606	AT3G03550.1	NA	AT3G03550.1	NA
1.36943e-106	0.00565036	0.324	0.143	3.47151e-103	1	Sch000027224	AT2G21210.1	61.728	91	15	95	3.88e-32	110	AT2G21210.1	AT2G21210.1 | SAUR-like auxin-responsive protein family | Chr2:9085513-9085809 REVERSE LENGTH=98 | 201606	AT2G21210.1	NA	AT2G21210.1	SAUR6 SMALL AUXIN UPREGULATED RNA 6
9.69126e-05	0.00542172	0.305	0.232	0.245674	1	Sch000024555	AT3G48700.1	43.465	72	3	328	6.16e-85	267	AT3G48700.1	AT3G48700.1 | carboxyesterase 13 | Chr3:18038825-18039814 REVERSE LENGTH=329 | 201606	AT3G48700.1	CXE13	AT3G48700.1	carboxyesterase 13 ATCXE13
6.7803e-35	0.00535034	0.207	0.185	1.71881e-31	1	Sch000027836	AT1G79910.1	40.419	69	1	320	1.9e-71	234	AT1G79910.1	AT1G79910.1 | Regulator of Vps4 activity in the MVB pathway protein | Chr1:30055050-30057011 FORWARD LENGTH=381 | 201606	AT1G79910.1	NA	AT1G79910.1	NA
2.0475e-103	0.00532871	0.404	0.234	5.19041e-100	1	Sch000003793
0.00492255	0.00532614	0.061	0.059	1	1	Sch000023144	AT3G22490.1	59.023	99	1	261	8.65e-99	293	AT3G22490.1	AT3G22490.1 | Seed maturation protein | Chr3:7969785-7970738 REVERSE LENGTH=262 | 201606	AT3G22490.1	NA	AT3G22490.1	NA
5.75341e-195	0.00528569	0.304	0.475	1.45849e-191	1	Sch000002736	AT2G35795.1	64.286	100	1	112	3.46e-45	145	AT2G35795.1	AT2G35795.1 | Chaperone DnaJ-domain superfamily protein | Chr2:15042321-15043334 FORWARD LENGTH=112 | 201606	AT2G35795.1	NA	AT2G35795.1	NA
1.08889e-09	0.00526983	0.506	0.488	2.76033e-06	1	Sch000006857
4.93762e-222	0.00518569	0.044	0.253	1.25169e-218	1	Sch000003435	AT4G20900.2	57.348	40	11	282	6.75e-99	313	AT4G20900.2	AT4G20900.2 | Tetratricopeptide repeat (TPR)-like superfamily protein | Chr4:11184103-11185844 REVERSE LENGTH=434 | 201606	AT4G20900.2	MS5	AT4G20900.2	TDM1
0	0.00511496	0.521	0.246	0	1	Sch000025746	AT5G42650.1	49.788	99	47	515	9.02e-168	488	AT5G42650.1	AT5G42650.1 | allene oxide synthase | Chr5:17097803-17099359 REVERSE LENGTH=518 | 201606	AT5G42650.1	AOS	AT5G42650.1	DELAYED DEHISCENCE 2 CYP74A CYTOCHROME P450 74A DDE2
2.97652e-171	0.00503397	0.523	0.309	7.54549e-168	1	Sch000022650	AT5G53390.1	48.361	99	13	483	6.18e-155	454	AT5G53390.1	AT5G53390.1 | O-acyltransferase (WSD1-like) family protein | Chr5:21656951-21659207 REVERSE LENGTH=486 | 201606	AT5G53390.1	FOP1	AT5G53390.1	NTHASE/DIACYLGLYCEROL ACYLTRANSFERASE 11 WSD11
5.34763e-157	0.00494883	0.441	0.272	1.35562e-153	1	Sch000002643	AT1G68570.1	63.712	98	13	585	0	796	AT1G68570.1	AT1G68570.1 | Major facilitator superfamily protein | Chr1:25746811-25750110 FORWARD LENGTH=596 | 201606	AT1G68570.1	NA	AT1G68570.1	NPF3.1 NRT1/ PTR family 3.1 AtNPF3.1
1.09913e-17	0.00494656	0.003	0.116	2.78629e-14	1	Sch000019809	AT5G60700.2	78.376	100	1	932	0	1542	AT5G60700.2	AT5G60700.2 | glycosyltransferase family protein 2 | Chr5:24402329-24405521 REVERSE LENGTH=932 | 201606	AT5G60700.2	NA	AT5G60700.2	NA
0	0.00494369	0.524	0.126	0	1	Sch000000892
5.84128e-21	0.00492065	0.037	0.105	1.48076e-17	1	Sch000016106	AT5G43290.1	41.339	78	18	257	3.6e-43	152	AT5G43290.1	AT5G43290.1 | WRKY DNA-binding protein 49 | Chr5:17371987-17373083 REVERSE LENGTH=274 | 201606	AT5G43290.1	WRKY49	AT5G43290.1	ARABIDOPSIS THALIANA WRKY DNA-BINDING PROTEIN 49 ATWRKY49
2.14353e-306	0.00491042	0.005	0.046	5.43384e-303	1	Sch000028460	AT2G40610.1	79.098	95	10	253	5.85e-144	408	AT2G40610.1	AT2G40610.1 | expansin A8 | Chr2:16949121-16950472 REVERSE LENGTH=253 | 201606	AT2G40610.1	EXPA8	AT2G40610.1	ATEXPA8 ATHEXP ALPHA 1.11 ATEXP8 expansin A8 EXP8
0.00528553	0.00489874	0.163	0.132	1	1	Sch000013491	AT2G28690.1	42.273	79	14	210	3.34e-39	139	AT2G28690.1	AT2G28690.1 | TOX high mobility group box protein%2C putative (DUF1635) | Chr2:12307140-12308477 REVERSE LENGTH=231 | 201606	AT2G28690.1	NA	AT2G28690.1	NA
7.60929e-05	0.00489287	0.007	0.064	0.192896	1	Sch000012597
0	0.00488231	0.101	0.249	0	1	Sch000025447	AT5G06710.1	57.371	83	84	316	2.39e-84	260	AT5G06710.1	AT5G06710.1 | homeobox leucine zipper protein | Chr5:2068305-2070284 REVERSE LENGTH=336 | 201606	AT5G06710.1	HAT14	AT5G06710.1	NA
2.93616e-61	0.00486483	0.469	0.511	7.44316e-58	1	Sch000015080	AT1G53350.1	25.457	79	30	888	1.48e-60	223	AT1G53350.1	AT1G53350.1 | Disease resistance protein (CC-NBS-LRR class) family | Chr1:19903899-19906912 FORWARD LENGTH=906 | 201606	AT1G53350.1	NA	AT1G53350.1	NA
1.3418e-202	0.00480784	0.076	0.224	3.40146e-199	1	Sch000004341	AT1G68640.1	55.236	99	4	452	2.78e-156	456	AT1G68640.1	AT1G68640.1 | bZIP transcription factor family protein | Chr1:25769739-25772303 REVERSE LENGTH=452 | 201606	AT1G68640.1	PAN	AT1G68640.1	TGACG sequence-specific binding protein 8 TGA8
3.08549e-133	0.00476201	0.339	0.168	7.82173e-130	1	Sch000008202	AT2G42560.1	32.834	97	1	615	7.76e-40	155	AT2G42560.1	AT2G42560.1 | late embryogenesis abundant domain-containing protein / LEA domain-containing protein | Chr2:17714813-17716821 REVERSE LENGTH=635 | 201606	AT2G42560.1	NA	AT2G42560.1	NA
1.85201e-20	0.00466999	0.055	0.146	4.69484e-17	1	Sch000020563	AT1G66810.3	47.518	85	40	304	6.74e-76	239	AT1G66810.3	AT1G66810.3 | Zinc finger C-x8-C-x5-C-x3-H type family protein | Chr1:24927613-24928619 REVERSE LENGTH=310 | 201606	AT1G66810.3	NA	AT1G66810.3	AtC3H14
6.65237e-57	0.00464555	0.011	0.158	1.68638e-53	1	Sch000024864	AT2G19070.1	45.556	99	4	451	2.75e-140	414	AT2G19070.1	AT2G19070.1 | spermidine hydroxycinnamoyl transferase | Chr2:8260185-8261958 REVERSE LENGTH=451 | 201606	AT2G19070.1	SHT	AT2G19070.1	NA
1.26172e-228	0.00461331	0.51	0.275	3.19846e-225	1	Sch000014664
0	0.00455825	0.421	0.104	0	1	Sch000017768	AT1G02460.1	71.358	84	85	488	0	607	AT1G02460.1	AT1G02460.1 | Pectin lyase-like superfamily protein | Chr1:504897-507099 REVERSE LENGTH=491 | 201606	AT1G02460.1	NA	AT1G02460.1	NA
2.56599e-41	0.00449992	0.386	0.245	6.50479e-38	1	Sch000027164	AT5G13840.2	78.287	100	1	481	0	728	AT5G13840.2	AT5G13840.2 | FIZZY-related 3 | Chr5:4468677-4470706 REVERSE LENGTH=481 | 201606	AT5G13840.2	FZR3	AT5G13840.2	CCS52B cell cycle switch protein 52 B
3.53855e-50	0.00448118	0.103	0.19	8.97024e-47	1	Sch000014756
1.02024e-191	0.00446556	0.001	0.02	2.58631e-188	1	Sch000009653	AT5G61280.2	47.826	58	123	237	2.86e-27	105	AT5G61280.2	AT5G61280.2 | Remorin family protein | Chr5:24643625-24644725 REVERSE LENGTH=240 | 201606	AT5G61280.2	NA	AT5G61280.2	NA
2.47718e-08	0.00446522	0.154	0.12	6.27965e-05	1	Sch000014526	AT5G12930.1	45.559	76	15	342	1.51e-85	272	AT5G12930.1	AT5G12930.1 | inactive rhomboid protein | Chr5:4083155-4085222 REVERSE LENGTH=439 | 201606	AT5G12930.1	NA	AT5G12930.1	NA
0	0.00444672	0.541	0.204	0	1	Sch000028652	AT3G11340.1	49.318	96	10	447	5.26e-155	452	AT3G11340.1	AT3G11340.1 | UDP-Glycosyltransferase superfamily protein | Chr3:3556728-3558149 FORWARD LENGTH=447 | 201606	AT3G11340.1	UGT76B1	AT3G11340.1	NA
0	0.00442854	0.002	0.074	0	1	Sch000019063	AT3G56100.1	51.178	100	27	784	0	717	AT3G56100.1	AT3G56100.1 | meristematic receptor-like kinase | Chr3:20817074-20819517 REVERSE LENGTH=784 | 201606	AT3G56100.1	MRLK	AT3G56100.1	IMK3
2.38286e-95	0.00440593	0.477	0.298	6.04055e-92	1	Sch000024362	AT3G57990.1	48.052	87	1	290	9.16e-78	246	AT3G57990.1	AT3G57990.1 | hypothetical protein | Chr3:21470244-21471347 REVERSE LENGTH=367 | 201606	AT3G57990.1	NA	AT3G57990.1	NA
0	0.00438595	0.562	0.285	0	1	Sch000010730	AT4G34050.3	89.451	96	50	286	1.83e-161	453	AT4G34050.3	AT4G34050.3 | S-adenosyl-L-methionine-dependent methyltransferases superfamily protein | Chr4:16310763-16311973 FORWARD LENGTH=286 | 201606	AT4G34050.3	CCoAOMT1	AT4G34050.3	NA
0	0.00432023	0.369	0.092	0	1	Sch000004746
1.93029e-15	0.00430248	0.039	0.089	4.89329e-12	1	Sch000015402	AT5G12300.1	45.913	99	1	374	5.01e-97	298	AT5G12300.1	AT5G12300.1 | Calcium-dependent lipid-binding (CaLB domain) family protein | Chr5:3978508-3979632 REVERSE LENGTH=374 | 201606	AT5G12300.1	NA	AT5G12300.1	NA
1.01499e-91	0.00416375	0.424	0.259	2.57301e-88	1	Sch000004385	AT1G22180.4	62.898	77	12	290	4.02e-126	369	AT1G22180.4	AT1G22180.4 | Sec14p-like phosphatidylinositol transfer family protein | Chr1:7828434-7829745 REVERSE LENGTH=314 | 201606	AT1G22180.4	NA	AT1G22180.4	NA
4.73566e-233	0.00415745	0.457	0.214	1.20049e-229	1	Sch000010362	AT1G51410.1	58.255	99	6	325	1.16e-134	390	AT1G51410.1	AT1G51410.1 | NAD(P)-binding Rossmann-fold superfamily protein | Chr1:19059885-19061424 FORWARD LENGTH=325 | 201606	AT1G51410.1	NA	AT1G51410.1	NA
1.10936e-05	0.00415313	0.012	0.108	0.0281223	1	Sch000009508
2.74207e-18	0.00412456	0.332	0.235	6.95115e-15	1	Sch000022751
2.23184e-144	0.00410078	0.003	0.074	5.65771e-141	1	Sch000013336	AT1G75710.1	54.545	91	53	461	4.4e-134	396	AT1G75710.1	AT1G75710.1 | C2H2-like zinc finger protein | Chr1:28428806-28431128 FORWARD LENGTH=462 | 201606	AT1G75710.1	NA	AT1G75710.1	NA
3.55111e-07	0.00408813	0.2	0.206	0.000900207	1	Sch000020312	AT2G28250.6	53.819	86	1	543	0	549	AT2G28250.6	AT2G28250.6 | Protein kinase superfamily protein | Chr2:12044004-12046339 FORWARD LENGTH=565 | 201606	AT2G28250.6	NCRK	AT2G28250.6	NA
2.13992e-11	0.00402392	0.04	0.105	5.4247e-08	1	Sch000004809
3.44593e-194	0.00398309	0.438	0.196	8.73544e-191	1	Sch000002029	AT3G07020.2	70.61	87	103	637	0	776	AT3G07020.2	AT3G07020.2 | UDP-Glycosyltransferase superfamily protein | Chr3:2218120-2221590 REVERSE LENGTH=637 | 201606	AT3G07020.2	SGT	AT3G07020.2	UDP-glucosyl transferase 80A2 UGT80A2
7.23199e-33	0.00398147	0	0.04	1.83331e-29	1	Sch000015758	AT5G60020.3	75.51	100	251	544	7.13e-156	450	AT5G60020.3	AT5G60020.3 | laccase 17 | Chr5:24168245-24170223 FORWARD LENGTH=545 | 201606	AT5G60020.3	LAC17	AT5G60020.3	ATLAC17
4.72247e-294	0.00396545	0.303	0.091	1.19715e-290	1	Sch000029221	AT5G20320.1	50.801	98	129	1172	0	993	AT5G20320.1	AT5G20320.1 | dicer-like 4 | Chr5:6859571-6869068 REVERSE LENGTH=1702 | 201606	AT5G20320.1	DCL4	AT5G20320.1	ATDCL4 DICER-LIKE 4
2.32141e-15	0.00393461	0.001	0.019	5.88478e-12	1	Sch000014642	AT3G14470.2	27.329	93	39	887	2.56e-77	276	AT3G14470.2	AT3G14470.2 | NB-ARC domain-containing disease resistance protein | Chr3:4857940-4861104 FORWARD LENGTH=1054 | 201606	AT3G14470.2	NA	AT3G14470.2	NA
0.000244073	0.00391303	0.404	0.343	0.618724	1	Sch000007994	AT1G28330.1	61.607	78	1	111	3.79e-37	126	AT1G28330.1	AT1G28330.1 | dormancy-associated protein-like 1 | Chr1:9934252-9935216 REVERSE LENGTH=122 | 201606	AT1G28330.1	DYL1	AT1G28330.1	DRM1 AtDRM1 DORMANCY-ASSOCIATED PROTEIN 1
1.38531e-19	0.00385433	0.156	0.172	3.51177e-16	1	Sch000004603	AT5G46530.1	64.744	93	1	154	8.47e-65	199	AT5G46530.1	AT5G46530.1 | AWPM-19-like family protein | Chr5:18875576-18876779 FORWARD LENGTH=157 | 201606	AT5G46530.1	NA	AT5G46530.1	NA
3.95444e-06	0.00382045	0.02	0.041	0.0100245	1	Sch000004559	AT3G18670.1	30.926	86	53	576	6.71e-81	270	AT3G18670.1	AT3G18670.1 | Ankyrin repeat family protein | Chr3:6424135-6426471 REVERSE LENGTH=598 | 201606	AT3G18670.1	NA	AT3G18670.1	NA
2.52873e-20	0.00374781	0.041	0.162	6.41033e-17	1	Sch000000431	AT3G23250.1	37.324	99	1	265	1.38e-50	171	AT3G23250.1	AT3G23250.1 | myb domain protein 15 | Chr3:8309492-8310624 FORWARD LENGTH=285 | 201606	AT3G23250.1	MYB15	AT3G23250.1	ATMYB15 MYB DOMAIN PROTEIN 15 ATY19
1.48762e-08	0.00368896	0.03	0.076	3.77111e-05	1	Sch000010890	AT2G16050.1	68.163	100	1	242	3.5e-121	349	AT2G16050.1	AT2G16050.1 | Cysteine/Histidine-rich C1 domain family protein | Chr2:6980450-6981939 FORWARD LENGTH=243 | 201606	AT2G16050.1	NA	AT2G16050.1	NA
1.1253e-175	0.00362475	0	0.016	2.85263e-172	1	Sch000023722	AT5G24860.1	67.593	98	1	108	3.14e-45	145	AT5G24860.1	AT5G24860.1 | flowering promoting factor 1 | Chr5:8541822-8542154 FORWARD LENGTH=110 | 201606	AT5G24860.1	FPF1	AT5G24860.1	ATFPF1 ARABIDOPSIS FLOWERING PROMOTING FACTOR 1
1.97607e-75	0.00362164	0.467	0.267	5.00933e-72	1	Sch000015204	AT5G57670.2	50.33	99	1	576	0	584	AT5G57670.2	AT5G57670.2 | Protein kinase superfamily protein | Chr5:23360531-23363694 REVERSE LENGTH=579 | 201606	AT5G57670.2	NA	AT5G57670.2	NA
5.82351e-67	0.00358329	0.116	0.199	1.47626e-63	1	Sch000026786	AT3G19270.2	67.603	95	8	466	0	657	AT3G19270.2	AT3G19270.2 | cytochrome P450%2C family 707%2C subfamily A%2C polypeptide 4 | Chr3:6673885-6676400 REVERSE LENGTH=468 | 201606	AT3G19270.2	CYP707A4	AT3G19270.2	NA
2.37292e-245	0.00358007	0.016	0.105	6.01534e-242	1	Sch000017039	AT3G27640.2	52.335	96	1	514	0	523	AT3G27640.2	AT3G27640.2 | Transducin/WD40 repeat-like superfamily protein | Chr3:10232449-10235467 FORWARD LENGTH=516 | 201606	AT3G27640.2	NA	AT3G27640.2	NA
0	0.00355836	0.021	0.092	0	1	Sch000022102	AT5G23910.1	37.094	94	22	688	6.21e-107	344	AT5G23910.1	AT5G23910.1 | ATP binding microtubule motor family protein | Chr5:8068452-8072723 FORWARD LENGTH=701 | 201606	AT5G23910.1	NA	AT5G23910.1	NA
0.000124311	0.00350732	0.379	0.354	0.315129	1	Sch000013894	AT1G72160.1	62.757	61	146	484	8.39e-155	456	AT1G72160.1	AT1G72160.1 | Sec14p-like phosphatidylinositol transfer family protein | Chr1:27153823-27155609 REVERSE LENGTH=490 | 201606	AT1G72160.1	NA	AT1G72160.1	NA
6.17746e-05	0.00348499	0.001	0.051	0.156599	1	Sch000012206	AT3G60580.1	41.558	60	78	285	6.95e-43	153	AT3G60580.1	AT3G60580.1 | C2H2-like zinc finger protein | Chr3:22394007-22394873 FORWARD LENGTH=288 | 201606	AT3G60580.1	NA	AT3G60580.1	NA
5.20469e-28	0.00346291	0.096	0.208	1.31939e-24	1	Sch000008171
0	0.0034418	0.02	0.147	0	1	Sch000026950	AT2G05910.1	51.515	94	4	191	2.03e-67	209	AT2G05910.1	AT2G05910.1 | LURP-one-like protein (DUF567) | Chr2:2258512-2259376 REVERSE LENGTH=191 | 201606	AT2G05910.1	NA	AT2G05910.1	NA
0	0.00337721	0.112	0.281	0	1	Sch000018812
7.10369e-56	0.00333869	0.355	0.428	1.80079e-52	1	Sch000005391	AT1G72100.1	38.593	100	1	480	4.76e-91	289	AT1G72100.1	AT1G72100.1 | late embryogenesis abundant domain-containing protein / LEA domain-containing protein | Chr1:27127250-27128811 FORWARD LENGTH=480 | 201606	AT1G72100.1	NA	AT1G72100.1	NA
2.26619e-12	0.00331029	0.759	0.842	5.74479e-09	1	Sch000018716	AT3G01500.3	74.205	88	54	336	8.1e-155	442	AT3G01500.3	AT3G01500.3 | carbonic anhydrase 1 | Chr3:195173-197873 REVERSE LENGTH=336 | 201606	AT3G01500.3	CA1	AT3G01500.3	ATBCA1 BETA CARBONIC ANHYDRASE 1 ATSABP3 SABP3 SALICYLIC ACID-BINDING PROTEIN 3 ARABIDOPSIS THALIANA SALICYLIC ACID-BINDING PROTEIN 3
3.43132e-14	0.00328504	0.227	0.213	8.69839e-11	1	Sch000019450	AT2G37390.2	40.602	87	5	248	1.32e-44	154	AT2G37390.2	AT2G37390.2 | Chloroplast-targeted copper chaperone protein | Chr2:15694300-15695461 FORWARD LENGTH=258 | 201606	AT2G37390.2	NAKR2	AT2G37390.2	NA
0	0.00322903	0.433	0.093	0	1	Sch000025626	AT1G02170.1	50.171	59	75	367	3.76e-95	296	AT1G02170.1	AT1G02170.1 | metacaspase 1 | Chr1:411883-413426 FORWARD LENGTH=367 | 201606	AT1G02170.1	MC1	AT1G02170.1	ARABIDOPSIS THALIANA METACASPASE 1B AtMCP1b ARABIDOPSIS THALIANA METACASPASE 1 ATMCPB1 metacaspase 1b LSD ONE LIKE 3 ATMC1 MCP1b LOL3
1.95727e-08	0.00322293	0.017	0.085	4.96169e-05	1	Sch000026569	AT4G33830.1	40.328	94	14	544	1.29e-119	368	AT4G33830.1	AT4G33830.1 | Glycosyl hydrolase family 10 protein | Chr4:16220324-16222676 REVERSE LENGTH=576 | 201606	AT4G33830.1	NA	AT4G33830.1	NA
1.71812e-161	0.00321615	0.545	0.347	4.35545e-158	1	Sch000023497	AT2G38970.1	42.928	88	65	654	2.72e-156	471	AT2G38970.1	AT2G38970.1 | Zinc finger (C3HC4-type RING finger) family protein | Chr2:16274135-16276651 FORWARD LENGTH=692 | 201606	AT2G38970.1	NA	AT2G38970.1	NA
9.82637e-06	0.00321481	0.026	0.038	0.0249099	1	Sch000017955	AT5G05280.1	55.102	88	25	170	2.58e-50	163	AT5G05280.1	AT5G05280.1 | RING/U-box superfamily protein | Chr5:1565509-1566039 REVERSE LENGTH=176 | 201606	AT5G05280.1	NA	AT5G05280.1	DEFECTIVE IN ANTHER DEHISCENCE1- ( DAD1-) Activating Factor DAF
7.37136e-24	0.00310326	0.118	0.116	1.86864e-20	1	Sch000026177	AT5G45280.2	41.979	87	3	374	2.4e-111	336	AT5G45280.2	AT5G45280.2 | Pectinacetylesterase family protein | Chr5:18346862-18349488 FORWARD LENGTH=391 | 201606	AT5G45280.2	NA	AT5G45280.2	pectin acetylesterase 11 PAE11
1.20999e-25	0.00309883	0.077	0.19	3.06733e-22	1	Sch000021145
1.98344e-49	0.0030729	0.346	0.179	5.02802e-46	1	Sch000003563
2.98479e-09	0.00302599	0	0.01	7.56644e-06	1	Sch000014860	AT5G41470.1	43.182	69	71	244	8.26e-53	176	AT5G41470.1	AT5G41470.1 | Nuclear transport factor 2 (NTF2) family protein | Chr5:16593953-16595419 FORWARD LENGTH=277 | 201606	AT5G41470.1	NA	AT5G41470.1	NA
6.069e-07	0.00301803	0.031	0.107	0.00153849	1	Sch000014624
7.15824e-103	0.00294723	0.103	0.201	1.81461e-99	1	Sch000024737	AT3G15540.1	54.592	94	1	193	6.89e-57	181	AT3G15540.1	AT3G15540.1 | indole-3-acetic acid inducible 19 | Chr3:5264100-5265378 FORWARD LENGTH=197 | 201606	AT3G15540.1	IAA19	AT3G15540.1	MASSUGU 2 MSG2
1.3713e-51	0.00291176	0.041	0.188	3.47624e-48	1	Sch000024944
0	0.00291074	0.004	0.103	0	1	Sch000023110	AT2G25270.1	55.388	84	69	530	0	560	AT2G25270.1	AT2G25270.1 | transmembrane protein | Chr2:10759779-10762358 FORWARD LENGTH=545 | 201606	AT2G25270.1	NA	AT2G25270.1	NA
2.66585e-75	0.00283237	0.442	0.296	6.75794e-72	1	Sch000017556	AT3G50330.1	58.152	80	8	186	3.03e-48	162	AT3G50330.1	AT3G50330.1 | basic helix-loop-helix (bHLH) DNA-binding superfamily protein | Chr3:18657423-18658118 REVERSE LENGTH=231 | 201606	AT3G50330.1	HEC2	AT3G50330.1	NA
5.82772e-83	0.00282675	0.452	0.274	1.47733e-79	1	Sch000008115	AT4G24660.1	70.588	73	47	97	1.73e-21	85.5	AT4G24660.1	AT4G24660.1 | homeobox protein 22 | Chr4:12724851-12725513 REVERSE LENGTH=220 | 201606	AT4G24660.1	HB22	AT4G24660.1	ATHB22 MATERNAL EFFECT EMBRYO ARREST 68 ZHD2 HOMEOBOX PROTEIN 22 MEE68 ZINC FINGER HOMEODOMAIN 2
6.57514e-260	0.00271829	0.35	0.139	1.6668e-256	1	Sch000006649	AT1G25510.1	53.215	94	35	483	2.65e-155	454	AT1G25510.1	AT1G25510.1 | Eukaryotic aspartyl protease family protein | Chr1:8959372-8960823 REVERSE LENGTH=483 | 201606	AT1G25510.1	NA	AT1G25510.1	NA
1.02257e-32	0.00269964	0	0.015	2.59221e-29	1	Sch000014139	AT2G36770.1	26.962	98	13	491	1.64e-44	165	AT2G36770.1	AT2G36770.1 | UDP-Glycosyltransferase superfamily protein | Chr2:15415227-15416717 REVERSE LENGTH=496 | 201606	AT2G36770.1	NA	AT2G36770.1	NA
3.03001e-78	0.00267451	0.052	0.051	7.68106e-75	1	Sch000018535	AT5G03510.1	40.753	100	17	292	8.82e-55	181	AT5G03510.1	AT5G03510.1 | C2H2-type zinc finger family protein | Chr5:880353-881231 FORWARD LENGTH=292 | 201606	AT5G03510.1	NA	AT5G03510.1	NA
0	0.00263485	0.416	0.133	0	1	Sch000013780	AT3G53010.1	50.833	87	30	262	3.02e-78	243	AT3G53010.1	AT3G53010.1 | carbohydrate esterase%2C putative (DUF303) | Chr3:19656603-19657928 REVERSE LENGTH=297 | 201606	AT3G53010.1	NA	AT3G53010.1	NA
0	0.00260843	0.163	0.459	0	1	Sch000006381	AT4G36040.1	55.446	66	65	161	2.89e-30	110	AT4G36040.1	AT4G36040.1 | Chaperone DnaJ-domain superfamily protein | Chr4:17049708-17050193 REVERSE LENGTH=161 | 201606	AT4G36040.1	J11	AT4G36040.1	DNA J protein C23 DJC23
0.000751858	0.00258411	0.001	0.017	1	1	Sch000002851	AT1G08600.4	61.264	92	613	1459	0	1041	AT1G08600.4	AT1G08600.4 | P-loop containing nucleoside triphosphate hydrolases superfamily protein | Chr1:2724562-2733431 FORWARD LENGTH=1479 | 201606	AT1G08600.4	ATRX	AT1G08600.4	NA
1.29749e-156	0.0025587	0.023	0.138	3.28913e-153	1	Sch000022196
1.58597e-06	0.00250987	0.001	0.014	0.00402043	1	Sch000005981	AT1G21722.1	39.914	99	1	223	1e-40	142	AT1G21722.1	AT1G21722.1 | transmembrane protein | Chr1:7628456-7629252 FORWARD LENGTH=233 | 201606	AT1G21722.1	NA	AT1G21722.1	NA
5.95897e-107	0.00250525	0.372	0.221	1.5106e-103	1	Sch000018951	AT1G04560.1	45.399	95	6	153	1.02e-43	146	AT1G04560.1	AT1G04560.1 | AWPM-19-like family protein | Chr1:1245070-1245888 FORWARD LENGTH=186 | 201606	AT1G04560.1	NA	AT1G04560.1	NA
1.09949e-12	0.00248703	0.013	0.092	2.78721e-09	1	Sch000000238	AT2G41640.3	34.783	80	1	388	2.06e-72	238	AT2G41640.3	AT2G41640.3 | Glycosyltransferase family 61 protein | Chr2:17361168-17362391 FORWARD LENGTH=407 | 201606	AT2G41640.3	NA	AT2G41640.3	NA
0.00708879	0.00241697	0.001	0.004	1	1	Sch000026507	AT1G55180.1	63.364	100	3	762	0	994	AT1G55180.1	AT1G55180.1 | phospholipase D alpha 4 | Chr1:20585057-20587629 REVERSE LENGTH=762 | 201606	AT1G55180.1	PLDEPSILON	AT1G55180.1	PLDALPHA4
8.96977e-05	0.00239573	0.179	0.181	0.227384	1	Sch000028443	AT3G19380.1	29.365	96	14	384	4e-36	138	AT3G19380.1	AT3G19380.1 | plant U-box 25 | Chr3:6714602-6715867 REVERSE LENGTH=421 | 201606	AT3G19380.1	PUB25	AT3G19380.1	NA
0	0.00233852	0.001	0.012	0	1	Sch000025574	AT5G47510.2	60.377	61	23	181	2.77e-65	211	AT5G47510.2	AT5G47510.2 | Sec14p-like phosphatidylinositol transfer family protein | Chr5:19275045-19276737 FORWARD LENGTH=345 | 201606	AT5G47510.2	NA	AT5G47510.2	NA
8.8046e-15	0.00225334	0.222	0.154	2.23197e-11	1	Sch000019172	AT4G13370.1	51.944	94	1	669	0	597	AT4G13370.1	AT4G13370.1 | serine/arginine repetitive matrix protein%2C putative (DUF936) | Chr4:7777916-7780334 REVERSE LENGTH=673 | 201606	AT4G13370.1	NA	AT4G13370.1	NA
0.000631433	0.00224182	0.334	0.27	1	1	Sch000014445	AT1G14820.3	64.435	97	1	239	5.82e-108	316	AT1G14820.3	AT1G14820.3 | Sec14p-like phosphatidylinositol transfer family protein | Chr1:5105237-5106793 REVERSE LENGTH=252 | 201606	AT1G14820.3	NA	AT1G14820.3	NA
1.48263e-29	0.0021963	0.225	0.253	3.75848e-26	1	Sch000015427	AT5G22090.2	38.546	96	20	463	1.24e-56	196	AT5G22090.2	AT5G22090.2 | FAF-like protein (DUF3049) | Chr5:7315003-7316394 REVERSE LENGTH=463 | 201606	AT5G22090.2	NA	AT5G22090.2	NA
8.04632e-103	0.00213797	0.31	0.16	2.03974e-99	1	Sch000029020	AT4G34770.1	60.44	94	12	102	1.71e-30	107	AT4G34770.1	AT4G34770.1 | SAUR-like auxin-responsive protein family | Chr4:16591352-16591666 FORWARD LENGTH=104 | 201606	AT4G34770.1	NA	AT4G34770.1	SAUR1 SMALL AUXIN UPREGULATED RNA 1
8.4456e-19	0.00212719	0.001	0.04	2.14096e-15	1	Sch000019430	AT5G22400.1	63.666	63	61	360	1.09e-124	375	AT5G22400.1	AT5G22400.1 | Rho GTPase activating protein with PAK-box/P21-Rho-binding domain-containing protein | Chr5:7423050-7425335 REVERSE LENGTH=466 | 201606	AT5G22400.1	NA	AT5G22400.1	NA
3.02782e-175	0.00199886	0.002	0.061	7.67552e-172	1	Sch000028391	AT1G52140.1	40.092	100	1	208	1.74e-40	139	AT1G52140.1	AT1G52140.1 | Avr9/Cf-9 rapidly elicited protein | Chr1:19407559-19408185 REVERSE LENGTH=208 | 201606	AT1G52140.1	NA	AT1G52140.1	NA
1.88561e-23	0.00199522	0.103	0.133	4.78002e-20	1	Sch000015613	AT1G07710.2	68.165	99	14	543	0	686	AT1G07710.2	AT1G07710.2 | Ankyrin repeat family protein | Chr1:2386275-2387986 REVERSE LENGTH=543 | 201606	AT1G07710.2	NA	AT1G07710.2	NA
0	0.00198081	0.011	0.16	0	1	Sch000029985
6.04478e-191	0.00198033	0.505	0.288	1.53235e-187	1	Sch000014650	AT2G38800.1	53.535	51	520	612	1.17e-24	108	AT2G38800.1	AT2G38800.1 | Plant calmodulin-binding protein-like protein | Chr2:16216999-16218837 FORWARD LENGTH=612 | 201606	AT2G38800.1	NA	AT2G38800.1	NA
8.00289e-206	0.00196308	0.001	0.087	2.02873e-202	1	Sch000012548	AT3G18010.1	48.571	45	11	141	1.57e-33	127	AT3G18010.1	AT3G18010.1 | WUSCHEL related homeobox 1 | Chr3:6161155-6163183 REVERSE LENGTH=350 | 201606	AT3G18010.1	WOX1	AT3G18010.1	NA
2.78092e-23	0.00192709	0.171	0.263	7.04964e-20	1	Sch000009120	AT1G47128.1	61.69	97	5	354	1.12e-157	455	AT1G47128.1	AT1G47128.1 | Granulin repeat cysteine protease family protein | Chr1:17283139-17285609 REVERSE LENGTH=462 | 201606	AT1G47128.1	RD21A	AT1G47128.1	responsive to dehydration 21 RD21
1.54998e-09	0.00191964	0.001	0.023	3.9292e-06	1	Sch000009306	AT1G47670.1	54.095	99	7	517	0	566	AT1G47670.1	AT1G47670.1 | Transmembrane amino acid transporter family protein | Chr1:17536834-17539486 REVERSE LENGTH=519 | 201606	AT1G47670.1	NA	AT1G47670.1	NA
1.65668e-145	0.00186156	0.105	0.197	4.19968e-142	1	Sch000001000	AT2G22660.1	54.717	48	4	317	7.57e-117	365	AT2G22660.1	AT2G22660.1 | DNA-binding protein%2C putative (duplicated DUF1399) | Chr2:9627737-9629957 FORWARD LENGTH=586 | 201606	AT2G22660.1	NA	AT2G22660.1	NA
5.30598e-191	0.00183892	0.112	0.23	1.34507e-187	1	Sch000003705	AT1G79180.1	49.505	72	5	201	2.55e-55	183	AT1G79180.1	AT1G79180.1 | myb domain protein 63 | Chr1:29786509-29787589 FORWARD LENGTH=294 | 201606	AT1G79180.1	MYB63	AT1G79180.1	ATMYB63 MYB DOMAIN PROTEIN 63
3.96687e-27	0.00182683	0.001	0.053	1.0056e-23	1	Sch000015468	AT3G22400.1	43.654	93	65	886	0	731	AT3G22400.1	AT3G22400.1 | PLAT/LH2 domain-containing lipoxygenase family protein | Chr3:7927011-7931167 FORWARD LENGTH=886 | 201606	AT3G22400.1	LOX5	AT3G22400.1	NA
9.42548e-171	0.0018218	0.094	0.194	2.38936e-167	1	Sch000009087	AT4G40020.1	43.836	43	75	366	2.7e-58	209	AT4G40020.1	AT4G40020.1 | Myosin heavy chain-related protein | Chr4:18553453-18555300 REVERSE LENGTH=615 | 201606	AT4G40020.1	NA	AT4G40020.1	NA
1.86164e-64	0.00181434	0	0.007	4.71926e-61	1	Sch000020135	AT2G45400.1	47.447	96	38	364	3.49e-97	296	AT2G45400.1	AT2G45400.1 | NAD(P)-binding Rossmann-fold superfamily protein | Chr2:18703960-18706235 REVERSE LENGTH=364 | 201606	AT2G45400.1	BEN1	AT2G45400.1	NA
1.3814e-148	0.00176607	0.105	0.174	3.50184e-145	1	Sch000016601	AT2G36870.1	75.758	99	1	297	3.4e-172	483	AT2G36870.1	AT2G36870.1 | xyloglucan endotransglucosylase/hydrolase 32 | Chr2:15472869-15474630 REVERSE LENGTH=299 | 201606	AT2G36870.1	XTH32	AT2G36870.1	AtXTH32
8.00542e-16	0.00176424	0.001	0.02	2.02937e-12	1	Sch000017783	AT1G01630.1	59.756	97	10	255	1.2e-106	313	AT1G01630.1	AT1G01630.1 | Sec14p-like phosphatidylinositol transfer family protein | Chr1:229206-230675 FORWARD LENGTH=255 | 201606	AT1G01630.1	NA	AT1G01630.1	NA
0	0.0017484	0.541	0.17	0	1	Sch000027846	AT2G38090.1	56.459	69	5	213	4.68e-81	250	AT2G38090.1	AT2G38090.1 | Duplicated homeodomain-like superfamily protein | Chr2:15945278-15946775 FORWARD LENGTH=298 | 201606	AT2G38090.1	NA	AT2G38090.1	NA
2.99418e-17	0.001738	0.001	0.005	7.59025e-14	1	Sch000003016	AT5G53030.1	34.171	84	37	232	2.98e-24	98.2	AT5G53030.1	AT5G53030.1 | hypothetical protein | Chr5:21505319-21506329 FORWARD LENGTH=245 | 201606	AT5G53030.1	NA	AT5G53030.1	NA
0	0.00172514	0.249	0.606	0	1	Sch000004006	AT5G54470.1	65.116	34	1	86	1.96e-34	126	AT5G54470.1	AT5G54470.1 | B-box type zinc finger family protein | Chr5:22114584-22115315 REVERSE LENGTH=215 | 201606	AT5G54470.1	BBX29	AT5G54470.1	NA
4.06531e-74	0.00171011	0.442	0.254	1.03056e-70	1	Sch000002409	AT3G62040.1	68.534	85	1	212	1.92e-109	319	AT3G62040.1	AT3G62040.1 | Haloacid dehalogenase-like hydrolase (HAD) superfamily protein | Chr3:22975328-22976208 REVERSE LENGTH=212 | 201606	AT3G62040.1	NA	AT3G62040.1	NA
9.75686e-58	0.00169119	0	0.011	2.47336e-54	1	Sch000005179	AT5G24620.1	73.494	99	6	251	1.17e-126	370	AT5G24620.1	AT5G24620.1 | Pathogenesis-related thaumatin superfamily protein | Chr5:8430918-8432289 FORWARD LENGTH=420 | 201606	AT5G24620.1	NA	AT5G24620.1	NA
0.00499602	0.001666	0	0.006	1	1	Sch000017356
1.23359e-25	0.00163208	0.001	0.026	3.12715e-22	1	Sch000029977	AT4G21200.1	57.015	96	2	334	1.52e-131	383	AT4G21200.1	AT4G21200.1 | gibberellin 2-oxidase 8 | Chr4:11302751-11306601 FORWARD LENGTH=338 | 201606	AT4G21200.1	GA2OX8	AT4G21200.1	ARABIDOPSIS THALIANA GIBBERELLIN 2-OXIDASE 8 ATGA2OX8
7.23249e-08	0.00162402	0	0.009	0.000183344	1	Sch000000115	AT2G41640.3	30.691	82	3	391	8.31e-64	215	AT2G41640.3	AT2G41640.3 | Glycosyltransferase family 61 protein | Chr2:17361168-17362391 FORWARD LENGTH=407 | 201606	AT2G41640.3	NA	AT2G41640.3	NA
2.38978e-15	0.00159462	0.001	0.005	6.0581e-12	1	Sch000002579	AT2G23180.1	45.511	93	35	511	6.06e-152	449	AT2G23180.1	AT2G23180.1 | cytochrome P450%2C family 96%2C subfamily A%2C polypeptide 1 | Chr2:9874953-9876503 FORWARD LENGTH=516 | 201606	AT2G23180.1	CYP96A1	AT2G23180.1	NA
0	0.00158561	0.001	0.001	0	1	Sch000022855	AT3G04290.1	69.849	84	6	204	5.75e-95	286	AT3G04290.1	AT3G04290.1 | Li-tolerant lipase 1 | Chr3:1133620-1136223 REVERSE LENGTH=366 | 201606	AT3G04290.1	LTL1	AT3G04290.1	ATLTL1
5.91296e-08	0.00156281	0.002	0.056	0.000149893	1	Sch000008118	AT5G07990.1	40.359	97	68	504	9.4e-110	337	AT5G07990.1	AT5G07990.1 | Cytochrome P450 superfamily protein | Chr5:2560437-2562859 FORWARD LENGTH=513 | 201606	AT5G07990.1	TT7	AT5G07990.1	D501 CYP75B1 CYTOCHROME P450 75B1
0	0.00153535	0.289	0.084	0	1	Sch000027395	AT1G75390.1	46.541	86	17	168	1.06e-36	128	AT1G75390.1	AT1G75390.1 | basic leucine-zipper 44 | Chr1:28292224-28292745 FORWARD LENGTH=173 | 201606	AT1G75390.1	bZIP44	AT1G75390.1	AtbZIP44 basic leucine-zipper 44
2.1063e-18	0.00151778	0.477	0.456	5.33948e-15	1	Sch000017502	AT5G13180.1	43.478	70	8	162	3.45e-44	152	AT5G13180.1	AT5G13180.1 | NAC domain containing protein 83 | Chr5:4196643-4197577 FORWARD LENGTH=252 | 201606	AT5G13180.1	NAC083	AT5G13180.1	ANAC083 VND-interacting 2 VNI2 NAC domain containing protein 83
5.46659e-147	0.00150185	0.401	0.214	1.38578e-143	1	Sch000015983
3.03777e-17	0.0014989	0.081	0.193	7.70074e-14	1	Sch000007365	AT4G21440.1	52.349	96	1	294	1.12e-89	274	AT4G21440.1	AT4G21440.1 | MYB-like 102 | Chr4:11418425-11419652 REVERSE LENGTH=350 | 201606	AT4G21440.1	MYB102	AT4G21440.1	ATM4 A. THALIANA MYB 4 ATMYB102 MYB-like 102
3.88062e-135	0.00144314	0.08	0.144	9.83737e-132	1	Sch000002052	AT1G26840.1	62.989	97	1	275	2.36e-125	363	AT1G26840.1	AT1G26840.1 | origin recognition complex protein 6 | Chr1:9298822-9300603 FORWARD LENGTH=284 | 201606	AT1G26840.1	ORC6	AT1G26840.1	ARABIDOPSIS THALIANA ORIGIN RECOGNITION COMPLEX PROTEIN 6 ATORC6
1.96461e-134	0.0014412	0.494	0.298	4.9803e-131	1	Sch000018484	AT5G05370.1	68.056	100	1	72	5.06e-31	106	AT5G05370.1	AT5G05370.1 | Cytochrome b-c1 complex%2C subunit 8 protein | Chr5:1590977-1591869 REVERSE LENGTH=72 | 201606	AT5G05370.1	NA	AT5G05370.1	NA
0	0.00142689	0.449	0.115	0	1	Sch000020820	AT1G11950.2	48.253	57	190	763	7.65e-172	528	AT1G11950.2	AT1G11950.2 | Transcription factor jumonji (jmjC) domain-containing protein | Chr1:4035023-4038310 REVERSE LENGTH=808 | 201606	AT1G11950.2	NA	AT1G11950.2	NA
2.76293e-08	0.0014161	0.36	0.297	7.00404e-05	1	Sch000020451	AT2G36090.1	46.541	94	17	314	1.03e-89	275	AT2G36090.1	AT2G36090.1 | F-box family protein | Chr2:15158631-15159584 FORWARD LENGTH=317 | 201606	AT2G36090.1	NA	AT2G36090.1	NA
7.8208e-08	0.00139312	0.033	0.067	0.000198257	1	Sch000015071	AT1G09890.4	65.273	98	14	631	0	872	AT1G09890.4	AT1G09890.4 | Rhamnogalacturonate lyase family protein | Chr1:3214237-3217541 REVERSE LENGTH=633 | 201606	AT1G09890.4	NA	AT1G09890.4	NA
1.15297e-33	0.00135152	0.138	0.137	2.92278e-30	1	Sch000022699	AT4G04830.1	80.952	93	8	133	1.13e-72	218	AT4G04830.1	AT4G04830.1 | methionine sulfoxide reductase B5 | Chr4:2445902-2446872 FORWARD LENGTH=139 | 201606	AT4G04830.1	MSRB5	AT4G04830.1	methionine sulfoxide reductase B5 ATMSRB5
1.14846e-79	0.00133066	0.39	0.241	2.91134e-76	1	Sch000012157	AT4G31805.1	28.037	86	4	306	4.41e-21	92.8	AT4G31805.1	AT4G31805.1 | WRKY family transcription factor | Chr4:15385454-15386775 FORWARD LENGTH=344 | 201606	AT4G31805.1	NA	AT4G31805.1	POLAR POLAR LOCALIZATION DURING ASYMMETRIC DIVISION AND REDISTRIBUTION
5.08317e-243	0.00127912	0.114	0.244	1.28858e-239	1	Sch000003789	AT4G21440.1	50.975	100	1	349	1.77e-98	298	AT4G21440.1	AT4G21440.1 | MYB-like 102 | Chr4:11418425-11419652 REVERSE LENGTH=350 | 201606	AT4G21440.1	MYB102	AT4G21440.1	ATM4 A. THALIANA MYB 4 ATMYB102 MYB-like 102
0	0.00111981	0.498	0.269	0	1	Sch000004985	AT1G17020.1	51.156	97	16	358	4.52e-123	362	AT1G17020.1	AT1G17020.1 | senescence-related gene 1 | Chr1:5820258-5821741 FORWARD LENGTH=358 | 201606	AT1G17020.1	SRG1	AT1G17020.1	SENESCENCE-RELATED GENE 1 ATSRG1
5.19856e-16	0.00110742	0.286	0.198	1.31783e-12	1	Sch000000619	AT1G55850.1	47.58	97	19	718	0	661	AT1G55850.1	AT1G55850.1 | cellulose synthase like E1 | Chr1:20876752-20879414 FORWARD LENGTH=729 | 201606	AT1G55850.1	CSLE1	AT1G55850.1	ATCSLE1
1.70945e-08	0.00107461	0.101	0.122	4.33345e-05	1	Sch000026203	AT4G33625.2	64.205	75	3	178	5.55e-78	237	AT4G33625.2	AT4G33625.2 | vacuole protein | Chr4:16153114-16154543 REVERSE LENGTH=199 | 201606	AT4G33625.2	NA	AT4G33625.2	NA
4.58259e-42	0.00106974	0.148	0.232	1.16169e-38	1	Sch000026824	AT5G27680.4	53.516	95	2	818	0	833	AT5G27680.4	AT5G27680.4 | RECQ helicase SIM | Chr5:9794244-9798637 REVERSE LENGTH=858 | 201606	AT5G27680.4	RECQSIM	AT5G27680.4	NA
8.88493e-35	0.00106378	0.235	0.233	2.25233e-31	1	Sch000016197
1.7023e-08	0.00105798	0	0.014	4.31532e-05	1	Sch000009460	AT4G04900.2	66.667	37	1	59	3.66e-19	81.3	AT4G04900.2	AT4G04900.2 | ROP-interactive CRIB motif-containing protein 10 | Chr4:2486218-2487779 REVERSE LENGTH=156 | 201606	AT4G04900.2	RIC10	AT4G04900.2	NA
1.49679e-212	0.00105587	0.092	0.224	3.79437e-209	1	Sch000013809	AT2G25050.1	49.054	54	1	598	0	612	AT2G25050.1	AT2G25050.1 | actin-binding FH2 (formin 2) family protein | Chr2:10654108-10660226 REVERSE LENGTH=1168 | 201606	AT2G25050.1	NA	AT2G25050.1	NA
7.18801e-12	0.00100616	0.309	0.233	1.82216e-08	1	Sch000018574	AT5G05500.1	62.411	78	39	179	7.32e-65	201	AT5G05500.1	AT5G05500.1 | Pollen Ole e 1 allergen and extensin family protein | Chr5:1629716-1630267 FORWARD LENGTH=183 | 201606	AT5G05500.1	MOP10	AT5G05500.1	NA
0.00109351	0.000978238	0	0.044	1	1	Sch000019206	AT1G69560.1	42.16	80	58	330	2.54e-67	217	AT1G69560.1	AT1G69560.1 | myb domain protein 105 | Chr1:26157755-26158906 FORWARD LENGTH=330 | 201606	AT1G69560.1	MYB105	AT1G69560.1	MYB DOMAIN PROTEIN 105 ATMYB105 LOF2 LATERAL ORGAN FUSION 2
9.05661e-14	0.0009241	0.077	0.123	2.29585e-10	1	Sch000013012	AT3G63200.1	71.728	100	3	384	0	556	AT3G63200.1	AT3G63200.1 | PATATIN-like protein 9 | Chr3:23346140-23347379 FORWARD LENGTH=384 | 201606	AT3G63200.1	PLP9	AT3G63200.1	PLA IIIB
8.5149e-08	0.000916747	0.031	0.102	0.000215853	1	Sch000008020
0	0.000903993	0.002	0.092	0	1	Sch000015219	AT4G39250.1	65.152	83	14	78	5.93e-24	89.7	AT4G39250.1	AT4G39250.1 | RAD-like 1 | Chr4:18271457-18271857 REVERSE LENGTH=100 | 201606	AT4G39250.1	RL1	AT4G39250.1	RADIALIS-LIKE SANT/MYB 2 RAD-like 1 ATRL1 RSM2
7.12806e-153	0.000857483	0.137	0.188	1.80696e-149	1	Sch000026683	AT3G15650.2	71.218	83	1	270	1.43e-137	394	AT3G15650.2	AT3G15650.2 | alpha/beta-Hydrolases superfamily protein | Chr3:5306006-5307764 FORWARD LENGTH=274 | 201606	AT3G15650.2	NA	AT3G15650.2	NA
3.44219e-27	0.000832266	0.218	0.168	8.72596e-24	1	Sch000020556	AT5G15100.1	49.711	79	1	346	2.03e-101	309	AT5G15100.1	AT5G15100.1 | Auxin efflux carrier family protein | Chr5:4892159-4893937 REVERSE LENGTH=367 | 201606	AT5G15100.1	PIN8	AT5G15100.1	ATPIN8 PIN-FORMED 8
2.01162e-24	0.000824475	0.005	0.068	5.09945e-21	1	Sch000021465	AT4G18530.3	57.33	89	8	384	1e-154	447	AT4G18530.3	AT4G18530.3 | lysine ketoglutarate reductase trans-splicing-like protein%2C putative (DUF707) | Chr4:10218164-10220285 FORWARD LENGTH=384 | 201606	AT4G18530.3	NA	AT4G18530.3	NA
1.19781e-11	0.000818798	0	0.027	3.03645e-08	1	Sch000016280	AT5G05340.1	75.758	93	28	324	1.02e-166	471	AT5G05340.1	AT5G05340.1 | Peroxidase superfamily protein | Chr5:1579142-1580819 REVERSE LENGTH=324 | 201606	AT5G05340.1	PRX52	AT5G05340.1	NA
3.64276e-18	0.000789867	0.478	0.393	9.23438e-15	1	Sch000019152	AT3G11180.1	60.282	97	46	395	3.51e-161	462	AT3G11180.1	AT3G11180.1 | 2-oxoglutarate (2OG) and Fe(II)-dependent oxygenase superfamily protein | Chr3:3504249-3506688 FORWARD LENGTH=400 | 201606	AT3G11180.1	NA	AT3G11180.1	NA
0.00441399	0.000785525	0	0.01	1	1	Sch000005550	AT1G20990.1	53.846	94	27	297	3.15e-95	288	AT1G20990.1	AT1G20990.1 | Cysteine/Histidine-rich C1 domain family protein | Chr1:7330524-7331946 REVERSE LENGTH=319 | 201606	AT1G20990.1	NA	AT1G20990.1	NA
2.96473e-05	0.00076308	0	0.02	0.075156	1	Sch000007967	AT1G21460.1	70.354	89	5	229	7.86e-111	323	AT1G21460.1	AT1G21460.1 | Nodulin MtN3 family protein | Chr1:7512030-7513281 REVERSE LENGTH=247 | 201606	AT1G21460.1	SWEET1	AT1G21460.1	NA
4.71647e-157	0.000709858	0.095	0.217	1.19563e-153	1	Sch000019583	AT5G67460.1	40.955	97	10	380	8.35e-86	269	AT5G67460.1	AT5G67460.1 | O-Glycosyl hydrolases family 17 protein | Chr5:26921984-26923274 REVERSE LENGTH=380 | 201606	AT5G67460.1	NA	AT5G67460.1	NA
3.74468e-71	0.000683126	0.363	0.166	9.49278e-68	1	Sch000014353	AT2G36290.2	51.17	87	6	343	6.63e-120	355	AT2G36290.2	AT2G36290.2 | alpha/beta-Hydrolases superfamily protein | Chr2:15208867-15210254 REVERSE LENGTH=350 | 201606	AT2G36290.2	NA	AT2G36290.2	NA
1.19087e-254	0.000682602	0.461	0.231	3.01885e-251	1	Sch000015547	AT4G28640.1	33.333	73	87	235	9.17e-20	84.7	AT4G28640.1	AT4G28640.1 | indole-3-acetic acid inducible 11 | Chr4:14142288-14143755 FORWARD LENGTH=246 | 201606	AT4G28640.1	IAA11	AT4G28640.1	NA
0.000503254	0.00059039	0.214	0.206	1	1	Sch000008960
3.9616e-43	0.000558239	0.475	0.32	1.00426e-39	1	Sch000027594	AT3G27880.1	35.018	96	12	242	1.54e-29	114	AT3G27880.1	AT3G27880.1 | hypothetical protein (DUF1645) | Chr3:10338429-10339157 FORWARD LENGTH=242 | 201606	AT3G27880.1	NA	AT3G27880.1	NA
6.10411e-225	0.000543387	0.235	0.403	1.54739e-221	1	Sch000022713	AT3G54780.1	43.96	88	72	632	1.77e-155	469	AT3G54780.1	AT3G54780.1 | Zinc finger (C3HC4-type RING finger) family protein | Chr3:20278985-20281429 FORWARD LENGTH=675 | 201606	AT3G54780.1	NA	AT3G54780.1	NA
0	0.000532854	0.01	0.105	0	1	Sch000001162
1.21326e-164	0.000511111	0.127	0.23	3.0756e-161	1	Sch000012957	AT3G52110.2	38.501	100	1	334	1.08e-65	214	AT3G52110.2	AT3G52110.2 | interferon-activable protein | Chr3:19323925-19325632 REVERSE LENGTH=334 | 201606	AT3G52110.2	NA	AT3G52110.2	NA
3.70243e-12	0.000426171	0.003	0.065	9.38566e-09	1	Sch000010993	AT1G05260.1	48.562	95	18	326	8.99e-93	283	AT1G05260.1	AT1G05260.1 | Peroxidase superfamily protein | Chr1:1529827-1531271 FORWARD LENGTH=326 | 201606	AT1G05260.1	RCI3	AT1G05260.1	RCI3A
1.80531e-14	0.00035534	0.001	0.049	4.57646e-11	1	Sch000027040	AT2G24100.1	52.607	48	61	264	7.71e-69	229	AT2G24100.1	AT2G24100.1 | ATP-dependent DNA helicase | Chr2:10244921-10246715 FORWARD LENGTH=466 | 201606	AT2G24100.1	ASG1	AT2G24100.1	NA
1.40659e-236	0.000351996	0.004	0.078	3.56571e-233	1	Sch000029159	AT4G14970.3	48.443	96	25	1467	0	1248	AT4G14970.3	AT4G14970.3 | fanconi anemia group D2 protein | Chr4:8553854-8561664 FORWARD LENGTH=1476 | 201606	AT4G14970.3	NA	AT4G14970.3	NA
3.85709e-233	0.000298359	0.001	0.04	9.77773e-230	1	Sch000006554	AT3G18490.1	49.704	100	1	500	1.49e-150	443	AT3G18490.1	AT3G18490.1 | Eukaryotic aspartyl protease family protein | Chr3:6349090-6350592 REVERSE LENGTH=500 | 201606	AT3G18490.1	ASPG1	AT3G18490.1	NA
8.70565e-27	0.000272808	0	0.021	2.20688e-23	1	Sch000001211	AT1G10550.1	60.726	96	10	310	1.6e-137	396	AT1G10550.1	AT1G10550.1 | xyloglucan:xyloglucosyl transferase 33 | Chr1:3479257-3480957 REVERSE LENGTH=310 | 201606	AT1G10550.1	XTH33	AT1G10550.1	XET XYLOGLUCAN:XYLOGLUCOSYL TRANSFERASE 33
1.18371e-05	0.000266214	0.001	0.009	0.0300069	1	Sch000013704	AT3G48400.1	27.207	87	118	582	2.03e-36	144	AT3G48400.1	AT3G48400.1 | Cysteine/Histidine-rich C1 domain family protein | Chr3:17923678-17925589 FORWARD LENGTH=619 | 201606	AT3G48400.1	NA	AT3G48400.1	NA
7.45747e-20	0.000242215	0.002	0.028	1.89047e-16	1	Sch000022576	AT1G67580.2	44.674	55	401	688	4.63e-66	229	AT1G67580.2	AT1G67580.2 | Protein kinase superfamily protein | Chr1:25327727-25330965 REVERSE LENGTH=752 | 201606	AT1G67580.2	NA	AT1G67580.2	NA
0.000164222	0.000212572	0.071	0.115	0.416302	1	Sch000022465	AT3G16520.3	44.979	99	3	460	1.19e-126	380	AT3G16520.3	AT3G16520.3 | UDP-glucosyl transferase 88A1 | Chr3:5619355-5620833 REVERSE LENGTH=462 | 201606	AT3G16520.3	UGT88A1	AT3G16520.3	NA
1.22001e-41	0.000192127	0.106	0.235	3.09272e-38	1	Sch000001232
3.50608e-09	0.000190238	0.242	0.253	8.88793e-06	1	Sch000010171	AT4G24120.1	67.068	99	10	673	0	959	AT4G24120.1	AT4G24120.1 | YELLOW STRIPE like 1 | Chr4:12524581-12527023 FORWARD LENGTH=673 | 201606	AT4G24120.1	YSL1	AT4G24120.1	YELLOW STRIPE LIKE 1 ATYSL1
6.65492e-39	0.000158625	0.316	0.358	1.68702e-35	1	Sch000014794	AT2G15490.1	28.189	96	2	471	5.87e-54	191	AT2G15490.1	AT2G15490.1 | UDP-glycosyltransferase 73B4 | Chr2:6761750-6763398 FORWARD LENGTH=484 | 201606	AT2G15490.1	UGT73B4	AT2G15490.1	NA
1.25293e-13	0.00010595	0.081	0.163	3.17619e-10	1	Sch000024533
9.86661e-122	0.000100734	0.045	0.145	2.50119e-118	1	Sch000017514	AT2G22620.3	59.683	93	52	677	0	782	AT2G22620.3	AT2G22620.3 | Rhamnogalacturonate lyase family protein | Chr2:9604902-9610156 REVERSE LENGTH=677 | 201606	AT2G22620.3	NA	AT2G22620.3	NA
1.17435e-60	1.66792e-05	0.014	0.134	2.97698e-57	1	Sch000002511	AT1G24590.1	40	76	1	232	9.79e-47	163	AT1G24590.1	AT1G24590.1 | DORNROSCHEN-like protein | Chr1:8714389-8715309 REVERSE LENGTH=306 | 201606	AT1G24590.1	DRNL	AT1G24590.1	SOB2 FOR SUPPRESSOR OF PHYTOCHROMEB-4 2 DORNROSCHEN-LIKE ESR2 DRN-LIKE ENHANCER OF SHOOT REGENERATION 2

## Sheet: cluster2
p_val	avg_logFC	pct.1	pct.2	p_val_adj	cluster	gene	subject id	% identity	% query coverage	s.start	s.end	evalue	bit score	ID	ID_info	ID	geneName	ID	synonym
0	0.795001	0.809	0.52	0	2	Sch000018757	AT5G10170.1	89.804	100	1	510	0	971	AT5G10170.1	AT5G10170.1 | myo-inositol-1-phosphate synthase 3 | Chr5:3187538-3190161 REVERSE LENGTH=510 | 201606	AT5G10170.1	MIPS3	AT5G10170.1	MYO-INOSITOL-1-PHOSTPATE SYNTHASE 3 ATMIPS3
7.16731e-215	0.750212	0.932	0.82	1.81691e-211	2	Sch000018716	AT3G01500.3	74.205	88	54	336	8.1e-155	442	AT3G01500.3	AT3G01500.3 | carbonic anhydrase 1 | Chr3:195173-197873 REVERSE LENGTH=336 | 201606	AT3G01500.3	CA1	AT3G01500.3	ATBCA1 BETA CARBONIC ANHYDRASE 1 ATSABP3 SABP3 SALICYLIC ACID-BINDING PROTEIN 3 ARABIDOPSIS THALIANA SALICYLIC ACID-BINDING PROTEIN 3
3.60419e-222	0.690825	0.581	0.356	9.13662e-219	2	Sch000022781	AT1G75750.2	68.421	74	22	97	4.42e-32	111	AT1G75750.2	AT1G75750.2 | GAST1 protein homolog 1 | Chr1:28441813-28442284 REVERSE LENGTH=97 | 201606	AT1G75750.2	GASA1	AT1G75750.2	NA
3.6557e-192	0.473088	0.651	0.426	9.26721e-189	2	Sch000017257	AT3G29240.2	54.952	99	1	312	3.03e-109	323	AT3G29240.2	AT3G29240.2 | PPR containing protein (DUF179) | Chr3:11191780-11192868 FORWARD LENGTH=317 | 201606	AT3G29240.2	NA	AT3G29240.2	NA
1.47948e-199	0.361069	0.734	0.518	3.75047e-196	2	Sch000022541	AT3G54820.1	82.746	99	2	285	7.23e-171	479	AT3G54820.1	AT3G54820.1 | plasma membrane intrinsic protein 2%3B5 | Chr3:20302117-20303738 FORWARD LENGTH=286 | 201606	AT3G54820.1	PIP2;5	AT3G54820.1	PIP2D PLASMA MEMBRANE INTRINSIC PROTEIN 2D
1.0381e-35	0.315296	0.499	0.385	2.63159e-32	2	Sch000012169	AT1G19250.1	39.695	99	10	518	1.15e-130	395	AT1G19250.1	AT1G19250.1 | flavin-dependent monooxygenase 1 | Chr1:6650656-6653053 REVERSE LENGTH=530 | 201606	AT1G19250.1	FMO1	AT1G19250.1	NA
3.56292e-205	0.288958	0.646	0.414	9.03201e-202	2	Sch000016091	AT3G21240.1	70.205	97	19	550	0	778	AT3G21240.1	AT3G21240.1 | 4-coumarate:CoA ligase 2 | Chr3:7454497-7457314 REVERSE LENGTH=556 | 201606	AT3G21240.1	4CL2	AT3G21240.1	AT4CL2
2.04092e-119	0.272579	0.713	0.573	5.17374e-116	2	Sch000006133	AT5G62790.1	81.132	99	2	474	0	785	AT5G62790.1	AT5G62790.1 | 1-deoxy-D-xylulose 5-phosphate reductoisomerase | Chr5:25214358-25217292 REVERSE LENGTH=477 | 201606	AT5G62790.1	DXR	AT5G62790.1	PIGMENT-DEFECTIVE EMBRYO 129 PDE129
4.76951e-108	0.269413	0.563	0.377	1.20907e-104	2	Sch000016603	AT1G19670.1	37.952	95	15	318	3.19e-60	199	AT1G19670.1	AT1G19670.1 | chlorophyllase 1 | Chr1:6803796-6804923 REVERSE LENGTH=324 | 201606	AT1G19670.1	CLH1	AT1G19670.1	chlorophyllase 1 ATHCOR1 CORONATINE-INDUCED PROTEIN 1 CORI1 ATCLH1
4.08277e-85	0.266542	0.708	0.565	1.03498e-81	2	Sch000008874	AT5G54190.1	77.037	99	1	405	0	640	AT5G54190.1	AT5G54190.1 | protochlorophyllide oxidoreductase A | Chr5:21991183-21992773 REVERSE LENGTH=405 | 201606	AT5G54190.1	PORA	AT5G54190.1	NA
2.90542e-252	0.242863	0.548	0.287	7.36523e-249	2	Sch000025592	AT1G47480.1	42.947	67	2	310	1.99e-83	268	AT1G47480.1	AT1G47480.1 | alpha/beta-Hydrolases superfamily protein | Chr1:17417623-17419296 FORWARD LENGTH=314 | 201606	AT1G47480.1	NA	AT1G47480.1	NA
2.00076e-65	0.222185	0.471	0.326	5.07192e-62	2	Sch000001744
4.2944e-43	0.220783	0.505	0.364	1.08863e-39	2	Sch000011224	AT1G63380.3	60.777	100	1	278	4.98e-122	354	AT1G63380.3	AT1G63380.3 | NAD(P)-binding Rossmann-fold superfamily protein | Chr1:23505346-23506504 FORWARD LENGTH=280 | 201606	AT1G63380.3	NA	AT1G63380.3	NA
7.69538e-88	0.201415	0.626	0.484	1.95078e-84	2	Sch000015059	AT3G45140.1	55.531	98	21	896	0	1004	AT3G45140.1	AT3G45140.1 | lipoxygenase 2 | Chr3:16525437-16529233 FORWARD LENGTH=896 | 201606	AT3G45140.1	LOX2	AT3G45140.1	ARABIODOPSIS THALIANA LIPOXYGENASE 2 ATLOX2
4.60884e-93	0.173514	0.503	0.318	1.16834e-89	2	Sch000008465	AT5G67150.1	41.646	98	43	443	2.15e-100	310	AT5G67150.1	AT5G67150.1 | HXXXD-type acyl-transferase family protein | Chr5:26795880-26797226 REVERSE LENGTH=448 | 201606	AT5G67150.1	NA	AT5G67150.1	NA
3.43877e-12	0.171644	0.441	0.361	8.71728e-09	2	Sch000006460	AT3G57240.1	46.957	94	28	340	6.32e-96	293	AT3G57240.1	AT3G57240.1 | beta-1%2C3-glucanase 3 | Chr3:21181916-21183045 REVERSE LENGTH=341 | 201606	AT3G57240.1	BG3	AT3G57240.1	AtBG3
4.75283e-107	0.15707	0.47	0.267	1.20484e-103	2	Sch000020537	AT1G60470.1	74.405	100	1	334	0	529	AT1G60470.1	AT1G60470.1 | galactinol synthase 4 | Chr1:22279181-22280454 REVERSE LENGTH=334 | 201606	AT1G60470.1	GolS4	AT1G60470.1	AtGolS4 galactinol synthase 4
2.95288e-05	0.141392	0.39	0.309	0.0748556	2	Sch000003469
2.88823e-21	0.139669	0.495	0.409	7.32167e-18	2	Sch000000652	AT4G23420.2	63.836	68	1	312	3.39e-147	427	AT4G23420.2	AT4G23420.2 | NAD(P)-binding Rossmann-fold superfamily protein | Chr4:12226288-12228562 FORWARD LENGTH=316 | 201606	AT4G23420.2	NA	AT4G23420.2	NA
5.17429e-72	0.129718	0.74	0.609	1.31168e-68	2	Sch000012497	AT3G56240.3	81.967	45	7	67	1.17e-31	112	AT3G56240.3	AT3G56240.3 | copper chaperone | Chr3:20863460-20864402 REVERSE LENGTH=121 | 201606	AT3G56240.3	CCH	AT3G56240.3	NA
1.73658e-165	0.122656	0.463	0.282	4.40224e-162	2	Sch000008652	AT1G71140.1	53.004	98	6	470	5.98e-178	513	AT1G71140.1	AT1G71140.1 | MATE efflux family protein | Chr1:26824762-26826748 FORWARD LENGTH=485 | 201606	AT1G71140.1	NA	AT1G71140.1	NA
1.40728e-163	0.116205	0.539	0.307	3.56746e-160	2	Sch000021999	AT5G23960.2	41.41	100	1	545	2.31e-142	426	AT5G23960.2	AT5G23960.2 | terpene synthase 21 | Chr5:8092969-8095128 FORWARD LENGTH=545 | 201606	AT5G23960.2	TPS21	AT5G23960.2	ATTPS21
1.05662e-79	0.104712	0.629	0.475	2.67852e-76	2	Sch000018736	AT4G35100.2	88.339	100	1	280	0	507	AT4G35100.2	AT4G35100.2 | plasma membrane intrinsic protein 3 | Chr4:16708672-16709958 FORWARD LENGTH=280 | 201606	AT4G35100.2	PIP3	AT4G35100.2	PIP2;7 PLASMA MEMBRANE INTRINSIC PROTEIN 3A SIMIP PLASMA MEMBRANE INTRINSIC PROTEIN 2;7 PIP3A
3.23108e-45	0.0991898	0.641	0.5	8.19078e-42	2	Sch000023444	AT5G23960.2	41.081	100	1	545	6.57e-142	425	AT5G23960.2	AT5G23960.2 | terpene synthase 21 | Chr5:8092969-8095128 FORWARD LENGTH=545 | 201606	AT5G23960.2	TPS21	AT5G23960.2	ATTPS21
4.96198e-219	0.0949553	0.569	0.372	1.25786e-215	2	Sch000021813	AT5G51720.1	58.333	100	1	108	7.31e-37	124	AT5G51720.1	AT5G51720.1 | 2 iron%2C 2 sulfur cluster binding protein | Chr5:21009645-21010227 FORWARD LENGTH=108 | 201606	AT5G51720.1	NEET	AT5G51720.1	At-NEET
2.57226e-58	0.0903991	0.476	0.336	6.52067e-55	2	Sch000011846	AT2G26930.1	76.647	83	44	377	0	535	AT2G26930.1	AT2G26930.1 | 4-(cytidine 5'-phospho)-2-C-methyl-D-erithritol kinase | Chr2:11491829-11494229 REVERSE LENGTH=383 | 201606	AT2G26930.1	CDPMEK	AT2G26930.1	PDE277 PIGMENT DEFECTIVE 277 4-(cytidine 5&#8242;-diphospho)-2-C-methyl-d-erythritol kinase CMK 4-(cytidine 5'-phospho)-2-C-methyl-D-erithritol kinase ISPE ATCDPMEK CMEK
7.27152e-93	0.0869235	0.468	0.312	1.84333e-89	2	Sch000009510	AT1G09070.1	32.051	78	1	156	6.39e-22	92	AT1G09070.1	AT1G09070.1 | soybean gene regulated by cold-2 | Chr1:2927767-2928741 FORWARD LENGTH=324 | 201606	AT1G09070.1	SRC2	AT1G09070.1	AtSRC2 SOYBEAN GENE REGULATED BY COLD-2 (AT)SRC2
2.05015e-62	0.0772474	0.478	0.319	5.19714e-59	2	Sch000021934	AT5G49360.1	73.219	95	17	771	0	1129	AT5G49360.1	AT5G49360.1 | beta-xylosidase 1 | Chr5:20012179-20016659 REVERSE LENGTH=774 | 201606	AT5G49360.1	BXL1	AT5G49360.1	BETA-XYLOSIDASE 1 ATBXL1
7.75504e-08	0.065059	0.482	0.418	0.00019659	2	Sch000004507	AT1G10760.3	60.147	100	1	1399	0	1673	AT1G10760.3	AT1G10760.3 | Pyruvate phosphate dikinase%2C PEP/pyruvate binding domain-containing protein | Chr1:3581210-3590043 REVERSE LENGTH=1399 | 201606	AT1G10760.3	SEX1	AT1G10760.3	SOP1 SOP GWD GWD1
1.52162e-07	0.0636656	0.479	0.478	0.00038573	2	Sch000002059	AT4G35090.1	82.114	100	1	492	0	879	AT4G35090.1	AT4G35090.1 | catalase 2 | Chr4:16700937-16703215 REVERSE LENGTH=492 | 201606	AT4G35090.1	CAT2	AT4G35090.1	NA
2.64486e-06	0.0603343	0.481	0.409	0.00670473	2	Sch000018567	AT2G36970.1	47.569	97	6	474	2.3e-158	462	AT2G36970.1	AT2G36970.1 | UDP-Glycosyltransferase superfamily protein | Chr2:15529050-15530712 FORWARD LENGTH=490 | 201606	AT2G36970.1	NA	AT2G36970.1	NA
0.000464138	0.0584282	0.469	0.42	1	2	Sch000018212	AT5G60600.1	83.019	100	1	740	0	1291	AT5G60600.1	AT5G60600.1 | 4-hydroxy-3-methylbut-2-enyl diphosphate synthase | Chr5:24359447-24363274 FORWARD LENGTH=741 | 201606	AT5G60600.1	HDS	AT5G60600.1	GCPE CSB3 CONSTITUTIVE SUBTILISIN 3 CLB4 CHLOROPLAST BIOGENESIS 4 ISPG
5.24537e-35	0.0559749	0.37	0.217	1.3297e-31	2	Sch000003148	AT1G60470.1	79.808	96	23	334	0	530	AT1G60470.1	AT1G60470.1 | galactinol synthase 4 | Chr1:22279181-22280454 REVERSE LENGTH=334 | 201606	AT1G60470.1	GolS4	AT1G60470.1	AtGolS4 galactinol synthase 4
4.10786e-13	0.0512428	0.504	0.416	1.04134e-09	2	Sch000028999	AT4G33050.3	50.56	96	7	485	1.95e-162	475	AT4G33050.3	AT4G33050.3 | calmodulin-binding family protein | Chr4:15944604-15946736 REVERSE LENGTH=488 | 201606	AT4G33050.3	EDA39	AT4G33050.3	IQM1 AtIQM1 IQ-motif protein 1
5.09707e-84	0.0467443	0.452	0.273	1.29211e-80	2	Sch000025619	AT3G24420.1	47.674	99	14	271	2.12e-82	251	AT3G24420.1	AT3G24420.1 | alpha/beta-Hydrolases superfamily protein | Chr3:8863111-8864883 REVERSE LENGTH=273 | 201606	AT3G24420.1	NA	AT3G24420.1	NA
3.99409e-09	0.0341383	0.359	0.258	1.0125e-05	2	Sch000019795	AT1G09155.1	47.703	99	3	280	3.84e-79	244	AT1G09155.1	AT1G09155.1 | phloem protein 2-B15 | Chr1:2949831-2950842 REVERSE LENGTH=289 | 201606	AT1G09155.1	PP2-B15	AT1G09155.1	AtPP2-B15 phloem protein 2-B15
4.30596e-23	0.0320607	0.54	0.413	1.09156e-19	2	Sch000012075
1.81373e-39	0.031766	0.442	0.293	4.5978e-36	2	Sch000001692	AT1G29140.1	35.583	97	1	163	1.13e-29	109	AT1G29140.1	AT1G29140.1 | Pollen Ole e 1 allergen and extensin family protein | Chr1:10179029-10179811 FORWARD LENGTH=171 | 201606	AT1G29140.1	NA	AT1G29140.1	NA
1.64272e-32	0.030865	0.457	0.335	4.16429e-29	2	Sch000026555	AT4G34350.1	73.448	100	1	466	0	733	AT4G34350.1	AT4G34350.1 | 4-hydroxy-3-methylbut-2-enyl diphosphate reductase | Chr4:16428681-16431038 REVERSE LENGTH=466 | 201606	AT4G34350.1	HDR	AT4G34350.1	CLB6 CHLOROPLAST BIOGENESIS 6 ISPH
1.13414e-125	0.0240144	0.531	0.331	2.87506e-122	2	Sch000002489	AT2G47600.1	60.125	100	66	539	0	558	AT2G47600.1	AT2G47600.1 | magnesium/proton exchanger | Chr2:19524518-19526828 REVERSE LENGTH=539 | 201606	AT2G47600.1	MHX	AT2G47600.1	MAGNESIUM/PROTON EXCHANGER 1 ATMHX1 MHX1 ATMHX magnesium/proton exchanger
2.30648e-37	0.0203247	0.315	0.173	5.84693e-34	2	Sch000003796	AT5G15350.1	51.095	44	1	136	1.32e-42	147	AT5G15350.1	AT5G15350.1 | early nodulin-like protein 17 | Chr5:4985184-4986154 REVERSE LENGTH=172 | 201606	AT5G15350.1	ENODL17	AT5G15350.1	AtENODL17
2.81028e-28	0.0200912	0.523	0.415	7.12407e-25	2	Sch000019739
1.6645e-50	0.0189227	0.236	0.252	4.21951e-47	2	Sch000015427	AT5G22090.2	38.546	96	20	463	1.24e-56	196	AT5G22090.2	AT5G22090.2 | FAF-like protein (DUF3049) | Chr5:7315003-7316394 REVERSE LENGTH=463 | 201606	AT5G22090.2	NA	AT5G22090.2	NA
6.82086e-42	0.0166899	0.475	0.332	1.72909e-38	2	Sch000026669	AT3G57520.1	76.486	100	1	773	0	1262	AT3G57520.1	AT3G57520.1 | seed imbibition 2 | Chr3:21288982-21292694 REVERSE LENGTH=773 | 201606	AT3G57520.1	SIP2	AT3G57520.1	RS2 seed imbibition 2 raffinose synthase 2 AtSIP2
1.09867e-23	0.01559	0.42	0.296	2.78512e-20	2	Sch000005687	AT1G71695.1	62.617	91	37	356	1.98e-151	435	AT1G71695.1	AT1G71695.1 | Peroxidase superfamily protein | Chr1:26964359-26966557 FORWARD LENGTH=358 | 201606	AT1G71695.1	NA	AT1G71695.1	NA
1.05148e-130	0.0134367	0.659	0.449	2.66551e-127	2	Sch000013479	AT4G23810.1	41.304	84	8	314	4.92e-66	214	AT4G23810.1	AT4G23810.1 | WRKY family transcription factor | Chr4:12392666-12393739 REVERSE LENGTH=324 | 201606	AT4G23810.1	WRKY53	AT4G23810.1	NA
8.83969e-05	0.0131262	0.354	0.287	0.224086	2	Sch000012460	AT4G28570.2	54.681	95	7	660	0	702	AT4G28570.2	AT4G28570.2 | Long-chain fatty alcohol dehydrogenase family protein | Chr4:14119548-14121923 FORWARD LENGTH=748 | 201606	AT4G28570.2	NA	AT4G28570.2	NA
0	0.0126438	0.425	0.172	0	2	Sch000008324	AT2G17570.1	59.011	94	25	295	2.08e-121	354	AT2G17570.1	AT2G17570.1 | Undecaprenyl pyrophosphate synthetase family protein | Chr2:7645086-7645973 FORWARD LENGTH=295 | 201606	AT2G17570.1	cPT1	AT2G17570.1	AtcPT1
8.24508e-13	0.00899594	0.338	0.228	2.09013e-09	2	Sch000024555	AT3G48700.1	43.465	72	3	328	6.16e-85	267	AT3G48700.1	AT3G48700.1 | carboxyesterase 13 | Chr3:18038825-18039814 REVERSE LENGTH=329 | 201606	AT3G48700.1	CXE13	AT3G48700.1	carboxyesterase 13 ATCXE13
2.74905e-88	0.00868233	0.584	0.391	6.96883e-85	2	Sch000028248	AT5G42510.1	42.208	84	31	179	2.62e-35	125	AT5G42510.1	AT5G42510.1 | Disease resistance-responsive (dirigent-like protein) family protein | Chr5:16998268-16998816 REVERSE LENGTH=182 | 201606	AT5G42510.1	NA	AT5G42510.1	NA
8.01194e-233	0.00843229	0.43	0.208	2.03103e-229	2	Sch000012926	AT3G51030.1	60.345	93	1	112	1.28e-43	142	AT3G51030.1	AT3G51030.1 | thioredoxin H-type 1 | Chr3:18951123-18951955 REVERSE LENGTH=114 | 201606	AT3G51030.1	TRX1	AT3G51030.1	ARABIDOPSIS THALIANA THIOREDOXIN H-TYPE 1 ATTRX1 thioredoxin H-type 1 ATTRX H1
5.71125e-06	0.00777247	0.335	0.229	0.014478	2	Sch000000067	AT2G43710.1	83.989	88	47	401	0	639	AT2G43710.1	AT2G43710.1 | Plant stearoyl-acyl-carrier-protein desaturase family protein | Chr2:18120107-18122495 FORWARD LENGTH=401 | 201606	AT2G43710.1	SSI2	AT2G43710.1	LDW1 lesion dwarf mimic 1 AtSSI2 FATTY ACID BIOSYNTHESIS 2 FAB2
1.01578e-35	0.00761507	0.374	0.226	2.57501e-32	2	Sch000019085	AT1G52340.1	48.689	96	16	282	8.97e-81	249	AT1G52340.1	AT1G52340.1 | NAD(P)-binding Rossmann-fold superfamily protein | Chr1:19489997-19491527 REVERSE LENGTH=285 | 201606	AT1G52340.1	ABA2	AT1G52340.1	SHORT-CHAIN DEHYDROGENASE REDUCTASE 1 SDR1 ISI4 SHORT-CHAIN DEHYDROGENASE/REDUCTASE 1 IMPAIRED SUCROSE INDUCTION 4 SIS4 ATSDR1 SALT RESISTANT 1 ATABA2 ARABIDOPSIS THALIANA ABA DEFICIENT 2 GLUCOSE INSENSITIVE 1 SUGAR-INSENSITIVE 4 GIN1 SRE1
0	0.00620207	0.468	0.219	0	2	Sch000020830
6.81592e-42	0.00543282	0.326	0.224	1.72784e-38	2	Sch000029354	AT5G23960.2	40.951	99	3	543	4.45e-140	421	AT5G23960.2	AT5G23960.2 | terpene synthase 21 | Chr5:8092969-8095128 FORWARD LENGTH=545 | 201606	AT5G23960.2	TPS21	AT5G23960.2	ATTPS21
1.4024e-42	0.00505791	0.067	0.101	3.55508e-39	2	Sch000016106	AT5G43290.1	41.339	78	18	257	3.6e-43	152	AT5G43290.1	AT5G43290.1 | WRKY DNA-binding protein 49 | Chr5:17371987-17373083 REVERSE LENGTH=274 | 201606	AT5G43290.1	WRKY49	AT5G43290.1	ARABIDOPSIS THALIANA WRKY DNA-BINDING PROTEIN 49 ATWRKY49
9.09651e-37	0.00426282	0.255	0.122	2.30596e-33	2	Sch000001637
1.08041e-174	0.0037647	0.043	0.153	2.73885e-171	2	Sch000007830	AT3G44350.2	47.945	81	4	222	6.88e-67	211	AT3G44350.2	AT3G44350.2 | NAC domain containing protein 61 | Chr3:16022836-16024487 REVERSE LENGTH=241 | 201606	AT3G44350.2	NAC061	AT3G44350.2	NAC domain containing protein 61 anac061
3.76394e-285	0.00340103	0.46	0.168	9.5416e-282	2	Sch000025189	AT2G45550.1	39.479	99	10	506	3.48e-135	405	AT2G45550.1	AT2G45550.1 | cytochrome P450%2C family 76%2C subfamily C%2C polypeptide 4 | Chr2:18773541-18775654 REVERSE LENGTH=511 | 201606	AT2G45550.1	CYP76C4	AT2G45550.1	NA
2.2517e-115	0.00305693	0.552	0.348	5.70807e-112	2	Sch000025274	AT4G22920.2	61.925	95	9	233	3.78e-94	281	AT4G22920.2	AT4G22920.2 | non-yellowing 1 | Chr4:12016776-12017969 REVERSE LENGTH=268 | 201606	AT4G22920.2	NYE1	AT4G22920.2	SGR SGR1 NON-YELLOWING 1 ATNYE1 STAY-GREEN 1 STAY-GREEN
4.35652e-16	0.00261771	0.357	0.268	1.10438e-12	2	Sch000025217	AT3G14360.1	54.402	83	69	508	4.14e-159	467	AT3G14360.1	AT3G14360.1 | alpha/beta-Hydrolases superfamily protein | Chr3:4791596-4793534 FORWARD LENGTH=518 | 201606	AT3G14360.1	NA	AT3G14360.1	NA
2.08461e-05	0.00200269	0	0.005	0.0528449	2	Sch000014223	AT3G08500.1	33.333	99	106	343	4.14e-17	80.1	AT3G08500.1	AT3G08500.1 | myb domain protein 83 | Chr3:2576958-2578072 REVERSE LENGTH=343 | 201606	AT3G08500.1	MYB83	AT3G08500.1	myb domain protein 83 AtMYB83
1.33233e-19	0.00196061	0.034	0.129	3.37745e-16	2	Sch000017833	AT5G66870.1	58.73	74	1	235	2.21e-77	243	AT5G66870.1	AT5G66870.1 | ASYMMETRIC LEAVES 2-like 1 | Chr5:26706621-26707562 FORWARD LENGTH=313 | 201606	AT5G66870.1	ASL1	AT5G66870.1	LBD36 LATERAL ORGAN BOUNDARIES DOMAIN GENE 36
3.01115e-13	0.0017088	0.013	0.004	7.63327e-10	2	Sch000007429	AT4G31500.1	40.43	99	5	499	3.5e-129	389	AT4G31500.1	AT4G31500.1 | cytochrome P450%2C family 83%2C subfamily B%2C polypeptide 1 | Chr4:15273677-15275271 REVERSE LENGTH=499 | 201606	AT4G31500.1	CYP83B1	AT4G31500.1	RED ELONGATED 1 ATR4 SUPERROOT 2 RUNT 1 SUR2 RNT1 ALTERED TRYPTOPHAN REGULATION 4 RED1
9.3563e-49	0.00159394	0.404	0.254	2.37182e-45	2	Sch000004390	AT3G54700.2	81.888	97	1	519	0	899	AT3G54700.2	AT3G54700.2 | phosphate transporter 1%3B7 | Chr3:20248463-20250070 REVERSE LENGTH=535 | 201606	AT3G54700.2	PHT1;7	AT3G54700.2	NA
0.00405669	0.00131167	0.026	0.079	1	2	Sch000007936
1.34617e-42	0.00126187	0.231	0.166	3.41255e-39	2	Sch000018565	AT1G26870.1	71.569	58	3	202	8.29e-97	298	AT1G26870.1	AT1G26870.1 | NAC (No Apical Meristem) domain transcriptional regulator superfamily protein | Chr1:9313029-9314983 FORWARD LENGTH=418 | 201606	AT1G26870.1	FEZ	AT1G26870.1	Arabidopsis NAC domain containing protein 9 ANAC009
9.94406e-10	0.00124561	0.01	0.089	2.52082e-06	2	Sch000018396
1.11147e-140	0.00105305	0.219	0.079	2.81759e-137	2	Sch000005883	AT3G47570.1	41.171	89	27	1006	0	672	AT3G47570.1	AT3G47570.1 | Leucine-rich repeat protein kinase family protein | Chr3:17527611-17530748 FORWARD LENGTH=1010 | 201606	AT3G47570.1	NA	AT3G47570.1	NA
8.29314e-99	0.00104366	0.29	0.176	2.10231e-95	2	Sch000022645	AT3G14490.1	33.272	87	60	601	1.51e-96	311	AT3G14490.1	AT3G14490.1 | Terpenoid cyclases/Protein prenyltransferases superfamily protein | Chr3:4863631-4865949 REVERSE LENGTH=601 | 201606	AT3G14490.1	NA	AT3G14490.1	NA
4.8461e-05	0.000920617	0.001	0.019	0.122849	2	Sch000014820	AT2G44745.1	64.671	87	61	213	1.8e-63	199	AT2G44745.1	AT2G44745.1 | WRKY family transcription factor | Chr2:18447482-18449004 REVERSE LENGTH=218 | 201606	AT2G44745.1	WRKY12	AT2G44745.1	AtWRKY12
1.3242e-30	0.000837367	0.019	0.127	3.35684e-27	2	Sch000024373	AT3G14280.1	51.351	55	49	121	5.46e-17	73.9	AT3G14280.1	AT3G14280.1 | LL-diaminopimelate aminotransferase | Chr3:4761654-4762286 REVERSE LENGTH=141 | 201606	AT3G14280.1	NA	AT3G14280.1	NA
2.37776e-08	0.000741786	0.27	0.256	6.02762e-05	2	Sch000006781	AT4G22030.1	48.848	100	1	418	4.01e-131	388	AT4G22030.1	AT4G22030.1 | F-box protein with a domain protein | Chr4:11672396-11673652 FORWARD LENGTH=418 | 201606	AT4G22030.1	NA	AT4G22030.1	NA
4.07178e-46	0.000591828	0.077	0.059	1.0322e-42	2	Sch000006720
1.73515e-64	0.000551781	0.03	0.13	4.3986e-61	2	Sch000016335	AT4G39810.1	55.363	99	2	255	4.9e-98	292	AT4G39810.1	AT4G39810.1 | Polynucleotidyl transferase%2C ribonuclease H-like superfamily protein | Chr4:18474608-18475735 REVERSE LENGTH=255 | 201606	AT4G39810.1	NA	AT4G39810.1	NEN4 NAC45/86-DEPENDENT EXONUCLEASE-DOMAIN PROTEIN 4
2.03001e-215	0.00044025	0.501	0.259	5.14608e-212	2	Sch000004348	AT1G79670.2	63.175	78	345	658	1.95e-144	432	AT1G79670.2	AT1G79670.2 | Wall-associated kinase family protein | Chr1:29976887-29979337 REVERSE LENGTH=714 | 201606	AT1G79670.2	RFO1	AT1G79670.2	WAKL22
1.77502e-16	0.000397388	0.021	0.037	4.49968e-13	2	Sch000007864	AT3G19270.2	62.092	98	39	466	0	596	AT3G19270.2	AT3G19270.2 | cytochrome P450%2C family 707%2C subfamily A%2C polypeptide 4 | Chr3:6673885-6676400 REVERSE LENGTH=468 | 201606	AT3G19270.2	CYP707A4	AT3G19270.2	NA
7.29089e-114	0.000396721	0.247	0.143	1.84824e-110	2	Sch000021814	AT3G54420.1	54.135	99	11	273	1.6e-101	301	AT3G54420.1	AT3G54420.1 | homolog of carrot EP3-3 chitinase | Chr3:20145935-20147034 FORWARD LENGTH=273 | 201606	AT3G54420.1	EP3	AT3G54420.1	CHITINASE CLASS IV ATEP3 CHIV ATCHITIV homolog of carrot EP3-3 chitinase
1.97123e-29	0.000267443	0.234	0.125	4.99708e-26	2	Sch000022699	AT4G04830.1	80.952	93	8	133	1.13e-72	218	AT4G04830.1	AT4G04830.1 | methionine sulfoxide reductase B5 | Chr4:2445902-2446872 FORWARD LENGTH=139 | 201606	AT4G04830.1	MSRB5	AT4G04830.1	methionine sulfoxide reductase B5 ATMSRB5
0	0.000134558	0.291	0.082	0	2	Sch000029913	AT3G43660.1	64.815	98	2	198	2.77e-94	278	AT3G43660.1	AT3G43660.1 | Vacuolar iron transporter (VIT) family protein | Chr3:15565332-15565928 FORWARD LENGTH=198 | 201606	AT3G43660.1	NA	AT3G43660.1	NA
6.38272e-77	3.95055e-05	0.295	0.209	1.61802e-73	2	Sch000011781	AT4G16110.1	32.258	80	28	265	5.29e-29	117	AT4G16110.1	AT4G16110.1 | response regulator 2 | Chr4:9112979-9115785 FORWARD LENGTH=664 | 201606	AT4G16110.1	RR2	AT4G16110.1	response regulator 2 ARR2

## Sheet: cluster3
p_val	avg_logFC	pct.1	pct.2	p_val_adj	cluster	gene	subject id	% identity	% query coverage	s.start	s.end	evalue	bit score	ID	ID_info	ID	geneName	ID	synonym
0	0.934742	0.896	0.546	0	3	Sch000008874	AT5G54190.1	77.037	99	1	405	0	640	AT5G54190.1	AT5G54190.1 | protochlorophyllide oxidoreductase A | Chr5:21991183-21992773 REVERSE LENGTH=405 | 201606	AT5G54190.1	PORA	AT5G54190.1	NA
0	0.913463	0.794	0.41	0	3	Sch000006448	AT3G22142.1	70.652	35	1389	1480	1.68e-39	149	AT3G22142.1	AT3G22142.1 | Bifunctional inhibitor/lipid-transfer protein/seed storage 2S albumin superfamily protein | Chr3:7803604-7808046 REVERSE LENGTH=1480 | 201606	AT3G22142.1	NA	AT3G22142.1	NA
0	0.883552	0.877	0.42	0	3	Sch000014921	AT3G02380.1	48.469	100	1	347	3.13e-95	292	AT3G02380.1	AT3G02380.1 | CONSTANS-like 2 | Chr3:487438-488624 REVERSE LENGTH=347 | 201606	AT3G02380.1	COL2	AT3G02380.1	ATCOL2 BBX3 B-box domain protein 3 CONSTANS-LIKE 2
0	0.846059	0.79	0.398	0	3	Sch000014212	AT5G67300.1	64.384	64	3	143	2.49e-55	182	AT5G67300.1	AT5G67300.1 | myb domain protein r1 | Chr5:26854109-26855026 FORWARD LENGTH=305 | 201606	AT5G67300.1	MYBR1	AT5G67300.1	ARABIDOPSIS THALIANA MYB DOMAIN PROTEIN 44 ATMYBR1 ATMYB44 MYB44
0	0.760843	0.851	0.497	0	3	Sch000007678	AT1G27730.1	50	99	1	227	1.9e-62	199	AT1G27730.1	AT1G27730.1 | salt tolerance zinc finger | Chr1:9648302-9648985 REVERSE LENGTH=227 | 201606	AT1G27730.1	STZ	AT1G27730.1	ZAT10
0	0.692281	0.943	0.602	0	3	Sch000011336	AT2G27310.1	43.976	99	11	337	3.41e-85	264	AT2G27310.1	AT2G27310.1 | F-box family protein | Chr2:11683954-11684967 REVERSE LENGTH=337 | 201606	AT2G27310.1	NA	AT2G27310.1	NA
0	0.675589	0.858	0.562	0	3	Sch000006130	AT1G65520.1	50	99	1	235	1.34e-78	241	AT1G65520.1	AT1G65520.1 | delta(3)%2C delta(2)-enoyl CoA isomerase 1 | Chr1:24361171-24361893 REVERSE LENGTH=240 | 201606	AT1G65520.1	ECI1	AT1G65520.1	ATECI1 PEC11 DELTA(2)-ENOYL COA ISOMERASE 1 ARABIDOPSIS THALIANA DELTA(3) ECHIC ENOYL-COA HYDRATASE/ISOMERASE C
0	0.659919	0.723	0.42	0	3	Sch000017257	AT3G29240.2	54.952	99	1	312	3.03e-109	323	AT3G29240.2	AT3G29240.2 | PPR containing protein (DUF179) | Chr3:11191780-11192868 FORWARD LENGTH=317 | 201606	AT3G29240.2	NA	AT3G29240.2	NA
0	0.541091	0.757	0.414	0	3	Sch000019580
0	0.516661	0.851	0.513	0	3	Sch000008984	AT4G08950.1	74.138	91	28	314	7.19e-156	443	AT4G08950.1	AT4G08950.1 | Phosphate-responsive 1 family protein | Chr4:5740378-5741322 FORWARD LENGTH=314 | 201606	AT4G08950.1	EXO	AT4G08950.1	NA
0	0.506558	0.774	0.486	0	3	Sch000023444	AT5G23960.2	41.081	100	1	545	6.57e-142	425	AT5G23960.2	AT5G23960.2 | terpene synthase 21 | Chr5:8092969-8095128 FORWARD LENGTH=545 | 201606	AT5G23960.2	TPS21	AT5G23960.2	ATTPS21
0	0.501504	0.91	0.578	0	3	Sch000024873	AT4G34410.1	47.12	61	23	203	2.74e-35	130	AT4G34410.1	AT4G34410.1 | redox responsive transcription factor 1 | Chr4:16451992-16452798 FORWARD LENGTH=268 | 201606	AT4G34410.1	RRTF1	AT4G34410.1	ERF109 ethylene response factor 109
0	0.494119	0.877	0.686	0	3	Sch000013967	AT1G53350.1	24.814	93	29	904	3.27e-53	201	AT1G53350.1	AT1G53350.1 | Disease resistance protein (CC-NBS-LRR class) family | Chr1:19903899-19906912 FORWARD LENGTH=906 | 201606	AT1G53350.1	NA	AT1G53350.1	NA
7.1445e-272	0.466716	0.663	0.41	1.81113e-268	3	Sch000027401	AT2G21210.1	58.947	98	1	95	6.54e-34	115	AT2G21210.1	AT2G21210.1 | SAUR-like auxin-responsive protein family | Chr2:9085513-9085809 REVERSE LENGTH=98 | 201606	AT2G21210.1	NA	AT2G21210.1	SAUR6 SMALL AUXIN UPREGULATED RNA 6
4.36963e-265	0.456071	0.633	0.351	1.1077e-261	3	Sch000011224	AT1G63380.3	60.777	100	1	278	4.98e-122	354	AT1G63380.3	AT1G63380.3 | NAD(P)-binding Rossmann-fold superfamily protein | Chr1:23505346-23506504 FORWARD LENGTH=280 | 201606	AT1G63380.3	NA	AT1G63380.3	NA
1.04634e-187	0.438658	0.946	0.82	2.65248e-184	3	Sch000018716	AT3G01500.3	74.205	88	54	336	8.1e-155	442	AT3G01500.3	AT3G01500.3 | carbonic anhydrase 1 | Chr3:195173-197873 REVERSE LENGTH=336 | 201606	AT3G01500.3	CA1	AT3G01500.3	ATBCA1 BETA CARBONIC ANHYDRASE 1 ATSABP3 SABP3 SALICYLIC ACID-BINDING PROTEIN 3 ARABIDOPSIS THALIANA SALICYLIC ACID-BINDING PROTEIN 3
3.44092e-285	0.424606	0.578	0.272	8.72274e-282	3	Sch000016082	AT2G40610.1	78.8	97	5	253	1.94e-144	409	AT2G40610.1	AT2G40610.1 | expansin A8 | Chr2:16949121-16950472 REVERSE LENGTH=253 | 201606	AT2G40610.1	EXPA8	AT2G40610.1	ATEXPA8 ATHEXP ALPHA 1.11 ATEXP8 expansin A8 EXP8
1.39853e-211	0.412388	0.677	0.399	3.54527e-208	3	Sch000012075
9.09896e-104	0.398387	0.614	0.467	2.30659e-100	3	Sch000003350	AT5G45670.1	43.202	91	7	334	7.55e-89	275	AT5G45670.1	AT5G45670.1 | GDSL-like Lipase/Acylhydrolase superfamily protein | Chr5:18528600-18530164 FORWARD LENGTH=362 | 201606	AT5G45670.1	NA	AT5G45670.1	NA
0	0.377713	0.719	0.424	0	3	Sch000010771	AT3G54400.1	65.301	94	21	425	0	538	AT3G54400.1	AT3G54400.1 | Eukaryotic aspartyl protease family protein | Chr3:20140291-20142599 REVERSE LENGTH=425 | 201606	AT3G54400.1	NA	AT3G54400.1	NA
0	0.357088	0.837	0.534	0	3	Sch000004006	AT5G54470.1	65.116	34	1	86	1.96e-34	126	AT5G54470.1	AT5G54470.1 | B-box type zinc finger family protein | Chr5:22114584-22115315 REVERSE LENGTH=215 | 201606	AT5G54470.1	BBX29	AT5G54470.1	NA
4.56401e-300	0.337054	0.72	0.435	1.15698e-296	3	Sch000014797	AT3G51895.1	73.197	98	20	657	0	982	AT3G51895.1	AT3G51895.1 | sulfate transporter 3%3B1 | Chr3:19251503-19255677 REVERSE LENGTH=658 | 201606	AT3G51895.1	SULTR3;1	AT3G51895.1	AST12
4.2069e-249	0.335431	0.699	0.465	1.06645e-245	3	Sch000001667	AT4G32480.1	47.794	91	19	287	2.86e-80	248	AT4G32480.1	AT4G32480.1 | sugar phosphate exchanger%2C putative (DUF506) | Chr4:15676488-15677776 FORWARD LENGTH=287 | 201606	AT4G32480.1	NA	AT4G32480.1	NA
3.32576e-143	0.335119	0.477	0.241	8.43081e-140	3	Sch000025292	AT5G47230.1	50.658	67	89	238	3.57e-39	139	AT5G47230.1	AT5G47230.1 | ethylene responsive element binding factor 5 | Chr5:19180072-19180974 FORWARD LENGTH=300 | 201606	AT5G47230.1	ERF5	AT5G47230.1	AtMACD1 ERF102 ATERF-5 ETHYLENE RESPONSIVE ELEMENT BINDING FACTOR- 5 ATERF5 ETHYLENE RESPONSIVE ELEMENT BINDING FACTOR 5
1.3269e-151	0.319574	0.793	0.623	3.3637e-148	3	Sch000003432	AT5G24090.1	55.667	99	3	302	1.7e-118	347	AT5G24090.1	AT5G24090.1 | chitinase A | Chr5:8143805-8145153 REVERSE LENGTH=302 | 201606	AT5G24090.1	CHIA	AT5G24090.1	chitinase A ATCHIA
6.12308e-268	0.303809	0.907	0.678	1.5522e-264	3	Sch000008452	AT4G08950.1	74.216	89	31	314	4.27e-154	439	AT4G08950.1	AT4G08950.1 | Phosphate-responsive 1 family protein | Chr4:5740378-5741322 FORWARD LENGTH=314 | 201606	AT4G08950.1	EXO	AT4G08950.1	NA
7.63487e-148	0.250221	0.53	0.315	1.93544e-144	3	Sch000021934	AT5G49360.1	73.219	95	17	771	0	1129	AT5G49360.1	AT5G49360.1 | beta-xylosidase 1 | Chr5:20012179-20016659 REVERSE LENGTH=774 | 201606	AT5G49360.1	BXL1	AT5G49360.1	BETA-XYLOSIDASE 1 ATBXL1
2.40658e-111	0.248995	0.513	0.323	6.10068e-108	3	Sch000018395	AT2G14960.1	75.793	99	1	588	0	946	AT2G14960.1	AT2G14960.1 | Auxin-responsive GH3 family protein | Chr2:6451659-6453670 REVERSE LENGTH=590 | 201606	AT2G14960.1	GH3.1	AT2G14960.1	NA
1.71555e-132	0.246728	0.53	0.351	4.34892e-129	3	Sch000012642	AT4G19230.1	76.293	99	1	462	0	739	AT4G19230.1	AT4G19230.1 | cytochrome P450%2C family 707%2C subfamily A%2C polypeptide 1 | Chr4:10521524-10523517 FORWARD LENGTH=467 | 201606	AT4G19230.1	CYP707A1	AT4G19230.1	NA
6.71464e-93	0.244705	0.51	0.326	1.70216e-89	3	Sch000021761	AT3G06070.1	45.872	75	1	103	6.52e-17	74.3	AT3G06070.1	AT3G06070.1 | hypothetical protein | Chr3:1831305-1831846 REVERSE LENGTH=151 | 201606	AT3G06070.1	NA	AT3G06070.1	NA
1.09293e-71	0.240166	0.423	0.24	2.77059e-68	3	Sch000021063	AT5G51810.1	60.753	98	8	374	5.45e-170	484	AT5G51810.1	AT5G51810.1 | gibberellin 20 oxidase 2 | Chr5:21055389-21056746 REVERSE LENGTH=378 | 201606	AT5G51810.1	GA20OX2	AT5G51810.1	ATGA20OX2 AT2353
3.8471e-155	0.229487	0.585	0.353	9.75239e-152	3	Sch000008293	AT5G57560.1	63.768	81	6	281	4.73e-130	377	AT5G57560.1	AT5G57560.1 | Xyloglucan endotransglucosylase/hydrolase family protein | Chr5:23307296-23308235 REVERSE LENGTH=284 | 201606	AT5G57560.1	TCH4	AT5G57560.1	xyloglucan endotransglucosylase/hydrolase 22 XTH22
1.06489e-75	0.227808	0.645	0.509	2.69949e-72	3	Sch000027803	AT4G12520.1	57.432	100	1	129	1.31e-43	143	AT4G12520.1	AT4G12520.1 | Bifunctional inhibitor/lipid-transfer protein/seed storage 2S albumin superfamily protein | Chr4:7421279-7421668 REVERSE LENGTH=129 | 201606	AT4G12520.1	NA	AT4G12520.1	NA
4.77511e-173	0.225782	0.664	0.451	1.21049e-169	3	Sch000013479	AT4G23810.1	41.304	84	8	314	4.92e-66	214	AT4G23810.1	AT4G23810.1 | WRKY family transcription factor | Chr4:12392666-12393739 REVERSE LENGTH=324 | 201606	AT4G23810.1	WRKY53	AT4G23810.1	NA
6.2659e-235	0.219123	0.766	0.499	1.58841e-231	3	Sch000017234
3.33541e-17	0.208116	0.367	0.242	8.45527e-14	3	Sch000014059	AT5G48490.1	39.362	82	6	97	7.26e-16	69.7	AT5G48490.1	AT5G48490.1 | Bifunctional inhibitor/lipid-transfer protein/seed storage 2S albumin superfamily protein | Chr5:19647932-19648237 REVERSE LENGTH=101 | 201606	AT5G48490.1	NA	AT5G48490.1	NA
3.41444e-20	0.206398	0.441	0.354	8.6556e-17	3	Sch000009776	AT4G03510.4	40.078	99	15	249	1.88e-53	176	AT4G03510.4	AT4G03510.4 | RING membrane-anchor 1 | Chr4:1557905-1558654 REVERSE LENGTH=249 | 201606	AT4G03510.4	RMA1	AT4G03510.4	ATRMA1
1.50834e-39	0.198127	0.527	0.433	3.82365e-36	3	Sch000016366	AT4G36950.1	52.528	100	1	336	5.5e-117	346	AT4G36950.1	AT4G36950.1 | mitogen-activated protein kinase kinase kinase 21 | Chr4:17422834-17423844 REVERSE LENGTH=336 | 201606	AT4G36950.1	MAPKKK21	AT4G36950.1	NA
1.35566e-183	0.188553	0.566	0.324	3.43659e-180	3	Sch000029256	AT5G20250.4	67.5	100	96	844	0	1089	AT5G20250.4	AT5G20250.4 | Raffinose synthase family protein | Chr5:6833730-6836635 FORWARD LENGTH=844 | 201606	AT5G20250.4	DIN10	AT5G20250.4	RS6 raffinose synthase 6
4.92193e-169	0.18785	0.765	0.561	1.24771e-165	3	Sch000021895	AT3G62420.1	41.237	61	8	104	1.1e-22	90.5	AT3G62420.1	AT3G62420.1 | basic region/leucine zipper motif 53 | Chr3:23091844-23092284 REVERSE LENGTH=146 | 201606	AT3G62420.1	BZIP53	AT3G62420.1	ATBZIP53 basic region/leucine zipper motif 53
1.24587e-149	0.18327	0.561	0.36	3.15829e-146	3	Sch000009075	AT1G75620.1	62.782	98	22	546	0	680	AT1G75620.1	AT1G75620.1 | glyoxal oxidase-related protein | Chr1:28394951-28396594 REVERSE LENGTH=547 | 201606	AT1G75620.1	NA	AT1G75620.1	NA
3.36632e-11	0.170918	0.325	0.17	8.53362e-08	3	Sch000015745	AT5G48485.1	46.988	83	20	102	8.25e-21	82.4	AT5G48485.1	AT5G48485.1 | Bifunctional inhibitor/lipid-transfer protein/seed storage 2S albumin superfamily protein | Chr5:19646317-19646625 REVERSE LENGTH=102 | 201606	AT5G48485.1	DIR1	AT5G48485.1	NA
1.13769e-135	0.170795	0.736	0.572	2.88405e-132	3	Sch000006133	AT5G62790.1	81.132	99	2	474	0	785	AT5G62790.1	AT5G62790.1 | 1-deoxy-D-xylulose 5-phosphate reductoisomerase | Chr5:25214358-25217292 REVERSE LENGTH=477 | 201606	AT5G62790.1	DXR	AT5G62790.1	PIGMENT-DEFECTIVE EMBRYO 129 PDE129
1.85443e-221	0.16791	0.788	0.514	4.70099e-218	3	Sch000022541	AT3G54820.1	82.746	99	2	285	7.23e-171	479	AT3G54820.1	AT3G54820.1 | plasma membrane intrinsic protein 2%3B5 | Chr3:20302117-20303738 FORWARD LENGTH=286 | 201606	AT3G54820.1	PIP2;5	AT3G54820.1	PIP2D PLASMA MEMBRANE INTRINSIC PROTEIN 2D
3.38663e-147	0.167434	0.558	0.342	8.5851e-144	3	Sch000024064	AT5G28640.1	54.198	100	1	210	1.69e-52	173	AT5G28640.1	AT5G28640.1 | SSXT family protein | Chr5:10647831-10649620 REVERSE LENGTH=210 | 201606	AT5G28640.1	AN3	AT5G28640.1	ATGIF1 GRF1-INTERACTING FACTOR GRF1-INTERACTING FACTOR 1 GIF ARABIDOPSIS GRF1-INTERACTING FACTOR 1 GIF1
6.20593e-14	0.164031	0.494	0.438	1.5732e-10	3	Sch000028737	AT5G56550.1	53.846	53	72	162	9.5e-22	88.6	AT5G56550.1	AT5G56550.1 | oxidative stress 3 | Chr5:22895847-22896502 REVERSE LENGTH=172 | 201606	AT5G56550.1	OXS3	AT5G56550.1	OXIDATIVE STRESS 3 ATOXS3
2.6585e-67	0.163276	0.504	0.347	6.7393e-64	3	Sch000003134
9.25756e-134	0.161736	0.573	0.39	2.34679e-130	3	Sch000000302	AT1G70710.1	75.776	97	8	490	0	763	AT1G70710.1	AT1G70710.1 | glycosyl hydrolase 9B1 | Chr1:26659356-26662962 REVERSE LENGTH=492 | 201606	AT1G70710.1	GH9B1	AT1G70710.1	ATGH9B1 glycosyl hydrolase 9B1 CELLULASE 1 CEL1
1.2989e-11	0.159815	0.369	0.27	3.29271e-08	3	Sch000019703	AT1G10657.2	62.025	63	14	92	2.68e-28	102	AT1G10657.2	AT1G10657.2 | transmembrane protein | Chr1:3530652-3531522 FORWARD LENGTH=101 | 201606	AT1G10657.2	NA	AT1G10657.2	NA
6.3846e-80	0.159785	0.489	0.353	1.6185e-76	3	Sch000027477	AT5G18030.1	66.667	80	16	87	8.22e-33	112	AT5G18030.1	AT5G18030.1 | SAUR-like auxin-responsive protein family | Chr5:5968527-5968793 FORWARD LENGTH=88 | 201606	AT5G18030.1	NA	AT5G18030.1	SAUR21 SMALL AUXIN UP RNA 21
1.56302e-35	0.15819	0.431	0.299	3.96226e-32	3	Sch000025444	AT4G37870.1	82.836	99	8	671	0	1130	AT4G37870.1	AT4G37870.1 | phosphoenolpyruvate carboxykinase 1 | Chr4:17802974-17806332 REVERSE LENGTH=671 | 201606	AT4G37870.1	PCK1	AT4G37870.1	PHOSPHOENOLPYRUVATE CARBOXYKINASE PEPCK
3.45122e-90	0.152462	0.731	0.567	8.74884e-87	3	Sch000014632
1.97144e-56	0.148349	0.524	0.384	4.9976e-53	3	Sch000016603	AT1G19670.1	37.952	95	15	318	3.19e-60	199	AT1G19670.1	AT1G19670.1 | chlorophyllase 1 | Chr1:6803796-6804923 REVERSE LENGTH=324 | 201606	AT1G19670.1	CLH1	AT1G19670.1	chlorophyllase 1 ATHCOR1 CORONATINE-INDUCED PROTEIN 1 CORI1 ATCLH1
7.83131e-40	0.145343	0.528	0.414	1.98524e-36	3	Sch000028999	AT4G33050.3	50.56	96	7	485	1.95e-162	475	AT4G33050.3	AT4G33050.3 | calmodulin-binding family protein | Chr4:15944604-15946736 REVERSE LENGTH=488 | 201606	AT4G33050.3	EDA39	AT4G33050.3	IQM1 AtIQM1 IQ-motif protein 1
2.34567e-76	0.135268	0.557	0.411	5.94627e-73	3	Sch000027377	AT5G14180.1	42.396	97	14	415	5.47e-118	354	AT5G14180.1	AT5G14180.1 | Myzus persicae-induced lipase 1 | Chr5:4571442-4574413 REVERSE LENGTH=418 | 201606	AT5G14180.1	MPL1	AT5G14180.1	NA
5.28036e-69	0.135268	0.542	0.407	1.33857e-65	3	Sch000026926	AT3G57150.1	82.628	76	1	443	0	744	AT3G57150.1	AT3G57150.1 | homologue of NAP57 | Chr3:21154255-21155952 REVERSE LENGTH=565 | 201606	AT3G57150.1	NAP57	AT3G57150.1	AtNAP57 AtCBF5 CBF5
4.6862e-08	0.130246	0.324	0.199	0.000118795	3	Sch000018817
2.94529e-209	0.128837	0.593	0.35	7.4663e-206	3	Sch000019712	AT5G35450.2	28.249	93	1	851	1.44e-90	310	AT5G35450.2	AT5G35450.2 | Disease resistance protein (CC-NBS-LRR class) family | Chr5:13667809-13670685 FORWARD LENGTH=901 | 201606	AT5G35450.2	NA	AT5G35450.2	NA
1.11171e-39	0.128665	0.404	0.258	2.81819e-36	3	Sch000009254	AT5G38200.1	74.94	99	12	430	0	662	AT5G38200.1	AT5G38200.1 | Class I glutamine amidotransferase-like superfamily protein | Chr5:15256383-15258474 FORWARD LENGTH=436 | 201606	AT5G38200.1	NA	AT5G38200.1	NA
5.80892e-70	0.128629	0.472	0.317	1.47256e-66	3	Sch000026588	AT5G36110.1	47.692	90	33	477	4.94e-144	426	AT5G36110.1	AT5G36110.1 | cytochrome P450%2C family 716%2C subfamily A%2C polypeptide 1 | Chr5:14195377-14197613 FORWARD LENGTH=477 | 201606	AT5G36110.1	CYP716A1	AT5G36110.1	NA
0.000340751	0.127608	0.418	0.364	0.863804	3	Sch000006460	AT3G57240.1	46.957	94	28	340	6.32e-96	293	AT3G57240.1	AT3G57240.1 | beta-1%2C3-glucanase 3 | Chr3:21181916-21183045 REVERSE LENGTH=341 | 201606	AT3G57240.1	BG3	AT3G57240.1	AtBG3
1.06847e-167	0.127196	0.879	0.67	2.70856e-164	3	Sch000004379	AT2G34460.1	68.99	97	2	278	4.63e-135	388	AT2G34460.1	AT2G34460.1 | NAD(P)-binding Rossmann-fold superfamily protein | Chr2:14529635-14530732 FORWARD LENGTH=280 | 201606	AT2G34460.1	NA	AT2G34460.1	NA
2.72217e-08	0.126339	0.354	0.241	6.90071e-05	3	Sch000028832	AT1G53903.1	42.609	74	7	121	5.04e-27	101	AT1G53903.1	AT1G53903.1 | linoleate 9S-lipoxygenase-4 protein%2C putative (DUF581) | Chr1:20132363-20132842 FORWARD LENGTH=126 | 201606	AT1G53903.1	NA	AT1G53903.1	NA
1.16506e-149	0.120722	0.628	0.429	2.95344e-146	3	Sch000018645	AT3G05060.1	81.614	81	2	447	0	752	AT3G05060.1	AT3G05060.1 | NOP56-like pre RNA processing ribonucleoprotein | Chr3:1413174-1415564 REVERSE LENGTH=533 | 201606	AT3G05060.1	NA	AT3G05060.1	NA
3.67644e-47	0.118821	0.403	0.232	9.31978e-44	3	Sch000027201	AT1G19210.1	51.415	90	4	185	6.2e-58	185	AT1G19210.1	AT1G19210.1 | Integrase-type DNA-binding superfamily protein | Chr1:6626973-6627530 REVERSE LENGTH=185 | 201606	AT1G19210.1	NA	AT1G19210.1	NA
4.26644e-69	0.118313	0.5	0.363	1.08154e-65	3	Sch000017258	AT1G26920.1	42.857	100	1	173	8.26e-28	104	AT1G26920.1	AT1G26920.1 | zinc finger CCHC domain protein | Chr1:9329584-9330105 FORWARD LENGTH=173 | 201606	AT1G26920.1	NA	AT1G26920.1	NA
4.10654e-187	0.117597	0.781	0.553	1.04101e-183	3	Sch000009004	AT4G27450.1	63.855	99	1	249	1.61e-118	343	AT4G27450.1	AT4G27450.1 | aluminum induced protein with YGL and LRDR motifs | Chr4:13727665-13728683 REVERSE LENGTH=250 | 201606	AT4G27450.1	NA	AT4G27450.1	NA
1.74916e-260	0.113266	0.745	0.463	4.43413e-257	3	Sch000018736	AT4G35100.2	88.339	100	1	280	0	507	AT4G35100.2	AT4G35100.2 | plasma membrane intrinsic protein 3 | Chr4:16708672-16709958 FORWARD LENGTH=280 | 201606	AT4G35100.2	PIP3	AT4G35100.2	PIP2;7 PLASMA MEMBRANE INTRINSIC PROTEIN 3A SIMIP PLASMA MEMBRANE INTRINSIC PROTEIN 2;7 PIP3A
1.61051e-118	0.109861	0.815	0.659	4.08263e-115	3	Sch000024810	AT5G12020.1	65.772	94	7	155	1.98e-54	172	AT5G12020.1	AT5G12020.1 | 17.6 kDa class II heat shock protein | Chr5:3882409-3882876 REVERSE LENGTH=155 | 201606	AT5G12020.1	HSP17.6II	AT5G12020.1	NA
1.20493e-83	0.108979	0.573	0.407	3.0545e-80	3	Sch000006381	AT4G36040.1	55.446	66	65	161	2.89e-30	110	AT4G36040.1	AT4G36040.1 | Chaperone DnaJ-domain superfamily protein | Chr4:17049708-17050193 REVERSE LENGTH=161 | 201606	AT4G36040.1	J11	AT4G36040.1	DNA J protein C23 DJC23
2.9764e-92	0.104111	0.54	0.388	7.54519e-89	3	Sch000008717	AT2G37390.1	38.247	92	1	245	7.62e-41	144	AT2G37390.1	AT2G37390.1 | Chloroplast-targeted copper chaperone protein | Chr2:15694300-15695461 FORWARD LENGTH=259 | 201606	AT2G37390.1	NAKR2	AT2G37390.1	NA
3.297e-06	0.103246	0.377	0.378	0.00835789	3	Sch000012216	AT3G47340.1	82.964	99	1	580	0	1037	AT3G47340.1	AT3G47340.1 | glutamine-dependent asparagine synthase 1 | Chr3:17438136-17441043 REVERSE LENGTH=584 | 201606	AT3G47340.1	ASN1	AT3G47340.1	DARK INDUCIBLE 6 DIN6 ARABIDOPSIS THALIANA GLUTAMINE-DEPENDENT ASPARAGINE SYNTHASE 1 AT-ASN1
8.77821e-60	0.102997	0.583	0.468	2.22528e-56	3	Sch000003883	AT1G79380.1	64.489	80	50	375	1.43e-160	464	AT1G79380.1	AT1G79380.1 | Ca(2)-dependent phospholipid-binding protein (Copine) family | Chr1:29860812-29863023 FORWARD LENGTH=401 | 201606	AT1G79380.1	RGLG4	AT1G79380.1	NA
4.34058e-20	0.101272	0.351	0.214	1.10034e-16	3	Sch000026455	AT1G53903.1	44.444	63	33	112	9.78e-18	75.9	AT1G53903.1	AT1G53903.1 | linoleate 9S-lipoxygenase-4 protein%2C putative (DUF581) | Chr1:20132363-20132842 FORWARD LENGTH=126 | 201606	AT1G53903.1	NA	AT1G53903.1	NA
4.18131e-125	0.10102	0.551	0.341	1.05996e-121	3	Sch000001175	AT4G03210.1	72.028	97	10	289	3.19e-158	447	AT4G03210.1	AT4G03210.1 | xyloglucan endotransglucosylase/hydrolase 9 | Chr4:1416019-1417197 FORWARD LENGTH=290 | 201606	AT4G03210.1	XTH9	AT4G03210.1	NA
3.30315e-145	0.0955329	0.655	0.428	8.37349e-142	3	Sch000025068	AT4G08950.1	72.664	90	28	314	4.15e-152	434	AT4G08950.1	AT4G08950.1 | Phosphate-responsive 1 family protein | Chr4:5740378-5741322 FORWARD LENGTH=314 | 201606	AT4G08950.1	EXO	AT4G08950.1	NA
6.31738e-22	0.0954607	0.451	0.351	1.60146e-18	3	Sch000023575	AT4G23810.1	41.026	69	9	276	4.61e-58	194	AT4G23810.1	AT4G23810.1 | WRKY family transcription factor | Chr4:12392666-12393739 REVERSE LENGTH=324 | 201606	AT4G23810.1	WRKY53	AT4G23810.1	NA
3.92974e-45	0.0952583	0.486	0.336	9.9619e-42	3	Sch000013017	AT2G27080.2	46.494	99	4	260	4.14e-81	249	AT2G27080.2	AT2G27080.2 | Late embryogenesis abundant (LEA) hydroxyproline-rich glycoprotein family | Chr2:11566383-11567165 FORWARD LENGTH=260 | 201606	AT2G27080.2	NA	AT2G27080.2	NA
2.97457e-103	0.0950115	0.477	0.3	7.54054e-100	3	Sch000019670	AT3G53380.1	65.973	92	19	686	0	872	AT3G53380.1	AT3G53380.1 | Concanavalin A-like lectin protein kinase family protein | Chr3:19789204-19791351 REVERSE LENGTH=715 | 201606	AT3G53380.1	NA	AT3G53380.1	L-type lectin receptor kinase VIII.1 LecRK-VIII.1
1.26303e-16	0.0890507	0.495	0.436	3.20177e-13	3	Sch000019852	AT2G29090.2	67.421	86	48	480	0	620	AT2G29090.2	AT2G29090.2 | cytochrome P450%2C family 707%2C subfamily A%2C polypeptide 2 | Chr2:12495038-12499080 REVERSE LENGTH=482 | 201606	AT2G29090.2	CYP707A2	AT2G29090.2	NA
1.05863e-72	0.0888782	0.588	0.436	2.68362e-69	3	Sch000024183	AT1G76650.3	51.799	99	39	176	6.35e-43	143	AT1G76650.3	AT1G76650.3 | calmodulin-like 38 | Chr1:28766909-28767442 REVERSE LENGTH=177 | 201606	AT1G76650.3	CML38	AT1G76650.3	NA
1.35023e-56	0.0878745	0.446	0.277	3.42284e-53	3	Sch000005655	AT3G57520.1	51.111	98	1	757	0	805	AT3G57520.1	AT3G57520.1 | seed imbibition 2 | Chr3:21288982-21292694 REVERSE LENGTH=773 | 201606	AT3G57520.1	SIP2	AT3G57520.1	RS2 seed imbibition 2 raffinose synthase 2 AtSIP2
2.1021e-06	0.0867507	0.496	0.46	0.00532883	3	Sch000001227	AT1G76490.1	71.099	99	73	632	0	822	AT1G76490.1	AT1G76490.1 | hydroxy methylglutaryl CoA reductase 1 | Chr1:28695801-28698206 FORWARD LENGTH=642 | 201606	AT1G76490.1	HMG1	AT1G76490.1	HMGR1 miRNA action deficient 3 3-HYDROXY-3-METHYLGLUTARYL COA REDUCTASE 1 MAD3 AtHMGR1
6.20871e-52	0.0858611	0.571	0.463	1.57391e-48	3	Sch000009773	AT4G10265.1	58.621	99	1	82	3.2e-29	103	AT4G10265.1	AT4G10265.1 | Wound-responsive family protein | Chr4:6373226-6373477 REVERSE LENGTH=83 | 201606	AT4G10265.1	NA	AT4G10265.1	NA
5.71359e-115	0.0774367	0.736	0.546	1.4484e-111	3	Sch000012807
2.01555e-13	0.0771994	0.416	0.305	5.10941e-10	3	Sch000022946	AT5G67100.2	57.522	99	1	1524	0	1793	AT5G67100.2	AT5G67100.2 | DNA-directed DNA polymerase | Chr5:26776994-26785104 FORWARD LENGTH=1524 | 201606	AT5G67100.2	ICU2	AT5G67100.2	NA
1.85508e-06	0.0732704	0.435	0.384	0.00470263	3	Sch000027809	AT4G29190.1	49.61	99	1	355	1.46e-111	334	AT4G29190.1	AT4G29190.1 | Zinc finger C-x8-C-x5-C-x3-H type family protein | Chr4:14392233-14393303 REVERSE LENGTH=356 | 201606	AT4G29190.1	OZF2	AT4G29190.1	TZF3 AtC3H49 AtTZF3 Arabidopsis thaliana oxidation-related zinc finger 2 tandem zinc finger 3 AtOZF2
4.26987e-43	0.0732638	0.423	0.267	1.08241e-39	3	Sch000006625	AT5G46280.1	68.718	99	1	768	0	1050	AT5G46280.1	AT5G46280.1 | Minichromosome maintenance (MCM2/3/5) family protein | Chr5:18769902-18773606 REVERSE LENGTH=776 | 201606	AT5G46280.1	MCM3	AT5G46280.1	NA
2.81807e-80	0.0731921	0.603	0.43	7.1438e-77	3	Sch000005089
1.84691e-83	0.0725787	0.478	0.297	4.68191e-80	3	Sch000027864	AT2G40550.1	54.79	99	1	589	0	659	AT2G40550.1	AT2G40550.1 | E2F target protein 1 (ETG1) | Chr2:16934927-16938033 FORWARD LENGTH=589 | 201606	AT2G40550.1	ETG1	AT2G40550.1	NA
1.79678e-111	0.0694896	0.725	0.576	4.55485e-108	3	Sch000018147	AT5G22920.1	65.683	93	17	287	3.63e-137	394	AT5G22920.1	AT5G22920.1 | CHY-type/CTCHY-type/RING-type Zinc finger protein | Chr5:7665143-7667031 FORWARD LENGTH=291 | 201606	AT5G22920.1	NA	AT5G22920.1	RZPF34 AtRZPF34 CHYR1 CHY zinc-finger and RING protein 1 RING zinc-finger protein 34
4.46636e-104	0.0693312	0.47	0.282	1.13222e-100	3	Sch000026501	AT2G05940.1	61.058	85	1	384	2.38e-169	490	AT2G05940.1	AT2G05940.1 | Protein kinase superfamily protein | Chr2:2287514-2289270 REVERSE LENGTH=462 | 201606	AT2G05940.1	RIPK	AT2G05940.1	NA
1.74782e-72	0.0686114	0.48	0.34	4.43073e-69	3	Sch000024726	AT3G57040.2	62.424	90	2	163	5.56e-65	203	AT3G57040.2	AT3G57040.2 | response regulator 9 | Chr3:21110059-21111228 FORWARD LENGTH=234 | 201606	AT3G57040.2	ARR9	AT3G57040.2	RESPONSE REGULATOR 4 ATRR4
2.02045e-37	0.0674249	0.82	0.707	5.12185e-34	3	Sch000009737	AT5G21105.1	61.404	94	28	587	0	716	AT5G21105.1	AT5G21105.1 | Plant L-ascorbate oxidase | Chr5:7172727-7177409 FORWARD LENGTH=588 | 201606	AT5G21105.1	NA	AT5G21105.1	NA
4.15915e-21	0.0673322	0.323	0.178	1.05434e-17	3	Sch000029153
1.14508e-10	0.0639945	0.514	0.462	2.90278e-07	3	Sch000010601	AT5G56550.1	50	52	73	167	7.61e-18	77.8	AT5G56550.1	AT5G56550.1 | oxidative stress 3 | Chr5:22895847-22896502 REVERSE LENGTH=172 | 201606	AT5G56550.1	OXS3	AT5G56550.1	OXIDATIVE STRESS 3 ATOXS3
4.5004e-07	0.0630866	0.272	0.247	0.00114085	3	Sch000001804	AT4G28310.1	43.231	98	9	198	1.01e-45	154	AT4G28310.1	AT4G28310.1 | microtubule-associated protein | Chr4:14017458-14018066 FORWARD LENGTH=202 | 201606	AT4G28310.1	NA	AT4G28310.1	NA
1.97487e-35	0.0590207	0.421	0.288	5.00629e-32	3	Sch000017443	AT5G43700.1	62.874	77	18	180	1.42e-63	198	AT5G43700.1	AT5G43700.1 | AUX/IAA transcriptional regulator family protein | Chr5:17550465-17551206 FORWARD LENGTH=186 | 201606	AT5G43700.1	ATAUX2-11	AT5G43700.1	IAA4 indole-3-acetic acid inducible 4
4.49917e-17	0.0585509	0.398	0.287	1.14054e-13	3	Sch000022891	AT3G61460.1	61.212	94	1	163	1.41e-68	209	AT3G61460.1	AT3G61460.1 | brassinosteroid-responsive RING-H2 | Chr3:22741701-22742213 REVERSE LENGTH=170 | 201606	AT3G61460.1	BRH1	AT3G61460.1	NA
0.00171862	0.0558606	0.388	0.322	1	3	Sch000021698	AT5G19260.1	42.188	46	103	217	4.85e-20	88.2	AT5G19260.1	AT5G19260.1 | FANTASTIC four-like protein (DUF3049) | Chr5:6479494-6480360 REVERSE LENGTH=288 | 201606	AT5G19260.1	FAF3	AT5G19260.1	NA
6.81346e-05	0.054258	0.393	0.33	0.172721	3	Sch000008556	AT4G27460.1	51.407	99	1	387	1.98e-112	338	AT4G27460.1	AT4G27460.1 | Cystathionine beta-synthase (CBS) family protein | Chr4:13732939-13734263 FORWARD LENGTH=391 | 201606	AT4G27460.1	CBSX5	AT4G27460.1	NA
8.04601e-24	0.05348	0.505	0.42	2.03966e-20	3	Sch000001417
1.52617e-10	0.0529951	0.291	0.162	3.86885e-07	3	Sch000013667	AT2G10940.2	60.736	70	129	291	5.31e-47	159	AT2G10940.2	AT2G10940.2 | Bifunctional inhibitor/lipid-transfer protein/seed storage 2S albumin superfamily protein | Chr2:4311160-4312035 REVERSE LENGTH=291 | 201606	AT2G10940.2	NA	AT2G10940.2	NA
0.00224132	0.0516023	0.354	0.292	1	3	Sch000008902	AT5G57560.1	64.13	94	6	281	1.15e-130	377	AT5G57560.1	AT5G57560.1 | Xyloglucan endotransglucosylase/hydrolase family protein | Chr5:23307296-23308235 REVERSE LENGTH=284 | 201606	AT5G57560.1	TCH4	AT5G57560.1	xyloglucan endotransglucosylase/hydrolase 22 XTH22
2.04288e-16	0.0480454	0.408	0.31	5.17871e-13	3	Sch000028170	AT5G18030.1	66.667	80	16	87	1.57e-32	111	AT5G18030.1	AT5G18030.1 | SAUR-like auxin-responsive protein family | Chr5:5968527-5968793 FORWARD LENGTH=88 | 201606	AT5G18030.1	NA	AT5G18030.1	SAUR21 SMALL AUXIN UP RNA 21
1.13459e-20	0.0457922	0.438	0.359	2.87619e-17	3	Sch000000742	AT1G31320.1	64.706	98	3	171	3.57e-62	192	AT1G31320.1	AT1G31320.1 | LOB domain-containing protein 4 | Chr1:11213107-11214032 FORWARD LENGTH=172 | 201606	AT1G31320.1	LBD4	AT1G31320.1	NA
5.7206e-141	0.0402888	0.359	0.151	1.45017e-137	3	Sch000009777	AT1G75150.2	37.948	74	200	771	1.8e-58	214	AT1G75150.2	AT1G75150.2 | DNA ligase-like protein | Chr1:28204837-28208512 REVERSE LENGTH=781 | 201606	AT1G75150.2	NA	AT1G75150.2	NA
4.12157e-44	0.0381873	0.591	0.471	1.04482e-40	3	Sch000011522	AT3G57520.1	74.806	100	1	773	0	1252	AT3G57520.1	AT3G57520.1 | seed imbibition 2 | Chr3:21288982-21292694 REVERSE LENGTH=773 | 201606	AT3G57520.1	SIP2	AT3G57520.1	RS2 seed imbibition 2 raffinose synthase 2 AtSIP2
6.36221e-48	0.0377419	0.346	0.144	1.61282e-44	3	Sch000027224	AT2G21210.1	61.728	91	15	95	3.88e-32	110	AT2G21210.1	AT2G21210.1 | SAUR-like auxin-responsive protein family | Chr2:9085513-9085809 REVERSE LENGTH=98 | 201606	AT2G21210.1	NA	AT2G21210.1	SAUR6 SMALL AUXIN UPREGULATED RNA 6
2.07702e-150	0.0368739	0.441	0.204	5.26524e-147	3	Sch000019342	AT2G37090.1	53.226	44	1	343	1.17e-125	385	AT2G37090.1	AT2G37090.1 | Nucleotide-diphospho-sugar transferases superfamily protein | Chr2:15587671-15589223 REVERSE LENGTH=351 | 201606	AT2G37090.1	IRX9	AT2G37090.1	NA
1.55377e-122	0.035764	0.673	0.474	3.93881e-119	3	Sch000009733	AT5G01560.1	50	87	30	639	0	611	AT5G01560.1	AT5G01560.1 | lectin receptor kinase a4.3 | Chr5:218170-220245 REVERSE LENGTH=691 | 201606	AT5G01560.1	LECRKA4.3	AT5G01560.1	L-type lectin receptor kinase VI.4 LecRK-VI.4
1.88021e-49	0.0348673	0.485	0.362	4.76634e-46	3	Sch000024532	AT2G02450.1	85.246	45	50	231	1.06e-109	331	AT2G02450.1	AT2G02450.1 | NAC domain containing protein 35 | Chr2:648044-650649 FORWARD LENGTH=379 | 201606	AT2G02450.1	LOV1	AT2G02450.1	NAC035 NAC domain containing protein 35 ANAC035 AtLOV1 ANAC034 Arabidopsis NAC domain containing protein 34
1.0137e-24	0.0345151	0.444	0.354	2.56974e-21	3	Sch000028169	AT1G17870.1	74.913	99	3	571	0	807	AT1G17870.1	AT1G17870.1 | ethylene-dependent gravitropism-deficient and yellow-green-like 3 | Chr1:6150036-6152185 REVERSE LENGTH=573 | 201606	AT1G17870.1	EGY3	AT1G17870.1	ETHYLENE-DEPENDENT GRAVITROPISM-DEFICIENT AND YELLOW-GREEN-LIKE 3 ATEGY3
2.37384e-90	0.034458	0.62	0.493	6.01768e-87	3	Sch000015080	AT1G53350.1	25.457	79	30	888	1.48e-60	223	AT1G53350.1	AT1G53350.1 | Disease resistance protein (CC-NBS-LRR class) family | Chr1:19903899-19906912 FORWARD LENGTH=906 | 201606	AT1G53350.1	NA	AT1G53350.1	NA
1.0184e-82	0.0278257	0.627	0.456	2.58164e-79	3	Sch000008280	AT5G07710.1	53.445	99	4	468	2.33e-173	503	AT5G07710.1	AT5G07710.1 | Polynucleotidyl transferase%2C ribonuclease H-like superfamily protein | Chr5:2453310-2455357 FORWARD LENGTH=468 | 201606	AT5G07710.1	NA	AT5G07710.1	NEN1 NAC45/86-DEPENDENT EXONUCLEASE-DOMAIN PROTEIN 1
1.41673e-131	0.0276456	0.466	0.254	3.5914e-128	3	Sch000018597	AT1G08860.1	63.636	99	1	579	0	800	AT1G08860.1	AT1G08860.1 | Calcium-dependent phospholipid-binding Copine family protein | Chr1:2842153-2846138 FORWARD LENGTH=584 | 201606	AT1G08860.1	BON3	AT1G08860.1	NA
2.50257e-05	0.0266233	0.355	0.25	0.0634402	3	Sch000018911	AT1G73360.1	42.776	97	28	716	0	538	AT1G73360.1	AT1G73360.1 | homeodomain GLABROUS 11 | Chr1:27578893-27581820 REVERSE LENGTH=722 | 201606	AT1G73360.1	HDG11	AT1G73360.1	ATHDG11 AtEDT1 ENHANCED DROUGHT TOLERANCE 1 HOMEODOMAIN GLABROUS 11 EDT1
1.2081e-06	0.0257383	0.332	0.314	0.00306253	3	Sch000025592	AT1G47480.1	42.947	67	2	310	1.99e-83	268	AT1G47480.1	AT1G47480.1 | alpha/beta-Hydrolases superfamily protein | Chr1:17417623-17419296 FORWARD LENGTH=314 | 201606	AT1G47480.1	NA	AT1G47480.1	NA
0.00317355	0.0250688	0.337	0.3	1	3	Sch000028105	AT2G24490.2	44.364	98	1	275	3.14e-71	224	AT2G24490.2	AT2G24490.2 | replicon protein A2 | Chr2:10398651-10400416 REVERSE LENGTH=279 | 201606	AT2G24490.2	RPA2	AT2G24490.2	ROR1 ATRPA32A SUPPRESSOR OF ROS1 ATRPA2 RPA32A
0.00590173	0.0242176	0.361	0.344	1	3	Sch000014203	AT3G49940.1	76.724	56	1	116	8.29e-62	196	AT3G49940.1	AT3G49940.1 | LOB domain-containing protein 38 | Chr3:18514465-18515302 FORWARD LENGTH=247 | 201606	AT3G49940.1	LBD38	AT3G49940.1	NA
4.39003e-24	0.0234532	0.31	0.19	1.11287e-20	3	Sch000019583	AT5G67460.1	40.955	97	10	380	8.35e-86	269	AT5G67460.1	AT5G67460.1 | O-Glycosyl hydrolases family 17 protein | Chr5:26921984-26923274 REVERSE LENGTH=380 | 201606	AT5G67460.1	NA	AT5G67460.1	NA
3.89391e-169	0.0223026	0.449	0.202	9.87106e-166	3	Sch000007986	AT5G08020.1	69.021	99	1	603	0	915	AT5G08020.1	AT5G08020.1 | RPA70-kDa subunit B | Chr5:2572107-2574879 FORWARD LENGTH=604 | 201606	AT5G08020.1	RPA70B	AT5G08020.1	ARABIDOPSIS THALIANA RPA70-KDA SUBUNIT B ATRPA70B RPA1B Replication Protein A 1B
1.49561e-121	0.0218522	0.742	0.55	3.79138e-118	3	Sch000011115	AT4G24190.1	81.719	100	1	823	0	1276	AT4G24190.1	AT4G24190.1 | Chaperone protein htpG family protein | Chr4:12551902-12555851 REVERSE LENGTH=823 | 201606	AT4G24190.1	SHD	AT4G24190.1	HEAT SHOCK PROTEIN 90.7 AtHsp90-7 HEAT SHOCK PROTEIN 90-7 AtHsp90.7 HSP90.7
1.77087e-20	0.0216744	0.439	0.341	4.48916e-17	3	Sch000003289	AT1G23100.1	81.443	100	1	97	2.87e-52	162	AT1G23100.1	AT1G23100.1 | GroES-like family protein | Chr1:8195867-8196336 FORWARD LENGTH=97 | 201606	AT1G23100.1	NA	AT1G23100.1	NA
2.42089e-17	0.0206431	0.338	0.199	6.13695e-14	3	Sch000015612	AT1G54790.1	58.311	95	4	369	3.78e-154	444	AT1G54790.1	AT1G54790.1 | GDSL-like Lipase/Acylhydrolase superfamily protein | Chr1:20441124-20443997 REVERSE LENGTH=382 | 201606	AT1G54790.1	NA	AT1G54790.1	NA
7.59442e-13	0.0205704	0.248	0.201	1.92519e-09	3	Sch000022492	AT5G52910.2	45.591	99	15	1163	0	909	AT5G52910.2	AT5G52910.2 | timeless family protein | Chr5:21457774-21463159 REVERSE LENGTH=1163 | 201606	AT5G52910.2	ATIM	AT5G52910.2	NA
2.16292e-09	0.0201105	0.364	0.248	5.48301e-06	3	Sch000003690
6.13964e-11	0.0194285	0.373	0.279	1.5564e-07	3	Sch000015430	AT5G12950.1	64.504	99	55	859	0	1077	AT5G12950.1	AT5G12950.1 | proline-tRNA ligase (DUF1680) | Chr5:4093117-4096806 FORWARD LENGTH=861 | 201606	AT5G12950.1	NA	AT5G12950.1	NA
0.00100575	0.0192094	0.382	0.312	1	3	Sch000024362	AT3G57990.1	48.052	87	1	290	9.16e-78	246	AT3G57990.1	AT3G57990.1 | hypothetical protein | Chr3:21470244-21471347 REVERSE LENGTH=367 | 201606	AT3G57990.1	NA	AT3G57990.1	NA
4.8334e-58	0.0188651	0.428	0.275	1.22527e-54	3	Sch000015204	AT5G57670.2	50.33	99	1	576	0	584	AT5G57670.2	AT5G57670.2 | Protein kinase superfamily protein | Chr5:23360531-23363694 REVERSE LENGTH=579 | 201606	AT5G57670.2	NA	AT5G57670.2	NA
1.48461e-22	0.0187113	0.451	0.354	3.76348e-19	3	Sch000018292	AT1G55020.1	64.865	98	14	859	0	1166	AT1G55020.1	AT1G55020.1 | lipoxygenase 1 | Chr1:20525798-20530143 FORWARD LENGTH=859 | 201606	AT1G55020.1	LOX1	AT1G55020.1	ATLOX1 ARABIDOPSIS LIPOXYGENASE 1
2.30041e-50	0.0184781	0.394	0.224	5.83153e-47	3	Sch000028264	AT1G15550.1	56.667	94	1	353	1.57e-139	406	AT1G15550.1	AT1G15550.1 | gibberellin 3-oxidase 1 | Chr1:5344569-5346078 REVERSE LENGTH=358 | 201606	AT1G15550.1	GA3OX1	AT1G15550.1	ATGA3OX1 ARABIDOPSIS THALIANA GIBBERELLIN 3 BETA-HYDROXYLASE 1 GA4 GA REQUIRING 4
5.56701e-26	0.0180017	0.5	0.409	1.41124e-22	3	Sch000000652	AT4G23420.2	63.836	68	1	312	3.39e-147	427	AT4G23420.2	AT4G23420.2 | NAD(P)-binding Rossmann-fold superfamily protein | Chr4:12226288-12228562 FORWARD LENGTH=316 | 201606	AT4G23420.2	NA	AT4G23420.2	NA
0.000193678	0.0168051	0.348	0.279	0.490973	3	Sch000025763	AT1G79810.1	76.736	79	6	293	1.28e-153	440	AT1G79810.1	AT1G79810.1 | Pex2/Pex12 N-terminal domain-containing protein / zinc finger (C3HC4-type RING finger) family protein | Chr1:30019944-30022156 FORWARD LENGTH=333 | 201606	AT1G79810.1	TED3	AT1G79810.1	ARABIDOPSIS PEROXIN 2 PEX2 ATPEX2 PEROXIN 2
2.84355e-19	0.0157778	0.364	0.222	7.20841e-16	3	Sch000015740	AT5G24580.2	59.108	84	57	317	3.27e-95	288	AT5G24580.2	AT5G24580.2 | Heavy metal transport/detoxification superfamily protein | Chr5:8410394-8412087 REVERSE LENGTH=318 | 201606	AT5G24580.2	NA	AT5G24580.2	NA
0.00307684	0.0145477	0.294	0.15	1	3	Sch000018559
2.87454e-16	0.0142279	0.412	0.298	7.28697e-13	3	Sch000005687	AT1G71695.1	62.617	91	37	356	1.98e-151	435	AT1G71695.1	AT1G71695.1 | Peroxidase superfamily protein | Chr1:26964359-26966557 FORWARD LENGTH=358 | 201606	AT1G71695.1	NA	AT1G71695.1	NA
3.52613e-44	0.0139025	0.445	0.318	8.93873e-41	3	Sch000008912	AT1G21550.1	42	94	6	153	3.82e-31	112	AT1G21550.1	AT1G21550.1 | Calcium-binding EF-hand family protein | Chr1:7553317-7553784 REVERSE LENGTH=155 | 201606	AT1G21550.1	NA	AT1G21550.1	NA
1.30248e-141	0.0132409	0.11	0.181	3.30178e-138	3	Sch000022343	AT1G65470.1	46.864	96	20	807	0	630	AT1G65470.1	AT1G65470.1 | chromatin assembly factor-1 (FASCIATA1) (FAS1) | Chr1:24319906-24323879 REVERSE LENGTH=815 | 201606	AT1G65470.1	FAS1	AT1G65470.1	FUGU2 NUCLEOSOME/CHROMATIN ASSEMBLY FACTOR GROUP B NFB2 FUGU 2
2.96917e-38	0.0130626	0.522	0.405	7.52685e-35	3	Sch000018567	AT2G36970.1	47.569	97	6	474	2.3e-158	462	AT2G36970.1	AT2G36970.1 | UDP-Glycosyltransferase superfamily protein | Chr2:15529050-15530712 FORWARD LENGTH=490 | 201606	AT2G36970.1	NA	AT2G36970.1	NA
0	0.0129544	0.337	0.07	0	3	Sch000016106	AT5G43290.1	41.339	78	18	257	3.6e-43	152	AT5G43290.1	AT5G43290.1 | WRKY DNA-binding protein 49 | Chr5:17371987-17373083 REVERSE LENGTH=274 | 201606	AT5G43290.1	WRKY49	AT5G43290.1	ARABIDOPSIS THALIANA WRKY DNA-BINDING PROTEIN 49 ATWRKY49
1.86697e-98	0.0121894	0.557	0.379	4.73276e-95	3	Sch000003633	AT5G50890.1	65.16	90	33	407	9.42e-178	506	AT5G50890.1	AT5G50890.1 | alpha/beta-Hydrolases superfamily protein | Chr5:20702684-20704235 FORWARD LENGTH=408 | 201606	AT5G50890.1	NA	AT5G50890.1	NA
3.36652e-284	0.0118143	0.353	0.065	8.53412e-281	3	Sch000001162
4.10434e-06	0.0112403	0.369	0.285	0.0104045	3	Sch000002859	AT3G24110.1	50.439	88	1	228	1.97e-73	227	AT3G24110.1	AT3G24110.1 | Calcium-binding EF-hand family protein | Chr3:8704429-8705503 REVERSE LENGTH=232 | 201606	AT3G24110.1	NA	AT3G24110.1	NA
7.13259e-52	0.0111268	0.416	0.263	1.80811e-48	3	Sch000007249	AT4G10265.1	55.952	100	1	83	1.74e-26	95.9	AT4G10265.1	AT4G10265.1 | Wound-responsive family protein | Chr4:6373226-6373477 REVERSE LENGTH=83 | 201606	AT4G10265.1	NA	AT4G10265.1	NA
0.00537497	0.010052	0.286	0.246	1	3	Sch000015427	AT5G22090.2	38.546	96	20	463	1.24e-56	196	AT5G22090.2	AT5G22090.2 | FAF-like protein (DUF3049) | Chr5:7315003-7316394 REVERSE LENGTH=463 | 201606	AT5G22090.2	NA	AT5G22090.2	NA
1.6075e-121	0.00998292	0.357	0.156	4.07502e-118	3	Sch000027853	AT1G64760.2	35.874	86	25	452	6.12e-87	279	AT1G64760.2	AT1G64760.2 | O-Glycosyl hydrolases family 17 protein | Chr1:24054220-24056194 REVERSE LENGTH=481 | 201606	AT1G64760.2	NA	AT1G64760.2	NA
1.82551e-59	0.00927773	0.186	0.179	4.62766e-56	3	Sch000024677	AT2G21210.1	57.895	98	1	95	9.43e-33	112	AT2G21210.1	AT2G21210.1 | SAUR-like auxin-responsive protein family | Chr2:9085513-9085809 REVERSE LENGTH=98 | 201606	AT2G21210.1	NA	AT2G21210.1	SAUR6 SMALL AUXIN UPREGULATED RNA 6
1.20873e-08	0.00911994	0.249	0.05	3.06412e-05	3	Sch000013500	AT2G44840.1	64.948	52	71	167	2.74e-38	134	AT2G44840.1	AT2G44840.1 | ethylene-responsive element binding factor 13 | Chr2:18495440-18496120 FORWARD LENGTH=226 | 201606	AT2G44840.1	ERF13	AT2G44840.1	ETHYLENE-RESPONSIVE ELEMENT BINDING FACTOR 13 EREBP ATERF13
3.82622e-108	0.00905088	0.514	0.335	9.69946e-105	3	Sch000002489	AT2G47600.1	60.125	100	66	539	0	558	AT2G47600.1	AT2G47600.1 | magnesium/proton exchanger | Chr2:19524518-19526828 REVERSE LENGTH=539 | 201606	AT2G47600.1	MHX	AT2G47600.1	MAGNESIUM/PROTON EXCHANGER 1 ATMHX1 MHX1 ATMHX magnesium/proton exchanger
2.17079e-34	0.00804224	0.219	0.039	5.50295e-31	3	Sch000010993	AT1G05260.1	48.562	95	18	326	8.99e-93	283	AT1G05260.1	AT1G05260.1 | Peroxidase superfamily protein | Chr1:1529827-1531271 FORWARD LENGTH=326 | 201606	AT1G05260.1	RCI3	AT1G05260.1	RCI3A
1.37649e-75	0.00731058	0.304	0.141	3.4894e-72	3	Sch000005294	AT5G07990.1	41.031	97	68	504	3.54e-110	338	AT5G07990.1	AT5G07990.1 | Cytochrome P450 superfamily protein | Chr5:2560437-2562859 FORWARD LENGTH=513 | 201606	AT5G07990.1	TT7	AT5G07990.1	D501 CYP75B1 CYTOCHROME P450 75B1
2.89564e-37	0.00708603	0.554	0.441	7.34044e-34	3	Sch000019071	AT4G02330.1	57.886	99	7	572	0	678	AT4G02330.1	AT4G02330.1 | Plant invertase/pectin methylesterase inhibitor superfamily | Chr4:1032479-1034928 FORWARD LENGTH=573 | 201606	AT4G02330.1	ATPMEPCRB	AT4G02330.1	NA
2.57025e-116	0.00655907	0.715	0.515	6.51557e-113	3	Sch000001176	AT1G68440.1	31.902	97	1	304	2.13e-27	110	AT1G68440.1	AT1G68440.1 | transmembrane protein | Chr1:25658115-25659035 FORWARD LENGTH=306 | 201606	AT1G68440.1	NA	AT1G68440.1	NA
1.55802e-29	0.00589777	0.291	0.181	3.94959e-26	3	Sch000015794	AT5G64700.1	49.441	99	2	353	8.47e-104	313	AT5G64700.1	AT5G64700.1 | nodulin MtN21 /EamA-like transporter family protein | Chr5:25865190-25866845 REVERSE LENGTH=359 | 201606	AT5G64700.1	UMAMIT21	AT5G64700.1	NA
0.000433098	0.00586874	0.39	0.326	1	3	Sch000016851	AT2G17040.1	67.63	68	4	166	9.99e-81	248	AT2G17040.1	AT2G17040.1 | NAC domain containing protein 36 | Chr2:7407123-7408120 FORWARD LENGTH=276 | 201606	AT2G17040.1	NAC036	AT2G17040.1	NAC domain containing protein 36 anac036
0.000389802	0.00581739	0.301	0.255	0.988147	3	Sch000018772	AT2G38370.2	43.416	96	20	521	7.48e-106	332	AT2G38370.2	AT2G38370.2 | weak chloroplast movement under blue light protein (DUF827) | Chr2:16072184-16074752 REVERSE LENGTH=539 | 201606	AT2G38370.2	NA	AT2G38370.2	NA
9.41307e-151	0.00561793	0.704	0.431	2.38621e-147	3	Sch000028596	AT4G00430.1	88.421	100	1	285	0	526	AT4G00430.1	AT4G00430.1 | plasma membrane intrinsic protein 1%3B4 | Chr4:186143-187531 REVERSE LENGTH=287 | 201606	AT4G00430.1	PIP1;4	AT4G00430.1	PLASMA MEMBRANE INTRINSIC PROTEIN 1E TMP-C PIP1E TRANSMEMBRANE PROTEIN C
0.00732629	0.00547006	0.299	0.231	1	3	Sch000001297
8.75199e-74	0.00541103	0.393	0.198	2.21863e-70	3	Sch000005576	AT2G34740.1	57.937	82	83	334	4.99e-98	295	AT2G34740.1	AT2G34740.1 | protein phosphatase 2C family protein | Chr2:14658730-14660305 FORWARD LENGTH=339 | 201606	AT2G34740.1	NA	AT2G34740.1	NA
1.24254e-17	0.00502705	0.236	0.125	3.14985e-14	3	Sch000002052	AT1G26840.1	62.989	97	1	275	2.36e-125	363	AT1G26840.1	AT1G26840.1 | origin recognition complex protein 6 | Chr1:9298822-9300603 FORWARD LENGTH=284 | 201606	AT1G26840.1	ORC6	AT1G26840.1	ARABIDOPSIS THALIANA ORIGIN RECOGNITION COMPLEX PROTEIN 6 ATORC6
3.91003e-21	0.00491053	0.465	0.375	9.91192e-18	3	Sch000017463	AT5G38710.1	53.704	81	42	473	4.75e-169	491	AT5G38710.1	AT5G38710.1 | Methylenetetrahydrofolate reductase family protein | Chr5:15501340-15503899 FORWARD LENGTH=476 | 201606	AT5G38710.1	NA	AT5G38710.1	NA
8.6623e-15	0.00461717	0.07	0.163	2.19589e-11	3	Sch000020820	AT1G11950.2	48.253	57	190	763	7.65e-172	528	AT1G11950.2	AT1G11950.2 | Transcription factor jumonji (jmjC) domain-containing protein | Chr1:4035023-4038310 REVERSE LENGTH=808 | 201606	AT1G11950.2	NA	AT1G11950.2	NA
5.09136e-140	0.00452814	0.452	0.205	1.29066e-136	3	Sch000027117	AT5G45890.1	47.493	97	12	344	7.04e-106	317	AT5G45890.1	AT5G45890.1 | senescence-associated gene 12 | Chr5:18613300-18614759 FORWARD LENGTH=346 | 201606	AT5G45890.1	SAG12	AT5G45890.1	AtSAG12
1.68823e-05	0.00405091	0.271	0.208	0.0427966	3	Sch000022614	AT5G27870.1	43.504	93	57	564	5.65e-155	465	AT5G27870.1	AT5G27870.1 | Plant invertase/pectin methylesterase inhibitor superfamily | Chr5:9878991-9881806 REVERSE LENGTH=732 | 201606	AT5G27870.1	NA	AT5G27870.1	NA
1.44585e-15	0.00382851	0.163	0.103	3.66524e-12	3	Sch000026044	AT3G16340.1	66.374	99	88	1416	0	1900	AT3G16340.1	AT3G16340.1 | pleiotropic drug resistance 1 | Chr3:5539897-5546263 FORWARD LENGTH=1416 | 201606	AT3G16340.1	ABCG29	AT3G16340.1	PDR1 AtABCG29 ATPDR1 PLEIOTROPIC DRUG RESISTANCE 1 pleiotropic drug resistance 1
3.73271e-18	0.00370777	0.237	0.177	9.46241e-15	3	Sch000019433	AT5G23960.2	32.532	97	8	545	3.27e-101	320	AT5G23960.2	AT5G23960.2 | terpene synthase 21 | Chr5:8092969-8095128 FORWARD LENGTH=545 | 201606	AT5G23960.2	TPS21	AT5G23960.2	ATTPS21
3.67915e-14	0.00358165	0.362	0.264	9.32665e-11	3	Sch000014194	AT3G11590.1	46.441	84	1	528	1.16e-121	379	AT3G11590.1	AT3G11590.1 | golgin family A protein | Chr3:3660628-3663537 FORWARD LENGTH=622 | 201606	AT3G11590.1	NA	AT3G11590.1	NA
2.24069e-10	0.00302275	0.355	0.241	5.68015e-07	3	Sch000010171	AT4G24120.1	67.068	99	10	673	0	959	AT4G24120.1	AT4G24120.1 | YELLOW STRIPE like 1 | Chr4:12524581-12527023 FORWARD LENGTH=673 | 201606	AT4G24120.1	YSL1	AT4G24120.1	YELLOW STRIPE LIKE 1 ATYSL1
0.00205943	0.00287499	0.35	0.246	1	3	Sch000027781	AT4G32950.1	56.747	96	40	318	8.21e-106	315	AT4G32950.1	AT4G32950.1 | Protein phosphatase 2C family protein | Chr4:15904444-15906010 REVERSE LENGTH=326 | 201606	AT4G32950.1	NA	AT4G32950.1	NA
1.05488e-12	0.0026644	0.271	0.207	2.67412e-09	3	Sch000001776	AT5G24230.3	47.911	100	15	369	9.39e-112	334	AT5G24230.3	AT5G24230.3 | Lipase class 3-related protein | Chr5:8229182-8230841 FORWARD LENGTH=369 | 201606	AT5G24230.3	NA	AT5G24230.3	NA
1.52243e-80	0.00255817	0.295	0.106	3.85936e-77	3	Sch000007990	AT1G77410.1	59.264	99	55	814	0	951	AT1G77410.1	AT1G77410.1 | beta-galactosidase 16 | Chr1:29088771-29093148 REVERSE LENGTH=815 | 201606	AT1G77410.1	BGAL16	AT1G77410.1	NA
3.59697e-99	0.00229884	0.243	0.039	9.11831e-96	3	Sch000020596
3.36351e-13	0.00209884	0.429	0.339	8.52651e-10	3	Sch000026555	AT4G34350.1	73.448	100	1	466	0	733	AT4G34350.1	AT4G34350.1 | 4-hydroxy-3-methylbut-2-enyl diphosphate reductase | Chr4:16428681-16431038 REVERSE LENGTH=466 | 201606	AT4G34350.1	HDR	AT4G34350.1	CLB6 CHLOROPLAST BIOGENESIS 6 ISPH
4.752e-14	0.00194242	0.435	0.351	1.20463e-10	3	Sch000006705	AT4G10270.1	55.556	100	1	90	6.86e-24	89.4	AT4G10270.1	AT4G10270.1 | Wound-responsive family protein | Chr4:6374805-6375077 FORWARD LENGTH=90 | 201606	AT4G10270.1	NA	AT4G10270.1	NA
2.55183e-151	0.00151085	0.426	0.213	6.4689e-148	3	Sch000022539	AT5G23960.2	40	99	3	545	6.68e-137	412	AT5G23960.2	AT5G23960.2 | terpene synthase 21 | Chr5:8092969-8095128 FORWARD LENGTH=545 | 201606	AT5G23960.2	TPS21	AT5G23960.2	ATTPS21
5.31631e-32	0.00150304	0.207	0.088	1.34768e-28	3	Sch000015867	AT5G38760.1	64.062	97	4	67	6.69e-21	80.5	AT5G38760.1	AT5G38760.1 | Late embryogenesis abundant protein (LEA) family protein | Chr5:15524249-15524743 FORWARD LENGTH=67 | 201606	AT5G38760.1	NA	AT5G38760.1	NA
0.000179694	0.00103877	0.175	0.113	0.455523	3	Sch000013394	AT1G68360.1	47.6	99	1	243	1.86e-56	183	AT1G68360.1	AT1G68360.1 | C2H2 and C2HC zinc fingers superfamily protein | Chr1:25621678-25622412 REVERSE LENGTH=244 | 201606	AT1G68360.1	NA	AT1G68360.1	GLABROUS INFLORESCENCE STEMS 3 GIS3
7.60835e-08	0.000995209	0.094	0.094	0.000192872	3	Sch000017039	AT3G27640.2	52.335	96	1	514	0	523	AT3G27640.2	AT3G27640.2 | Transducin/WD40 repeat-like superfamily protein | Chr3:10232449-10235467 FORWARD LENGTH=516 | 201606	AT3G27640.2	NA	AT3G27640.2	NA
5.77235e-51	0.000720929	0.347	0.143	1.46329e-47	3	Sch000017721	AT1G56670.1	54.098	96	15	371	1.71e-136	398	AT1G56670.1	AT1G56670.1 | GDSL-like Lipase/Acylhydrolase superfamily protein | Chr1:21241688-21243965 FORWARD LENGTH=373 | 201606	AT1G56670.1	NA	AT1G56670.1	NA
2.48068e-175	0.000663862	0.334	0.119	6.28852e-172	3	Sch000007830	AT3G44350.2	47.945	81	4	222	6.88e-67	211	AT3G44350.2	AT3G44350.2 | NAC domain containing protein 61 | Chr3:16022836-16024487 REVERSE LENGTH=241 | 201606	AT3G44350.2	NAC061	AT3G44350.2	NAC domain containing protein 61 anac061
6.73465e-136	0.000630779	0.047	0.065	1.70723e-132	3	Sch000012428	AT2G44840.1	60.784	53	66	167	4.7e-37	131	AT2G44840.1	AT2G44840.1 | ethylene-responsive element binding factor 13 | Chr2:18495440-18496120 FORWARD LENGTH=226 | 201606	AT2G44840.1	ERF13	AT2G44840.1	ETHYLENE-RESPONSIVE ELEMENT BINDING FACTOR 13 EREBP ATERF13
1.53833e-10	0.000615505	0.391	0.307	3.89966e-07	3	Sch000028162	AT4G32870.1	42.945	100	1	157	2.32e-42	142	AT4G32870.1	AT4G32870.1 | Polyketide cyclase/dehydrase and lipid transport superfamily protein | Chr4:15862168-15862641 FORWARD LENGTH=157 | 201606	AT4G32870.1	NA	AT4G32870.1	NA
1.18714e-07	0.00059473	0.036	0.038	0.000300939	3	Sch000019273
2.51105e-147	0.0005532	0.405	0.188	6.36551e-144	3	Sch000000171	AT4G30270.1	59.14	95	6	268	2.14e-122	355	AT4G30270.1	AT4G30270.1 | xyloglucan endotransglucosylase/hydrolase 24 | Chr4:14819445-14820448 REVERSE LENGTH=269 | 201606	AT4G30270.1	XTH24	AT4G30270.1	MERISTEM 5 meristem-5 SENESCENCE 4 SEN4 MERI-5 MERI5B
1.09026e-58	0.000524054	0.405	0.239	2.76381e-55	3	Sch000013705
4.8938e-163	0.000523937	0.365	0.169	1.24058e-159	3	Sch000001011
0.000434722	0.000463392	0.23	0.17	1	3	Sch000019471	AT3G01810.3	45.161	63	341	917	1.12e-137	436	AT3G01810.3	AT3G01810.3 | EEIG1/EHBP1 protein amino-terminal domain protein | Chr3:289218-292557 FORWARD LENGTH=921 | 201606	AT3G01810.3	NA	AT3G01810.3	NA
3.20098e-54	0.000460061	0.534	0.397	8.11448e-51	3	Sch000007818	AT1G78380.1	70.833	74	1	216	3.72e-110	322	AT1G78380.1	AT1G78380.1 | glutathione S-transferase TAU 19 | Chr1:29486659-29487819 REVERSE LENGTH=219 | 201606	AT1G78380.1	GSTU19	AT1G78380.1	GST8 A. THALIANA GLUTATHIONE S-TRANSFERASE TAU 19 GLUTATHIONE TRANSFERASE 8 ATGSTU19
1.93658e-43	0.000429143	0.038	0.03	4.90922e-40	3	Sch000006014	AT1G23980.1	46.519	99	47	340	1.77e-82	257	AT1G23980.1	AT1G23980.1 | RING/U-box superfamily protein | Chr1:8484879-8485988 REVERSE LENGTH=369 | 201606	AT1G23980.1	NA	AT1G23980.1	NA
3.32201e-19	0.000342541	0.026	0.078	8.42131e-16	3	Sch000007936
4.27091e-192	0.000121853	0.364	0.18	1.08268e-188	3	Sch000006809	AT4G37320.1	47.937	98	1	488	1.14e-163	478	AT4G37320.1	AT4G37320.1 | cytochrome P450%2C family 81%2C subfamily D%2C polypeptide 5 | Chr4:17559742-17561690 REVERSE LENGTH=495 | 201606	AT4G37320.1	CYP81D5	AT4G37320.1	NA

## Sheet: cluster4
p_val	avg_logFC	pct.1	pct.2	p_val_adj	cluster	gene	subject id	% identity	% query coverage	s.start	s.end	evalue	bit score	ID	ID_info	ID	geneName	ID	synonym
1.76956e-267	1.58217	0.694	0.567	4.48582e-264	4	Sch000017158	AT1G16030.1	84.423	90	131	646	0	910	AT1G16030.1	AT1G16030.1 | heat shock protein 70B | Chr1:5502386-5504326 REVERSE LENGTH=646 | 201606	AT1G16030.1	Hsp70b	AT1G16030.1	NA
0	1.3744	0.71	0.562	0	4	Sch000023270	AT1G53540.1	75.472	100	1	157	1.4e-83	247	AT1G53540.1	AT1G53540.1 | HSP20-like chaperones superfamily protein | Chr1:19980510-19980983 FORWARD LENGTH=157 | 201606	AT1G53540.1	NA	AT1G53540.1	NA
0	1.29698	0.763	0.564	0	4	Sch000025227	AT2G28710.1	50	94	1	145	3.56e-38	130	AT2G28710.1	AT2G28710.1 | C2H2-type zinc finger family protein | Chr2:12322974-12323444 FORWARD LENGTH=156 | 201606	AT2G28710.1	NA	AT2G28710.1	NA
0	1.19613	0.759	0.532	0	4	Sch000014633	AT2G43820.1	47.461	96	6	448	2.16e-142	420	AT2G43820.1	AT2G43820.1 | UDP-glucosyltransferase 74F2 | Chr2:18152279-18153715 FORWARD LENGTH=449 | 201606	AT2G43820.1	UGT74F2	AT2G43820.1	ATSAGT1 SAGT1 UDP-glucose:salicylic acid glucosyltransferase 1 Arabidopsis thaliana salicylic acid glucosyltransferase 1 GT salicylic acid glucosyltransferase 1 SGT1
0	1.17004	0.944	0.71	0	4	Sch000000231	AT5G55050.1	50.437	89	35	374	7.88e-108	325	AT5G55050.1	AT5G55050.1 | GDSL-like Lipase/Acylhydrolase superfamily protein | Chr5:22337745-22339741 FORWARD LENGTH=376 | 201606	AT5G55050.1	NA	AT5G55050.1	NA
0	1.13387	0.762	0.518	0	4	Sch000010327	AT2G20560.1	70.997	99	29	336	7.14e-162	460	AT2G20560.1	AT2G20560.1 | DNAJ heat shock family protein | Chr2:8848353-8849815 REVERSE LENGTH=337 | 201606	AT2G20560.1	NA	AT2G20560.1	NA
0	1.12668	0.953	0.799	0	4	Sch000027711	AT3G12580.1	93.738	88	141	650	0	956	AT3G12580.1	AT3G12580.1 | heat shock protein 70 | Chr3:3991487-3993689 REVERSE LENGTH=650 | 201606	AT3G12580.1	HSP70	AT3G12580.1	ATHSP70 ARABIDOPSIS HEAT SHOCK PROTEIN 70
6.82364e-143	1.10853	0.558	0.49	1.72979e-139	4	Sch000025605	AT1G53540.1	73.585	100	1	157	4.26e-83	246	AT1G53540.1	AT1G53540.1 | HSP20-like chaperones superfamily protein | Chr1:19980510-19980983 FORWARD LENGTH=157 | 201606	AT1G53540.1	NA	AT1G53540.1	NA
0	1.09256	0.874	0.7	0	4	Sch000001184	AT1G12060.1	34.81	49	17	155	1.12e-21	92.4	AT1G12060.1	AT1G12060.1 | BCL-2-associated athanogene 5 | Chr1:4076334-4076981 FORWARD LENGTH=215 | 201606	AT1G12060.1	BAG5	AT1G12060.1	BCL-2-associated athanogene 5 ATBAG5
2.5972e-219	1.09173	0.742	0.646	6.58391e-216	4	Sch000007573	AT4G37980.1	72.334	77	8	354	8.7e-173	493	AT4G37980.1	AT4G37980.1 | cinnamyl alcohol dehydrogenase 7 | Chr4:17852670-17854302 FORWARD LENGTH=357 | 201606	AT4G37980.1	ELI3-1	AT4G37980.1	ELICITOR-ACTIVATED GENE 3 ATCAD7 CAD7 ELI3 CINNAMYL-ALCOHOL DEHYDROGENASE 7
0	1.08512	0.818	0.63	0	4	Sch000023655	AT5G52640.1	94.393	99	1	214	2.31e-142	424	AT5G52640.1	AT5G52640.1 | heat shock-like protein | Chr5:21352557-21355147 FORWARD LENGTH=700 | 201606	AT5G52640.1	HSP90.1	AT5G52640.1	ATHS83 HSP81-1 ATHSP90.1 AtHsp90-1 HEAT SHOCK PROTEIN 83 heat shock protein 90.1 HSP81.1 HSP83 HEAT SHOCK PROTEIN 81-1 HEAT SHOCK PROTEIN 90-1
0	1.06952	0.857	0.637	0	4	Sch000004414	AT4G14090.1	43.64	97	13	454	2.81e-120	363	AT4G14090.1	AT4G14090.1 | UDP-Glycosyltransferase superfamily protein | Chr4:8122434-8123804 REVERSE LENGTH=456 | 201606	AT4G14090.1	NA	AT4G14090.1	NA
2.30055e-163	1.0387	0.593	0.515	5.8319e-160	4	Sch000019440	AT2G46240.1	29.2	57	261	673	1.15e-35	147	AT2G46240.1	AT2G46240.1 | BCL-2-associated athanogene 6 | Chr2:18986586-18989827 FORWARD LENGTH=1043 | 201606	AT2G46240.1	BAG6	AT2G46240.1	ARABIDOPSIS THALIANA BCL-2-ASSOCIATED ATHANOGENE 6 ATBAG6
0	1.03796	0.914	0.633	0	4	Sch000021533	AT5G20910.1	66.013	98	14	310	1.97e-131	381	AT5G20910.1	AT5G20910.1 | RING/U-box superfamily protein | Chr5:7092663-7094310 REVERSE LENGTH=310 | 201606	AT5G20910.1	AIP2	AT5G20910.1	NA
4.72279e-107	1.02695	0.513	0.458	1.19723e-103	4	Sch000012313	AT4G27670.1	54.113	99	9	227	2.34e-76	234	AT4G27670.1	AT4G27670.1 | heat shock protein 21 | Chr4:13819048-13819895 REVERSE LENGTH=227 | 201606	AT4G27670.1	HSP21	AT4G27670.1	NA
0	1.01232	0.751	0.543	0	4	Sch000015153	AT5G54160.1	57.637	99	16	361	3.38e-145	419	AT5G54160.1	AT5G54160.1 | O-methyltransferase 1 | Chr5:21982075-21984167 FORWARD LENGTH=363 | 201606	AT5G54160.1	OMT1	AT5G54160.1	OMT3 COMT1 caffeate O-methyltransferase 1 O-methyltransferase 1 ATOMT1 AtCOMT O-methyltransferase 3
2.13234e-267	1.00139	0.64	0.49	5.40549e-264	4	Sch000003395	AT5G51440.1	52.358	99	4	210	7.11e-59	187	AT5G51440.1	AT5G51440.1 | HSP20-like chaperones superfamily protein | Chr5:20891242-20892013 FORWARD LENGTH=210 | 201606	AT5G51440.1	NA	AT5G51440.1	NA
1.31165e-174	0.990635	0.57	0.499	3.32504e-171	4	Sch000026215	AT1G74310.1	86.127	99	1	896	0	1585	AT1G74310.1	AT1G74310.1 | heat shock protein 101 | Chr1:27936715-27939862 REVERSE LENGTH=911 | 201606	AT1G74310.1	HSP101	AT1G74310.1	HOT1 ATHSP101 heat shock protein 101
1.21034e-169	0.99043	0.561	0.484	3.06821e-166	4	Sch000015888	AT4G27670.1	39.091	98	7	226	3.66e-43	148	AT4G27670.1	AT4G27670.1 | heat shock protein 21 | Chr4:13819048-13819895 REVERSE LENGTH=227 | 201606	AT4G27670.1	HSP21	AT4G27670.1	NA
0	0.974203	0.871	0.605	0	4	Sch000015322	AT5G22060.1	67.619	100	210	419	1.21e-93	288	AT5G22060.1	AT5G22060.1 | DNAJ homologue 2 | Chr5:7303798-7305668 REVERSE LENGTH=419 | 201606	AT5G22060.1	J2	AT5G22060.1	ATJ2 ARABIDOPSIS THALIANA DNAJ HOMOLOGUE 2
0	0.964013	0.817	0.609	0	4	Sch000029039	AT4G34131.1	46.869	99	7	481	2.42e-149	439	AT4G34131.1	AT4G34131.1 | UDP-glucosyl transferase 73B3 | Chr4:16343268-16344713 REVERSE LENGTH=481 | 201606	AT4G34131.1	UGT73B3	AT4G34131.1	NA
0	0.925175	0.874	0.636	0	4	Sch000029388	AT5G16010.1	51.685	98	2	268	3.92e-88	267	AT5G16010.1	AT5G16010.1 | 3-oxo-5-alpha-steroid 4-dehydrogenase family protein | Chr5:5227982-5229012 FORWARD LENGTH=268 | 201606	AT5G16010.1	NA	AT5G16010.1	NA
0	0.9119	0.923	0.708	0	4	Sch000003514
0	0.903167	0.806	0.582	0	4	Sch000016376	AT4G02450.2	65.323	51	1	124	1.18e-50	169	AT4G02450.2	AT4G02450.2 | HSP20-like chaperones superfamily protein | Chr4:1073987-1075765 REVERSE LENGTH=240 | 201606	AT4G02450.2	NA	AT4G02450.2	NA
4.14261e-260	0.900661	0.679	0.522	1.05015e-256	4	Sch000013908	AT2G41380.1	57.736	91	1	265	8.66e-105	310	AT2G41380.1	AT2G41380.1 | S-adenosyl-L-methionine-dependent methyltransferases superfamily protein | Chr2:17251981-17252886 FORWARD LENGTH=269 | 201606	AT2G41380.1	NA	AT2G41380.1	NA
0	0.889877	0.723	0.548	0	4	Sch000027709	AT2G15490.1	30.522	99	2	482	1.31e-60	209	AT2G15490.1	AT2G15490.1 | UDP-glycosyltransferase 73B4 | Chr2:6761750-6763398 FORWARD LENGTH=484 | 201606	AT2G15490.1	UGT73B4	AT2G15490.1	NA
6.53307e-297	0.880239	0.784	0.627	1.65613e-293	4	Sch000009545	AT1G68040.1	39.831	99	10	363	2.47e-84	263	AT1G68040.1	AT1G68040.1 | S-adenosyl-L-methionine-dependent methyltransferases superfamily protein | Chr1:25502876-25505224 FORWARD LENGTH=363 | 201606	AT1G68040.1	NA	AT1G68040.1	NA
0	0.879596	0.777	0.535	0	4	Sch000024619	AT2G32300.1	37.5	74	1	150	6.16e-24	97.8	AT2G32300.1	AT2G32300.1 | uclacyanin 1 | Chr2:13722510-13723464 FORWARD LENGTH=261 | 201606	AT2G32300.1	UCC1	AT2G32300.1	NA
1.11186e-245	0.875451	0.571	0.458	2.81857e-242	4	Sch000000130	AT5G52640.1	89.447	95	1	199	7.34e-119	363	AT5G52640.1	AT5G52640.1 | heat shock-like protein | Chr5:21352557-21355147 FORWARD LENGTH=700 | 201606	AT5G52640.1	HSP90.1	AT5G52640.1	ATHS83 HSP81-1 ATHSP90.1 AtHsp90-1 HEAT SHOCK PROTEIN 83 heat shock protein 90.1 HSP81.1 HSP83 HEAT SHOCK PROTEIN 81-1 HEAT SHOCK PROTEIN 90-1
0	0.872297	0.884	0.673	0	4	Sch000004379	AT2G34460.1	68.99	97	2	278	4.63e-135	388	AT2G34460.1	AT2G34460.1 | NAD(P)-binding Rossmann-fold superfamily protein | Chr2:14529635-14530732 FORWARD LENGTH=280 | 201606	AT2G34460.1	NA	AT2G34460.1	NA
0	0.86707	0.848	0.685	0	4	Sch000012572	AT3G25230.1	81.056	95	4	550	0	891	AT3G25230.1	AT3G25230.1 | rotamase FKBP 1 | Chr3:9188257-9191137 FORWARD LENGTH=551 | 201606	AT3G25230.1	ROF1	AT3G25230.1	FKBP62 ATFKBP62 FK506 BINDING PROTEIN 62
0	0.86606	0.809	0.619	0	4	Sch000019138	AT4G13180.1	62.934	98	7	263	3.4e-122	353	AT4G13180.1	AT4G13180.1 | NAD(P)-binding Rossmann-fold superfamily protein | Chr4:7657373-7658164 REVERSE LENGTH=263 | 201606	AT4G13180.1	NA	AT4G13180.1	NA
8.95536e-32	0.860832	0.498	0.534	2.27018e-28	4	Sch000023324
0	0.855518	0.939	0.755	0	4	Sch000006792
0	0.849331	0.992	0.943	0	4	Sch000005613	AT4G37990.1	70.029	98	8	354	1.75e-164	468	AT4G37990.1	AT4G37990.1 | cinnamyl alcohol dehydrogenase 8 | Chr4:17855964-17857388 FORWARD LENGTH=359 | 201606	AT4G37990.1	ELI3-2	AT4G37990.1	CINNAMYL-ALCOHOL DEHYDROGENASE B2 ELICITOR-ACTIVATED GENE 3 ARABIDOPSIS THALIANA CINNAMYL-ALCOHOL DEHYDROGENASE 8 ELI3 ATCAD8 CAD-B2
0	0.849026	0.843	0.621	0	4	Sch000028632	AT2G40890.1	69.488	99	1	508	0	768	AT2G40890.1	AT2G40890.1 | cytochrome P450%2C family 98%2C subfamily A%2C polypeptide 3 | Chr2:17058291-17060532 REVERSE LENGTH=508 | 201606	AT2G40890.1	CYP98A3	AT2G40890.1	REF8 REDUCED EPIDERMAL FLUORESCENCE 8
2.0891e-178	0.827989	0.687	0.599	5.29587e-175	4	Sch000011759	AT1G15125.1	41.061	97	1	347	3.94e-81	255	AT1G15125.1	AT1G15125.1 | S-adenosyl-L-methionine-dependent methyltransferases superfamily protein | Chr1:5204625-5205912 FORWARD LENGTH=351 | 201606	AT1G15125.1	NA	AT1G15125.1	NA
0	0.806999	0.846	0.623	0	4	Sch000018441	AT3G54040.1	52.151	98	1	181	1.58e-58	185	AT3G54040.1	AT3G54040.1 | PAR1 protein | Chr3:20014032-20015299 REVERSE LENGTH=183 | 201606	AT3G54040.1	NA	AT3G54040.1	NA
1.6041e-146	0.805417	0.576	0.452	4.06638e-143	4	Sch000006640	AT1G17180.1	65.753	100	1	219	2.87e-104	304	AT1G17180.1	AT1G17180.1 | glutathione S-transferase TAU 25 | Chr1:5872208-5872958 FORWARD LENGTH=221 | 201606	AT1G17180.1	GSTU25	AT1G17180.1	ATGSTU25 glutathione S-transferase TAU 25
0	0.80028	0.932	0.768	0	4	Sch000017722	AT5G40370.1	66.355	80	1	103	6.96e-47	150	AT5G40370.1	AT5G40370.1 | Glutaredoxin family protein | Chr5:16147826-16149052 REVERSE LENGTH=111 | 201606	AT5G40370.1	GRXC2	AT5G40370.1	AtGRXC2
0	0.794017	0.939	0.785	0	4	Sch000002924
0	0.778134	0.923	0.731	0	4	Sch000001289
0	0.759023	0.801	0.604	0	4	Sch000024168	AT4G13830.2	44.022	93	16	192	4.62e-41	140	AT4G13830.2	AT4G13830.2 | DNAJ-like 20 | Chr4:8011518-8012577 FORWARD LENGTH=197 | 201606	AT4G13830.2	J20	AT4G13830.2	DNA J protein C26 DJC26
0	0.75825	0.638	0.431	0	4	Sch000017771	AT3G09350.1	70.845	99	1	363	0	535	AT3G09350.1	AT3G09350.1 | Fes1A | Chr3:2871216-2873109 FORWARD LENGTH=363 | 201606	AT3G09350.1	Fes1A	AT3G09350.1	NA
0	0.755448	0.876	0.623	0	4	Sch000023698	AT4G23850.1	74.198	99	4	658	0	1056	AT4G23850.1	AT4G23850.1 | AMP-dependent synthetase and ligase family protein | Chr4:12403720-12408263 REVERSE LENGTH=666 | 201606	AT4G23850.1	LACS4	AT4G23850.1	NA
0	0.754137	0.896	0.645	0	4	Sch000022342	AT3G14690.1	52.015	95	1	512	0	562	AT3G14690.1	AT3G14690.1 | cytochrome P450%2C family 72%2C subfamily A%2C polypeptide 15 | Chr3:4937410-4939310 FORWARD LENGTH=512 | 201606	AT3G14690.1	CYP72A15	AT3G14690.1	NA
0	0.752982	0.754	0.531	0	4	Sch000027774	AT4G12400.2	73.024	100	1	558	0	874	AT4G12400.2	AT4G12400.2 | stress-inducible protein | Chr4:7338866-7341239 REVERSE LENGTH=558 | 201606	AT4G12400.2	Hop3	AT4G12400.2	NA
7.36722e-218	0.751072	0.716	0.57	1.86759e-214	4	Sch000006835	AT1G76690.1	75.815	99	7	374	0	611	AT1G76690.1	AT1G76690.1 | 12-oxophytodienoate reductase 2 | Chr1:28778976-28780355 FORWARD LENGTH=374 | 201606	AT1G76690.1	OPR2	AT1G76690.1	ATOPR2 ARABIDOPSIS 12-OXOPHYTODIENOATE REDUCTASE 2
0	0.748179	0.82	0.599	0	4	Sch000016880
0	0.748083	0.94	0.741	0	4	Sch000006351	AT1G47670.1	46.377	89	37	517	8.93e-137	408	AT1G47670.1	AT1G47670.1 | Transmembrane amino acid transporter family protein | Chr1:17536834-17539486 REVERSE LENGTH=519 | 201606	AT1G47670.1	NA	AT1G47670.1	NA
0	0.741405	0.683	0.469	0	4	Sch000020624	AT1G55230.1	59.732	71	1	298	1.77e-128	377	AT1G55230.1	AT1G55230.1 | proteinase inhibitor I4%2C serpin (DUF716) | Chr1:20602895-20603797 FORWARD LENGTH=300 | 201606	AT1G55230.1	NA	AT1G55230.1	NA
7.1483e-171	0.738898	0.56	0.489	1.81209e-167	4	Sch000022803	AT1G53540.1	74.214	100	1	157	4.38e-82	243	AT1G53540.1	AT1G53540.1 | HSP20-like chaperones superfamily protein | Chr1:19980510-19980983 FORWARD LENGTH=157 | 201606	AT1G53540.1	NA	AT1G53540.1	NA
0	0.718985	0.831	0.62	0	4	Sch000006880	AT1G28480.1	56.757	76	30	137	7.2e-38	129	AT1G28480.1	AT1G28480.1 | Thioredoxin superfamily protein | Chr1:10013634-10014047 REVERSE LENGTH=137 | 201606	AT1G28480.1	GRX480	AT1G28480.1	NA
0	0.718958	0.755	0.512	0	4	Sch000011185	AT1G51410.1	58.514	99	6	325	6.32e-130	378	AT1G51410.1	AT1G51410.1 | NAD(P)-binding Rossmann-fold superfamily protein | Chr1:19059885-19061424 FORWARD LENGTH=325 | 201606	AT1G51410.1	NA	AT1G51410.1	NA
0	0.71439	0.971	0.787	0	4	Sch000010789	AT5G07990.1	40.927	99	1	512	1.46e-132	399	AT5G07990.1	AT5G07990.1 | Cytochrome P450 superfamily protein | Chr5:2560437-2562859 FORWARD LENGTH=513 | 201606	AT5G07990.1	TT7	AT5G07990.1	D501 CYP75B1 CYTOCHROME P450 75B1
0	0.71435	0.925	0.711	0	4	Sch000021735	AT4G11600.1	73.034	96	67	228	7.51e-94	277	AT4G11600.1	AT4G11600.1 | glutathione peroxidase 6 | Chr4:7010021-7011330 REVERSE LENGTH=232 | 201606	AT4G11600.1	GPX6	AT4G11600.1	ATGPX6 PHGPX glutathione peroxidase 6 LSC803
0	0.707838	0.984	0.93	0	4	Sch000023333
0	0.706123	0.824	0.621	0	4	Sch000004396	AT4G27290.2	46.043	99	3	829	0	747	AT4G27290.2	AT4G27290.2 | S-locus lectin protein kinase family protein | Chr4:13666281-13669202 FORWARD LENGTH=829 | 201606	AT4G27290.2	NA	AT4G27290.2	NA
2.78629e-32	0.706095	0.436	0.46	7.06324e-29	4	Sch000010539	AT2G44800.1	35.562	92	35	353	6.52e-64	210	AT2G44800.1	AT2G44800.1 | 2-oxoglutarate (2OG) and Fe(II)-dependent oxygenase superfamily protein | Chr2:18467004-18468551 FORWARD LENGTH=357 | 201606	AT2G44800.1	NA	AT2G44800.1	NA
0	0.703795	0.863	0.606	0	4	Sch000000826	AT1G28480.1	54.369	78	35	137	5.78e-34	118	AT1G28480.1	AT1G28480.1 | Thioredoxin superfamily protein | Chr1:10013634-10014047 REVERSE LENGTH=137 | 201606	AT1G28480.1	GRX480	AT1G28480.1	NA
0	0.703296	0.915	0.723	0	4	Sch000028098	AT3G05170.1	68.103	83	161	276	2.76e-55	179	AT3G05170.1	AT3G05170.1 | Phosphoglycerate mutase family protein | Chr3:1466738-1468219 FORWARD LENGTH=316 | 201606	AT3G05170.1	NA	AT3G05170.1	NA
0	0.702994	0.971	0.869	0	4	Sch000013051	AT2G30490.1	86.733	100	1	505	0	910	AT2G30490.1	AT2G30490.1 | cinnamate-4-hydroxylase | Chr2:12993861-12995683 REVERSE LENGTH=505 | 201606	AT2G30490.1	C4H	AT2G30490.1	REDUCED EPRDERMAL FLUORESCENCE 3 CYP73A5 CINNAMATE 4-HYDROXYLASE REF3 ATC4H
0	0.696068	0.66	0.475	0	4	Sch000008150	AT3G09270.1	47.396	95	23	214	2.72e-62	196	AT3G09270.1	AT3G09270.1 | glutathione S-transferase TAU 8 | Chr3:2848407-2849226 REVERSE LENGTH=224 | 201606	AT3G09270.1	GSTU8	AT3G09270.1	ATGSTU8 glutathione S-transferase TAU 8
1.01003e-174	0.692669	0.583	0.504	2.56042e-171	4	Sch000024156	AT1G53540.1	75.472	100	1	157	1.4e-83	247	AT1G53540.1	AT1G53540.1 | HSP20-like chaperones superfamily protein | Chr1:19980510-19980983 FORWARD LENGTH=157 | 201606	AT1G53540.1	NA	AT1G53540.1	NA
0	0.691108	0.779	0.565	0	4	Sch000002310
5.91414e-78	0.688742	0.52	0.511	1.49923e-74	4	Sch000009626	AT1G76690.1	72.222	90	177	374	1.38e-108	321	AT1G76690.1	AT1G76690.1 | 12-oxophytodienoate reductase 2 | Chr1:28778976-28780355 FORWARD LENGTH=374 | 201606	AT1G76690.1	OPR2	AT1G76690.1	ATOPR2 ARABIDOPSIS 12-OXOPHYTODIENOATE REDUCTASE 2
0	0.677863	0.984	0.915	0	4	Sch000017194	AT1G02920.1	54.369	99	3	208	6.73e-76	231	AT1G02920.1	AT1G02920.1 | glutathione S-transferase 7 | Chr1:658886-659705 REVERSE LENGTH=209 | 201606	AT1G02920.1	GSTF7	AT1G02920.1	ARABIDOPSIS GLUTATHIONE S-TRANSFERASE 11 ATGSTF7 ATGSTF8 GST11 GLUTATHIONE S-TRANSFERASE 11 ATGST11
0	0.664906	0.776	0.576	0	4	Sch000028680	AT5G64250.1	75.704	98	4	287	2.06e-160	453	AT5G64250.1	AT5G64250.1 | Aldolase-type TIM barrel family protein | Chr5:25697623-25698752 REVERSE LENGTH=293 | 201606	AT5G64250.1	NA	AT5G64250.1	NA
5.25114e-283	0.653444	0.83	0.643	1.33116e-279	4	Sch000021047	AT1G22360.1	60.833	99	6	481	0	627	AT1G22360.1	AT1G22360.1 | UDP-glucosyl transferase 85A2 | Chr1:7895068-7897527 REVERSE LENGTH=481 | 201606	AT1G22360.1	UGT85A2	AT1G22360.1	AtUGT85A2 UDP-glucosyl transferase 85A2
5.14675e-278	0.651803	0.916	0.766	1.3047e-274	4	Sch000022369	AT1G09070.1	44.923	91	1	286	7.72e-51	174	AT1G09070.1	AT1G09070.1 | soybean gene regulated by cold-2 | Chr1:2927767-2928741 FORWARD LENGTH=324 | 201606	AT1G09070.1	SRC2	AT1G09070.1	AtSRC2 SOYBEAN GENE REGULATED BY COLD-2 (AT)SRC2
0	0.649508	0.973	0.848	0	4	Sch000022420	AT5G16970.1	68.605	98	1	344	1.01e-172	488	AT5G16970.1	AT5G16970.1 | alkenal reductase | Chr5:5576291-5578001 REVERSE LENGTH=345 | 201606	AT5G16970.1	AER	AT5G16970.1	AT-AER alkenal reductase
0	0.642618	0.948	0.757	0	4	Sch000027231	AT5G63450.1	45.968	98	10	502	1.13e-151	447	AT5G63450.1	AT5G63450.1 | cytochrome P450%2C family 94%2C subfamily B%2C polypeptide 1 | Chr5:25408987-25410519 REVERSE LENGTH=510 | 201606	AT5G63450.1	CYP94B1	AT5G63450.1	NA
0	0.639739	0.815	0.586	0	4	Sch000027081	AT1G12520.1	72.614	73	79	319	8.65e-130	377	AT1G12520.1	AT1G12520.1 | copper chaperone for SOD1 | Chr1:4267277-4268900 REVERSE LENGTH=320 | 201606	AT1G12520.1	CCS	AT1G12520.1	copper chaperone for SOD1 ATCCS
1.22017e-261	0.626282	0.922	0.838	3.09313e-258	4	Sch000023625	AT1G03220.1	36.066	99	4	427	8.88e-78	251	AT1G03220.1	AT1G03220.1 | Eukaryotic aspartyl protease family protein | Chr1:787143-788444 FORWARD LENGTH=433 | 201606	AT1G03220.1	NA	AT1G03220.1	NA
2.5514e-272	0.625367	0.814	0.646	6.46779e-269	4	Sch000013269	AT1G13340.1	50.622	62	1	238	2.4e-66	218	AT1G13340.1	AT1G13340.1 | Regulator of Vps4 activity in the MVB pathway protein | Chr1:4569622-4571043 REVERSE LENGTH=409 | 201606	AT1G13340.1	NA	AT1G13340.1	NA
4.00316e-71	0.620296	0.502	0.477	1.0148e-67	4	Sch000013249	AT1G06620.1	47.222	98	11	365	1.79e-116	347	AT1G06620.1	AT1G06620.1 | 2-oxoglutarate (2OG) and Fe(II)-dependent oxygenase superfamily protein | Chr1:2025618-2027094 FORWARD LENGTH=365 | 201606	AT1G06620.1	NA	AT1G06620.1	NA
0	0.605356	0.896	0.685	0	4	Sch000025628	AT3G05950.1	48.223	88	25	221	7.65e-59	188	AT3G05950.1	AT3G05950.1 | RmlC-like cupins superfamily protein | Chr3:1781130-1781964 REVERSE LENGTH=229 | 201606	AT3G05950.1	NA	AT3G05950.1	NA
2.77646e-292	0.601376	0.769	0.59	7.03833e-289	4	Sch000006551	AT2G38310.1	75.316	75	40	196	1.67e-75	230	AT2G38310.1	AT2G38310.1 | PYR1-like 4 | Chr2:16050251-16050874 FORWARD LENGTH=207 | 201606	AT2G38310.1	PYL4	AT2G38310.1	regulatory components of ABA receptor 10 AtPYL4 RCAR10
0	0.596325	0.803	0.561	0	4	Sch000027142	AT5G42510.1	44.805	81	31	179	3.76e-37	130	AT5G42510.1	AT5G42510.1 | Disease resistance-responsive (dirigent-like protein) family protein | Chr5:16998268-16998816 REVERSE LENGTH=182 | 201606	AT5G42510.1	NA	AT5G42510.1	NA
1.57195e-214	0.591623	0.807	0.668	3.98488e-211	4	Sch000002185	AT1G60710.1	73.156	98	7	344	0	525	AT1G60710.1	AT1G60710.1 | NAD(P)-linked oxidoreductase superfamily protein | Chr1:22355073-22356627 REVERSE LENGTH=345 | 201606	AT1G60710.1	ATB2	AT1G60710.1	NA
0	0.590812	0.648	0.436	0	4	Sch000002736	AT2G35795.1	64.286	100	1	112	3.46e-45	145	AT2G35795.1	AT2G35795.1 | Chaperone DnaJ-domain superfamily protein | Chr2:15042321-15043334 FORWARD LENGTH=112 | 201606	AT2G35795.1	NA	AT2G35795.1	NA
3.519e-272	0.589187	0.691	0.497	8.92067e-269	4	Sch000000988	AT4G21990.1	73.589	96	26	458	0	691	AT4G21990.1	AT4G21990.1 | APS reductase 3 | Chr4:11657284-11658973 REVERSE LENGTH=458 | 201606	AT4G21990.1	2021-04-03	AT4G21990.1	PRH-26 PRH26 PAPS REDUCTASE HOMOLOG 26 ATAPR3
8.29982e-304	0.586272	0.675	0.484	2.10401e-300	4	Sch000028138	AT4G35180.1	44.958	96	20	478	5.5e-136	405	AT4G35180.1	AT4G35180.1 | LYS/HIS transporter 7 | Chr4:16738517-16740385 REVERSE LENGTH=478 | 201606	AT4G35180.1	LHT7	AT4G35180.1	NA
1.7158e-281	0.576163	0.679	0.482	4.34955e-278	4	Sch000001558	AT1G76500.1	76.22	53	69	232	3.83e-70	223	AT1G76500.1	AT1G76500.1 | Putative AT-hook DNA-binding family protein | Chr1:28705532-28706440 FORWARD LENGTH=302 | 201606	AT1G76500.1	SOB3	AT1G76500.1	AT-hook motif nuclear-localized protein 29 AHL29
0	0.563214	0.952	0.78	0	4	Sch000018884	AT5G03380.1	42.246	93	20	392	4.91e-61	204	AT5G03380.1	AT5G03380.1 | Heavy metal transport/detoxification superfamily protein | Chr5:832400-834301 REVERSE LENGTH=392 | 201606	AT5G03380.1	NA	AT5G03380.1	NA
7.37454e-198	0.554883	0.542	0.384	1.86945e-194	4	Sch000027317	AT5G20230.1	35.955	83	27	196	1.4e-25	100	AT5G20230.1	AT5G20230.1 | blue-copper-binding protein | Chr5:6826626-6827408 FORWARD LENGTH=196 | 201606	AT5G20230.1	BCB	AT5G20230.1	blue-copper-binding protein SENESCENCE ASSOCIATED GENE 14 SAG14 ATBCB
9.43649e-262	0.554826	0.907	0.742	2.39215e-258	4	Sch000006469	AT2G36760.1	51.992	93	14	489	0	523	AT2G36760.1	AT2G36760.1 | UDP-glucosyl transferase 73C2 | Chr2:15413042-15414532 REVERSE LENGTH=496 | 201606	AT2G36760.1	UGT73C2	AT2G36760.1	NA
4.39351e-217	0.553964	0.634	0.525	1.11375e-213	4	Sch000004691	AT3G45940.1	22.92	64	164	685	2.54e-22	103	AT3G45940.1	AT3G45940.1 | Glycosyl hydrolases family 31 protein | Chr3:16886226-16889171 REVERSE LENGTH=868 | 201606	AT3G45940.1	NA	AT3G45940.1	NA
7.95477e-190	0.553495	0.642	0.474	2.01653e-186	4	Sch000008413	AT1G17860.1	54.857	85	28	195	3.16e-64	201	AT1G17860.1	AT1G17860.1 | Kunitz family trypsin and protease inhibitor protein | Chr1:6149343-6149933 FORWARD LENGTH=196 | 201606	AT1G17860.1	NA	AT1G17860.1	NA
3.94173e-150	0.548143	0.478	0.382	9.99228e-147	4	Sch000006550	AT5G49910.1	83.26	98	42	718	0	1130	AT5G49910.1	AT5G49910.1 | chloroplast heat shock protein 70-2 | Chr5:20303470-20306295 FORWARD LENGTH=718 | 201606	AT5G49910.1	cpHsc70-2	AT5G49910.1	HSC70-7 HEAT SHOCK PROTEIN 70-7
1.41791e-126	0.547029	0.631	0.558	3.5944e-123	4	Sch000018586	AT5G42560.1	55.09	66	1	167	4.1e-69	218	AT5G42560.1	AT5G42560.1 | Abscisic acid-responsive (TB2/DP1%2C HVA22) family protein | Chr5:17015573-17016969 FORWARD LENGTH=296 | 201606	AT5G42560.1	NA	AT5G42560.1	NA
9.10171e-252	0.546395	0.664	0.506	2.30728e-248	4	Sch000005159
0	0.542902	0.916	0.699	0	4	Sch000024617	AT1G68570.1	55.026	94	2	583	0	668	AT1G68570.1	AT1G68570.1 | Major facilitator superfamily protein | Chr1:25746811-25750110 FORWARD LENGTH=596 | 201606	AT1G68570.1	NA	AT1G68570.1	NPF3.1 NRT1/ PTR family 3.1 AtNPF3.1
0	0.541258	0.834	0.595	0	4	Sch000008473	AT1G62300.1	51.744	92	59	551	2e-130	395	AT1G62300.1	AT1G62300.1 | WRKY family transcription factor | Chr1:23016887-23019155 REVERSE LENGTH=553 | 201606	AT1G62300.1	WRKY6	AT1G62300.1	NA
1.51062e-151	0.540339	0.78	0.665	3.82942e-148	4	Sch000024810	AT5G12020.1	65.772	94	7	155	1.98e-54	172	AT5G12020.1	AT5G12020.1 | 17.6 kDa class II heat shock protein | Chr5:3882409-3882876 REVERSE LENGTH=155 | 201606	AT5G12020.1	HSP17.6II	AT5G12020.1	NA
6.07525e-285	0.532546	0.838	0.625	1.54008e-281	4	Sch000026653	AT2G28710.1	46.961	93	1	156	1.45e-37	130	AT2G28710.1	AT2G28710.1 | C2H2-type zinc finger family protein | Chr2:12322974-12323444 FORWARD LENGTH=156 | 201606	AT2G28710.1	NA	AT2G28710.1	NA
7.09887e-142	0.52821	0.562	0.479	1.79956e-138	4	Sch000020429	AT2G36970.1	47.379	93	8	474	1.2e-152	449	AT2G36970.1	AT2G36970.1 | UDP-Glycosyltransferase superfamily protein | Chr2:15529050-15530712 FORWARD LENGTH=490 | 201606	AT2G36970.1	NA	AT2G36970.1	NA
5.39043e-196	0.522753	0.652	0.497	1.36647e-192	4	Sch000026267	AT5G20230.1	45.714	65	23	123	2.21e-23	93.6	AT5G20230.1	AT5G20230.1 | blue-copper-binding protein | Chr5:6826626-6827408 FORWARD LENGTH=196 | 201606	AT5G20230.1	BCB	AT5G20230.1	blue-copper-binding protein SENESCENCE ASSOCIATED GENE 14 SAG14 ATBCB
8.54545e-136	0.521217	0.761	0.645	2.16627e-132	4	Sch000015457	AT5G25880.1	80.442	82	1	588	0	1000	AT5G25880.1	AT5G25880.1 | NADP-malic enzyme 3 | Chr5:9024549-9028260 FORWARD LENGTH=588 | 201606	AT5G25880.1	NADP-ME3	AT5G25880.1	ATNADP-ME3 Arabidopsis thaliana NADP-malic enzyme 3
6.59998e-196	0.514629	0.651	0.555	1.6731e-192	4	Sch000004442	AT1G26800.1	52.239	96	1	185	1.33e-57	184	AT1G26800.1	AT1G26800.1 | RING/U-box superfamily protein | Chr1:9285576-9286190 REVERSE LENGTH=204 | 201606	AT1G26800.1	NA	AT1G26800.1	NA
2.74512e-204	0.511167	0.788	0.648	6.95887e-201	4	Sch000020120	AT1G23740.1	63.987	100	78	386	2.67e-135	393	AT1G23740.1	AT1G23740.1 | Oxidoreductase%2C zinc-binding dehydrogenase family protein | Chr1:8398245-8399656 REVERSE LENGTH=386 | 201606	AT1G23740.1	AOR	AT1G23740.1	NA
2.57703e-195	0.507326	0.641	0.495	6.53277e-192	4	Sch000029114	AT2G15490.3	45.885	98	2	477	4.62e-154	452	AT2G15490.3	AT2G15490.3 | UDP-glycosyltransferase 73B4 | Chr2:6761750-6763398 FORWARD LENGTH=481 | 201606	AT2G15490.3	UGT73B4	AT2G15490.3	NA
1.2129e-230	0.504503	0.59	0.439	3.0747e-227	4	Sch000027011
9.70135e-251	0.50412	0.594	0.398	2.45929e-247	4	Sch000000995	AT2G43120.1	69.836	91	18	321	5.5e-153	437	AT2G43120.1	AT2G43120.1 | RmlC-like cupins superfamily protein | Chr2:17927339-17928871 FORWARD LENGTH=321 | 201606	AT2G43120.1	NA	AT2G43120.1	PRN2 PIRIN2
4.84489e-76	0.503814	0.45	0.409	1.22818e-72	4	Sch000004219	AT5G06740.1	40.729	84	28	635	3.02e-153	465	AT5G06740.1	AT5G06740.1 | Concanavalin A-like lectin protein kinase family protein | Chr5:2084094-2086052 FORWARD LENGTH=652 | 201606	AT5G06740.1	NA	AT5G06740.1	L-type lectin receptor kinase S.5 LecRK-S.5
3.48718e-120	0.502331	0.603	0.512	8.83999e-117	4	Sch000023248
7.1728e-305	0.498827	0.651	0.419	1.8183e-301	4	Sch000010876	AT1G08410.1	66.332	99	1	584	0	782	AT1G08410.1	AT1G08410.1 | P-loop containing nucleoside triphosphate hydrolases superfamily protein | Chr1:2646307-2649106 FORWARD LENGTH=589 | 201606	AT1G08410.1	NA	AT1G08410.1	LSG1-2 yeast Lsg1 orthologue 2
3.6562e-97	0.497029	0.521	0.464	9.26846e-94	4	Sch000010420	AT2G46960.2	38.767	96	24	517	1.07e-123	376	AT2G46960.2	AT2G46960.2 | cytochrome P450%2C family 709%2C subfamily B%2C polypeptide 1 | Chr2:19292295-19294212 REVERSE LENGTH=519 | 201606	AT2G46960.2	CYP709B1	AT2G46960.2	NA
6.73488e-148	0.496608	0.578	0.479	1.70729e-144	4	Sch000021566	AT4G24000.1	35.302	98	19	719	2.87e-151	462	AT4G24000.1	AT4G24000.1 | cellulose synthase like G2 | Chr4:12462142-12465471 FORWARD LENGTH=722 | 201606	AT4G24000.1	CSLG2	AT4G24000.1	ATCSLG2 ARABIDOPSIS THALIANA CELLULOSE SYNTHASE LIKE G2
1.55447e-231	0.489165	0.557	0.392	3.94058e-228	4	Sch000006340	AT1G16130.1	44.714	91	35	696	0	558	AT1G16130.1	AT1G16130.1 | wall associated kinase-like 2 | Chr1:5525634-5528047 FORWARD LENGTH=748 | 201606	AT1G16130.1	WAKL2	AT1G16130.1	NA
5.99488e-164	0.486231	0.896	0.76	1.5197e-160	4	Sch000009399	AT3G25770.1	56.621	87	37	253	7.94e-82	249	AT3G25770.1	AT3G25770.1 | allene oxide cyclase 2 | Chr3:9406975-9407839 FORWARD LENGTH=253 | 201606	AT3G25770.1	AOC2	AT3G25770.1	NA
5.57846e-102	0.483338	0.671	0.552	1.41414e-98	4	Sch000020911	AT3G23230.1	57.143	89	14	139	2.82e-39	132	AT3G23230.1	AT3G23230.1 | Integrase-type DNA-binding superfamily protein | Chr3:8289647-8290066 REVERSE LENGTH=139 | 201606	AT3G23230.1	TDR1	AT3G23230.1	ERF98 Ethylene Response Factor 98 AtERF98 AtTDR1
5.00609e-213	0.482703	0.554	0.417	1.26904e-209	4	Sch000015829	AT3G48850.1	72.365	96	4	352	0	517	AT3G48850.1	AT3G48850.1 | phosphate transporter 3%3B2 | Chr3:18114759-18116420 REVERSE LENGTH=363 | 201606	AT3G48850.1	PHT3;2	AT3G48850.1	MPT2 mitochondrial phosphate transporter 2
2.03509e-246	0.473464	0.636	0.431	5.15894e-243	4	Sch000004360	AT1G69490.1	68.981	74	7	222	1.57e-106	314	AT1G69490.1	AT1G69490.1 | NAC-like%2C activated by AP3/PI | Chr1:26122233-26123222 FORWARD LENGTH=268 | 201606	AT1G69490.1	NAP	AT1G69490.1	ACTIVATED BY AP3/PI NAC-LIKE ATNAP ANAC029 Arabidopsis NAC domain containing protein 29
6.93135e-51	0.47174	0.499	0.503	1.7571e-47	4	Sch000027664	AT5G47220.1	50.265	76	6	191	9.66e-51	167	AT5G47220.1	AT5G47220.1 | ethylene responsive element binding factor 2 | Chr5:19172023-19172754 REVERSE LENGTH=243 | 201606	AT5G47220.1	ERF2	AT5G47220.1	ETHYLENE RESPONSE FACTOR- 2 ETHYLENE RESPONSIVE ELEMENT BINDING FACTOR 2 ATERF2 ATERF-2
7.61233e-121	0.46565	0.607	0.538	1.92973e-117	4	Sch000020515	AT2G36970.1	48.729	97	7	474	9.39e-162	471	AT2G36970.1	AT2G36970.1 | UDP-Glycosyltransferase superfamily protein | Chr2:15529050-15530712 FORWARD LENGTH=490 | 201606	AT2G36970.1	NA	AT2G36970.1	NA
6.30813e-202	0.46213	0.62	0.423	1.59911e-198	4	Sch000017830	AT1G80920.1	63.063	71	54	162	9.2e-45	148	AT1G80920.1	AT1G80920.1 | Chaperone DnaJ-domain superfamily protein | Chr1:30403863-30404549 REVERSE LENGTH=163 | 201606	AT1G80920.1	J8	AT1G80920.1	NA
4.692e-165	0.449316	0.665	0.546	1.18942e-161	4	Sch000000709	AT1G25380.2	63.277	95	10	360	4.71e-147	425	AT1G25380.2	AT1G25380.2 | NAD+ transporter 2 | Chr1:8903726-8905818 FORWARD LENGTH=363 | 201606	AT1G25380.2	NDT2	AT1G25380.2	ATNDT2 ARABIDOPSIS THALIANA NAD+ TRANSPORTER 2
5.57174e-87	0.446466	0.525	0.492	1.41244e-83	4	Sch000022473
3.92603e-107	0.444787	0.568	0.457	9.95249e-104	4	Sch000022615	AT1G19210.1	45.078	94	11	185	3.04e-39	135	AT1G19210.1	AT1G19210.1 | Integrase-type DNA-binding superfamily protein | Chr1:6626973-6627530 REVERSE LENGTH=185 | 201606	AT1G19210.1	NA	AT1G19210.1	NA
8.50884e-169	0.444336	0.66	0.524	2.15699e-165	4	Sch000023358
2.32839e-155	0.435287	0.563	0.432	5.90247e-152	4	Sch000028695	AT3G44190.1	61.972	99	9	363	8.09e-164	467	AT3G44190.1	AT3G44190.1 | FAD/NAD(P)-binding oxidoreductase family protein | Chr3:15902004-15903402 REVERSE LENGTH=367 | 201606	AT3G44190.1	NA	AT3G44190.1	NA
1.48313e-215	0.434909	0.689	0.523	3.75975e-212	4	Sch000026708	AT3G55560.1	54.375	100	1	310	9.18e-72	227	AT3G55560.1	AT3G55560.1 | AT-hook protein of GA feedback 2 | Chr3:20604904-20605836 REVERSE LENGTH=310 | 201606	AT3G55560.1	AGF2	AT3G55560.1	AT-hook motif nuclear-localized protein 15 AHL15
3.31736e-255	0.424404	0.895	0.694	8.40951e-252	4	Sch000019972	AT2G36690.2	56.743	100	1	365	2.59e-157	452	AT2G36690.2	AT2G36690.2 | 2-oxoglutarate (2OG) and Fe(II)-dependent oxygenase superfamily protein | Chr2:15379930-15381987 FORWARD LENGTH=366 | 201606	AT2G36690.2	NA	AT2G36690.2	NA
1.34277e-180	0.424241	0.565	0.481	3.40391e-177	4	Sch000026672	AT1G15125.1	44.444	90	1	319	2.5e-88	273	AT1G15125.1	AT1G15125.1 | S-adenosyl-L-methionine-dependent methyltransferases superfamily protein | Chr1:5204625-5205912 FORWARD LENGTH=351 | 201606	AT1G15125.1	NA	AT1G15125.1	NA
1.56823e-161	0.418709	0.531	0.425	3.97547e-158	4	Sch000026005	AT1G22380.1	38.763	99	1	480	4.66e-117	357	AT1G22380.1	AT1G22380.1 | UDP-glucosyl transferase 85A3 | Chr1:7900522-7902332 REVERSE LENGTH=488 | 201606	AT1G22380.1	UGT85A3	AT1G22380.1	UDP-glucosyl transferase 85A3 AtUGT85A3
7.0786e-186	0.418617	0.689	0.589	1.79442e-182	4	Sch000020183	AT2G36970.1	49.076	100	1	479	2.23e-159	465	AT2G36970.1	AT2G36970.1 | UDP-Glycosyltransferase superfamily protein | Chr2:15529050-15530712 FORWARD LENGTH=490 | 201606	AT2G36970.1	NA	AT2G36970.1	NA
4.52571e-175	0.416712	0.653	0.574	1.14727e-171	4	Sch000007306
3.06968e-155	0.4093	0.653	0.549	7.78164e-152	4	Sch000014817	AT2G02800.2	68.647	81	65	366	9.31e-156	449	AT2G02800.2	AT2G02800.2 | protein kinase 2B | Chr2:796889-799250 REVERSE LENGTH=426 | 201606	AT2G02800.2	APK2B	AT2G02800.2	kinase 2 Kin2
1.25681e-141	0.402914	0.682	0.548	3.186e-138	4	Sch000001376	AT4G27280.1	65.138	93	19	127	2.69e-45	146	AT4G27280.1	AT4G27280.1 | Calcium-binding EF-hand family protein | Chr4:13663770-13664162 REVERSE LENGTH=130 | 201606	AT4G27280.1	NA	AT4G27280.1	NA
1.50922e-55	0.39638	0.456	0.425	3.82586e-52	4	Sch000026378	AT1G22400.1	43.131	93	171	478	1.53e-82	262	AT1G22400.1	AT1G22400.1 | UDP-Glycosyltransferase superfamily protein | Chr1:7903851-7906607 REVERSE LENGTH=489 | 201606	AT1G22400.1	UGT85A1	AT1G22400.1	NA
2.21153e-187	0.392632	0.613	0.486	5.60624e-184	4	Sch000013834	AT1G53350.1	27.123	83	55	873	3.96e-64	234	AT1G53350.1	AT1G53350.1 | Disease resistance protein (CC-NBS-LRR class) family | Chr1:19903899-19906912 FORWARD LENGTH=906 | 201606	AT1G53350.1	NA	AT1G53350.1	NA
1.02569e-227	0.39116	0.696	0.527	2.60013e-224	4	Sch000012128	AT3G11840.1	40.848	99	6	445	2.84e-101	312	AT3G11840.1	AT3G11840.1 | E3 ubiquitin-protein ligase PUB24-like protein | Chr3:3736578-3738208 REVERSE LENGTH=456 | 201606	AT3G11840.1	PUB24	AT3G11840.1	NA
1.52505e-27	0.390731	0.393	0.407	3.866e-24	4	Sch000012707	AT5G56970.1	45.618	54	25	517	4.45e-138	424	AT5G56970.1	AT5G56970.1 | cytokinin oxidase 3 | Chr5:23044944-23048245 REVERSE LENGTH=523 | 201606	AT5G56970.1	CKX3	AT5G56970.1	ATCKX3
3.01064e-88	0.390554	0.473	0.415	7.63198e-85	4	Sch000012795	AT1G21230.1	51.872	100	366	733	2.73e-115	355	AT1G21230.1	AT1G21230.1 | wall associated kinase 5 | Chr1:7429980-7432346 FORWARD LENGTH=733 | 201606	AT1G21230.1	WAK5	AT1G21230.1	NA
2.11716e-211	0.390481	0.843	0.684	5.36699e-208	4	Sch000012327	AT1G14550.1	63.291	99	8	321	1.56e-145	417	AT1G14550.1	AT1G14550.1 | Peroxidase superfamily protein | Chr1:4979028-4980324 FORWARD LENGTH=321 | 201606	AT1G14550.1	NA	AT1G14550.1	NA
2.69902e-106	0.388684	0.508	0.41	6.84202e-103	4	Sch000021053	AT5G24110.1	39.419	69	13	225	1.23e-43	155	AT5G24110.1	AT5G24110.1 | WRKY DNA-binding protein 30 | Chr5:8153416-8154633 REVERSE LENGTH=303 | 201606	AT5G24110.1	WRKY30	AT5G24110.1	ATWRKY30 ARABIDOPSIS THALIANA WRKY DNA-BINDING PROTEIN 30
1.10011e-88	0.382836	0.593	0.533	2.78877e-85	4	Sch000023662	AT5G42020.1	89.561	99	9	668	0	1216	AT5G42020.1	AT5G42020.1 | Heat shock protein 70 (Hsp 70) family protein | Chr5:16807697-16810480 REVERSE LENGTH=668 | 201606	AT5G42020.1	BIP2	AT5G42020.1	NA
2.2554e-184	0.377027	0.634	0.507	5.71744e-181	4	Sch000025608	AT3G13790.1	59.924	99	62	584	0	646	AT3G13790.1	AT3G13790.1 | Glycosyl hydrolases family 32 protein | Chr3:4533084-4535831 REVERSE LENGTH=584 | 201606	AT3G13790.1	ATBFRUCT1	AT3G13790.1	NA
2.92206e-25	0.376029	0.419	0.43	7.40743e-22	4	Sch000028123	AT1G53540.1	68.153	100	1	157	3.25e-69	210	AT1G53540.1	AT1G53540.1 | HSP20-like chaperones superfamily protein | Chr1:19980510-19980983 FORWARD LENGTH=157 | 201606	AT1G53540.1	NA	AT1G53540.1	NA
3.06459e-122	0.375716	0.543	0.45	7.76874e-119	4	Sch000009844
1.13332e-168	0.374686	0.702	0.561	2.87297e-165	4	Sch000001325	AT2G42760.1	48.837	56	140	266	6.64e-31	117	AT2G42760.1	AT2G42760.1 | DUF1685 family protein | Chr2:17796382-17797185 REVERSE LENGTH=267 | 201606	AT2G42760.1	NA	AT2G42760.1	NA
1.52809e-169	0.370323	0.551	0.434	3.8737e-166	4	Sch000028874	AT5G64510.1	65.501	98	9	424	0	557	AT5G64510.1	AT5G64510.1 | tunicamycin induced protein | Chr5:25784592-25786152 FORWARD LENGTH=424 | 201606	AT5G64510.1	TIN1	AT5G64510.1	NA
2.83817e-196	0.367785	0.733	0.589	7.19477e-193	4	Sch000026400	AT5G02070.1	52.215	97	33	655	0	641	AT5G02070.1	AT5G02070.1 | Protein kinase family protein | Chr5:405895-408220 REVERSE LENGTH=657 | 201606	AT5G02070.1	NA	AT5G02070.1	NA
1.13315e-85	0.360333	0.457	0.4	2.87253e-82	4	Sch000000268
9.33228e-118	0.359115	0.438	0.357	2.36573e-114	4	Sch000028169	AT1G17870.1	74.913	99	3	571	0	807	AT1G17870.1	AT1G17870.1 | ethylene-dependent gravitropism-deficient and yellow-green-like 3 | Chr1:6150036-6152185 REVERSE LENGTH=573 | 201606	AT1G17870.1	EGY3	AT1G17870.1	ETHYLENE-DEPENDENT GRAVITROPISM-DEFICIENT AND YELLOW-GREEN-LIKE 3 ATEGY3
3.28246e-173	0.357849	0.658	0.496	8.32103e-170	4	Sch000002866	AT2G31180.1	38.947	99	58	243	1.24e-30	114	AT2G31180.1	AT2G31180.1 | myb domain protein 14 | Chr2:13286806-13288175 REVERSE LENGTH=249 | 201606	AT2G31180.1	MYB14	AT2G31180.1	ARABIDOPSIS THALIANA MYB DOMAIN PROTEIN 14 ATMYB14 MYB14AT
5.86e-157	0.354194	0.464	0.349	1.48551e-153	4	Sch000012167	AT1G21230.1	36.051	85	3	515	2.96e-87	290	AT1G21230.1	AT1G21230.1 | wall associated kinase 5 | Chr1:7429980-7432346 FORWARD LENGTH=733 | 201606	AT1G21230.1	WAK5	AT1G21230.1	NA
4.07952e-183	0.347728	0.714	0.54	1.03416e-179	4	Sch000006010	AT4G37260.1	44.444	98	6	320	6.3e-86	265	AT4G37260.1	AT4G37260.1 | myb domain protein 73 | Chr4:17540602-17541564 FORWARD LENGTH=320 | 201606	AT4G37260.1	MYB73	AT4G37260.1	ATMYB73
6.25152e-232	0.346564	0.735	0.535	1.58476e-228	4	Sch000018757	AT5G10170.1	89.804	100	1	510	0	971	AT5G10170.1	AT5G10170.1 | myo-inositol-1-phosphate synthase 3 | Chr5:3187538-3190161 REVERSE LENGTH=510 | 201606	AT5G10170.1	MIPS3	AT5G10170.1	MYO-INOSITOL-1-PHOSTPATE SYNTHASE 3 ATMIPS3
1.50629e-162	0.345957	0.738	0.601	3.81845e-159	4	Sch000001550	AT2G32240.1	42.319	97	48	1333	0	752	AT2G32240.1	AT2G32240.1 | early endosome antigen | Chr2:13684614-13689330 REVERSE LENGTH=1333 | 201606	AT2G32240.1	NA	AT2G32240.1	NA
7.08536e-15	0.345805	0.337	0.327	1.79614e-11	4	Sch000010380	AT3G48280.1	47.934	98	8	486	1.66e-160	469	AT3G48280.1	AT3G48280.1 | cytochrome P450%2C family 71%2C subfamily A%2C polypeptide 25 | Chr3:17879594-17881164 FORWARD LENGTH=490 | 201606	AT3G48280.1	CYP71A25	AT3G48280.1	NA
1.21378e-131	0.344009	0.56	0.466	3.07694e-128	4	Sch000020058	AT4G01870.2	58.045	99	52	701	0	791	AT4G01870.2	AT4G01870.2 | tolB protein-like protein | Chr4:808473-810578 REVERSE LENGTH=701 | 201606	AT4G01870.2	NA	AT4G01870.2	NA
2.38985e-275	0.342019	0.764	0.543	6.05827e-272	4	Sch000014991	AT5G10980.1	100	99	24	136	2.66e-78	231	AT5G10980.1	AT5G10980.1 | Histone superfamily protein | Chr5:3472591-3473349 REVERSE LENGTH=136 | 201606	AT5G10980.1	NA	AT5G10980.1	H3.3 histone 3.3
9.1829e-183	0.338983	0.711	0.514	2.32787e-179	4	Sch000000230	AT1G61800.1	80.172	89	49	388	0	554	AT1G61800.1	AT1G61800.1 | glucose-6-phosphate/phosphate translocator 2 | Chr1:22824527-22826459 FORWARD LENGTH=388 | 201606	AT1G61800.1	GPT2	AT1G61800.1	ATGPT2 ARABIDOPSIS GLUCOSE-6-PHOSPHATE/PHOSPHATE TRANSLOCATOR 2
4.85503e-208	0.336097	0.824	0.642	1.23075e-204	4	Sch000023592	AT3G54420.1	71.805	98	10	273	7.43e-138	394	AT3G54420.1	AT3G54420.1 | homolog of carrot EP3-3 chitinase | Chr3:20145935-20147034 FORWARD LENGTH=273 | 201606	AT3G54420.1	EP3	AT3G54420.1	CHITINASE CLASS IV ATEP3 CHIV ATCHITIV homolog of carrot EP3-3 chitinase
3.30828e-14	0.334701	0.465	0.508	8.3865e-11	4	Sch000024186	AT2G38870.1	48.611	100	1	70	4.27e-16	68.2	AT2G38870.1	AT2G38870.1 | Serine protease inhibitor%2C potato inhibitor I-type family protein | Chr2:16236546-16237050 REVERSE LENGTH=70 | 201606	AT2G38870.1	NA	AT2G38870.1	NA
2.0668e-117	0.331653	0.564	0.487	5.23933e-114	4	Sch000027297	AT5G06860.1	53.094	92	25	330	7.87e-106	317	AT5G06860.1	AT5G06860.1 | polygalacturonase inhibiting protein 1 | Chr5:2132373-2133434 FORWARD LENGTH=330 | 201606	AT5G06860.1	PGIP1	AT5G06860.1	ATPGIP1 POLYGALACTURONASE INHIBITING PROTEIN 1
2.00117e-133	0.32985	0.543	0.402	5.07296e-130	4	Sch000005463	AT3G09520.1	55.363	91	31	604	0	637	AT3G09520.1	AT3G09520.1 | exocyst subunit exo70 family protein H4 | Chr3:2923743-2925629 FORWARD LENGTH=628 | 201606	AT3G09520.1	EXO70H4	AT3G09520.1	exocyst subunit exo70 family protein H4 ATEXO70H4
1.63242e-104	0.326288	0.6	0.549	4.13818e-101	4	Sch000007528	AT1G78780.5	48.361	98	12	249	1.54e-83	254	AT1G78780.5	AT1G78780.5 | pathogenesis-related family protein | Chr1:29621447-29623159 REVERSE LENGTH=252 | 201606	AT1G78780.5	NA	AT1G78780.5	NA
1.65609e-103	0.3167	0.895	0.782	4.1982e-100	4	Sch000026602	AT2G16060.1	50.658	87	5	156	4.02e-42	139	AT2G16060.1	AT2G16060.1 | hemoglobin 1 | Chr2:6982782-6983522 REVERSE LENGTH=160 | 201606	AT2G16060.1	HB1	AT2G16060.1	hemoglobin 1 CLASS I HEMOGLOBIN AHB1 GLB1 ATGLB1 ARATH GLB1 NSHB1
1.84397e-64	0.314835	0.449	0.404	4.67447e-61	4	Sch000004278	AT1G30700.1	58.614	99	1	527	0	592	AT1G30700.1	AT1G30700.1 | FAD-binding Berberine family protein | Chr1:10892623-10894437 FORWARD LENGTH=527 | 201606	AT1G30700.1	NA	AT1G30700.1	NA
2.34304e-106	0.31306	0.697	0.542	5.9396e-103	4	Sch000003078	AT2G01300.1	52.83	73	43	148	6.56e-37	127	AT2G01300.1	AT2G01300.1 | mediator of RNA polymerase II transcription subunit | Chr2:151221-151691 REVERSE LENGTH=156 | 201606	AT2G01300.1	NA	AT2G01300.1	NA
1.61975e-82	0.312501	0.533	0.499	4.10608e-79	4	Sch000021412	AT2G22590.1	28.283	60	16	306	5.44e-28	116	AT2G22590.1	AT2G22590.1 | UDP-Glycosyltransferase superfamily protein | Chr2:9593012-9594424 FORWARD LENGTH=470 | 201606	AT2G22590.1	NA	AT2G22590.1	NA
6.62545e-101	0.309784	0.789	0.668	1.67955e-97	4	Sch000028076	AT5G12020.1	63.758	94	7	155	9.6e-52	166	AT5G12020.1	AT5G12020.1 | 17.6 kDa class II heat shock protein | Chr5:3882409-3882876 REVERSE LENGTH=155 | 201606	AT5G12020.1	HSP17.6II	AT5G12020.1	NA
1.62016e-23	0.306701	0.454	0.476	4.10711e-20	4	Sch000029363
3.36035e-46	0.305466	0.774	0.695	8.51848e-43	4	Sch000008452	AT4G08950.1	74.216	89	31	314	4.27e-154	439	AT4G08950.1	AT4G08950.1 | Phosphate-responsive 1 family protein | Chr4:5740378-5741322 FORWARD LENGTH=314 | 201606	AT4G08950.1	EXO	AT4G08950.1	NA
5.15129e-93	0.304497	0.55	0.488	1.30585e-89	4	Sch000004433	AT4G19880.1	76.946	89	23	356	0	570	AT4G19880.1	AT4G19880.1 | Glutathione S-transferase family protein | Chr4:10784691-10786376 REVERSE LENGTH=356 | 201606	AT4G19880.1	NA	AT4G19880.1	NA
4.66756e-188	0.302892	0.498	0.38	1.18323e-184	4	Sch000024311	AT2G15490.3	45.473	98	2	477	2.59e-153	450	AT2G15490.3	AT2G15490.3 | UDP-glycosyltransferase 73B4 | Chr2:6761750-6763398 FORWARD LENGTH=481 | 201606	AT2G15490.3	UGT73B4	AT2G15490.3	NA
1.64536e-157	0.296552	0.613	0.469	4.17098e-154	4	Sch000003075	AT2G46620.1	58.836	96	7	483	0	535	AT2G46620.1	AT2G46620.1 | P-loop containing nucleoside triphosphate hydrolases superfamily protein | Chr2:19139071-19140546 REVERSE LENGTH=491 | 201606	AT2G46620.1	NA	AT2G46620.1	NA
2.00394e-211	0.296516	0.808	0.643	5.07998e-208	4	Sch000000075	AT2G30620.1	53.247	78	55	273	1.12e-40	145	AT2G30620.1	AT2G30620.1 | winged-helix DNA-binding transcription factor family protein | Chr2:13045360-13046267 FORWARD LENGTH=273 | 201606	AT2G30620.1	NA	AT2G30620.1	NA
9.4501e-119	0.295308	0.544	0.423	2.3956e-115	4	Sch000025887	AT4G11820.2	81.385	100	1	461	0	806	AT4G11820.2	AT4G11820.2 | hydroxymethylglutaryl-CoA synthase / HMG-CoA synthase / 3-hydroxy-3-methylglutaryl coenzyme A synthase | Chr4:7109124-7111901 REVERSE LENGTH=461 | 201606	AT4G11820.2	HMGS	AT4G11820.2	FKP1 MVA1 FLAKY POLLEN 1
1.72814e-192	0.287143	0.669	0.525	4.38083e-189	4	Sch000023120
1.30077e-116	0.286517	0.735	0.638	3.29746e-113	4	Sch000008971	AT5G49700.1	55.144	79	45	276	4.34e-77	240	AT5G49700.1	AT5G49700.1 | Putative AT-hook DNA-binding family protein | Chr5:20192599-20193429 FORWARD LENGTH=276 | 201606	AT5G49700.1	NA	AT5G49700.1	AT-hook motif nuclear localized protein 17 AHL17
8.10438e-174	0.284238	0.471	0.342	2.05446e-170	4	Sch000014794	AT2G15490.1	28.189	96	2	471	5.87e-54	191	AT2G15490.1	AT2G15490.1 | UDP-glycosyltransferase 73B4 | Chr2:6761750-6763398 FORWARD LENGTH=484 | 201606	AT2G15490.1	UGT73B4	AT2G15490.1	NA
5.11373e-130	0.277311	0.651	0.537	1.29633e-126	4	Sch000010918	AT3G03530.1	62.049	98	9	535	0	665	AT3G03530.1	AT3G03530.1 | non-specific phospholipase C4 | Chr3:842686-844970 REVERSE LENGTH=538 | 201606	AT3G03530.1	NPC4	AT3G03530.1	NA
1.50653e-67	0.267951	0.376	0.286	3.81906e-64	4	Sch000003198	AT5G44440.1	48.185	96	231	527	1.74e-96	304	AT5G44440.1	AT5G44440.1 | FAD-binding Berberine family protein | Chr5:17910694-17912295 REVERSE LENGTH=533 | 201606	AT5G44440.1	NA	AT5G44440.1	NA
6.64998e-80	0.267293	0.449	0.412	1.68577e-76	4	Sch000001133	AT4G20820.1	47.912	88	76	525	1.68e-142	424	AT4G20820.1	AT4G20820.1 | FAD-binding Berberine family protein | Chr4:11150160-11151758 FORWARD LENGTH=532 | 201606	AT4G20820.1	NA	AT4G20820.1	NA
5.4612e-191	0.26389	0.758	0.576	1.38441e-187	4	Sch000015985	AT3G27880.1	38.462	97	3	242	3.16e-37	134	AT3G27880.1	AT3G27880.1 | hypothetical protein (DUF1645) | Chr3:10338429-10339157 FORWARD LENGTH=242 | 201606	AT3G27880.1	NA	AT3G27880.1	NA
1.28419e-199	0.263697	0.426	0.264	3.25541e-196	4	Sch000003539	AT1G35710.1	40.127	94	29	1120	0	770	AT1G35710.1	AT1G35710.1 | kinase family with leucine-rich repeat domain-containing protein | Chr1:13220940-13224386 FORWARD LENGTH=1120 | 201606	AT1G35710.1	NA	AT1G35710.1	NA
4.827e-95	0.262734	0.461	0.37	1.22364e-91	4	Sch000021869	AT3G59140.1	64.678	98	16	1453	0	1907	AT3G59140.1	AT3G59140.1 | multidrug resistance-associated protein 14 | Chr3:21863519-21868701 REVERSE LENGTH=1453 | 201606	AT3G59140.1	ABCC10	AT3G59140.1	MRP14 ATMRP14 multidrug resistance-associated protein 14
1.50595e-96	0.261687	0.39	0.305	3.81758e-93	4	Sch000001865	AT5G09360.1	52.174	86	31	529	0	558	AT5G09360.1	AT5G09360.1 | laccase 14 | Chr5:2906426-2908658 REVERSE LENGTH=569 | 201606	AT5G09360.1	LAC14	AT5G09360.1	NA
2.54183e-84	0.26113	0.605	0.525	6.44354e-81	4	Sch000026991	AT3G18830.1	65.177	100	1	535	0	714	AT3G18830.1	AT3G18830.1 | polyol/monosaccharide transporter 5 | Chr3:6489000-6491209 REVERSE LENGTH=539 | 201606	AT3G18830.1	PMT5	AT3G18830.1	ATPLT5 POLYOL TRANSPORTER 5 ARABIDOPSIS THALIANA POLYOL/MONOSACCHARIDE TRANSPORTER 5 ATPMT5
5.63366e-106	0.26045	0.506	0.413	1.42813e-102	4	Sch000019073	AT5G52450.1	67.532	94	10	471	0	623	AT5G52450.1	AT5G52450.1 | MATE efflux family protein | Chr5:21289042-21291749 REVERSE LENGTH=486 | 201606	AT5G52450.1	NA	AT5G52450.1	NA
2.61058e-13	0.259851	0.345	0.352	6.61782e-10	4	Sch000012953	AT1G06620.1	33.594	100	106	343	8.69e-35	130	AT1G06620.1	AT1G06620.1 | 2-oxoglutarate (2OG) and Fe(II)-dependent oxygenase superfamily protein | Chr1:2025618-2027094 FORWARD LENGTH=365 | 201606	AT1G06620.1	NA	AT1G06620.1	NA
9.52197e-88	0.259544	0.451	0.375	2.41382e-84	4	Sch000003980	AT5G62020.1	50.813	82	1	238	1.62e-74	233	AT5G62020.1	AT5G62020.1 | heat shock transcription factor B2A | Chr5:24916212-24917194 FORWARD LENGTH=299 | 201606	AT5G62020.1	HSFB2A	AT5G62020.1	ARABIDOPSIS THALIANA HEAT SHOCK TRANSCRIPTION FACTOR B2A AT-HSFB2A
5.35628e-95	0.258299	0.506	0.402	1.35782e-91	4	Sch000007818	AT1G78380.1	70.833	74	1	216	3.72e-110	322	AT1G78380.1	AT1G78380.1 | glutathione S-transferase TAU 19 | Chr1:29486659-29487819 REVERSE LENGTH=219 | 201606	AT1G78380.1	GSTU19	AT1G78380.1	GST8 A. THALIANA GLUTATHIONE S-TRANSFERASE TAU 19 GLUTATHIONE TRANSFERASE 8 ATGSTU19
1.00657e-81	0.254207	0.561	0.494	2.55166e-78	4	Sch000015059	AT3G45140.1	55.531	98	21	896	0	1004	AT3G45140.1	AT3G45140.1 | lipoxygenase 2 | Chr3:16525437-16529233 FORWARD LENGTH=896 | 201606	AT3G45140.1	LOX2	AT3G45140.1	ARABIODOPSIS THALIANA LIPOXYGENASE 2 ATLOX2
3.78765e-24	0.251432	0.407	0.417	9.6017e-21	4	Sch000018499	AT1G16670.1	40.884	94	1	345	8.28e-85	267	AT1G16670.1	AT1G16670.1 | Protein kinase superfamily protein | Chr1:5697846-5699492 FORWARD LENGTH=390 | 201606	AT1G16670.1	NA	AT1G16670.1	NA
1.1923e-133	0.249079	0.54	0.443	3.02248e-130	4	Sch000027391	AT2G29590.1	49.697	100	2	158	6.75e-41	138	AT2G29590.1	AT2G29590.1 | Thioesterase superfamily protein | Chr2:12654602-12655432 REVERSE LENGTH=158 | 201606	AT2G29590.1	NA	AT2G29590.1	NA
3.79795e-86	0.247553	0.738	0.658	9.6278e-83	4	Sch000012080	AT1G05680.1	48.655	95	5	450	8.98e-151	441	AT1G05680.1	AT1G05680.1 | Uridine diphosphate glycosyltransferase 74E2 | Chr1:1703196-1704639 REVERSE LENGTH=453 | 201606	AT1G05680.1	UGT74E2	AT1G05680.1	NA
1.83383e-67	0.245825	0.473	0.43	4.64875e-64	4	Sch000009396	AT4G09670.1	59.437	99	7	361	2.02e-160	458	AT4G09670.1	AT4G09670.1 | Oxidoreductase family protein | Chr4:6107382-6109049 REVERSE LENGTH=362 | 201606	AT4G09670.1	NA	AT4G09670.1	NA
7.85317e-40	0.244726	0.448	0.441	1.99078e-36	4	Sch000005319
4.32201e-118	0.241795	0.865	0.705	1.09563e-114	4	Sch000009737	AT5G21105.1	61.404	94	28	587	0	716	AT5G21105.1	AT5G21105.1 | Plant L-ascorbate oxidase | Chr5:7172727-7177409 FORWARD LENGTH=588 | 201606	AT5G21105.1	NA	AT5G21105.1	NA
9.13628e-159	0.238926	0.848	0.685	2.31605e-155	4	Sch000003747	AT5G13180.1	59.69	94	1	251	2.8e-98	291	AT5G13180.1	AT5G13180.1 | NAC domain containing protein 83 | Chr5:4196643-4197577 FORWARD LENGTH=252 | 201606	AT5G13180.1	NAC083	AT5G13180.1	ANAC083 VND-interacting 2 VNI2 NAC domain containing protein 83
5.92848e-56	0.23659	0.433	0.393	1.50287e-52	4	Sch000013766	AT3G26310.1	41.286	91	32	495	1.02e-121	370	AT3G26310.1	AT3G26310.1 | cytochrome P450%2C family 71%2C subfamily B%2C polypeptide 35 | Chr3:9641089-9642779 REVERSE LENGTH=500 | 201606	AT3G26310.1	CYP71B35	AT3G26310.1	NA
2.75772e-65	0.236306	0.555	0.5	6.99082e-62	4	Sch000007481	AT1G34300.1	50.661	92	23	468	4.55e-142	437	AT1G34300.1	AT1G34300.1 | lectin protein kinase family protein | Chr1:12503450-12505939 FORWARD LENGTH=829 | 201606	AT1G34300.1	NA	AT1G34300.1	NA
1.56505e-179	0.23132	0.818	0.605	3.96741e-176	4	Sch000012497	AT3G56240.3	81.967	45	7	67	1.17e-31	112	AT3G56240.3	AT3G56240.3 | copper chaperone | Chr3:20863460-20864402 REVERSE LENGTH=121 | 201606	AT3G56240.3	CCH	AT3G56240.3	NA
1.78546e-79	0.230335	0.728	0.63	4.52614e-76	4	Sch000014946	AT2G35930.1	49.612	99	25	410	2.36e-129	382	AT2G35930.1	AT2G35930.1 | plant U-box 23 | Chr2:15083101-15084336 REVERSE LENGTH=411 | 201606	AT2G35930.1	PUB23	AT2G35930.1	AtPUB23
4.93342e-99	0.2294	0.433	0.374	1.25062e-95	4	Sch000001275	AT1G68300.1	53.896	97	4	157	2.78e-52	167	AT1G68300.1	AT1G68300.1 | Adenine nucleotide alpha hydrolases-like superfamily protein | Chr1:25598518-25599261 REVERSE LENGTH=160 | 201606	AT1G68300.1	NA	AT1G68300.1	NA
1.58019e-34	0.224173	0.405	0.404	4.00578e-31	4	Sch000002758	AT3G14690.1	53.191	98	1	512	0	577	AT3G14690.1	AT3G14690.1 | cytochrome P450%2C family 72%2C subfamily A%2C polypeptide 15 | Chr3:4937410-4939310 FORWARD LENGTH=512 | 201606	AT3G14690.1	CYP72A15	AT3G14690.1	NA
2.07094e-87	0.22177	0.577	0.482	5.24983e-84	4	Sch000006857
1.26338e-132	0.215695	0.605	0.503	3.20266e-129	4	Sch000021871
3.80598e-12	0.214386	0.419	0.459	9.64817e-09	4	Sch000021350	AT2G45360.1	53.061	99	21	215	4.09e-68	211	AT2G45360.1	AT2G45360.1 | ankyrin repeat/KH domain protein (DUF1442) | Chr2:18698619-18699360 FORWARD LENGTH=215 | 201606	AT2G45360.1	NA	AT2G45360.1	NA
4.91659e-47	0.213465	0.915	0.817	1.24635e-43	4	Sch000014697
4.46569e-72	0.208508	0.581	0.524	1.13205e-68	4	Sch000018045	AT2G38600.2	62.705	96	9	251	2.16e-116	338	AT2G38600.2	AT2G38600.2 | HAD superfamily%2C subfamily IIIB acid phosphatase | Chr2:16145907-16146857 FORWARD LENGTH=251 | 201606	AT2G38600.2	NA	AT2G38600.2	NA
5.73948e-37	0.207108	0.39	0.372	1.45496e-33	4	Sch000018193
1.86118e-76	0.205587	0.545	0.464	4.7181e-73	4	Sch000014716	AT2G23790.1	54.348	94	1	317	9.28e-125	366	AT2G23790.1	AT2G23790.1 | calcium uniporter (DUF607) | Chr2:10125692-10127455 REVERSE LENGTH=336 | 201606	AT2G23790.1	NA	AT2G23790.1	NA
5.542e-89	0.203135	0.4	0.312	1.4049e-85	4	Sch000012496	AT5G44820.1	49.425	84	32	360	4.52e-118	353	AT5G44820.1	AT5G44820.1 | Nucleotide-diphospho-sugar transferase family protein | Chr5:18095795-18097558 REVERSE LENGTH=367 | 201606	AT5G44820.1	NA	AT5G44820.1	NA
6.14661e-46	0.202511	0.419	0.386	1.55817e-42	4	Sch000001917	AT2G45550.1	40.481	99	9	506	4.3e-135	404	AT2G45550.1	AT2G45550.1 | cytochrome P450%2C family 76%2C subfamily C%2C polypeptide 4 | Chr2:18773541-18775654 REVERSE LENGTH=511 | 201606	AT2G45550.1	CYP76C4	AT2G45550.1	NA
1.16573e-55	0.20111	0.452	0.416	2.95512e-52	4	Sch000024847	AT2G35340.1	56.098	100	14	1029	0	1102	AT2G35340.1	AT2G35340.1 | helicase domain-containing protein | Chr2:14872728-14879615 FORWARD LENGTH=1044 | 201606	AT2G35340.1	MEE29	AT2G35340.1	NA
2.16928e-23	0.199386	0.361	0.357	5.49913e-20	4	Sch000008004	AT4G15417.1	42.045	91	1	263	3.79e-61	198	AT4G15417.1	AT4G15417.1 | RNAse II-like 1 | Chr4:8821759-8822991 FORWARD LENGTH=264 | 201606	AT4G15417.1	RTL1	AT4G15417.1	RNAse II-like 1 ATRTL1
1.93772e-82	0.195308	0.555	0.482	4.91213e-79	4	Sch000010591	AT5G48540.1	52.033	93	5	249	3.98e-84	256	AT5G48540.1	AT5G48540.1 | receptor-like protein kinase-related family protein | Chr5:19669096-19669887 REVERSE LENGTH=263 | 201606	AT5G48540.1	NA	AT5G48540.1	NA
0.000217619	0.190783	0.311	0.338	0.551663	4	Sch000006000	AT4G37850.2	36.515	76	90	325	4.36e-35	131	AT4G37850.2	AT4G37850.2 | basic helix-loop-helix (bHLH) DNA-binding superfamily protein | Chr4:17796362-17797647 REVERSE LENGTH=328 | 201606	AT4G37850.2	NA	AT4G37850.2	NA
3.65643e-07	0.18958	0.342	0.35	0.000926904	4	Sch000001107
1.95847e-180	0.189391	0.481	0.33	4.96473e-177	4	Sch000026919	AT1G19860.1	37.209	98	6	412	9.55e-66	219	AT1G19860.1	AT1G19860.1 | Zinc finger C-x8-C-x5-C-x3-H type family protein | Chr1:6891654-6894400 REVERSE LENGTH=413 | 201606	AT1G19860.1	NA	AT1G19860.1	NA
8.64823e-38	0.188505	0.383	0.361	2.19233e-34	4	Sch000020468
0.000254438	0.186721	0.378	0.421	0.645001	4	Sch000010586	AT2G36780.1	28.8	96	16	490	2.13e-52	187	AT2G36780.1	AT2G36780.1 | UDP-Glycosyltransferase superfamily protein | Chr2:15417618-15419108 REVERSE LENGTH=496 | 201606	AT2G36780.1	NA	AT2G36780.1	NA
2.59508e-40	0.18174	0.399	0.366	6.57852e-37	4	Sch000015721	AT1G19390.1	59.062	90	422	741	5.46e-126	384	AT1G19390.1	AT1G19390.1 | Wall-associated kinase family protein | Chr1:6700772-6703368 REVERSE LENGTH=788 | 201606	AT1G19390.1	NA	AT1G19390.1	NA
1.27492e-118	0.179345	0.812	0.645	3.23192e-115	4	Sch000009300	AT2G37040.1	82.168	99	25	725	0	1222	AT2G37040.1	AT2G37040.1 | PHE ammonia lyase 1 | Chr2:15557602-15560237 REVERSE LENGTH=725 | 201606	AT2G37040.1	PAL1	AT2G37040.1	ATPAL1
6.11127e-44	0.178691	0.36	0.313	1.54921e-40	4	Sch000000753	AT1G79670.1	44.852	91	25	695	1.04e-173	521	AT1G79670.1	AT1G79670.1 | Wall-associated kinase family protein | Chr1:29976887-29979337 REVERSE LENGTH=751 | 201606	AT1G79670.1	RFO1	AT1G79670.1	WAKL22
2.56908e-97	0.178587	0.472	0.381	6.51261e-94	4	Sch000009609
3.6474e-14	0.178521	0.305	0.258	9.24617e-11	4	Sch000001352	AT1G30760.2	49.828	92	266	548	4.02e-94	298	AT1G30760.2	AT1G30760.2 | FAD-binding Berberine family protein | Chr1:10918267-10920441 FORWARD LENGTH=552 | 201606	AT1G30760.2	NA	AT1G30760.2	NA
6.07911e-45	0.178189	0.428	0.413	1.54105e-41	4	Sch000003049	AT4G20820.1	49.032	69	19	173	1.32e-43	155	AT4G20820.1	AT4G20820.1 | FAD-binding Berberine family protein | Chr4:11150160-11151758 FORWARD LENGTH=532 | 201606	AT4G20820.1	NA	AT4G20820.1	NA
3.40451e-19	0.178162	0.403	0.404	8.63044e-16	4	Sch000001573	AT2G02990.1	63.755	83	2	230	4.44e-113	329	AT2G02990.1	AT2G02990.1 | ribonuclease 1 | Chr2:873714-874667 FORWARD LENGTH=230 | 201606	AT2G02990.1	RNS1	AT2G02990.1	ATRNS1 RIBONUCLEASE 1
6.30877e-76	0.176333	0.391	0.315	1.59927e-72	4	Sch000002835	AT1G30900.1	66.401	99	8	631	0	907	AT1G30900.1	AT1G30900.1 | VACUOLAR SORTING RECEPTOR 6 | Chr1:10997275-11000543 FORWARD LENGTH=631 | 201606	AT1G30900.1	VSR6	AT1G30900.1	VSR3;3 VACUOLAR SORTING RECEPTOR 3;3 binding protein of 80 kDa 3;3 BP80-3;3
2.23683e-72	0.176273	0.555	0.473	5.67036e-69	4	Sch000014563	AT3G54250.1	73.563	99	4	419	0	650	AT3G54250.1	AT3G54250.1 | GHMP kinase family protein | Chr3:20082468-20084688 REVERSE LENGTH=419 | 201606	AT3G54250.1	NA	AT3G54250.1	NA
1.86412e-25	0.176105	0.368	0.353	4.72555e-22	4	Sch000012275	AT5G06839.1	50.146	71	29	370	8.32e-97	299	AT5G06839.1	AT5G06839.1 | bZIP transcription factor family protein | Chr5:2120911-2126217 FORWARD LENGTH=417 | 201606	AT5G06839.1	TGA10	AT5G06839.1	bZIP65
2.94239e-95	0.17394	0.633	0.557	7.45895e-92	4	Sch000015774	AT3G22370.1	65.772	88	57	354	1.47e-148	427	AT3G22370.1	AT3G22370.1 | alternative oxidase 1A | Chr3:7906890-7908416 FORWARD LENGTH=354 | 201606	AT3G22370.1	AOX1A	AT3G22370.1	HSR3 AtHSR3 ATAOX1A hyper-sensitivity-related 3
2.35233e-114	0.171087	0.495	0.398	5.96315e-111	4	Sch000019261	AT3G26430.1	61.417	97	1	380	1.95e-169	498	AT3G26430.1	AT3G26430.1 | GDSL-like Lipase/Acylhydrolase superfamily protein | Chr3:9674419-9675889 FORWARD LENGTH=380 | 201606	AT3G26430.1	NA	AT3G26430.1	NA
2.12032e-21	0.169731	0.343	0.351	5.37501e-18	4	Sch000007994	AT1G28330.1	61.607	78	1	111	3.79e-37	126	AT1G28330.1	AT1G28330.1 | dormancy-associated protein-like 1 | Chr1:9934252-9935216 REVERSE LENGTH=122 | 201606	AT1G28330.1	DYL1	AT1G28330.1	DRM1 AtDRM1 DORMANCY-ASSOCIATED PROTEIN 1
8.02407e-86	0.169635	0.538	0.457	2.0341e-82	4	Sch000019956	AT5G01300.1	55.828	96	2	160	2.79e-63	196	AT5G01300.1	AT5G01300.1 | PEBP (phosphatidylethanolamine-binding protein) family protein | Chr5:121643-122448 REVERSE LENGTH=162 | 201606	AT5G01300.1	NA	AT5G01300.1	NA
1.60475e-71	0.169582	0.536	0.467	4.06805e-68	4	Sch000019010	AT1G02400.1	55.102	99	1	327	7.42e-125	365	AT1G02400.1	AT1G02400.1 | gibberellin 2-oxidase 6 | Chr1:486964-489391 FORWARD LENGTH=329 | 201606	AT1G02400.1	GA2OX6	AT1G02400.1	ATGA2OX4 ATGA2OX6 DTA1 Arabidopsis thaliana gibberellin 2-oxidase 4 DOWNSTREAM TARGET OF AGL15 1 ARABIDOPSIS THALIANA GIBBERELLIN 2-OXIDASE 6
3.63323e-143	0.167682	0.493	0.344	9.21024e-140	4	Sch000019294	AT2G37970.1	67.13	100	32	246	3.66e-96	284	AT2G37970.1	AT2G37970.1 | SOUL heme-binding family protein | Chr2:15890964-15891704 FORWARD LENGTH=246 | 201606	AT2G37970.1	SOUL-1	AT2G37970.1	NA
1.93769e-17	0.167476	0.395	0.413	4.91204e-14	4	Sch000007767	AT1G76680.2	71.429	91	3	184	5.26e-94	283	AT1G76680.2	AT1G76680.2 | 12-oxophytodienoate reductase 1 | Chr1:28776982-28778271 FORWARD LENGTH=397 | 201606	AT1G76680.2	OPR1	AT1G76680.2	ARABIDOPSIS 12-OXOPHYTODIENOATE REDUCTASE 1 ATOPR1
5.67219e-79	0.16488	0.422	0.369	1.4379e-75	4	Sch000005836	AT2G36420.1	29.348	98	1	429	1.37e-22	99	AT2G36420.1	AT2G36420.1 | nucleolin-like protein | Chr2:15286498-15288990 FORWARD LENGTH=439 | 201606	AT2G36420.1	TRM27	AT2G36420.1	NA
2.05225e-10	0.163257	0.357	0.377	5.20247e-07	4	Sch000000240	AT4G20820.1	47.368	94	28	526	5.14e-166	486	AT4G20820.1	AT4G20820.1 | FAD-binding Berberine family protein | Chr4:11150160-11151758 FORWARD LENGTH=532 | 201606	AT4G20820.1	NA	AT4G20820.1	NA
3.21052e-68	0.162967	0.47	0.42	8.13866e-65	4	Sch000011200	AT3G61220.1	53.821	95	7	292	4.07e-106	316	AT3G61220.1	AT3G61220.1 | NAD(P)-binding Rossmann-fold superfamily protein | Chr3:22663025-22664316 FORWARD LENGTH=296 | 201606	AT3G61220.1	SDR1	AT3G61220.1	NA
9.36919e-24	0.160186	0.424	0.437	2.37509e-20	4	Sch000022458	AT2G33590.1	58.438	100	1	320	1.87e-134	389	AT2G33590.1	AT2G33590.1 | NAD(P)-binding Rossmann-fold superfamily protein | Chr2:14224622-14226365 FORWARD LENGTH=321 | 201606	AT2G33590.1	CRL1	AT2G33590.1	AtCRL1
1.06059e-48	0.1601	0.388	0.348	2.68859e-45	4	Sch000007493
1.19708e-67	0.159654	0.486	0.422	3.03459e-64	4	Sch000013684	AT1G14780.1	53.14	99	1	619	0	649	AT1G14780.1	AT1G14780.1 | MAC/Perforin domain-containing protein | Chr1:5091020-5093873 FORWARD LENGTH=627 | 201606	AT1G14780.1	NA	AT1G14780.1	NA
5.13835e-40	0.154674	0.487	0.479	1.30257e-36	4	Sch000021190	AT1G03230.1	39.698	94	32	428	6.2e-84	267	AT1G03230.1	AT1G03230.1 | Eukaryotic aspartyl protease family protein | Chr1:790110-791414 FORWARD LENGTH=434 | 201606	AT1G03230.1	NA	AT1G03230.1	NA
2.76294e-21	0.154333	0.335	0.307	7.00405e-18	4	Sch000010477	AT3G48280.1	43.558	97	2	486	4.49e-143	424	AT3G48280.1	AT3G48280.1 | cytochrome P450%2C family 71%2C subfamily A%2C polypeptide 25 | Chr3:17879594-17881164 FORWARD LENGTH=490 | 201606	AT3G48280.1	CYP71A25	AT3G48280.1	NA
1.12884e-58	0.153874	0.47	0.413	2.8616e-55	4	Sch000018214	AT5G67020.1	32.628	82	40	362	2.86e-47	167	AT5G67020.1	AT5G67020.1 | hypothetical protein | Chr5:26749962-26751146 FORWARD LENGTH=394 | 201606	AT5G67020.1	NA	AT5G67020.1	NA
4.26736e-65	0.15359	0.797	0.676	1.08178e-61	4	Sch000027253
3.34069e-82	0.152859	0.722	0.594	8.46865e-79	4	Sch000015591	AT1G71950.1	74.699	68	43	125	2.34e-38	129	AT1G71950.1	AT1G71950.1 | Proteinase inhibitor%2C propeptide | Chr1:27080453-27081573 REVERSE LENGTH=136 | 201606	AT1G71950.1	NA	AT1G71950.1	NA
1.5194e-128	0.152115	0.483	0.366	3.85168e-125	4	Sch000012664	AT5G57580.1	63.134	98	2	637	0	786	AT5G57580.1	AT5G57580.1 | Calmodulin-binding protein | Chr5:23314994-23317683 REVERSE LENGTH=647 | 201606	AT5G57580.1	NA	AT5G57580.1	NA
2.28859e-07	0.15208	0.321	0.341	0.000580158	4	Sch000029499	AT4G10250.1	45.918	95	6	195	3.06e-48	159	AT4G10250.1	AT4G10250.1 | HSP20-like chaperones superfamily protein | Chr4:6370537-6371124 FORWARD LENGTH=195 | 201606	AT4G10250.1	ATHSP22.0	AT4G10250.1	NA
1.96407e-155	0.148262	0.59	0.465	4.97892e-152	4	Sch000010402	AT5G25930.1	53.096	96	15	987	0	1012	AT5G25930.1	AT5G25930.1 | kinase family with leucine-rich repeat domain-containing protein | Chr5:9050880-9053978 FORWARD LENGTH=1005 | 201606	AT5G25930.1	NA	AT5G25930.1	NA
1.44786e-15	0.146413	0.446	0.47	3.67033e-12	4	Sch000018976	AT1G48590.4	62.963	98	6	166	1.7e-72	219	AT1G48590.4	AT1G48590.4 | Calcium-dependent lipid-binding (CaLB domain) family protein | Chr1:17962979-17964274 FORWARD LENGTH=169 | 201606	AT1G48590.4	NA	AT1G48590.4	C2-domain ABA-related 5 CAR5
1.04517e-33	0.144145	0.536	0.522	2.64952e-30	4	Sch000004596
2.13841e-06	0.141913	0.38	0.42	0.00542087	4	Sch000017758	AT1G61560.1	62.5	99	1	581	0	722	AT1G61560.1	AT1G61560.1 | Seven transmembrane MLO family protein | Chr1:22708875-22712032 REVERSE LENGTH=583 | 201606	AT1G61560.1	MLO6	AT1G61560.1	ATMLO6 MILDEW RESISTANCE LOCUS O 6
2.0944e-40	0.141335	0.423	0.41	5.30931e-37	4	Sch000014776	AT1G13540.1	42.786	100	1	381	1e-92	287	AT1G13540.1	AT1G13540.1 | hypothetical protein (DUF1262) | Chr1:4635474-4636708 REVERSE LENGTH=381 | 201606	AT1G13540.1	NA	AT1G13540.1	NA
2.40619e-102	0.140168	0.742	0.66	6.09969e-99	4	Sch000025391	AT3G48700.1	45.122	86	3	327	1.29e-86	269	AT3G48700.1	AT3G48700.1 | carboxyesterase 13 | Chr3:18038825-18039814 REVERSE LENGTH=329 | 201606	AT3G48700.1	CXE13	AT3G48700.1	carboxyesterase 13 ATCXE13
1.22797e-32	0.140082	0.648	0.647	3.11291e-29	4	Sch000019003	AT4G25835.1	45.695	85	10	455	9.99e-132	396	AT4G25835.1	AT4G25835.1 | P-loop containing nucleoside triphosphate hydrolases superfamily protein | Chr4:13136117-13137637 FORWARD LENGTH=506 | 201606	AT4G25835.1	NA	AT4G25835.1	NA
4.74351e-49	0.139181	0.484	0.45	1.20248e-45	4	Sch000005479	AT5G48100.1	55.515	95	5	553	0	627	AT5G48100.1	AT5G48100.1 | Laccase/Diphenol oxidase family protein | Chr5:19489530-19492582 REVERSE LENGTH=565 | 201606	AT5G48100.1	TT10	AT5G48100.1	LAC15 AtTT10 LACCASE-LIKE 15 ATLAC15
9.37302e-84	0.137781	0.716	0.584	2.37606e-80	4	Sch000010435	AT4G09460.1	56.79	83	1	222	4.59e-89	269	AT4G09460.1	AT4G09460.1 | myb domain protein 6 | Chr4:5993019-5994038 FORWARD LENGTH=236 | 201606	AT4G09460.1	MYB6	AT4G09460.1	AtMYB6 myb domain protein 6
1.92364e-26	0.137736	0.668	0.609	4.87644e-23	4	Sch000011243	AT5G13720.1	37.222	59	80	258	1.38e-32	123	AT5G13720.1	AT5G13720.1 | Uncharacterized protein family (UPF0114) | Chr5:4427960-4429029 FORWARD LENGTH=262 | 201606	AT5G13720.1	NA	AT5G13720.1	NA
1.57859e-44	0.135324	0.369	0.317	4.00174e-41	4	Sch000022478	AT1G53540.1	70.701	100	1	157	9.95e-71	214	AT1G53540.1	AT1G53540.1 | HSP20-like chaperones superfamily protein | Chr1:19980510-19980983 FORWARD LENGTH=157 | 201606	AT1G53540.1	NA	AT1G53540.1	NA
1.99009e-17	0.132125	0.295	0.26	5.04488e-14	4	Sch000003135	AT3G07840.1	41.667	98	7	398	1.97e-108	329	AT3G07840.1	AT3G07840.1 | Pectin lyase-like superfamily protein | Chr3:2501893-2503475 REVERSE LENGTH=401 | 201606	AT3G07840.1	NA	AT3G07840.1	NA
5.09886e-07	0.130593	0.305	0.332	0.00129256	4	Sch000009510	AT1G09070.1	32.051	78	1	156	6.39e-22	92	AT1G09070.1	AT1G09070.1 | soybean gene regulated by cold-2 | Chr1:2927767-2928741 FORWARD LENGTH=324 | 201606	AT1G09070.1	SRC2	AT1G09070.1	AtSRC2 SOYBEAN GENE REGULATED BY COLD-2 (AT)SRC2
1.86887e-76	0.130256	0.479	0.39	4.73759e-73	4	Sch000012169	AT1G19250.1	39.695	99	10	518	1.15e-130	395	AT1G19250.1	AT1G19250.1 | flavin-dependent monooxygenase 1 | Chr1:6650656-6653053 REVERSE LENGTH=530 | 201606	AT1G19250.1	FMO1	AT1G19250.1	NA
1.36835e-23	0.129975	0.416	0.417	3.46876e-20	4	Sch000018567	AT2G36970.1	47.569	97	6	474	2.3e-158	462	AT2G36970.1	AT2G36970.1 | UDP-Glycosyltransferase superfamily protein | Chr2:15529050-15530712 FORWARD LENGTH=490 | 201606	AT2G36970.1	NA	AT2G36970.1	NA
3.37463e-85	0.129449	0.84	0.687	8.55468e-82	4	Sch000017958	AT5G37490.1	46.712	99	1	433	9.49e-127	378	AT5G37490.1	AT5G37490.1 | ARM repeat superfamily protein | Chr5:14887744-14889051 FORWARD LENGTH=435 | 201606	AT5G37490.1	NA	AT5G37490.1	NA
1.32685e-22	0.128876	0.352	0.317	3.36357e-19	4	Sch000025423	AT2G39530.1	42.69	86	28	173	1.66e-25	99.4	AT2G39530.1	AT2G39530.1 | Uncharacterized protein family (UPF0497) | Chr2:16498659-16499401 REVERSE LENGTH=178 | 201606	AT2G39530.1	NA	AT2G39530.1	CASP-like protein 4D1 CASPL4D1
2.93444e-14	0.128644	0.362	0.375	7.4388e-11	4	Sch000027446	AT1G80840.1	46.341	98	6	298	1.01e-81	253	AT1G80840.1	AT1G80840.1 | WRKY DNA-binding protein 40 | Chr1:30383834-30385356 FORWARD LENGTH=302 | 201606	AT1G80840.1	WRKY40	AT1G80840.1	ATWRKY40
1.72438e-43	0.127959	0.482	0.456	4.37131e-40	4	Sch000017502	AT5G13180.1	43.478	70	8	162	3.45e-44	152	AT5G13180.1	AT5G13180.1 | NAC domain containing protein 83 | Chr5:4196643-4197577 FORWARD LENGTH=252 | 201606	AT5G13180.1	NAC083	AT5G13180.1	ANAC083 VND-interacting 2 VNI2 NAC domain containing protein 83
6.50988e-27	0.127435	0.312	0.261	1.65025e-23	4	Sch000005553	AT5G44440.1	48.425	95	22	527	5.56e-166	486	AT5G44440.1	AT5G44440.1 | FAD-binding Berberine family protein | Chr5:17910694-17912295 REVERSE LENGTH=533 | 201606	AT5G44440.1	NA	AT5G44440.1	NA
2.57122e-24	0.126617	0.332	0.335	6.51804e-21	4	Sch000016726
2.22121e-76	0.123618	0.658	0.564	5.63076e-73	4	Sch000023374	AT4G01250.1	34.812	90	3	267	1.62e-30	119	AT4G01250.1	AT4G01250.1 | WRKY family transcription factor | Chr4:522839-524129 REVERSE LENGTH=298 | 201606	AT4G01250.1	WRKY22	AT4G01250.1	NA
1.07251e-31	0.122176	0.477	0.449	2.71882e-28	4	Sch000006711	AT3G48280.1	43.354	96	2	487	5.11e-140	415	AT3G48280.1	AT3G48280.1 | cytochrome P450%2C family 71%2C subfamily A%2C polypeptide 25 | Chr3:17879594-17881164 FORWARD LENGTH=490 | 201606	AT3G48280.1	CYP71A25	AT3G48280.1	NA
4.19293e-57	0.122101	0.375	0.31	1.06291e-53	4	Sch000011250	AT4G26200.1	75.291	97	16	444	0	662	AT4G26200.1	AT4G26200.1 | 1-amino-cyclopropane-1-carboxylate synthase 7 | Chr4:13275307-13276946 FORWARD LENGTH=447 | 201606	AT4G26200.1	ACS7	AT4G26200.1	ACCS7 ATACS7 1-amino-cyclopropane-1-carboxylate synthase 7
6.94773e-07	0.121914	0.332	0.358	0.00176125	4	Sch000009940
1.22168e-34	0.12159	0.328	0.305	3.09695e-31	4	Sch000026716	AT1G53540.1	69.811	100	1	157	4.64e-69	209	AT1G53540.1	AT1G53540.1 | HSP20-like chaperones superfamily protein | Chr1:19980510-19980983 FORWARD LENGTH=157 | 201606	AT1G53540.1	NA	AT1G53540.1	NA
9.89589e-28	0.120956	0.45	0.44	2.50861e-24	4	Sch000025089	AT3G57190.1	50.646	91	27	402	1.26e-124	371	AT3G57190.1	AT3G57190.1 | peptide chain release factor | Chr3:21166468-21168198 FORWARD LENGTH=406 | 201606	AT3G57190.1	PrfB3	AT3G57190.1	NA
9.18815e-170	0.117938	0.832	0.633	2.3292e-166	4	Sch000013188	AT5G10980.1	100	99	24	136	2.66e-78	231	AT5G10980.1	AT5G10980.1 | Histone superfamily protein | Chr5:3472591-3473349 REVERSE LENGTH=136 | 201606	AT5G10980.1	NA	AT5G10980.1	H3.3 histone 3.3
2.52374e-06	0.117646	0.341	0.383	0.00639769	4	Sch000003625	AT1G60710.1	70.554	98	7	341	0	511	AT1G60710.1	AT1G60710.1 | NAD(P)-linked oxidoreductase superfamily protein | Chr1:22355073-22356627 REVERSE LENGTH=345 | 201606	AT1G60710.1	ATB2	AT1G60710.1	NA
0.00858982	0.1173	0.426	0.484	1	4	Sch000003883	AT1G79380.1	64.489	80	50	375	1.43e-160	464	AT1G79380.1	AT1G79380.1 | Ca(2)-dependent phospholipid-binding protein (Copine) family | Chr1:29860812-29863023 FORWARD LENGTH=401 | 201606	AT1G79380.1	RGLG4	AT1G79380.1	NA
8.15635e-69	0.115341	0.682	0.609	2.06763e-65	4	Sch000008685	AT4G39830.1	67.491	97	16	581	0	833	AT4G39830.1	AT4G39830.1 | Cupredoxin superfamily protein | Chr4:18479103-18481184 FORWARD LENGTH=582 | 201606	AT4G39830.1	NA	AT4G39830.1	NA
3.8727e-127	0.115295	0.583	0.486	9.81728e-124	4	Sch000007561	AT1G29670.1	32.895	98	33	363	1.52e-65	216	AT1G29670.1	AT1G29670.1 | GDSL-like Lipase/Acylhydrolase superfamily protein | Chr1:10375843-10377717 FORWARD LENGTH=363 | 201606	AT1G29670.1	NA	AT1G29670.1	NA
5.57528e-33	0.114974	0.363	0.329	1.41333e-29	4	Sch000008766	AT5G65980.1	54.098	99	45	395	6.55e-144	418	AT5G65980.1	AT5G65980.1 | Auxin efflux carrier family protein | Chr5:26392444-26394232 FORWARD LENGTH=395 | 201606	AT5G65980.1	NA	AT5G65980.1	PILS7 PIN-LIKES 7
5.31987e-62	0.114534	0.762	0.7	1.34859e-58	4	Sch000013967	AT1G53350.1	24.814	93	29	904	3.27e-53	201	AT1G53350.1	AT1G53350.1 | Disease resistance protein (CC-NBS-LRR class) family | Chr1:19903899-19906912 FORWARD LENGTH=906 | 201606	AT1G53350.1	NA	AT1G53350.1	NA
1.24529e-24	0.114202	0.367	0.367	3.15681e-21	4	Sch000027265	AT2G26170.1	71.176	93	26	521	0	726	AT2G26170.1	AT2G26170.1 | cytochrome P450%2C family 711%2C subfamily A%2C polypeptide 1 | Chr2:11140851-11143270 FORWARD LENGTH=522 | 201606	AT2G26170.1	CYP711A1	AT2G26170.1	MAX1 MORE AXILLARY BRANCHES 1
6.15117e-42	0.112826	0.653	0.577	1.55932e-38	4	Sch000015526	AT5G64260.1	63.694	100	1	305	1.29e-140	404	AT5G64260.1	AT5G64260.1 | EXORDIUM like 2 | Chr5:25703980-25704897 FORWARD LENGTH=305 | 201606	AT5G64260.1	EXL2	AT5G64260.1	NA
1.57047e-12	0.109674	0.4	0.433	3.98115e-09	4	Sch000007692	AT1G66540.2	57.812	95	79	322	7.2e-103	307	AT1G66540.2	AT1G66540.2 | Cytochrome P450 superfamily protein | Chr1:24825446-24826502 FORWARD LENGTH=327 | 201606	AT1G66540.2	NA	AT1G66540.2	NA
5.13778e-08	0.108713	0.505	0.553	0.000130243	4	Sch000004131	AT4G33070.1	84.615	95	46	266	1.35e-132	396	AT4G33070.1	AT4G33070.1 | Thiamine pyrophosphate dependent pyruvate decarboxylase family protein | Chr4:15952519-15954676 REVERSE LENGTH=607 | 201606	AT4G33070.1	NA	AT4G33070.1	AtPDC1 PDC1 pyruvate decarboxylase 1
5.03764e-39	0.108395	0.382	0.367	1.27704e-35	4	Sch000003501	AT5G37780.1	65.772	99	1	149	3.03e-66	202	AT5G37780.1	AT5G37780.1 | calmodulin 1 | Chr5:15004769-15006117 REVERSE LENGTH=149 | 201606	AT5G37780.1	CAM1	AT5G37780.1	TCH1 ACAM-1 TOUCH 1
3.23214e-134	0.105378	0.671	0.528	8.19348e-131	4	Sch000018918	AT5G03610.1	49.862	97	4	352	1.89e-116	346	AT5G03610.1	AT5G03610.1 | GDSL-like Lipase/Acylhydrolase superfamily protein | Chr5:915650-918326 FORWARD LENGTH=359 | 201606	AT5G03610.1	NA	AT5G03610.1	NA
2.06698e-40	0.10526	0.55	0.52	5.2398e-37	4	Sch000003837	AT1G11330.1	45.443	96	27	840	0	738	AT1G11330.1	AT1G11330.1 | S-locus lectin protein kinase family protein | Chr1:3810372-3813416 FORWARD LENGTH=840 | 201606	AT1G11330.1	NA	AT1G11330.1	NA
1.41545e-94	0.105223	0.53	0.415	3.58817e-91	4	Sch000009071	AT5G03380.1	35.922	100	1	392	7.44e-52	180	AT5G03380.1	AT5G03380.1 | Heavy metal transport/detoxification superfamily protein | Chr5:832400-834301 REVERSE LENGTH=392 | 201606	AT5G03380.1	NA	AT5G03380.1	NA
1.85905e-05	0.104814	0.351	0.384	0.047127	4	Sch000022781	AT1G75750.2	68.421	74	22	97	4.42e-32	111	AT1G75750.2	AT1G75750.2 | GAST1 protein homolog 1 | Chr1:28441813-28442284 REVERSE LENGTH=97 | 201606	AT1G75750.2	GASA1	AT1G75750.2	NA
1.31444e-15	0.1042	0.48	0.508	3.33209e-12	4	Sch000015080	AT1G53350.1	25.457	79	30	888	1.48e-60	223	AT1G53350.1	AT1G53350.1 | Disease resistance protein (CC-NBS-LRR class) family | Chr1:19903899-19906912 FORWARD LENGTH=906 | 201606	AT1G53350.1	NA	AT1G53350.1	NA
1.1375e-99	0.103477	0.54	0.444	2.88357e-96	4	Sch000016378	AT3G02360.2	87.448	98	6	483	0	876	AT3G02360.2	AT3G02360.2 | 6-phosphogluconate dehydrogenase family protein | Chr3:482498-483958 FORWARD LENGTH=486 | 201606	AT3G02360.2	NA	AT3G02360.2	NA
0.000674765	0.103278	0.272	0.315	1	4	Sch000026079	AT1G52540.1	51.692	85	5	323	5.74e-114	340	AT1G52540.1	AT1G52540.1 | Protein kinase superfamily protein | Chr1:19570298-19571884 REVERSE LENGTH=350 | 201606	AT1G52540.1	NA	AT1G52540.1	NA
3.11271e-29	0.103221	0.338	0.304	7.89073e-26	4	Sch000015502	AT1G58400.3	35.404	20	327	486	2.34e-21	100	AT1G58400.3	AT1G58400.3 | Disease resistance protein (CC-NBS-LRR class) family | Chr1:21696165-21699118 REVERSE LENGTH=910 | 201606	AT1G58400.3	NA	AT1G58400.3	NA
6.6212e-48	0.0988471	0.338	0.287	1.67848e-44	4	Sch000026464	AT5G09360.1	47.007	93	18	569	0	533	AT5G09360.1	AT5G09360.1 | laccase 14 | Chr5:2906426-2908658 REVERSE LENGTH=569 | 201606	AT5G09360.1	LAC14	AT5G09360.1	NA
6.02164e-74	0.0984776	0.472	0.387	1.52649e-70	4	Sch000018026	AT5G27450.3	67.01	99	1	378	1.33e-179	509	AT5G27450.3	AT5G27450.3 | mevalonate kinase | Chr5:9691051-9692975 FORWARD LENGTH=378 | 201606	AT5G27450.3	MK	AT5G27450.3	MEVALONATE KINASE MVK
5.74922e-32	0.098418	0.353	0.332	1.45743e-28	4	Sch000019460	AT5G13490.2	78.348	95	42	385	0	545	AT5G13490.2	AT5G13490.2 | ADP/ATP carrier 2 | Chr5:4336034-4337379 FORWARD LENGTH=385 | 201606	AT5G13490.2	AAC2	AT5G13490.2	NA
4.67098e-27	0.0978307	0.31	0.273	1.18409e-23	4	Sch000015054	AT5G23960.2	41.912	98	1	542	4.59e-152	451	AT5G23960.2	AT5G23960.2 | terpene synthase 21 | Chr5:8092969-8095128 FORWARD LENGTH=545 | 201606	AT5G23960.2	TPS21	AT5G23960.2	ATTPS21
4.84321e-56	0.096965	0.556	0.483	1.22775e-52	4	Sch000020433	AT5G48930.1	71.183	100	1	433	0	686	AT5G48930.1	AT5G48930.1 | hydroxycinnamoyl-CoA shikimate/quinate hydroxycinnamoyl transferase | Chr5:19836654-19838092 REVERSE LENGTH=433 | 201606	AT5G48930.1	HCT	AT5G48930.1	NA
2.76645e-41	0.096736	0.379	0.37	7.01294e-38	4	Sch000015742	AT3G45070.3	47.335	95	13	326	2.76e-102	308	AT3G45070.3	AT3G45070.3 | P-loop containing nucleoside triphosphate hydrolases superfamily protein | Chr3:16486378-16487364 REVERSE LENGTH=328 | 201606	AT3G45070.3	NA	AT3G45070.3	SULT202B1 AtSULT202B1 sulfotransferase 202B1
7.89283e-09	0.0965883	0.382	0.418	2.00083e-05	4	Sch000001899
4.58638e-18	0.0946925	0.412	0.428	1.16265e-14	4	Sch000011657	AT1G21230.1	35.135	89	224	681	1.82e-74	253	AT1G21230.1	AT1G21230.1 | wall associated kinase 5 | Chr1:7429980-7432346 FORWARD LENGTH=733 | 201606	AT1G21230.1	WAK5	AT1G21230.1	NA
6.02526e-81	0.0928421	0.349	0.253	1.5274e-77	4	Sch000022590	AT2G45220.1	59.693	100	2	511	0	630	AT2G45220.1	AT2G45220.1 | Plant invertase/pectin methylesterase inhibitor superfamily | Chr2:18644281-18646394 REVERSE LENGTH=511 | 201606	AT2G45220.1	NA	AT2G45220.1	AtPME17 pectin methylesterase 17 PME17
1.85878e-23	0.0925946	0.474	0.484	4.71201e-20	4	Sch000014304	AT1G21270.1	43.404	93	7	692	0	563	AT1G21270.1	AT1G21270.1 | wall-associated kinase 2 | Chr1:7444997-7447345 FORWARD LENGTH=732 | 201606	AT1G21270.1	WAK2	AT1G21270.1	NA
3.37738e-10	0.0916903	0.295	0.262	8.56166e-07	4	Sch000028036	AT5G60900.1	36.961	98	22	537	1.61e-86	289	AT5G60900.1	AT5G60900.1 | receptor-like protein kinase 1 | Chr5:24498467-24501494 REVERSE LENGTH=832 | 201606	AT5G60900.1	RLK1	AT5G60900.1	NA
3.16412e-75	0.0901332	0.395	0.316	8.02105e-72	4	Sch000004995	AT1G29860.1	57.31	51	120	281	6.05e-55	183	AT1G29860.1	AT1G29860.1 | WRKY DNA-binding protein 71 | Chr1:10454482-10455652 FORWARD LENGTH=282 | 201606	AT1G29860.1	WRKY71	AT1G29860.1	ATWRKY71 WRKY DNA-BINDING PROTEIN 71
1.33067e-110	0.0898398	0.756	0.631	3.37325e-107	4	Sch000008341
1.08891e-10	0.089694	0.368	0.408	2.76038e-07	4	Sch000019934	AT1G13700.3	63.433	100	1	268	2.44e-119	347	AT1G13700.3	AT1G13700.3 | 6-phosphogluconolactonase 1 | Chr1:4694475-4695600 REVERSE LENGTH=268 | 201606	AT1G13700.3	PGL1	AT1G13700.3	NA
1.34721e-55	0.0884516	0.631	0.546	3.41518e-52	4	Sch000000506	AT1G13360.1	46.429	96	16	194	3.2e-32	117	AT1G13360.1	AT1G13360.1 | hypothetical protein | Chr1:4577229-4577813 REVERSE LENGTH=194 | 201606	AT1G13360.1	NA	AT1G13360.1	NA
2.0623e-18	0.087429	0.348	0.361	5.22793e-15	4	Sch000018417	AT3G09270.1	48.544	61	7	211	1.88e-57	189	AT3G09270.1	AT3G09270.1 | glutathione S-transferase TAU 8 | Chr3:2848407-2849226 REVERSE LENGTH=224 | 201606	AT3G09270.1	GSTU8	AT3G09270.1	ATGSTU8 glutathione S-transferase TAU 8
2.3585e-44	0.0862222	0.356	0.327	5.97881e-41	4	Sch000007924	AT2G18550.1	49.091	96	3	215	3.83e-63	199	AT2G18550.1	AT2G18550.1 | homeobox protein 21 | Chr2:8049663-8051213 REVERSE LENGTH=220 | 201606	AT2G18550.1	HB21	AT2G18550.1	homeobox-2 homeobox protein 21 HB-2 ATHB21
2.15518e-08	0.0844623	0.39	0.431	5.46339e-05	4	Sch000011608	AT2G46150.1	42.035	99	1	215	3.51e-48	161	AT2G46150.1	AT2G46150.1 | Late embryogenesis abundant (LEA) hydroxyproline-rich glycoprotein family | Chr2:18961424-18962089 FORWARD LENGTH=221 | 201606	AT2G46150.1	NA	AT2G46150.1	NA
1.72045e-14	0.0830022	0.332	0.347	4.36133e-11	4	Sch000014203	AT3G49940.1	76.724	56	1	116	8.29e-62	196	AT3G49940.1	AT3G49940.1 | LOB domain-containing protein 38 | Chr3:18514465-18515302 FORWARD LENGTH=247 | 201606	AT3G49940.1	LBD38	AT3G49940.1	NA
9.45523e-42	0.0820235	0.393	0.36	2.3969e-38	4	Sch000009070	AT3G09270.1	51.042	98	23	214	1.33e-59	189	AT3G09270.1	AT3G09270.1 | glutathione S-transferase TAU 8 | Chr3:2848407-2849226 REVERSE LENGTH=224 | 201606	AT3G09270.1	GSTU8	AT3G09270.1	ATGSTU8 glutathione S-transferase TAU 8
8.56929e-18	0.0805885	0.29	0.258	2.17232e-14	4	Sch000005679	AT3G47570.1	38.109	90	21	694	2.12e-124	400	AT3G47570.1	AT3G47570.1 | Leucine-rich repeat protein kinase family protein | Chr3:17527611-17530748 FORWARD LENGTH=1010 | 201606	AT3G47570.1	NA	AT3G47570.1	NA
0.00250162	0.0803156	0.343	0.386	1	4	Sch000029054	AT1G59870.1	72.082	99	32	1469	0	2196	AT1G59870.1	AT1G59870.1 | ABC-2 and Plant PDR ABC-type transporter family protein | Chr1:22034661-22039844 FORWARD LENGTH=1469 | 201606	AT1G59870.1	PEN3	AT1G59870.1	ATP-binding cassette G36 PDR8 PLEIOTROPIC DRUG RESISTANCE 8 ATABCG36 ATPDR8 ABCG36 ARABIDOPSIS PLEIOTROPIC DRUG RESISTANCE 8 Arabidopsis thaliana ATP-binding cassette G36
3.26575e-36	0.0786436	0.352	0.332	8.27868e-33	4	Sch000022650	AT5G53390.1	48.361	99	13	483	6.18e-155	454	AT5G53390.1	AT5G53390.1 | O-acyltransferase (WSD1-like) family protein | Chr5:21656951-21659207 REVERSE LENGTH=486 | 201606	AT5G53390.1	FOP1	AT5G53390.1	NTHASE/DIACYLGLYCEROL ACYLTRANSFERASE 11 WSD11
1.01864e-85	0.0783781	0.733	0.652	2.58224e-82	4	Sch000023514	AT1G03220.1	39.573	98	4	425	7.06e-87	274	AT1G03220.1	AT1G03220.1 | Eukaryotic aspartyl protease family protein | Chr1:787143-788444 FORWARD LENGTH=433 | 201606	AT1G03220.1	NA	AT1G03220.1	NA
1.05875e-102	0.0781771	0.467	0.378	2.68393e-99	4	Sch000015960	AT2G40330.1	59.722	96	3	213	2.73e-84	253	AT2G40330.1	AT2G40330.1 | PYR1-like 6 | Chr2:16845177-16845824 REVERSE LENGTH=215 | 201606	AT2G40330.1	PYL6	AT2G40330.1	regulatory components of ABA receptor 9 RCAR9
1.82793e-54	0.0781545	0.391	0.341	4.63379e-51	4	Sch000023732	AT1G03220.1	38.061	98	4	426	1.24e-81	261	AT1G03220.1	AT1G03220.1 | Eukaryotic aspartyl protease family protein | Chr1:787143-788444 FORWARD LENGTH=433 | 201606	AT1G03220.1	NA	AT1G03220.1	NA
1.44271e-13	0.0774801	0.317	0.349	3.65727e-10	4	Sch000022217	AT3G59630.2	55.534	98	3	491	0	562	AT3G59630.2	AT3G59630.2 | diphthamide synthesis DPH2 family protein | Chr3:22025355-22027776 REVERSE LENGTH=491 | 201606	AT3G59630.2	NA	AT3G59630.2	NA
8.16963e-80	0.0757351	0.499	0.411	2.071e-76	4	Sch000000652	AT4G23420.2	63.836	68	1	312	3.39e-147	427	AT4G23420.2	AT4G23420.2 | NAD(P)-binding Rossmann-fold superfamily protein | Chr4:12226288-12228562 FORWARD LENGTH=316 | 201606	AT4G23420.2	NA	AT4G23420.2	NA
8.26454e-30	0.072087	0.328	0.31	2.09506e-26	4	Sch000013732	AT5G58360.1	36.103	99	5	288	4.6e-38	140	AT5G58360.1	AT5G58360.1 | ovate family protein 3 | Chr5:23590079-23590969 REVERSE LENGTH=296 | 201606	AT5G58360.1	OFP3	AT5G58360.1	ARABIDOPSIS THALIANA OVATE FAMILY PROTEIN 3 ATOFP3
4.30823e-72	0.0713408	0.35	0.291	1.09214e-68	4	Sch000017752	AT5G47070.1	56.927	89	1	389	1.73e-155	450	AT5G47070.1	AT5G47070.1 | Protein kinase superfamily protein | Chr5:19118683-19120528 REVERSE LENGTH=410 | 201606	AT5G47070.1	NA	AT5G47070.1	NA
1.53151e-78	0.0712672	0.354	0.291	3.88239e-75	4	Sch000018278	AT5G59990.1	54.14	65	92	237	1.5e-38	137	AT5G59990.1	AT5G59990.1 | CCT motif family protein | Chr5:24151206-24153084 REVERSE LENGTH=241 | 201606	AT5G59990.1	NA	AT5G59990.1	NA
1.29229e-15	0.0704608	0.315	0.32	3.27595e-12	4	Sch000011552
1.57271e-07	0.0702509	0.298	0.406	0.000398682	4	Sch000021923	AT5G49690.1	31.291	94	2	440	5.34e-63	214	AT5G49690.1	AT5G49690.1 | UDP-Glycosyltransferase superfamily protein | Chr5:20189968-20191350 REVERSE LENGTH=460 | 201606	AT5G49690.1	NA	AT5G49690.1	NA
3.702e-41	0.0701265	0.446	0.407	9.38457e-38	4	Sch000004029	AT1G79160.1	46.642	100	5	239	8.16e-51	169	AT1G79160.1	AT1G79160.1 | filamentous hemagglutinin transporter | Chr1:29779862-29780668 REVERSE LENGTH=239 | 201606	AT1G79160.1	NA	AT1G79160.1	NA
3.75241e-23	0.067157	0.396	0.386	9.51236e-20	4	Sch000028205	AT4G38620.1	59.375	100	1	282	7.01e-108	317	AT4G38620.1	AT4G38620.1 | myb domain protein 4 | Chr4:18053866-18054876 FORWARD LENGTH=282 | 201606	AT4G38620.1	MYB4	AT4G38620.1	myb domain protein 4 ATMYB4
1.51418e-34	0.0663813	0.386	0.367	3.83844e-31	4	Sch000013849	AT1G10040.1	58.038	85	55	411	6.13e-138	405	AT1G10040.1	AT1G10040.1 | alpha/beta-Hydrolases superfamily protein | Chr1:3276108-3278464 REVERSE LENGTH=412 | 201606	AT1G10040.1	NA	AT1G10040.1	NA
5.4571e-13	0.065184	0.9	0.826	1.38338e-09	4	Sch000018716	AT3G01500.3	74.205	88	54	336	8.1e-155	442	AT3G01500.3	AT3G01500.3 | carbonic anhydrase 1 | Chr3:195173-197873 REVERSE LENGTH=336 | 201606	AT3G01500.3	CA1	AT3G01500.3	ATBCA1 BETA CARBONIC ANHYDRASE 1 ATSABP3 SABP3 SALICYLIC ACID-BINDING PROTEIN 3 ARABIDOPSIS THALIANA SALICYLIC ACID-BINDING PROTEIN 3
4.28432e-45	0.064297	0.479	0.439	1.08608e-41	4	Sch000005822
7.5202e-05	0.0621818	0.326	0.35	0.190637	4	Sch000019844	AT1G22400.1	48.963	99	1	482	2.37e-180	519	AT1G22400.1	AT1G22400.1 | UDP-Glycosyltransferase superfamily protein | Chr1:7903851-7906607 REVERSE LENGTH=489 | 201606	AT1G22400.1	UGT85A1	AT1G22400.1	NA
2.46563e-14	0.0615429	0.334	0.347	6.25038e-11	4	Sch000018969	AT4G38620.1	58.389	100	1	282	2.61e-107	316	AT4G38620.1	AT4G38620.1 | myb domain protein 4 | Chr4:18053866-18054876 FORWARD LENGTH=282 | 201606	AT4G38620.1	MYB4	AT4G38620.1	myb domain protein 4 ATMYB4
9.63248e-36	0.0612208	0.367	0.349	2.44183e-32	4	Sch000005446	AT4G17170.1	91.935	84	1	186	3.17e-127	362	AT4G17170.1	AT4G17170.1 | RAB GTPase homolog B1C | Chr4:9644908-9646220 REVERSE LENGTH=211 | 201606	AT4G17170.1	RABB1C	AT4G17170.1	ATRAB2A RAB2A ARABIDOPSIS RAB GTPASE HOMOLOG B1B AT-RAB2 ATRAB-B1B ATRABB1C RAB GTPASE HOMOLOG B1B RAB-B1B
1.17052e-11	0.0610866	0.24	0.194	2.96727e-08	4	Sch000021872	AT4G14746.1	41.358	76	10	166	1.21e-37	133	AT4G14746.1	AT4G14746.1 | neurogenic locus notch-like protein | Chr4:8462720-8464326 REVERSE LENGTH=212 | 201606	AT4G14746.1	NA	AT4G14746.1	NA
0.000648771	0.0535219	0.288	0.311	1	4	Sch000023511	AT4G22820.2	39.412	93	9	175	1.35e-33	120	AT4G22820.2	AT4G22820.2 | A20/AN1-like zinc finger family protein | Chr4:11987871-11988401 REVERSE LENGTH=176 | 201606	AT4G22820.2	NA	AT4G22820.2	NA
2.14411e-30	0.0527295	0.571	0.528	5.43532e-27	4	Sch000016423	AT2G26560.1	55.091	92	14	394	1.1e-144	422	AT2G26560.1	AT2G26560.1 | phospholipase A 2A | Chr2:11293912-11295708 REVERSE LENGTH=407 | 201606	AT2G26560.1	PLA2A	AT2G26560.1	PLA IIA PLAII alpha PATATIN-LIKE PROTEIN 2 PHOSPHOLIPASE A 2A PLP2
9.61673e-23	0.050898	0.208	0.125	2.43784e-19	4	Sch000012319	AT4G24310.1	51.01	94	12	209	3.51e-69	214	AT4G24310.1	AT4G24310.1 | transmembrane protein%2C putative (DUF679) | Chr4:12600900-12601541 FORWARD LENGTH=213 | 201606	AT4G24310.1	NA	AT4G24310.1	NA
3.29428e-08	0.0507429	0.19	0.238	8.351e-05	4	Sch000003148	AT1G60470.1	79.808	96	23	334	0	530	AT1G60470.1	AT1G60470.1 | galactinol synthase 4 | Chr1:22279181-22280454 REVERSE LENGTH=334 | 201606	AT1G60470.1	GolS4	AT1G60470.1	AtGolS4 galactinol synthase 4
1.74176e-55	0.0503936	0.782	0.72	4.41536e-52	4	Sch000020009	AT4G37370.1	55.172	98	1	485	0	563	AT4G37370.1	AT4G37370.1 | cytochrome P450%2C family 81%2C subfamily D%2C polypeptide 8 | Chr4:17569971-17571678 REVERSE LENGTH=497 | 201606	AT4G37370.1	CYP81D8	AT4G37370.1	NA
7.07613e-35	0.0497965	0.319	0.277	1.7938e-31	4	Sch000002157
1.03136e-09	0.0484001	0.414	0.455	2.6145e-06	4	Sch000026964	AT5G57150.1	50.211	96	39	239	1.04e-63	202	AT5G57150.1	AT5G57150.1 | basic helix-loop-helix (bHLH) DNA-binding superfamily protein | Chr5:23152361-23154872 FORWARD LENGTH=247 | 201606	AT5G57150.1	NA	AT5G57150.1	NA
2.53007e-09	0.0479147	0.131	0.198	6.41373e-06	4	Sch000015794	AT5G64700.1	49.441	99	2	353	8.47e-104	313	AT5G64700.1	AT5G64700.1 | nodulin MtN21 /EamA-like transporter family protein | Chr5:25865190-25866845 REVERSE LENGTH=359 | 201606	AT5G64700.1	UMAMIT21	AT5G64700.1	NA
[truncated: 175 more rows]

## Sheet: cluster5
p_val	avg_logFC	pct.1	pct.2	p_val_adj	cluster	gene	subject id	% identity	% query coverage	s.start	s.end	evalue	bit score	ID	ID_info	ID	geneName	ID	synonym
[truncated: 866 more rows]

[truncated: 13 more sheets: cluster6, cluster7, cluster8, cluster9, cluster10, cluster11, cluster12, cluster13, cluster14, cluster15, cluster16, cluster17, cluster18]
