# Supplementary material for: Single-cell transcriptome of Nepeta tenuifolia leaves reveal differentiation trajectories in glandular trichomes
Source: Front Plant Sci. 2022 Oct 19;13:988594. doi: 10.3389/fpls.2022.988594 (PMC9627484; doi:10.3389/fpls.2022.988594)
Supplement: Supplementary file 4 [file Table_4.xlsx]

## Sheet: Overview
Table S4. The marker genes of Arabidopsis homologous genes

## Sheet: EC
Name	ID		0	1	2	3	4	5	6	7	8	9	10	11	12	13	14	15	16	17	18	Query	gene_ID	gene_biotype	version	chr	strand	start	end	length	Subject_id	Subject_annotation	Nr	Swissprot	KEGG	COG	TrEMBL	Interpro	GO	query id	subject id	% identity	% query coverage	s.start	s.end	evalue	bit score	ID	ID_info
ATML1	Sch000029960	Sch000029960_ATML1	0.00808745	0.0444966	0.00429765	0.00595649	0.00587722	0.171006	0.00294879	0.520599	0.129505	0.0235839	0.0442238	0.00991287	0.010712	0.170722	0.00262064	0	0.201481	1.31487	0	Sch000029960	Sch000029960	protein_coding	Sch_consensus	HiC_scaffold_8	+	1219517	1224771	5254	sind:105175372	homeobox-leucine zipper protein MERISTEM L1; K09338 homeobox-leucine zipper protein	XP_011096101.1/0/homeobox-leucine zipper protein MERISTEM L1 [Sesamum indicum] &gt;XP_011096102.1 homeobox-leucine zipper protein MERISTEM L1 [Sesamum indicum] &gt;XP_011096103.1 homeobox-leucine zipper protein MERISTEM L1 [Sesamum indicum] &gt;XP_020554106.1 homeobox-leucine zipper protein MERISTEM L1 [Sesamum indicum] &gt;XP_020554107.1 homeobox-leucine zipper protein MERISTEM L1 [Sesamum indic…	Q8RWU4/0.0/ATML1_ARATH Homeobox-leucine zipper protein MERISTEM L1 OS=Arabidopsis thaliana OX=3702 GN=ATML1 PE=2 SV=1	sind:105175372/0.0/homeobox-leucine zipper protein MERISTEM L1; K09338 homeobox-leucine zipper protein	ECU03g1170/4e-07/---	A0A2G9GCJ2/0.0/A0A2G9GCJ2_9LAMI Uncharacterized protein OS=Handroanthus impetiginosus OX=429701 GN=CDL12_24476 PE=4 SV=1	PS50848/45.872/START domain profile.	cellular_component:GO:0005634//nucleus;molecular_function:GO:0008289//lipid binding;GO:0003677//DNA binding;	Sch000029960	AT4G21750.4	78.198	100	1	762	0	1199	AT4G21750.4	AT4G21750.4 | Homeobox-leucine zipper family protein / lipid-binding START domain-containing protein | Chr4:11556965-11560243 FORWARD LENGTH=762 | 201606
ATML1	Sch000009216	Sch000009216_ATML1	0.0123605	0.0939977	0.00801696	0.00221363	0.00535953	0.30826	0.00460447	0.684066	0.157322	0.00244538	0.0480179	0.0203026	0.0157581	0.315751	0.0119212	0	0	1.80581	0	Sch000009216	Sch000009216	protein_coding	Sch_consensus	HiC_scaffold_2	-	66478785	66482692	3907	sind:105175372	homeobox-leucine zipper protein MERISTEM L1; K09338 homeobox-leucine zipper protein	XP_011096101.1/0/homeobox-leucine zipper protein MERISTEM L1 [Sesamum indicum] &gt;XP_011096102.1 homeobox-leucine zipper protein MERISTEM L1 [Sesamum indicum] &gt;XP_011096103.1 homeobox-leucine zipper protein MERISTEM L1 [Sesamum indicum] &gt;XP_020554106.1 homeobox-leucine zipper protein MERISTEM L1 [Sesamum indicum] &gt;XP_020554107.1 homeobox-leucine zipper protein MERISTEM L1 [Sesamum indic…	Q8RWU4/0.0/ATML1_ARATH Homeobox-leucine zipper protein MERISTEM L1 OS=Arabidopsis thaliana OX=3702 GN=ATML1 PE=2 SV=1	sind:105175372/0.0/homeobox-leucine zipper protein MERISTEM L1; K09338 homeobox-leucine zipper protein	ECU03g1170/5e-08/---	A0A2G9GCJ2/0.0/A0A2G9GCJ2_9LAMI Uncharacterized protein OS=Handroanthus impetiginosus OX=429701 GN=CDL12_24476 PE=4 SV=1	PF01852/1.5E-56/START domain	cellular_component:GO:0005634//nucleus;molecular_function:GO:0008289//lipid binding;GO:0003677//DNA binding;	Sch000009216	AT4G21750.4	76.402	100	1	762	0	1177	AT4G21750.4	AT4G21750.4 | Homeobox-leucine zipper family protein / lipid-binding START domain-containing protein | Chr4:11556965-11560243 FORWARD LENGTH=762 | 201606
PDF1	Sch000007896	Sch000007896_PDF1	0.00432978	0.046295	0.000838175	0.000828635	0.0010663	0.0376146	0.00967434	0.622777	0.465689	0.00224196	0.0783609	0.017541	0.00644035	0.663379	0.00487737	0.0189247	0.70888	4.8277	0	Sch000007896	Sch000007896	protein_coding	Sch_consensus	HiC_scaffold_2	+	110342528	110343443	915	lang:109341734	protodermal factor 1-like; K03006 DNA-directed RNA polymerase II subunit RPB1 [EC:2.7.7.6]	XP_011098078.1/2.78176e-108/protodermal factor 1 [Sesamum indicum]	Q9S728/8e-50/PDF1_ARATH Protodermal factor 1 OS=Arabidopsis thaliana OX=3702 GN=PDF1 PE=2 SV=1	lang:109341734/1e-51/protodermal factor 1-like; K03006 DNA-directed RNA polymerase II subunit RPB1 [EC:2.7.7.6]	NA	A0A2G9G5Q9/8e-87/A0A2G9G5Q9_9LAMI Uncharacterized protein OS=Handroanthus impetiginosus OX=429701 GN=CDL12_26852 PE=4 SV=1	PTHR33210:SF6/1.3E-62/--	NA	Sch000007896	AT2G42840.1	52.601	63	134	306	2.99e-49	167	AT2G42840.1	AT2G42840.1 | protodermal factor 1 | Chr2:17826327-17827426 REVERSE LENGTH=306 | 201606
PDF1	Sch000003732	Sch000003732_PDF1	0.11254	0.914346	0.0788208	0.0864567	0.0973021	9.07764	0.131573	42.3693	3.82878	0.414422	1.9157	0.261553	0.460254	1.47449	0.336079	0.0543882	3.0536	40.0118	0.0266485	Sch000003732	Sch000003732	protein_coding	Sch_consensus	HiC_scaffold_1	+	126192005	126193808	1803	csat:104785081	protodermal factor 1; K03006 DNA-directed RNA polymerase II subunit RPB1 [EC:2.7.7.6]	XP_011098078.1/2.31242e-100/protodermal factor 1 [Sesamum indicum]	Q9S728/2e-51/PDF1_ARATH Protodermal factor 1 OS=Arabidopsis thaliana OX=3702 GN=PDF1 PE=2 SV=1	csat:104785081/6e-54/protodermal factor 1; K03006 DNA-directed RNA polymerase II subunit RPB1 [EC:2.7.7.6]	NA	A0A2G9G5Q9/3e-96/A0A2G9G5Q9_9LAMI Uncharacterized protein OS=Handroanthus impetiginosus OX=429701 GN=CDL12_26852 PE=4 SV=1	PTHR33210/3.8E-71/--	NA	Sch000003732	AT2G42840.1	57.071	60	134	305	6.5e-51	174	AT2G42840.1	AT2G42840.1 | protodermal factor 1 | Chr2:17826327-17827426 REVERSE LENGTH=306 | 201606
YAB5	Sch000011230	Sch000011230_YAB5	0.00507728	0.0161631	0.00594302	0.00641139	0.000289108	0.000386218	0	0.00261045	0.00371827	0.0294127	0.00860993	0	0.00320601	0.00296805	0.0400617	0.197924	0.389344	0.0688895	0	Sch000011230	Sch000011230	protein_coding	Sch_consensus	HiC_scaffold_3	-	84146981	84149287	2306	-	-	AMA07776.1/2.75897e-78/YABBY family protein 5 [Mentha spicata]	Q8GW46/4e-61/YAB5_ARATH Axial regulator YABBY 5 OS=Arabidopsis thaliana OX=3702 GN=YAB5 PE=1 SV=1	NA	NA	A0A2G9GBC8/3e-79/A0A2G9GBC8_9LAMI Uncharacterized protein OS=Handroanthus impetiginosus OX=429701 GN=CDL12_24869 PE=4 SV=1	PTHR31675/2.2E-70/--	biological_process:GO:0007275//multicellular organism development;	Sch000011230	AT2G26580.2	65.517	97	9	142	2.51e-60	187	AT2G26580.2	AT2G26580.2 | plant-specific transcription factor YABBY family protein | Chr2:11303923-11306739 REVERSE LENGTH=164 | 201606
YAB5	Sch000024750	Sch000024750_YAB5	0.000883951	0.0153949	0.00746254	0.00113961	0.00284598	0.00030764	0.0229998	0.0216873	0.000456716	0.318516	0.0310877	0	0.0960574	0.0042013	0.281962	1.08873	0	0	0.186895	Sch000024750	Sch000024750	protein_coding	Sch_consensus	HiC_scaffold_6	-	33246655	33251380	4725	-	-	AMA07777.1/5.48583e-109/YABBY family protein 6 [Mentha spicata]	Q8GW46/9e-73/YAB5_ARATH Axial regulator YABBY 5 OS=Arabidopsis thaliana OX=3702 GN=YAB5 PE=1 SV=1	NA	NA	A0A0X9R6C8/3e-108/A0A0X9R6C8_MENSP YABBY family protein 6 OS=Mentha spicata OX=29719 PE=2 SV=1	PF04690/1.3E-67/YABBY protein	biological_process:GO:0007275//multicellular organism development;	Sch000024750	AT2G26580.2	67.052	89	9	163	7.2e-72	219	AT2G26580.2	AT2G26580.2 | plant-specific transcription factor YABBY family protein | Chr2:11303923-11306739 REVERSE LENGTH=164 | 201606
KAN1	Sch000019603	Sch000019603_KAN1	0.00336622	0.00761624	0.00283509	0.00630676	0.00098927	0.0146509	0.00475186	0.0662737	0.0211855	0.0195207	0.00244166	0.00541929	0.0234901	0.00158845	0.0314416	0.163173	0	0.0859507	0	Sch000019603	Sch000019603	protein_coding	Sch_consensus	HiC_scaffold_4	-	17104776	17109266	4490	soe:110777378	two-component response regulator ARR12-like; K14491 two-component response regulator ARR-B family	XP_011099922.1/1.5032e-129/transcription repressor KAN1-like isoform X3 [Sesamum indicum]	Q93WJ9/4e-69/KAN1_ARATH Transcription repressor KAN1 OS=Arabidopsis thaliana OX=3702 GN=KAN1 PE=1 SV=1	soe:110777378/1e-09/two-component response regulator ARR12-like; K14491 two-component response regulator ARR-B family	NA	A0A2G9GXW6/2e-125/A0A2G9GXW6_9LAMI Uncharacterized protein OS=Handroanthus impetiginosus OX=429701 GN=CDL12_17291 PE=4 SV=1	PF00249/1.0E-6/Myb-like DNA-binding domain	NA	Sch000019603	AT5G16560.1	46.319	99	106	403	1.97e-68	222	AT5G16560.1	AT5G16560.1 | Homeodomain-like superfamily protein | Chr5:5407365-5411092 REVERSE LENGTH=403 | 201606
ARF9	Sch000010709	Sch000010709_ARF9	0.0591005	0.201749	0.0981737	0.175338	0.024831	0.0729149	0.0595344	0.228463	0.183879	0.216797	0.249314	0.0429057	0.211518	0.176397	0.423914	0.105265	0.188798	0.208848	0	Sch000010709	Sch000010709	protein_coding	Sch_consensus	HiC_scaffold_3	-	20465501	20469952	4451	sind:105165118	auxin response factor 9; K14486 auxin response factor	ANI70175.1/0/auxin response factor ARF3 [Salvia miltiorrhiza]	Q9XED8/0.0/ARFI_ARATH Auxin response factor 9 OS=Arabidopsis thaliana OX=3702 GN=ARF9 PE=1 SV=1	sind:105165118/0.0/auxin response factor 9; K14486 auxin response factor	NA	A0A191T8S0/0.0/A0A191T8S0_SALMI Auxin-responsive protein OS=Salvia miltiorrhiza OX=226208 GN=ARF PE=3 SV=1	PTHR31384:SF17/3.4E-274/--	NA	Sch000010709	AT4G23980.1	59.19	90	2	610	0	694	AT4G23980.1	AT4G23980.1 | auxin response factor 9 | Chr4:12451592-12454737 FORWARD LENGTH=638 | 201606
ARF9	Sch000023496	Sch000023496_ARF9	0.140379	0.395935	0.0907678	0.194435	0.0844873	0.270648	0.151929	0.329603	0.223463	0.266258	0.261849	0.329516	0.356182	1.0276	0.53171	0.301489	0.289597	0.600352	0.0345449	Sch000023496	Sch000023496	protein_coding	Sch_consensus	HiC_scaffold_5	-	4841194	4845430	4236	sind:105165118	auxin response factor 9; K14486 auxin response factor	XP_011082305.1/0/auxin response factor 9 [Sesamum indicum]	Q9XED8/0.0/ARFI_ARATH Auxin response factor 9 OS=Arabidopsis thaliana OX=3702 GN=ARF9 PE=1 SV=1	sind:105165118/0.0/auxin response factor 9; K14486 auxin response factor	NA	A0A2G9G9G4/0.0/A0A2G9G9G4_9LAMI Auxin response factor OS=Handroanthus impetiginosus OX=429701 GN=CDL12_25558 PE=3 SV=1	PF02362/2.8E-22/B3 DNA binding domain	NA	Sch000023496	AT4G23980.2	57.934	96	7	622	0	707	AT4G23980.2	AT4G23980.2 | auxin response factor 9 | Chr4:12451592-12454737 FORWARD LENGTH=636 | 201606
ARF19	Sch000028283	Sch000028283_ARF19	0.127053	0.179144	0.0426434	0.0605714	0.12366	0.129878	0.163709	0.0792331	0.0951181	0.196164	0.0873479	0.294932	0.219197	0.232618	0.233102	0.336911	0.0920204	0.16908	0	Sch000028283	Sch000028283	protein_coding	Sch_consensus	HiC_scaffold_6	-	32520337	32527173	6836	zju:107404980	auxin response factor 19-like isoform X1; K14486 auxin response factor	ANI70194.1/0/auxin response factor ARF22 [Salvia miltiorrhiza]	Q6Z2W3/0.0/ARFE_ORYSJ Auxin response factor 5 OS=Oryza sativa subsp. japonica OX=39947 GN=ARF5 PE=2 SV=2	zju:107404980/0.0/auxin response factor 19-like isoform X1; K14486 auxin response factor	NA	A0A191T8U1/0.0/A0A191T8U1_SALMI Auxin response factor OS=Salvia miltiorrhiza OX=226208 GN=ARF PE=3 SV=1	SM01019/7.4E-24/--	NA	Sch000028283	AT1G19220.1	69.897	43	16	492	0	659	AT1G19220.1	AT1G19220.1 | auxin response factor 19 | Chr1:6628395-6632779 REVERSE LENGTH=1086 | 201606
BDG1	Sch000014173	Sch000014173_BDG1	0	0.0121012	0.00190843	0.00304042	0.000722774	0.149194	0.000322907	0.297811	0	0.011947	0.00244166	0	0.00689039	0.0824643	0.00468765	0	0.418674	0	0	Sch000014173	Sch000014173	protein_coding	Sch_consensus	HiC_scaffold_3	+	12557478	12560389	2911	cmos:111462879	probable 1-acylglycerol-3-phosphate O-acyltransferase; K13699 abhydrolase domain-containing protein 5 [EC:2.3.1.51]	XP_011070386.1/0/probable lysophospholipase BODYGUARD 3 [Sesamum indicum]	Q8LFX7/0.0/BDG1_ARATH Probable lysophospholipase BODYGUARD 1 OS=Arabidopsis thaliana OX=3702 GN=BDG1 PE=2 SV=1	cmos:111462879/9e-08/probable 1-acylglycerol-3-phosphate O-acyltransferase; K13699 abhydrolase domain-containing protein 5 [EC:2.3.1.51]	sll0553/6e-09/---	A0A1J6KSS0/0.0/A0A1J6KSS0_NICAT Uncharacterized protein OS=Nicotiana attenuata OX=49451 GN=A4A49_27696 PE=4 SV=1	PR00111/1.4E-7/Alpha/beta hydrolase fold signature	cellular_component:GO:0016021//integral component of membrane;	Sch000014173	AT1G64670.2	59.783	96	62	512	0	573	AT1G64670.2	AT1G64670.2 | alpha/beta-Hydrolases superfamily protein | Chr1:24030990-24033639 REVERSE LENGTH=524 | 201606
BDG1	Sch000028488	Sch000028488_BDG1	0.00160886	0.0611408	0.00577019	0.00407102	0.00933583	0.313923	0.00326354	1.00476	0.115503	0.0119742	0.0273959	0.00751218	0.0589824	0.72891	0.0434276	0.00344281	0.135176	1.52783	0	Sch000028488	Sch000028488	protein_coding	Sch_consensus	HiC_scaffold_6	-	3602987	3606009	3022	fve:101307371	1-acylglycerol-3-phosphate O-acyltransferase-like; K13699 abhydrolase domain-containing protein 5 [EC:2.3.1.51]	XP_011070386.1/0/probable lysophospholipase BODYGUARD 3 [Sesamum indicum]	Q8LFX7/0.0/BDG1_ARATH Probable lysophospholipase BODYGUARD 1 OS=Arabidopsis thaliana OX=3702 GN=BDG1 PE=2 SV=1	fve:101307371/3e-07/1-acylglycerol-3-phosphate O-acyltransferase-like; K13699 abhydrolase domain-containing protein 5 [EC:2.3.1.51]	sll0553/4e-10/---	A0A1J6KSS0/0.0/A0A1J6KSS0_NICAT Uncharacterized protein OS=Nicotiana attenuata OX=49451 GN=A4A49_27696 PE=4 SV=1	PTHR43689:SF9/5.6E-229/--	cellular_component:GO:0016021//integral component of membrane;	Sch000028488	AT1G64670.3	56.9	96	51	512	0	548	AT1G64670.3	AT1G64670.3 | alpha/beta-Hydrolases superfamily protein | Chr1:24030990-24033615 REVERSE LENGTH=516 | 201606
POLAR	Sch000012157	Sch000012157_POLAR	0.00954449	0.0690737	0.00142227	0.00726526	0.00594497	0.045927	0.00477433	0.0844366	0.651543	0.000881937	0.149533	0.00803669	0.0149491	1.05206	0.0139336	0.0100912	0	2.79894	0	Sch000012157	Sch000012157	protein_coding	Sch_consensus	HiC_scaffold_3	-	98124827	98126211	1384	-	-	XP_011082253.1/1.50554e-89/protein POLAR LOCALIZATION DURING ASYMMETRIC DIVISION AND REDISTRIBUTION-like [Sesamum indicum]	Q6NQ99/2e-20/POLAR_ARATH Protein POLAR LOCALIZATION DURING ASYMMETRIC DIVISION AND REDISTRIBUTION OS=Arabidopsis thaliana OX=3702 GN=POLAR PE=2 SV=1	NA	NA	A0A2G9GI24/1e-79/A0A2G9GI24_9LAMI Uncharacterized protein OS=Handroanthus impetiginosus OX=429701 GN=CDL12_22616 PE=4 SV=1	PTHR33476/3.0E-37/--	NA	Sch000012157	AT4G31805.1	28.037	86	4	306	4.41e-21	92.8	AT4G31805.1	AT4G31805.1 | WRKY family transcription factor | Chr4:15385454-15386775 FORWARD LENGTH=344 | 201606
MUTE	Sch000023304	Sch000023304_MUTE	0.00877018	0.0310501	0.00274225	0.00937195	0.0036476	0.00273081	0.00467946	0.0127085	0.239229	0.00257712	0.0127773	0.048573	0.010606	0.18168	0.0121991	0.0119643	0	6.2951	0	Sch000023304	Sch000023304	protein_coding	Sch_consensus	HiC_scaffold_5	-	15171370	15172145	775	atr:18437056	transcription factor SPEECHLESS isoform X2; K20558 transcription factor SPEECHLESS	AKN09585.1/1.88446e-101/basic helix-loop-helix transcription factor [Salvia miltiorrhiza]	Q9M8K6/2e-75/MUTE_ARATH Transcription factor MUTE OS=Arabidopsis thaliana OX=3702 GN=MUTE PE=2 SV=1	atr:18437056/1e-66/transcription factor SPEECHLESS isoform X2; K20558 transcription factor SPEECHLESS	NA	A0A0H3Y8V1/9e-101/A0A0H3Y8V1_SALMI Basic helix-loop-helix transcription factor OS=Salvia miltiorrhiza OX=226208 PE=2 SV=1	PS50888/10.525/Myc-type, basic helix-loop-helix (bHLH) domain profile.	molecular_function:GO:0046983//protein dimerization activity;	Sch000023304	AT3G06120.1	62.903	96	14	199	1.81e-74	226	AT3G06120.1	AT3G06120.1 | basic helix-loop-helix (bHLH) DNA-binding superfamily protein | Chr3:1846531-1848016 FORWARD LENGTH=202 | 201606
AT1G09310	Sch000026437	Sch000026437_AT1G09310	0.0515852	0.353107	0.0616707	0.10956	0.0380678	2.59261	0.0360213	7.39881	0.362684	0.0685807	0.197394	0.0903924	0.0759805	1.1786	0.0897303	0.0277054	3.22651	1.66551	0.686516	Sch000026437	Sch000026437	protein_coding	Sch_consensus	HiC_scaffold_6	+	68409152	68409712	560	-	-	XP_012857835.1/3.7082e-80/PREDICTED: uncharacterized protein LOC105977107 [Erythranthe guttata]	NA	NA	NA	S8DGI6/3e-72/S8DGI6_9LAMI Uncharacterized protein OS=Genlisea aurea OX=192259 GN=M569_12921 PE=4 SV=1	PTHR31676/1.5E-64/--	NA	Sch000026437	AT1G09310.1	57.222	95	1	179	1e-54	175	AT1G09310.1	AT1G09310.1 | plant/protein (Protein of unknown function%2C DUF538) | Chr1:3009109-3009648 FORWARD LENGTH=179 | 201606
FDH	Sch000010440	Sch000010440_FDH	0.0231947	0.208052	0.0113637	0.00761437	0.021739	3.15491	0.0232734	1.46633	0.311807	0.0336466	0.110829	0.0735567	0.0703277	4.45351	0.0381655	0.0329037	1.35458	4.82329	0	Sch000010440	Sch000010440	protein_coding	Sch_consensus	HiC_scaffold_3	-	98204881	98208433	3552	sind:105164852	3-ketoacyl-CoA synthase 10; K15397 3-ketoacyl-CoA synthase [EC:2.3.1.199]	XP_011081956.1/0/3-ketoacyl-CoA synthase 10 [Sesamum indicum]	Q570B4/0.0/KCS10_ARATH 3-ketoacyl-CoA synthase 10 OS=Arabidopsis thaliana OX=3702 GN=FDH PE=1 SV=2	sind:105164852/0.0/3-ketoacyl-CoA synthase 10; K15397 3-ketoacyl-CoA synthase [EC:2.3.1.199]	DRA0326/1e-16/---	A0A022Q450/0.0/A0A022Q450_ERYGU 3-ketoacyl-CoA synthase OS=Erythranthe guttata OX=4155 GN=MIMGU_mgv1a004214mg PE=3 SV=1	PF08392/4.7E-127/FAE1/Type III polyketide synthase-like protein	biological_process:GO:0006633//fatty acid biosynthetic process;cellular_component:GO:0016021//integral component of membrane;molecular_function:GO:0016747//transferase activity, transferring acyl groups other than amino-acyl groups;	Sch000010440	AT2G26250.1	72.81	99	4	547	0	854	AT2G26250.1	AT2G26250.1 | 3-ketoacyl-CoA synthase 10 | Chr2:11170799-11173059 REVERSE LENGTH=550 | 201606
FLP1	Sch000017255	Sch000017255_FLP1	0.000252632	0	0	0.000416888	0	0.00999135	0	0.0184484	0	0	0	0	0.00362991	0.334898	0.00407475	0	0.0621811	0	0	Sch000017255	Sch000017255	protein_coding	Sch_consensus	HiC_scaffold_4	-	103446182	103451018	4836	ppp:112278187	protein ECERIFERUM 3-like; K15404 aldehyde decarbonylase [EC:4.1.99.5]	XP_011082697.1/0/protein ECERIFERUM 3 [Sesamum indicum]	Q8H1Z0/0.0/CER3_ARATH Protein ECERIFERUM 3 OS=Arabidopsis thaliana OX=3702 GN=CER3 PE=1 SV=1	ppp:112278187/2e-146/protein ECERIFERUM 3-like; K15404 aldehyde decarbonylase [EC:4.1.99.5]	CC1671/1e-11/---	A0A022Q7B4/0.0/A0A022Q7B4_ERYGU Uncharacterized protein OS=Erythranthe guttata OX=4155 GN=MIMGU_mgv1a002930mg PE=3 SV=1	PTHR11863/1.9E-183/--	biological_process:GO:0008610//lipid biosynthetic process;cellular_component:GO:0016021//integral component of membrane;molecular_function:GO:0005506//iron ion binding;GO:0016491//oxidoreductase activity;	Sch000017255	AT5G57800.1	67.04	96	3	627	0	869	AT5G57800.1	AT5G57800.1 | Fatty acid hydroxylase superfamily | Chr5:23420589-23423832 FORWARD LENGTH=632 | 201606
FLP1	Sch000026193	Sch000026193_FLP1	0.0886184	0.385282	0.0269906	0.0234057	0.0560764	5.1858	0.0404659	9.66918	0.338031	0.190165	0.180779	0.237959	0.115257	1.12924	0.225078	0.0127593	5.40041	1.74398	0	Sch000026193	Sch000026193	protein_coding	Sch_consensus	HiC_scaffold_6	+	36549375	36556913	7538	ppp:112278187	protein ECERIFERUM 3-like; K15404 aldehyde decarbonylase [EC:4.1.99.5]	XP_011070158.1/0/protein ECERIFERUM 3 [Sesamum indicum]	Q8H1Z0/0.0/CER3_ARATH Protein ECERIFERUM 3 OS=Arabidopsis thaliana OX=3702 GN=CER3 PE=1 SV=1	ppp:112278187/2e-157/protein ECERIFERUM 3-like; K15404 aldehyde decarbonylase [EC:4.1.99.5]	CC1671/2e-09/---	A0A2G9HX38/0.0/A0A2G9HX38_9LAMI Uncharacterized protein OS=Handroanthus impetiginosus OX=429701 GN=CDL12_05211 PE=3 SV=1	PTHR11863/5.4E-195/--	NA	Sch000026193	AT5G57800.1	65.024	99	1	629	0	867	AT5G57800.1	AT5G57800.1 | Fatty acid hydroxylase superfamily | Chr5:23420589-23423832 FORWARD LENGTH=632 | 201606
FLP1	Sch000013247	Sch000013247_FLP1	0.00835782	0.0455938	0.000354464	0.00229706	0.00847748	0.225691	0.00166128	0.559233	0.0336672	0.00215379	0.0404959	0	0.0216201	0.76792	0.0359993	0.0042092	1.55609	0.708015	0	Sch000013247	Sch000013247	protein_coding	Sch_consensus	HiC_scaffold_3	+	87040690	87041428	738	ppp:112278187	protein ECERIFERUM 3-like; K15404 aldehyde decarbonylase [EC:4.1.99.5]	XP_011079338.1/1.34263e-72/protein ECERIFERUM 3 [Sesamum indicum]	Q8H1Z0/1e-67/CER3_ARATH Protein ECERIFERUM 3 OS=Arabidopsis thaliana OX=3702 GN=CER3 PE=1 SV=1	ppp:112278187/8e-28/protein ECERIFERUM 3-like; K15404 aldehyde decarbonylase [EC:4.1.99.5]	NA	A0A2G9HX38/3e-72/A0A2G9HX38_9LAMI Uncharacterized protein OS=Handroanthus impetiginosus OX=429701 GN=CDL12_05211 PE=3 SV=1	PF12076/8.4E-50/WAX2 C-terminal domain	NA	Sch000013247	AT5G57800.1	83.036	91	518	629	5.93e-67	216	AT5G57800.1	AT5G57800.1 | Fatty acid hydroxylase superfamily | Chr5:23420589-23423832 FORWARD LENGTH=632 | 201606
FLP1	Sch000013484	Sch000013484_FLP1	0.00256322	0.0304917	0.000593722	0.00260383	0.00871594	0.191078	0.00168697	0.310328	0.0295052	0.00511307	0.0191382	0.00749197	0.010063	0.66113	0.0280147	0	0.789806	0.75088	0	Sch000013484	Sch000013484	protein_coding	Sch_consensus	HiC_scaffold_3	+	87037115	87040225	3110	ppp:112278187	protein ECERIFERUM 3-like; K15404 aldehyde decarbonylase [EC:4.1.99.5]	XP_011079338.1/0/protein ECERIFERUM 3 [Sesamum indicum]	Q8H1Z0/0.0/CER3_ARATH Protein ECERIFERUM 3 OS=Arabidopsis thaliana OX=3702 GN=CER3 PE=1 SV=1	ppp:112278187/1e-111/protein ECERIFERUM 3-like; K15404 aldehyde decarbonylase [EC:4.1.99.5]	CC1671/5e-11/---	A0A2G9HX38/0.0/A0A2G9HX38_9LAMI Uncharacterized protein OS=Handroanthus impetiginosus OX=429701 GN=CDL12_05211 PE=3 SV=1	PTHR11863:SF95/2.7E-197/--	NA	Sch000013484	AT5G57800.1	63.514	98	1	518	0	681	AT5G57800.1	AT5G57800.1 | Fatty acid hydroxylase superfamily | Chr5:23420589-23423832 FORWARD LENGTH=632 | 201606
PEL3	Sch000023108	Sch000023108_PEL3	0.0643919	0.725774	0.142391	0.070228	0.0577495	5.64569	0.160161	16.6484	0.858914	0.515288	0.861273	0.268432	0.160173	1.31374	0.124312	0.0685319	31.1618	6.19983	0.407589	Sch000023108	Sch000023108	protein_coding	Sch_consensus	HiC_scaffold_5	+	97800358	97801733	1375	sind:105160456	LOW QUALITY PROTEIN: BAHD acyltransferase DCR; K19747 BAHD acyltransferase [EC:2.3.1.-]	ABI48361.1/0/putative alcohol acyltransferase 2 [Lavandula angustifolia]	Q9FF86/1e-130/DCR_ARATH BAHD acyltransferase DCR OS=Arabidopsis thaliana OX=3702 GN=DCR PE=2 SV=1	sind:105160456/2e-175/LOW QUALITY PROTEIN: BAHD acyltransferase DCR; K19747 BAHD acyltransferase [EC:2.3.1.-]	NA	A0A2G9GIQ2/0.0/A0A2G9GIQ2_9LAMI Shikimate O-hydroxycinnamoyltransferase OS=Handroanthus impetiginosus OX=429701 GN=CDL12_22302 PE=4 SV=1	PF02458/8.0E-56/Transferase family	molecular_function:GO:0016747//transferase activity, transferring acyl groups other than amino-acyl groups;	Sch000023108	AT5G23940.1	64.583	75	162	449	1.48e-129	385	AT5G23940.1	AT5G23940.1 | HXXXD-type acyl-transferase family protein | Chr5:8076616-8079677 REVERSE LENGTH=484 | 201606
ANL2	Sch000022402	Sch000022402_ANL2	0.00179393	0.0112233	0	0.00150287	0.00139758	0.075041	0	0.20312	0.0149059	0.00745523	0.00637955	0	0.00636552	0.00906339	0	0	0.0422116	0.15144	0	Sch000022402	Sch000022402	protein_coding	Sch_consensus	HiC_scaffold_5	-	99151093	99155290	4197	sind:105160506	homeobox-leucine zipper protein ANTHOCYANINLESS 2; K09338 homeobox-leucine zipper protein	XP_011076208.1/0/homeobox-leucine zipper protein ANTHOCYANINLESS 2 [Sesamum indicum]	Q0WV12/0.0/ANL2_ARATH Homeobox-leucine zipper protein ANTHOCYANINLESS 2 OS=Arabidopsis thaliana OX=3702 GN=ANL2 PE=2 SV=1	sind:105160506/0.0/homeobox-leucine zipper protein ANTHOCYANINLESS 2; K09338 homeobox-leucine zipper protein	ECU03g1170/2e-08/---	A0A022QAU9/0.0/A0A022QAU9_ERYGU Uncharacterized protein OS=Erythranthe guttata OX=4155 GN=MIMGU_mgv1a002129mg PE=4 SV=1	PS50071/17.556/'Homeobox' domain profile.	cellular_component:GO:0005634//nucleus;molecular_function:GO:0008289//lipid binding;GO:0003677//DNA binding;	Sch000022402	AT4G00730.1	50.779	99	59	800	0	732	AT4G00730.1	AT4G00730.1 | Homeobox-leucine zipper family protein / lipid-binding START domain-containing protein | Chr4:299741-304103 REVERSE LENGTH=802 | 201606
ANL2	Sch000019506	Sch000019506_ANL2	0.0628256	0.123234	0.0592958	0.101593	0.0588968	0.342841	0.000960872	0.567287	0.0961693	0.0179803	0.114963	0.0885947	0.0446266	0.154863	0.115223	0.00842183	0.259443	0.784225	0	Sch000019506	Sch000019506	protein_coding	Sch_consensus	HiC_scaffold_4	-	91675866	91681549	5683	sind:105173189	homeobox-leucine zipper protein ANTHOCYANINLESS 2 isoform X1; K09338 homeobox-leucine zipper protein	XP_011093167.1/0/homeobox-leucine zipper protein ANTHOCYANINLESS 2 isoform X2 [Sesamum indicum]	Q0WV12/0.0/ANL2_ARATH Homeobox-leucine zipper protein ANTHOCYANINLESS 2 OS=Arabidopsis thaliana OX=3702 GN=ANL2 PE=2 SV=1	sind:105173189/0.0/homeobox-leucine zipper protein ANTHOCYANINLESS 2 isoform X1; K09338 homeobox-leucine zipper protein	NA	A0A2G9HWV6/0.0/A0A2G9HWV6_9LAMI Transcription factor DLX OS=Handroanthus impetiginosus OX=429701 GN=CDL12_05301 PE=4 SV=1	PF00046/1.0E-13/Homeobox domain	biological_process:GO:0006355//regulation of transcription, DNA-templated;cellular_component:GO:0005634//nucleus;molecular_function:GO:0008289//lipid binding;GO:0043565//sequence-specific DNA binding;	Sch000019506	AT4G00730.1	68.005	100	1	802	0	1061	AT4G00730.1	AT4G00730.1 | Homeobox-leucine zipper family protein / lipid-binding START domain-containing protein | Chr4:299741-304103 REVERSE LENGTH=802 | 201606
ANL2	Sch000011892	Sch000011892_ANL2	0.0853282	0.192088	0.0557557	0.110905	0.0685009	0.234762	0.00972463	0.378835	0.100675	0.0196952	0.0904705	0.119984	0.0157639	0.126663	0.158307	0.00346019	0.423874	0.640256	0	Sch000011892	Sch000011892	protein_coding	Sch_consensus	HiC_scaffold_3	-	53241595	53246932	5337	sind:105173189	homeobox-leucine zipper protein ANTHOCYANINLESS 2 isoform X1; K09338 homeobox-leucine zipper protein	XP_011093167.1/0/homeobox-leucine zipper protein ANTHOCYANINLESS 2 isoform X2 [Sesamum indicum]	Q0WV12/0.0/ANL2_ARATH Homeobox-leucine zipper protein ANTHOCYANINLESS 2 OS=Arabidopsis thaliana OX=3702 GN=ANL2 PE=2 SV=1	sind:105173189/0.0/homeobox-leucine zipper protein ANTHOCYANINLESS 2 isoform X1; K09338 homeobox-leucine zipper protein	NA	A0A2G9HWV6/0.0/A0A2G9HWV6_9LAMI Transcription factor DLX OS=Handroanthus impetiginosus OX=429701 GN=CDL12_05301 PE=4 SV=1	PTHR24326:SF487/1.9E-244/--	biological_process:GO:0006355//regulation of transcription, DNA-templated;cellular_component:GO:0005634//nucleus;molecular_function:GO:0008289//lipid binding;GO:0043565//sequence-specific DNA binding;	Sch000011892	AT4G00730.1	69.033	100	1	802	0	1110	AT4G00730.1	AT4G00730.1 | Homeobox-leucine zipper family protein / lipid-binding START domain-containing protein | Chr4:299741-304103 REVERSE LENGTH=802 | 201606
CSLA9	Sch000017216	Sch000017216_CSLA9	0.456062	0.476051	0.323975	0.69596	0.248359	0.0773542	0.361341	0.152181	0.367616	0.440188	0.328942	1.15304	0.15696	0.209151	0.523846	0.155191	0.298191	0.189762	0.336589	Sch000017216	Sch000017216	protein_coding	Sch_consensus	HiC_scaffold_4	-	55367537	55376792	9255	vvi:100259738	glucomannan 4-beta-mannosyltransferase 9; K13680 beta-mannan synthase [EC:2.4.1.32]	XP_002283672.1/3.58301e-173/PREDICTED: glucomannan 4-beta-mannosyltransferase 9 [Vitis vinifera]	Q9LZR3/1e-161/CSLA9_ARATH Glucomannan 4-beta-mannosyltransferase 9 OS=Arabidopsis thaliana OX=3702 GN=CSLA9 PE=1 SV=1	vvi:100259738/7e-174/glucomannan 4-beta-mannosyltransferase 9; K13680 beta-mannan synthase [EC:2.4.1.32]	MTH547/7e-07/---	A0A2G9FYN0/1e-171/A0A2G9FYN0_9LAMI Glucomannan 4-beta-mannosyltransferase OS=Handroanthus impetiginosus OX=429701 GN=CDL12_29355 PE=4 SV=1	PTHR32044/4.3E-165/--	NA	Sch000017216	AT5G03760.1	74.74	54	241	528	2.14e-160	471	AT5G03760.1	AT5G03760.1 | Nucleotide-diphospho-sugar transferases superfamily protein | Chr5:985910-990087 REVERSE LENGTH=533 | 201606
CSLA9	Sch000016135	Sch000016135_CSLA9	0	0	0	0	9.97e-05	0.000309405	0	0.000716947	0	0	0	0	0	0	0	0	0.0049299	0	0	Sch000016135	Sch000016135	protein_coding	Sch_consensus	HiC_scaffold_4	-	55456131	55461220	5089	sind:105174127	glucomannan 4-beta-mannosyltransferase 9; K13680 beta-mannan synthase [EC:2.4.1.32]	XP_011094427.1/0/glucomannan 4-beta-mannosyltransferase 9 [Sesamum indicum]	Q9LZR3/0.0/CSLA9_ARATH Glucomannan 4-beta-mannosyltransferase 9 OS=Arabidopsis thaliana OX=3702 GN=CSLA9 PE=1 SV=1	sind:105174127/0.0/glucomannan 4-beta-mannosyltransferase 9; K13680 beta-mannan synthase [EC:2.4.1.32]	aq_1407/8e-23/---	A0A022RRL5/0.0/A0A022RRL5_ERYGU Uncharacterized protein OS=Erythranthe guttata OX=4155 GN=MIMGU_mgv1a004346mg PE=4 SV=1	PTHR32044/0.0/--	cellular_component:GO:0016021//integral component of membrane;molecular_function:GO:0016757//transferase activity, transferring glycosyl groups;	Sch000016135	AT5G03760.1	76.923	93	1	532	0	884	AT5G03760.1	AT5G03760.1 | Nucleotide-diphospho-sugar transferases superfamily protein | Chr5:985910-990087 REVERSE LENGTH=533 | 201606
CSLA9	Sch000019977	Sch000019977_CSLA9	0.00802067	0.0212795	0.00469679	0.00485984	0.00133382	0.161603	0.031108	0.412995	0.0177323	0.327895	0.016169	0.023174	0.1565	0.0156276	0.132608	0.0915893	0.225492	0.142857	0	Sch000019977	Sch000019977	protein_coding	Sch_consensus	HiC_scaffold_4	-	55537052	55541175	4123	sind:105174127	glucomannan 4-beta-mannosyltransferase 9; K13680 beta-mannan synthase [EC:2.4.1.32]	XP_012831859.1/0/PREDICTED: glucomannan 4-beta-mannosyltransferase 9 [Erythranthe guttata] &gt;EYU41550.1 hypothetical protein MIMGU_mgv1a004346mg [Erythranthe guttata]	Q9LZR3/0.0/CSLA9_ARATH Glucomannan 4-beta-mannosyltransferase 9 OS=Arabidopsis thaliana OX=3702 GN=CSLA9 PE=1 SV=1	sind:105174127/0.0/glucomannan 4-beta-mannosyltransferase 9; K13680 beta-mannan synthase [EC:2.4.1.32]	AGl3021/5e-21/---	A0A022RRL5/0.0/A0A022RRL5_ERYGU Uncharacterized protein OS=Erythranthe guttata OX=4155 GN=MIMGU_mgv1a004346mg PE=4 SV=1	PF13641/1.3E-19/Glycosyltransferase like family 2	cellular_component:GO:0016021//integral component of membrane;molecular_function:GO:0016757//transferase activity, transferring glycosyl groups;	Sch000019977	AT5G03760.1	79.362	100	1	532	0	914	AT5G03760.1	AT5G03760.1 | Nucleotide-diphospho-sugar transferases superfamily protein | Chr5:985910-990087 REVERSE LENGTH=533 | 201606
EDA17	Sch000027930	Sch000027930_EDA17	0.0305635	0.0924774	0.030834	0.0225665	0.0175437	0.547281	0.0466681	2.16802	0.26809	0.0360334	0.304417	0.0781622	0.028483	0.601919	0.0163657	0	1.61219	2.15688	0	Sch000027930	Sch000027930	protein_coding	Sch_consensus	HiC_scaffold_6	+	85447757	85450810	3053	sind:105163474	protein HOTHEAD; K15403 fatty acid omega-hydroxy dehydrogenase [EC:1.1.-.-]	XP_011080131.1/0/protein HOTHEAD [Sesamum indicum]	Q9S746/0.0/HTH_ARATH Protein HOTHEAD OS=Arabidopsis thaliana OX=3702 GN=HTH PE=1 SV=1	sind:105163474/0.0/protein HOTHEAD; K15403 fatty acid omega-hydroxy dehydrogenase [EC:1.1.-.-]	CC0945/5e-31/---	A0A2G9GGF1/0.0/A0A2G9GGF1_9LAMI Glucose dehydrogenase/choline dehydrogenase/mandelonitrile lyase (GMC oxidoreductase family) OS=Handroanthus impetiginosus OX=429701 GN=CDL12_23100 PE=4 SV=1	PTHR11552:SF194/1.7E-289/--	NA	Sch000027930	AT1G72970.1	67.616	94	35	594	0	795	AT1G72970.1	AT1G72970.1 | Glucose-methanol-choline (GMC) oxidoreductase family protein | Chr1:27452872-27455706 FORWARD LENGTH=594 | 201606
EDA17	Sch000025350	Sch000025350_EDA17	0.0100231	0.102984	0.00685708	0.00368914	0.0139012	0.703938	0.0186873	2.04026	0.141272	0.0182844	0.0914762	0.0728661	0.0179022	0.741037	0.0114507	0.0209163	0.877717	1.45941	0	Sch000025350	Sch000025350	protein_coding	Sch_consensus	HiC_scaffold_6	+	59828107	59833411	5304	sind:105163474	protein HOTHEAD; K15403 fatty acid omega-hydroxy dehydrogenase [EC:1.1.-.-]	XP_012856541.1/0/PREDICTED: LOW QUALITY PROTEIN: protein HOTHEAD [Erythranthe guttata]	Q9S746/0.0/HTH_ARATH Protein HOTHEAD OS=Arabidopsis thaliana OX=3702 GN=HTH PE=1 SV=1	sind:105163474/0.0/protein HOTHEAD; K15403 fatty acid omega-hydroxy dehydrogenase [EC:1.1.-.-]	RSc0123/2e-33/---	A0A2G9GIF1/0.0/A0A2G9GIF1_9LAMI Glucose dehydrogenase/choline dehydrogenase/mandelonitrile lyase (GMC oxidoreductase family) OS=Handroanthus impetiginosus OX=429701 GN=CDL12_22672 PE=3 SV=1	PTHR11552:SF194/7.1E-292/--	NA	Sch000025350	AT1G72970.1	64.821	94	35	594	0	771	AT1G72970.1	AT1G72970.1 | Glucose-methanol-choline (GMC) oxidoreductase family protein | Chr1:27452872-27455706 FORWARD LENGTH=594 | 201606
CUT1	Sch000020827	Sch000020827_CUT1	0.0418745	0.0695403	0.0525761	0.147601	0.0133126	0.00820186	0.0344871	0.0304245	0.118638	0.0118993	0.0226835	0.04159	0.0130616	0.0523073	0.171389	0.0377171	0.0114398	0.0152179	0	Sch000020827	Sch000020827	protein_coding	Sch_consensus	HiC_scaffold_5	-	99959121	99961583	2462	sind:105160568	3-ketoacyl-CoA synthase 5-like; K15397 3-ketoacyl-CoA synthase [EC:2.3.1.199]	XP_011076306.2/0/3-ketoacyl-CoA synthase 5-like [Sesamum indicum]	Q9XF43/4e-148/KCS6_ARATH 3-ketoacyl-CoA synthase 6 OS=Arabidopsis thaliana OX=3702 GN=CUT1 PE=1 SV=1	sind:105160568/0.0/3-ketoacyl-CoA synthase 5-like; K15397 3-ketoacyl-CoA synthase [EC:2.3.1.199]	Rv1665/1e-08/---	A0A022QBN9/0.0/A0A022QBN9_ERYGU 3-ketoacyl-CoA synthase OS=Erythranthe guttata OX=4155 GN=MIMGU_mgv1a005841mg PE=3 SV=1	PTHR31561/2.2E-216/--	NA	Sch000020827	AT1G68530.1	44.851	90	53	488	5.95e-147	434	AT1G68530.1	AT1G68530.1 | 3-ketoacyl-CoA synthase 6 | Chr1:25712881-25714733 REVERSE LENGTH=497 | 201606
CUT1	Sch000017243	Sch000017243_CUT1	0.000935218	0.0286981	0.00682518	0.00225945	0.00393256	0.271257	0.0016823	0.451294	0.0415956	0.00618925	0.0298926	0.0201266	0.00158802	0.126263	0	0	0.598049	0.224198	0.174651	Sch000017243	Sch000017243	protein_coding	Sch_consensus	HiC_scaffold_4	-	14791966	14793459	1493	sind:105177945	3-ketoacyl-CoA synthase 6; K15397 3-ketoacyl-CoA synthase [EC:2.3.1.199]	XP_011099559.1/0/3-ketoacyl-CoA synthase 6 [Sesamum indicum]	Q9XF43/0.0/KCS6_ARATH 3-ketoacyl-CoA synthase 6 OS=Arabidopsis thaliana OX=3702 GN=CUT1 PE=1 SV=1	sind:105177945/0.0/3-ketoacyl-CoA synthase 6; K15397 3-ketoacyl-CoA synthase [EC:2.3.1.199]	DRA0326/3e-18/---	A0A2G9FXB2/0.0/A0A2G9FXB2_9LAMI 3-ketoacyl-CoA synthase OS=Handroanthus impetiginosus OX=429701 GN=CDL12_30211 PE=3 SV=1	PTHR31561/0.0/--	biological_process:GO:0006633//fatty acid biosynthetic process;cellular_component:GO:0016021//integral component of membrane;molecular_function:GO:0016747//transferase activity, transferring acyl groups other than amino-acyl groups;	Sch000017243	AT1G68530.1	81.489	100	1	497	0	872	AT1G68530.1	AT1G68530.1 | 3-ketoacyl-CoA synthase 6 | Chr1:25712881-25714733 REVERSE LENGTH=497 | 201606
CUT1	Sch000009861	Sch000009861_CUT1	0.00646139	0.0274579	0.00603681	0.00821267	0.00139727	0.433149	0.00374922	0.91369	0.0668005	0	0.0337098	0.0203026	0.00854285	0.107178	0.00571395	0.0183179	3.44623	0.227872	0	Sch000009861	Sch000009861	protein_coding	Sch_consensus	HiC_scaffold_2	+	82155453	82156862	1409	sind:105176165	3-ketoacyl-CoA synthase 6-like; K15397 3-ketoacyl-CoA synthase [EC:2.3.1.199]	XP_011097190.1/0/3-ketoacyl-CoA synthase 6-like [Sesamum indicum]	Q9XF43/0.0/KCS6_ARATH 3-ketoacyl-CoA synthase 6 OS=Arabidopsis thaliana OX=3702 GN=CUT1 PE=1 SV=1	sind:105176165/0.0/3-ketoacyl-CoA synthase 6-like; K15397 3-ketoacyl-CoA synthase [EC:2.3.1.199]	DRA0326/3e-17/---	A0A2G9FXB2/0.0/A0A2G9FXB2_9LAMI 3-ketoacyl-CoA synthase OS=Handroanthus impetiginosus OX=429701 GN=CDL12_30211 PE=3 SV=1	PF08392/7.5E-139/FAE1/Type III polyketide synthase-like protein	biological_process:GO:0006633//fatty acid biosynthetic process;cellular_component:GO:0016021//integral component of membrane;molecular_function:GO:0016747//transferase activity, transferring acyl groups other than amino-acyl groups;	Sch000009861	AT1G68530.1	82.942	100	29	497	0	845	AT1G68530.1	AT1G68530.1 | 3-ketoacyl-CoA synthase 6 | Chr1:25712881-25714733 REVERSE LENGTH=497 | 201606
CUT1	Sch000000758	Sch000000758_CUT1	0.0624077	0.29206	0.0851037	0.0778459	0.0646355	2.48489	0.0239611	10.5074	0.646068	0.105914	0.468397	0.170011	0.134345	2.14232	0.335872	0.0369234	3.22019	4.72369	0	Sch000000758	Sch000000758	protein_coding	Sch_consensus	HiC_scaffold_1	-	23952423	23953913	1490	sind:105160999	3-ketoacyl-CoA synthase 6-like; K15397 3-ketoacyl-CoA synthase [EC:2.3.1.199]	XP_011076851.1/0/3-ketoacyl-CoA synthase 6-like [Sesamum indicum]	Q9XF43/0.0/KCS6_ARATH 3-ketoacyl-CoA synthase 6 OS=Arabidopsis thaliana OX=3702 GN=CUT1 PE=1 SV=1	sind:105160999/0.0/3-ketoacyl-CoA synthase 6-like; K15397 3-ketoacyl-CoA synthase [EC:2.3.1.199]	DRA0326/2e-17/---	A0A2G9HYX4/0.0/A0A2G9HYX4_9LAMI 3-ketoacyl-CoA synthase OS=Handroanthus impetiginosus OX=429701 GN=CDL12_04743 PE=3 SV=1	PTHR31561/8.3E-286/--	biological_process:GO:0006633//fatty acid biosynthetic process;cellular_component:GO:0016021//integral component of membrane;molecular_function:GO:0016747//transferase activity, transferring acyl groups other than amino-acyl groups;	Sch000000758	AT1G68530.1	74.037	99	5	497	0	796	AT1G68530.1	AT1G68530.1 | 3-ketoacyl-CoA synthase 6 | Chr1:25712881-25714733 REVERSE LENGTH=497 | 201606
GPTA4	Sch000018305	Sch000018305_GPTA4	0.0380323	0.316347	0.0372266	0.029206	0.0245891	3.06717	0.0514147	11.5295	0.535197	0.0765291	0.45384	0.165537	0.154633	4.0143	0.337101	0.0324614	13.7304	4.74287	0	Sch000018305	Sch000018305	protein_coding	Sch_consensus	HiC_scaffold_4	-	91154630	91157931	3301	sind:105172701	glycerol-3-phosphate 2-O-acyltransferase 4; K13508 glycerol-3-phosphate acyltransferase [EC:2.3.1.15 2.3.1.198]	XP_011092551.1/0/glycerol-3-phosphate 2-O-acyltransferase 4 [Sesamum indicum]	Q9LMM0/0.0/GPAT4_ARATH Glycerol-3-phosphate 2-O-acyltransferase 4 OS=Arabidopsis thaliana OX=3702 GN=GPAT4 PE=1 SV=1	sind:105172701/0.0/glycerol-3-phosphate 2-O-acyltransferase 4; K13508 glycerol-3-phosphate acyltransferase [EC:2.3.1.15 2.3.1.198]	CC1962/8e-08/---	A0A2G9GKJ6/0.0/A0A2G9GKJ6_9LAMI Glycerol-3-phosphate 1-O-acyltransferase OS=Handroanthus impetiginosus OX=429701 GN=CDL12_21632 PE=4 SV=1	SM00563/2.5E-15/--	biological_process:GO:0008152//metabolic process;cellular_component:GO:0016021//integral component of membrane;molecular_function:GO:0016746//transferase activity, transferring acyl groups;	Sch000018305	AT1G01610.1	74.549	99	4	500	0	760	AT1G01610.1	AT1G01610.1 | glycerol-3-phosphate acyltransferase 4 | Chr1:221950-224255 REVERSE LENGTH=503 | 201606
FAMA	Sch000023121	Sch000023121_FAMA	0.0222287	0.204175	0.0222391	0.0519769	0.012939	0.031442	0.0213297	0.0294092	0.184794	0.0641564	0.0911397	0.0874003	0.0483939	2.68772	0.0234079	0.0173731	0.189167	0.121018	0	Sch000023121	Sch000023121	protein_coding	Sch_consensus	HiC_scaffold_5	-	46503479	46505457	1978	tcc:18605715	transcription factor SPEECHLESS; K20558 transcription factor SPEECHLESS	AKN09647.1/0/basic helix-loop-helix transcription factor [Salvia miltiorrhiza]	Q56YJ8/7e-142/FAMA_ARATH Transcription factor FAMA OS=Arabidopsis thaliana OX=3702 GN=FAMA PE=1 SV=1	tcc:18605715/1e-56/transcription factor SPEECHLESS; K20558 transcription factor SPEECHLESS	NA	A0A0H3YC69/0.0/A0A0H3YC69_SALMI Basic helix-loop-helix transcription factor OS=Salvia miltiorrhiza OX=226208 PE=2 SV=1	SM00353/3.0E-9/--	NA	Sch000023121	AT3G24140.1	58.78	91	11	402	9.45e-141	412	AT3G24140.1	AT3G24140.1 | basic helix-loop-helix (bHLH) DNA-binding superfamily protein | Chr3:8715525-8717772 REVERSE LENGTH=414 | 201606
HAT5	Sch000003181	Sch000003181_HAT5	0.814188	0.448438	0.0838912	0.294982	0.446985	0.840395	0.428191	0.89147	0.486342	0.52425	0.490098	0.583152	0.512966	0.240622	0.662811	0.781837	0.312324	0.487193	0.37443	Sch000003181	Sch000003181	protein_coding	Sch_consensus	HiC_scaffold_1	-	18686770	18688779	2009	sind:105156564	homeobox-leucine zipper protein HAT5-like; K09338 homeobox-leucine zipper protein	XP_011071034.1/6.55711e-123/homeobox-leucine zipper protein HAT5-like [Sesamum indicum]	Q02283/3e-47/HAT5_ARATH Homeobox-leucine zipper protein HAT5 OS=Arabidopsis thaliana OX=3702 GN=HAT5 PE=1 SV=1	sind:105156564/1e-123/homeobox-leucine zipper protein HAT5-like; K09338 homeobox-leucine zipper protein	ECU03g1170/2e-08/---	A0A2G9HCJ1/3e-103/A0A2G9HCJ1_9LAMI Transcription factor HEX OS=Handroanthus impetiginosus OX=429701 GN=CDL12_12150 PE=4 SV=1	PTHR24326/9.2E-97/--	cellular_component:GO:0005634//nucleus;molecular_function:GO:0043565//sequence-specific DNA binding;GO:0003700//DNA binding transcription factor activity;	Sch000003181	AT3G01470.1	48.969	61	32	219	1.06e-46	161	AT3G01470.1	AT3G01470.1 | homeobox 1 | Chr3:182648-184034 REVERSE LENGTH=272 | 201606
HAT5	Sch000026498	Sch000026498_HAT5	0.0058626	0.0117574	0.0125965	0.0123504	0.0036281	0.00891652	0.00866551	0.0290307	0.00189952	0.00219188	0.00254176	0.0106725	0.0167721	0.0134931	0	0.264471	0.0455696	0	0	Sch000026498	Sch000026498	protein_coding	Sch_consensus	HiC_scaffold_6	+	81830296	81832001	1705	pop:7474839	homeobox-leucine zipper protein HAT5; K09338 homeobox-leucine zipper protein	XP_012852975.1/7.87799e-101/PREDICTED: homeobox-leucine zipper protein HAT5-like [Erythranthe guttata] &gt;EYU24419.1 hypothetical protein MIMGU_mgv1a010726mg [Erythranthe guttata] &gt;EYU24420.1 hypothetical protein MIMGU_mgv1a010726mg [Erythranthe guttata]	Q02283/7e-40/HAT5_ARATH Homeobox-leucine zipper protein HAT5 OS=Arabidopsis thaliana OX=3702 GN=HAT5 PE=1 SV=1	pop:7474839/3e-70/homeobox-leucine zipper protein HAT5; K09338 homeobox-leucine zipper protein	ECU03g1170/3e-09/---	A0A022Q9Z1/4e-100/A0A022Q9Z1_ERYGU Uncharacterized protein OS=Erythranthe guttata OX=4155 GN=MIMGU_mgv1a010726mg PE=4 SV=1	SM00389/1.6E-17/--	cellular_component:GO:0005634//nucleus;molecular_function:GO:0043565//sequence-specific DNA binding;GO:0003700//DNA binding transcription factor activity;	Sch000026498	AT3G01470.1	33.447	95	9	272	1.7e-39	142	AT3G01470.1	AT3G01470.1 | homeobox 1 | Chr3:182648-184034 REVERSE LENGTH=272 | 201606
HAT5	Sch000005997	Sch000005997_HAT5	0.00785743	0.00874613	0.00387821	0.00787148	0.00564167	0.0119844	0.00864634	0.0162062	0.0292016	0.00931982	0.0199369	0.00662902	0.0496451	0.0808425	0.0290007	0.0302292	0.0616377	0.121466	0	Sch000005997	Sch000005997	protein_coding	Sch_consensus	HiC_scaffold_2	+	89230725	89233163	2438	pop:7474839	homeobox-leucine zipper protein HAT5; K09338 homeobox-leucine zipper protein	XP_011087214.1/3.62952e-106/homeobox-leucine zipper protein HAT5 [Sesamum indicum]	Q02283/6e-36/HAT5_ARATH Homeobox-leucine zipper protein HAT5 OS=Arabidopsis thaliana OX=3702 GN=HAT5 PE=1 SV=1	pop:7474839/3e-89/homeobox-leucine zipper protein HAT5; K09338 homeobox-leucine zipper protein	ECU03g1170/2e-10/---	A0A022Q9Z1/4e-100/A0A022Q9Z1_ERYGU Uncharacterized protein OS=Erythranthe guttata OX=4155 GN=MIMGU_mgv1a010726mg PE=4 SV=1	PF02183/3.2E-11/Homeobox associated leucine zipper	cellular_component:GO:0005634//nucleus;molecular_function:GO:0043565//sequence-specific DNA binding;GO:0003700//DNA binding transcription factor activity;	Sch000005997	AT3G01470.1	40.722	62	66	245	1.29e-35	132	AT3G01470.1	AT3G01470.1 | homeobox 1 | Chr3:182648-184034 REVERSE LENGTH=272 | 201606
HAT5	Sch000019486	Sch000019486_HAT5	0.496882	0.45422	0.445354	0.55412	0.237056	0.164629	0.753697	0.115718	0.340162	1.10199	0.317608	0.302005	1.03509	0.161005	0.918482	6.35814	0.12612	0.214989	2.48126	Sch000019486	Sch000019486	protein_coding	Sch_consensus	HiC_scaffold_4	-	70041323	70044104	2781	nnu:104593226	homeobox-leucine zipper protein HAT5-like; K09338 homeobox-leucine zipper protein	XP_012849408.1/1.15493e-158/PREDICTED: homeobox-leucine zipper protein HAT5 [Erythranthe guttata] &gt;EYU44734.1 hypothetical protein MIMGU_mgv1a011727mg [Erythranthe guttata]	Q02283/3e-92/HAT5_ARATH Homeobox-leucine zipper protein HAT5 OS=Arabidopsis thaliana OX=3702 GN=HAT5 PE=1 SV=1	nnu:104593226/6e-134/homeobox-leucine zipper protein HAT5-like; K09338 homeobox-leucine zipper protein	ECU03g1170/3e-08/---	A0A022RXF0/6e-158/A0A022RXF0_ERYGU Uncharacterized protein OS=Erythranthe guttata OX=4155 GN=MIMGU_mgv1a011727mg PE=4 SV=1	PF02183/4.8E-17/Homeobox associated leucine zipper	cellular_component:GO:0005634//nucleus;molecular_function:GO:0043565//sequence-specific DNA binding;GO:0003700//DNA binding transcription factor activity;	Sch000019486	AT3G01470.1	61.338	95	1	252	2.51e-91	275	AT3G01470.1	AT3G01470.1 | homeobox 1 | Chr3:182648-184034 REVERSE LENGTH=272 | 201606
HAT5	Sch000016777	Sch000016777_HAT5	0.835159	0.805143	0.584569	1.0242	0.67932	0.803112	0.770347	1.37551	0.706221	0.341194	0.676942	0.485936	0.360045	0.494853	0.657144	0.163278	0.601276	0.889103	0.140486	Sch000016777	Sch000016777	protein_coding	Sch_consensus	HiC_scaffold_4	+	86323062	86324169	1107	sind:105156564	homeobox-leucine zipper protein HAT5-like; K09338 homeobox-leucine zipper protein	XP_011071034.1/3.33479e-85/homeobox-leucine zipper protein HAT5-like [Sesamum indicum]	Q02283/3e-40/HAT5_ARATH Homeobox-leucine zipper protein HAT5 OS=Arabidopsis thaliana OX=3702 GN=HAT5 PE=1 SV=1	sind:105156564/6e-86/homeobox-leucine zipper protein HAT5-like; K09338 homeobox-leucine zipper protein	SPAC32A11.03c/9e-08/---	A0A2G9HHP0/4e-78/A0A2G9HHP0_9LAMI Transcription factor PHOX2/ARIX, contains HOX domain OS=Handroanthus impetiginosus OX=429701 GN=CDL12_10329 PE=4 SV=1	PTHR24326/1.2E-61/--	cellular_component:GO:0005634//nucleus;molecular_function:GO:0043565//sequence-specific DNA binding;GO:0003700//DNA binding transcription factor activity;	Sch000016777	AT3G01470.1	68.627	34	67	168	6.72e-40	143	AT3G01470.1	AT3G01470.1 | homeobox 1 | Chr3:182648-184034 REVERSE LENGTH=272 | 201606
TMM	Sch000017069	Sch000017069_TMM	0	0.00840624	0	0.000880117	0	0.00685009	0	0.0207671	0.085597	0	0.0518596	0.021427	0	0.0838579	0.0019501	0	0	1.54588	0	Sch000017069	Sch000017069	protein_coding	Sch_consensus	HiC_scaffold_4	-	104678551	104680008	1457	pmum:103325003	LOW QUALITY PROTEIN: LRR receptor-like serine/threonine-protein kinase FLS2; K13420 LRR receptor-like serine/threonine-protein kinase FLS2 [EC:2.7.11.1]	XP_012852844.1/0/PREDICTED: protein TOO MANY MOUTHS-like [Erythranthe guttata] &gt;EYU24634.1 hypothetical protein MIMGU_mgv11b004345mg [Erythranthe guttata]	Q9SSD1/0.0/TMM_ARATH Protein TOO MANY MOUTHS OS=Arabidopsis thaliana OX=3702 GN=TMM PE=1 SV=1	pmum:103325003/4e-36/LOW QUALITY PROTEIN: LRR receptor-like serine/threonine-protein kinase FLS2; K13420 LRR receptor-like serine/threonine-protein kinase FLS2 [EC:2.7.11.1]	alr0124_1/6e-14/---	A0A2G9GTB8/0.0/A0A2G9GTB8_9LAMI Uncharacterized protein OS=Handroanthus impetiginosus OX=429701 GN=CDL12_18889 PE=4 SV=1	PS51450/5.309/Leucine-rich repeat profile.	NA	Sch000017069	AT1G80080.1	59.488	95	24	492	0	551	AT1G80080.1	AT1G80080.1 | Leucine-rich repeat (LRR) family protein | Chr1:30128073-30129563 REVERSE LENGTH=496 | 201606
MPK9	Sch000002023	Sch000002023_MPK9	0.612185	0.840589	0.402388	0.593397	0.559381	0.920168	0.644595	0.781187	0.495148	0.637606	0.560075	0.593074	0.491161	0.574246	0.894593	0.413649	0.746129	0.540779	0	Sch000002023	Sch000002023	protein_coding	Sch_consensus	HiC_scaffold_1	+	37972663	37977345	4682	sind:105160034	mitogen-activated protein kinase 9-like; K20538 mitogen-activated protein kinase 8 [EC:2.7.11.24]	XP_011075601.1/0/mitogen-activated protein kinase 9-like [Sesamum indicum]	Q9LV37/0.0/MPK9_ARATH Mitogen-activated protein kinase 9 OS=Arabidopsis thaliana OX=3702 GN=MPK9 PE=2 SV=2	sind:105160034/0.0/mitogen-activated protein kinase 9-like; K20538 mitogen-activated protein kinase 8 [EC:2.7.11.24]	YBL016w/5e-90/---	A0A2G9I8B0/0.0/A0A2G9I8B0_9LAMI Mitogen-activated protein kinase OS=Handroanthus impetiginosus OX=429701 GN=CDL12_01260 PE=4 SV=1	PS00107/-/Protein kinases ATP-binding region signature.	cellular_component:GO:0005622//intracellular;molecular_function:GO:0005524//ATP binding;GO:0004707//MAP kinase activity;	Sch000002023	AT3G18040.4	74.22	98	121	592	0	719	AT3G18040.4	AT3G18040.4 | MAP kinase 9 | Chr3:6174473-6178150 FORWARD LENGTH=619 | 201606
MPK9	Sch000017259	Sch000017259_MPK9	0.0481902	0.0635175	0.0546843	0.0631273	0.0321782	0.0400534	0.054221	0.147322	0.0987654	0.0955135	0.150321	0.0627781	0.189268	0.0680742	0.0983573	0.122389	0.0586002	0.0668268	0	Sch000017259	Sch000017259	protein_coding	Sch_consensus	HiC_scaffold_4	+	77153759	77158712	4953	sind:105166655	mitogen-activated protein kinase 9; K20538 mitogen-activated protein kinase 8 [EC:2.7.11.24]	XP_011084399.1/0/mitogen-activated protein kinase 9 [Sesamum indicum]	Q9C9U4/0.0/MPK15_ARATH Mitogen-activated protein kinase 15 OS=Arabidopsis thaliana OX=3702 GN=MPK15 PE=1 SV=3	sind:105166655/0.0/mitogen-activated protein kinase 9; K20538 mitogen-activated protein kinase 8 [EC:2.7.11.24]	YBL016w/3e-91/---	A0A2G9H9G9/0.0/A0A2G9H9G9_9LAMI Mitogen-activated protein kinase OS=Handroanthus impetiginosus OX=429701 GN=CDL12_13209 PE=4 SV=1	SM00220/7.9E-93/--	cellular_component:GO:0005622//intracellular;molecular_function:GO:0005524//ATP binding;GO:0004707//MAP kinase activity;	Sch000017259	AT3G18040.4	80.847	93	83	618	0	883	AT3G18040.4	AT3G18040.4 | MAP kinase 9 | Chr3:6174473-6178150 FORWARD LENGTH=619 | 201606
MIXTA	Sch000019825	Sch000019825_MIXTA	0.0568394	0.0972455	0.126259	0.167351	0.0395482	0.156834	0.024731	0.63686	0.162201	0.0276176	0.133562	0.0206366	0.0351474	0.0596815	0.0594041	0.00536378	0.810852	0.68726	0	Sch000019825	Sch000019825	protein_coding	Sch_consensus	HiC_scaffold_4	-	65280331	65282607	2276	sind:105177270	myb-related protein 306; K09422 transcription factor MYB, plant	XP_011098652.1/0/myb-related protein 306 [Sesamum indicum]	Q9LXF1/2e-135/MYB16_ARATH Transcription factor MYB16 OS=Arabidopsis thaliana OX=3702 GN=MYB16 PE=2 SV=1	sind:105177270/0.0/myb-related protein 306; K09422 transcription factor MYB, plant	ECU11g1690/2e-30/---	A0A059PRK4/0.0/A0A059PRK4_SALMI MYB-related transcription factor OS=Salvia miltiorrhiza OX=226208 GN=MYB71 PE=2 SV=1	SM00717/1.6E-14/--	NA	Sch000019825	AT5G15310.1	57.937	100	1	326	3.08e-134	391	AT5G15310.1	AT5G15310.1 | myb domain protein 16 | Chr5:4974894-4976106 FORWARD LENGTH=326 | 201606
LTP1	Sch000022962	Sch000022962_LTP1	0.0127298	0	0.0052316	0.000667181	0.00668408	0.0804511	0.00232123	0.00514401	0.00456557	0	0	0.0739718	0.000936952	0	0.02351	0	0.120861	0	0	Sch000022962	Sch000022962	protein_coding	Sch_consensus	HiC_scaffold_5	-	30048415	30049379	964	-	-	XP_011091591.1/5.75062e-54/non-specific lipid-transfer protein 2-like [Sesamum indicum] &gt;XP_011091594.1 non-specific lipid-transfer protein 2-like [Sesamum indicum] &gt;XP_011091595.1 non-specific lipid-transfer protein 2-like [Sesamum indicum] &gt;ABQ53933.1 lipid transfer protein [Sesamum indicum]	O24038/3e-40/NLTP2_SOLPN Non-specific lipid-transfer protein 2 OS=Solanum pennellii OX=28526 GN=LTP2 PE=3 SV=1	NA	NA	A5JV00/3e-53/A5JV00_SESIN Non-specific lipid-transfer protein OS=Sesamum indicum OX=4182 GN=LTP4 PE=2 SV=1	PS00597/-/Plant lipid transfer proteins signature.	biological_process:GO:0006869//lipid transport;molecular_function:GO:0008289//lipid binding;	Sch000022962	AT2G38540.1	51.667	100	1	118	7.11e-29	104	AT2G38540.1	AT2G38540.1 | lipid transfer protein 1 | Chr2:16130418-16130893 FORWARD LENGTH=118 | 201606
LTP1	Sch000017846	Sch000017846_LTP1	0.220339	1.24502	0.144263	0.137108	0.183275	9.36887	0.161888	26.5192	1.07679	0.320789	0.613731	0.630261	0.370519	8.74031	0.985015	0.170605	18.6743	5.05019	0	Sch000017846	Sch000017846	protein_coding	Sch_consensus	HiC_scaffold_4	-	43287257	43288097	840	-	-	XP_011095135.1/1.30846e-56/non-specific lipid-transfer protein 2 [Sesamum indicum] &gt;ABQ53934.1 lipid transfer protein [Sesamum indicum]	Q3YMR2/4e-43/NLTP2_SOLCI Non-specific lipid-transfer protein 2 OS=Solanum chilense OX=4083 PE=3 SV=1	NA	NA	A5JV01/6e-56/A5JV01_SESIN Non-specific lipid-transfer protein OS=Sesamum indicum OX=4182 GN=LTP5 PE=2 SV=1	PS00597/-/Plant lipid transfer proteins signature.	biological_process:GO:0006869//lipid transport;molecular_function:GO:0008289//lipid binding;	Sch000017846	AT2G38540.1	49.167	100	1	118	3.25e-27	100	AT2G38540.1	AT2G38540.1 | lipid transfer protein 1 | Chr2:16130418-16130893 FORWARD LENGTH=118 | 201606
LTP1	Sch000023810	Sch000023810_LTP1	0.00776916	0.051872	0.0226064	0.00151981	0.00310309	0.237158	0.00931134	1.47237	0.0574781	0.00467361	0.0398331	0.00894514	0.0139217	0.663372	0.154018	0	5.20341	0.238074	0	Sch000023810	Sch000023810	protein_coding	Sch_consensus	HiC_scaffold_5	-	30104142	30104492	350	-	-	XP_011091591.1/8.13624e-52/non-specific lipid-transfer protein 2-like [Sesamum indicum] &gt;XP_011091594.1 non-specific lipid-transfer protein 2-like [Sesamum indicum] &gt;XP_011091595.1 non-specific lipid-transfer protein 2-like [Sesamum indicum] &gt;ABQ53933.1 lipid transfer protein [Sesamum indicum]	O24038/1e-39/NLTP2_SOLPN Non-specific lipid-transfer protein 2 OS=Solanum pennellii OX=28526 GN=LTP2 PE=3 SV=1	NA	NA	A5JV00/4e-51/A5JV00_SESIN Non-specific lipid-transfer protein OS=Sesamum indicum OX=4182 GN=LTP4 PE=2 SV=1	PR00382/6.0E-29/Plant phospholipid transfer protein signature	biological_process:GO:0006869//lipid transport;molecular_function:GO:0008289//lipid binding;	Sch000023810	AT2G38540.1	52.586	98	1	114	1.96e-27	100	AT2G38540.1	AT2G38540.1 | lipid transfer protein 1 | Chr2:16130418-16130893 FORWARD LENGTH=118 | 201606
SPL8	Sch000010389	Sch000010389_SPL8	0.0572502	0.060964	0.0251506	0.0834196	0.0256533	0.127783	0.0242041	0.20523	0.152702	0.157926	0.0940648	0.0425159	0.0622901	0.0521812	0.505092	0.174501	0.0635548	0.016443	0	Sch000010389	Sch000010389	protein_coding	Sch_consensus	HiC_scaffold_3	+	50145961	50148009	2048	mdm:103401427	uncharacterized LOC103401427; K13415 protein brassinosteroid insensitive 1 [EC:2.7.10.1 2.7.11.1]	XP_011090046.1/2.98827e-179/squamosa promoter-binding-like protein 8 [Sesamum indicum]	Q8GXL3/2e-84/SPL8_ARATH Squamosa promoter-binding-like protein 8 OS=Arabidopsis thaliana OX=3702 GN=SPL8 PE=1 SV=2	mdm:103401427/9e-21/uncharacterized LOC103401427; K13415 protein brassinosteroid insensitive 1 [EC:2.7.10.1 2.7.11.1]	NA	A0A2G9HWN0/5e-176/A0A2G9HWN0_9LAMI Uncharacterized protein OS=Handroanthus impetiginosus OX=429701 GN=CDL12_05375 PE=4 SV=1	PTHR31251:SF4/2.8E-117/--	cellular_component:GO:0005634//nucleus;molecular_function:GO:0046872//metal ion binding;GO:0003677//DNA binding;	Sch000010389	AT1G02065.1	49.851	94	1	311	1.5e-83	259	AT1G02065.1	AT1G02065.1 | squamosa promoter binding protein-like 8 | Chr1:365625-367149 FORWARD LENGTH=333 | 201606
EXPA8	Sch000016082	Sch000016082_EXPA8	0.143666	0.403878	0.352158	1.16888	0.08983	0.321655	0.129496	2.21591	0.515419	0.192611	0.593731	0.241623	0.184176	0.162086	0.915643	0.0796957	2.91889	0.507456	0.161938	Sch000016082	Sch000016082	protein_coding	Sch_consensus	HiC_scaffold_4	+	6868814	6870633	1819	sind:105166984	expansin-A2; K20628 expansin	XP_012858622.1/3.32605e-161/PREDICTED: expansin-A8 [Erythranthe guttata] &gt;EYU20096.1 hypothetical protein MIMGU_mgv1a012489mg [Erythranthe guttata]	O22874/1e-145/EXPA8_ARATH Expansin-A8 OS=Arabidopsis thaliana OX=3702 GN=EXPA8 PE=2 SV=1	sind:105166984/6e-150/expansin-A2; K20628 expansin	NA	A0A022PWC5/2e-160/A0A022PWC5_ERYGU Expansin OS=Erythranthe guttata OX=4155 GN=MIMGU_mgv1a012489mg PE=3 SV=1	PF01357/9.8E-31/Pollen allergen	biological_process:GO:0009664//plant-type cell wall organization;cellular_component:GO:0016020//membrane;GO:0005618//cell wall;GO:0005576//extracellular region;	Sch000016082	AT2G40610.1	78.8	97	5	253	1.94e-144	409	AT2G40610.1	AT2G40610.1 | expansin A8 | Chr2:16949121-16950472 REVERSE LENGTH=253 | 201606
EXPA8	Sch000016816	Sch000016816_EXPA8	0.000270986	0.00482127	0.000436857	0	0	0.00393912	0	0	0.0144989	0	0	0	0.00594106	0.319722	0.00377216	0	2.84792	0	0	Sch000016816	Sch000016816	protein_coding	Sch_consensus	HiC_scaffold_4	+	43358780	43360129	1349	han:110911154	expansin-A10-like; K20628 expansin	XP_011095130.1/1.26836e-145/expansin-A4-like [Sesamum indicum]	Q0DHB7/2e-129/EXPA4_ORYSJ Expansin-A4 OS=Oryza sativa subsp. japonica OX=39947 GN=EXPA4 PE=2 SV=1	han:110911154/2e-134/expansin-A10-like; K20628 expansin	NA	A0A2G9HV41/4e-144/A0A2G9HV41_9LAMI Expansin OS=Handroanthus impetiginosus OX=429701 GN=CDL12_05932 PE=3 SV=1	PTHR31867:SF71/2.7E-134/--	biological_process:GO:0009664//plant-type cell wall organization;GO:0090378//seed trichome elongation;cellular_component:GO:0016020//membrane;GO:0005618//cell wall;GO:0005576//extracellular region;	Sch000016816	AT2G40610.1	70.518	99	4	253	1.97e-127	366	AT2G40610.1	AT2G40610.1 | expansin A8 | Chr2:16949121-16950472 REVERSE LENGTH=253 | 201606
EXPA8	Sch000019061	Sch000019061_EXPA8	0.0103356	0.0163144	0.0245285	0.0256905	0.0122973	0.00308799	0.0125295	0.0485988	0.0414021	0.00102923	0.0042889	0.0683132	0.00190308	0.00879914	0.394636	0	0	0	0	Sch000019061	Sch000019061	protein_coding	Sch_consensus	HiC_scaffold_4	-	95417524	95419074	1550	dzi:111293806	expansin-A10-like; K20628 expansin	XP_012841685.1/9.05693e-151/PREDICTED: expansin-A8-like [Erythranthe guttata] &gt;EYU46016.1 hypothetical protein MIMGU_mgv1a012336mg [Erythranthe guttata]	O22874/1e-140/EXPA8_ARATH Expansin-A8 OS=Arabidopsis thaliana OX=3702 GN=EXPA8 PE=2 SV=1	dzi:111293806/2e-146/expansin-A10-like; K20628 expansin	NA	A0A022S194/4e-150/A0A022S194_ERYGU Expansin OS=Erythranthe guttata OX=4155 GN=MIMGU_mgv1a012336mg PE=3 SV=1	PS50842/29.868/Expansin, family-45 endoglucanase-like domain profile.	biological_process:GO:0009664//plant-type cell wall organization;cellular_component:GO:0016020//membrane;GO:0005618//cell wall;GO:0005576//extracellular region;	Sch000019061	AT2G40610.1	75.889	99	1	251	1.86e-139	397	AT2G40610.1	AT2G40610.1 | expansin A8 | Chr2:16949121-16950472 REVERSE LENGTH=253 | 201606
HDG11	Sch000008059	Sch000008059_HDG11	0.00167308	0.0437188	0	0.000243898	0.00999255	0.214225	0.00590602	0.15169	0.0181661	0.0174246	0.00620653	0	0.0287694	0.0296692	0.0221388	0	0.362182	0.101543	0	Sch000008059	Sch000008059	protein_coding	Sch_consensus	HiC_scaffold_2	+	94405973	94409939	3966	sind:105157339	homeobox-leucine zipper protein HDG11; K09338 homeobox-leucine zipper protein	XP_011072039.1/0/homeobox-leucine zipper protein HDG11 [Sesamum indicum]	Q9FX31/0.0/HDG11_ARATH Homeobox-leucine zipper protein HDG11 OS=Arabidopsis thaliana OX=3702 GN=HDG11 PE=1 SV=1	sind:105157339/0.0/homeobox-leucine zipper protein HDG11; K09338 homeobox-leucine zipper protein	NA	A0A2G9HPI8/0.0/A0A2G9HPI8_9LAMI Uncharacterized protein OS=Handroanthus impetiginosus OX=429701 GN=CDL12_07879 PE=4 SV=1	PF00046/7.2E-17/Homeobox domain	biological_process:GO:0006355//regulation of transcription, DNA-templated;cellular_component:GO:0005634//nucleus;molecular_function:GO:0008289//lipid binding;GO:0043565//sequence-specific DNA binding;	Sch000008059	AT1G73360.1	60.709	97	29	714	0	842	AT1G73360.1	AT1G73360.1 | homeodomain GLABROUS 11 | Chr1:27578893-27581820 REVERSE LENGTH=722 | 201606
HDG11	Sch000026062	Sch000026062_HDG11	0	0.0152243	0.00113313	0.00192757	0.00028462	0.0252897	0	0.0472724	0.00196143	0.00234259	0.00284423	0	0	0	0.00105862	0.00450686	0.166366	0	0	Sch000026062	Sch000026062	protein_coding	Sch_consensus	HiC_scaffold_6	-	71064092	71067642	3550	sind:105168541	homeobox-leucine zipper protein HDG11; K09338 homeobox-leucine zipper protein	XP_011086973.1/0/homeobox-leucine zipper protein HDG11 [Sesamum indicum]	Q9FX31/0.0/HDG11_ARATH Homeobox-leucine zipper protein HDG11 OS=Arabidopsis thaliana OX=3702 GN=HDG11 PE=1 SV=1	sind:105168541/0.0/homeobox-leucine zipper protein HDG11; K09338 homeobox-leucine zipper protein	NA	A0A2G9HPI8/0.0/A0A2G9HPI8_9LAMI Uncharacterized protein OS=Handroanthus impetiginosus OX=429701 GN=CDL12_07879 PE=4 SV=1	PTHR24326/6.4E-165/--	biological_process:GO:0006355//regulation of transcription, DNA-templated;cellular_component:GO:0005634//nucleus;molecular_function:GO:0008289//lipid binding;GO:0043565//sequence-specific DNA binding;	Sch000026062	AT1G73360.1	64.838	98	28	717	0	906	AT1G73360.1	AT1G73360.1 | homeodomain GLABROUS 11 | Chr1:27578893-27581820 REVERSE LENGTH=722 | 201606
KCS11	Sch000022862	Sch000022862_KCS11	0.0196305	0.199729	0.00808694	0.0150177	0.0176479	2.09081	0.0301139	2.8834	0.189811	0.0984667	0.0745608	0.0346919	0.0368888	1.60205	0.302697	0.0640309	3.04213	1.70797	0.0670215	Sch000022862	Sch000022862	protein_coding	Sch_consensus	HiC_scaffold_5	+	10655382	10657987	2605	sind:105171620	3-ketoacyl-CoA synthase 11; K15397 3-ketoacyl-CoA synthase [EC:2.3.1.199]	XP_011091085.1/0/3-ketoacyl-CoA synthase 11 [Sesamum indicum]	O48780/0.0/KCS11_ARATH 3-ketoacyl-CoA synthase 11 OS=Arabidopsis thaliana OX=3702 GN=KCS11 PE=1 SV=1	sind:105171620/0.0/3-ketoacyl-CoA synthase 11; K15397 3-ketoacyl-CoA synthase [EC:2.3.1.199]	DRA0326/3e-19/---	A0A2G9HGF3/0.0/A0A2G9HGF3_9LAMI 3-ketoacyl-CoA synthase OS=Handroanthus impetiginosus OX=429701 GN=CDL12_10741 PE=3 SV=1	PTHR31561/3.9E-299/--	biological_process:GO:0006633//fatty acid biosynthetic process;cellular_component:GO:0016021//integral component of membrane;molecular_function:GO:0016747//transferase activity, transferring acyl groups other than amino-acyl groups;	Sch000022862	AT2G26640.1	75.15	96	11	509	0	819	AT2G26640.1	AT2G26640.1 | 3-ketoacyl-CoA synthase 11 | Chr2:11330094-11331623 FORWARD LENGTH=509 | 201606
CER1	Sch000010424	Sch000010424_CER1	0.00247362	0.00591389	0.00273425	0.00187685	0.000497841	0.0629681	0.00918935	0.0345799	0.00439453	0	0.00483518	0.00535882	0.022936	0.452731	0	0	0.0437259	0.141242	0	Sch000010424	Sch000010424	protein_coding	Sch_consensus	HiC_scaffold_3	-	49368892	49372794	3902	sind:105167221	protein ECERIFERUM 1-like; K15404 aldehyde decarbonylase [EC:4.1.99.5]	XP_012833928.1/9.41498e-148/PREDICTED: protein ECERIFERUM 1-like [Erythranthe guttata] &gt;EYU40308.1 hypothetical protein MIMGU_mgv1a002952mg [Erythranthe guttata]	F4HVY0/3e-121/CER1_ARATH Protein ECERIFERUM 1 OS=Arabidopsis thaliana OX=3702 GN=CER1 PE=1 SV=1	sind:105167221/1e-147/protein ECERIFERUM 1-like; K15404 aldehyde decarbonylase [EC:4.1.99.5]	NA	A0A022RKN5/5e-147/A0A022RKN5_ERYGU Uncharacterized protein OS=Erythranthe guttata OX=4155 GN=MIMGU_mgv1a002952mg PE=3 SV=1	PF04116/3.1E-11/Fatty acid hydroxylase superfamily	biological_process:GO:0008610//lipid biosynthetic process;cellular_component:GO:0016021//integral component of membrane;molecular_function:GO:0005506//iron ion binding;GO:0016491//oxidoreductase activity;	Sch000010424	AT1G02205.2	73.984	100	1	246	3.03e-120	360	AT1G02205.2	AT1G02205.2 | Fatty acid hydroxylase superfamily | Chr1:418818-422154 FORWARD LENGTH=625 | 201606
GL2	Sch000024046	Sch000024046_GL2	0.0228418	0.0752503	0.0175531	0.0462257	0.0100142	0.0615934	0.00675401	0.0682525	0.0708252	0.0966472	0.0777744	0	0.0361762	0.0511397	0.150873	0	0.0673903	0.218049	0	Sch000024046	Sch000024046	protein_coding	Sch_consensus	HiC_scaffold_6	-	57557964	57562106	4142	sind:105157647	homeobox-leucine zipper protein GLABRA 2 isoform X1; K09338 homeobox-leucine zipper protein	XP_011072373.1/0/homeobox-leucine zipper protein GLABRA 2 isoform X1 [Sesamum indicum]	P46607/0.0/HGL2_ARATH Homeobox-leucine zipper protein GLABRA 2 OS=Arabidopsis thaliana OX=3702 GN=GL2 PE=2 SV=3	sind:105157647/0.0/homeobox-leucine zipper protein GLABRA 2 isoform X1; K09338 homeobox-leucine zipper protein	ECU03g1170/2e-08/---	A0A2G9H842/0.0/A0A2G9H842_9LAMI Transcription factor PHOX2/ARIX, contains HOX domain OS=Handroanthus impetiginosus OX=429701 GN=CDL12_13682 PE=4 SV=1	PF01852/7.1E-48/START domain	biological_process:GO:0006355//regulation of transcription, DNA-templated;cellular_component:GO:0005634//nucleus;molecular_function:GO:0008289//lipid binding;GO:0043565//sequence-specific DNA binding;	Sch000024046	AT1G79840.1	57.881	99	5	746	0	832	AT1G79840.1	AT1G79840.1 | HD-ZIP IV family of homeobox-leucine zipper protein with lipid-binding START domain-containing protein | Chr1:30037526-30041013 FORWARD LENGTH=747 | 201606
TTG2	Sch000016690	Sch000016690_TTG2	0.3021	0.368232	0.241964	0.307767	0.270769	0.235183	0.346056	0.46761	0.599024	0.550148	0.616838	0.262392	0.355394	0.631728	0.448134	0.426478	0.357682	0.598708	0.343411	Sch000016690	Sch000016690	protein_coding	Sch_consensus	HiC_scaffold_4	-	1192695	1196923	4228	ppp:112286055	probable WRKY transcription factor 3; K18835 WRKY transcription factor 2	AKA27921.1/0/WRKY protein [Salvia miltiorrhiza]	Q9ZUU0/4e-76/WRK44_ARATH WRKY transcription factor 44 OS=Arabidopsis thaliana OX=3702 GN=WRKY44 PE=1 SV=2	ppp:112286055/1e-60/probable WRKY transcription factor 3; K18835 WRKY transcription factor 2	NA	A0A0D5YA25/0.0/A0A0D5YA25_SALMI WRKY protein OS=Salvia miltiorrhiza OX=226208 GN=WRKY55 PE=2 SV=1	PF03106/2.8E-24/WRKY DNA -binding domain	biological_process:GO:0010214//seed coat development;GO:0006351//transcription, DNA-templated;cellular_component:GO:0005634//nucleus;molecular_function:GO:0043565//sequence-specific DNA binding;GO:0003700//DNA binding transcription factor activity;	Sch000016690	AT2G37260.1	39.198	85	1	409	1.81e-75	247	AT2G37260.1	AT2G37260.1 | WRKY family transcription factor family protein | Chr2:15645277-15646792 FORWARD LENGTH=429 | 201606
TTG1	Sch000013793	Sch000013793_TTG1	0.41642	0.218205	0.154433	0.171309	0.493901	0.414944	0.413374	0.242386	0.275032	0.397598	0.353978	0.217708	0.41625	0.55907	0.342995	0.376382	0.105248	0.271121	0	Sch000013793	Sch000013793	protein_coding	Sch_consensus	HiC_scaffold_3	-	40348346	40349347	1001	sind:105160272	protein TRANSPARENT TESTA GLABRA 1; K11805 WD repeat-containing protein 68	AFS65006.1/0/transparent testa [Salvia miltiorrhiza]	Q9XGN1/0.0/TTG1_ARATH Protein TRANSPARENT TESTA GLABRA 1 OS=Arabidopsis thaliana OX=3702 GN=TTG1 PE=1 SV=1	sind:105160272/0.0/protein TRANSPARENT TESTA GLABRA 1; K11805 WD repeat-containing protein 68	NA	K0A1Y4/0.0/K0A1Y4_SALMI Transparent testa OS=Salvia miltiorrhiza OX=226208 GN=TTG1 PE=4 SV=1	PS00678/-/Trp-Asp (WD) repeats signature.	NA	Sch000013793	AT5G24520.4	78.006	100	1	341	0	546	AT5G24520.4	AT5G24520.4 | Transducin/WD40 repeat-like superfamily protein | Chr5:8371708-8372733 REVERSE LENGTH=341 | 201606
GL3	Sch000015326	Sch000015326_GL3	0.250442	0.350651	0.189764	0.360209	0.223818	0.209634	0.303315	0.562454	0.272068	0.279804	0.321012	0.194533	0.109282	0.30786	0.299347	0.0963417	0.145256	0.358901	0.189443	Sch000015326	Sch000015326	protein_coding	Sch_consensus	HiC_scaffold_3	+	795272	798963	3691	aip:107636116	transcription factor EGL1-like isoform X1; K01772 protoporphyrin/coproporphyrin ferrochelatase [EC:4.99.1.1 4.99.1.9]	BAA75513.1/0/MYC-RP [Perilla frutescens]	Q9FN69/8e-171/GL3_ARATH Transcription factor GLABRA 3 OS=Arabidopsis thaliana OX=3702 GN=GL3 PE=1 SV=1	aip:107636116/8e-36/transcription factor EGL1-like isoform X1; K01772 protoporphyrin/coproporphyrin ferrochelatase [EC:4.99.1.1 4.99.1.9]	NA	Q9ZQS4/0.0/Q9ZQS4_PERFR MYC-RP OS=Perilla frutescens OX=48386 GN=myc-rp PE=2 SV=1	SM00353/5.4E-14/--	NA	Sch000015326	AT5G41315.1	45.808	100	1	637	1.24e-169	502	AT5G41315.1	AT5G41315.1 | basic helix-loop-helix (bHLH) DNA-binding superfamily protein | Chr5:16529457-16532866 FORWARD LENGTH=637 | 201606
[truncated: 4 more columns]

## Sheet: MC
Name	ID		0	1	2	3	4	5	6	7	8	9	10	11	12	13	14	15	16	17	18	Query	gene_ID	gene_biotype	version	chr	strand	start	end	length	Subject_id	Subject_annotation	Nr	Swissprot	KEGG	COG	TrEMBL	Interpro	GO	query id	subject id	% identity	% query coverage	s.start	s.end	evalue	bit score	ID	ID_info
LHCA2	Sch000002078	Sch000002078_LHCA2	12.2794	12.9934	19.1832	17.7339	10.4552	1.75525	9.35187	3.29545	10.9668	2.27488	11.0558	6.10149	3.89415	4.32394	6.54845	2.58198	2.42411	3.11941	5.90875	Sch000002078	Sch000002078	protein_coding	Sch_consensus	HiC_scaffold_1	-	6162364	6163614	1250	spen:107002209	chlorophyll a-b binding protein 7, chloroplastic; K08908 light-harvesting complex I chlorophyll a/b binding protein 2	P13869.1/4.30889e-174/RecName: Full=Chlorophyll a-b binding protein, chloroplastic; AltName: Full=LHCI type II CAB; Flags: Precursor &gt;AAA33711.1 chlorophyll binding protein precursor [Petunia x hybrida] &gt;prf||1503272A chlorophyll binding protein	P13869/1e-175/CB12_PETHY Chlorophyll a-b binding protein, chloroplastic OS=Petunia hybrida OX=4102 PE=2 SV=1	spen:107002209/1e-173/chlorophyll a-b binding protein 7, chloroplastic; K08908 light-harvesting complex I chlorophyll a/b binding protein 2	NA	A0A1S4AFM6/7e-171/A0A1S4AFM6_TOBAC Chlorophyll a-b binding protein, chloroplastic OS=Nicotiana tabacum OX=4097 GN=LOC107796964 PE=3 SV=1	PTHR21649/2.1E-146/--	biological_process:GO:0009768//photosynthesis, light harvesting in photosystem I;GO:0009416//response to light stimulus;GO:0018298//protein-chromophore linkage;GO:0009765//photosynthesis, light harvesting;cellular_component:GO:0010287//plastoglobule;GO:0009535//chloroplast thylakoid membrane;GO:0009523//photosystem II;GO:0016021//integral component of membrane;GO:0009941//chloroplast envelope;GO:…	Sch000002078	AT3G61470.1	90.95	72	32	252	9.81e-147	417	AT3G61470.1	AT3G61470.1 | photosystem I light harvesting complex protein | Chr3:22745736-22747032 FORWARD LENGTH=257 | 201606
LHCA1	Sch000023508	Sch000023508_LHCA1	43.6123	41.6205	66.073	57.7416	38.6666	6.5028	31.7568	10.9069	39.7728	9.1915	40.0964	21.6479	13.755	14.3212	18.5604	10.6079	9.50747	13.3817	15.8678	Sch000023508	Sch000023508	protein_coding	Sch_consensus	HiC_scaffold_5	-	87453202	87454474	1272	sind:105161112	chlorophyll a-b binding protein 6, chloroplastic; K08907 light-harvesting complex I chlorophyll a/b binding protein 1	XP_011077002.1/2.39154e-165/chlorophyll a-b binding protein 6, chloroplastic [Sesamum indicum]	P12360/3e-153/CB11_SOLLC Chlorophyll a-b binding protein 6A, chloroplastic OS=Solanum lycopersicum OX=4081 GN=CAB6A PE=2 SV=1	sind:105161112/5e-166/chlorophyll a-b binding protein 6, chloroplastic; K08907 light-harvesting complex I chlorophyll a/b binding protein 1	NA	A0A022RHZ5/2e-161/A0A022RHZ5_ERYGU Chlorophyll a-b binding protein, chloroplastic OS=Erythranthe guttata OX=4155 GN=MIMGU_mgv1a012662mg PE=3 SV=1	PTHR21649/1.1E-81/--	biological_process:GO:0009765//photosynthesis, light harvesting;GO:0018298//protein-chromophore linkage;cellular_component:GO:0009535//chloroplast thylakoid membrane;GO:0009523//photosystem II;GO:0016021//integral component of membrane;GO:0009522//photosystem I;molecular_function:GO:0016168//chlorophyll binding;	Sch000023508	AT3G54890.1	86.42	100	1	241	1.61e-145	411	AT3G54890.1	AT3G54890.1 | chlorophyll a-b binding protein 6 | Chr3:20339706-20340922 REVERSE LENGTH=241 | 201606
LHCA4	Sch000005681	Sch000005681_LHCA4	4.49029	4.68261	9.32965	8.72822	3.727	0.79514	3.98235	1.56121	5.00425	1.17404	4.60845	2.36166	1.88819	1.92596	3.01419	1.53726	1.17218	1.10362	3.47089	Sch000005681	Sch000005681	protein_coding	Sch_consensus	HiC_scaffold_2	+	88144204	88145727	1523	cmax:111484821	chlorophyll a-b binding protein 4, chloroplastic; K08910 light-harvesting complex I chlorophyll a/b binding protein 4	XP_002514741.1/1.47316e-162/PREDICTED: chlorophyll a-b binding protein P4, chloroplastic [Ricinus communis] &gt;EEF47847.1 chlorophyll A/B binding protein, putative [Ricinus communis]	P27521/3e-160/CA4_ARATH Chlorophyll a-b binding protein 4, chloroplastic OS=Arabidopsis thaliana OX=3702 GN=LHCA4 PE=1 SV=1	cmax:111484821/7e-164/chlorophyll a-b binding protein 4, chloroplastic; K08910 light-harvesting complex I chlorophyll a/b binding protein 4	NA	A0A2P5F701/2e-165/A0A2P5F701_9ROSA Chlorophyll a-b binding protein, chloroplastic OS=Trema orientalis OX=63057 GN=TorRG33x02_105540 PE=3 SV=1	PTHR21649:SF4/3.0E-149/--	biological_process:GO:0009768//photosynthesis, light harvesting in photosystem I;GO:0009416//response to light stimulus;GO:0018298//protein-chromophore linkage;GO:0009765//photosynthesis, light harvesting;cellular_component:GO:0010287//plastoglobule;GO:0009535//chloroplast thylakoid membrane;GO:0009523//photosystem II;GO:0016021//integral component of membrane;GO:0009941//chloroplast envelope;GO:…	Sch000005681	AT3G47470.1	82.222	99	1	250	4.98e-159	447	AT3G47470.1	AT3G47470.1 | light-harvesting chlorophyll-protein complex I subunit A4 | Chr3:17493622-17494773 REVERSE LENGTH=251 | 201606
LHCA4	Sch000025131	Sch000025131_LHCA4	16.7865	20.983	39.8334	39.4616	14.4656	3.11959	13.4849	5.44824	24.7816	3.98202	20.6335	10.1471	7.24123	7.04564	9.82813	4.36237	4.16849	5.27407	8.95634	Sch000025131	Sch000025131	protein_coding	Sch_consensus	HiC_scaffold_6	+	81373679	81376463	2784	sind:105168785	chlorophyll a-b binding protein 4, chloroplastic; K08910 light-harvesting complex I chlorophyll a/b binding protein 4	XP_011087238.1/4.03821e-166/chlorophyll a-b binding protein 4, chloroplastic [Sesamum indicum]	P27521/2e-155/CA4_ARATH Chlorophyll a-b binding protein 4, chloroplastic OS=Arabidopsis thaliana OX=3702 GN=LHCA4 PE=1 SV=1	sind:105168785/8e-167/chlorophyll a-b binding protein 4, chloroplastic; K08910 light-harvesting complex I chlorophyll a/b binding protein 4	NA	A0A2P5F701/2e-165/A0A2P5F701_9ROSA Chlorophyll a-b binding protein, chloroplastic OS=Trema orientalis OX=63057 GN=TorRG33x02_105540 PE=3 SV=1	PTHR21649:SF4/2.8E-153/--	biological_process:GO:0009765//photosynthesis, light harvesting;GO:0018298//protein-chromophore linkage;cellular_component:GO:0009535//chloroplast thylakoid membrane;GO:0009523//photosystem II;GO:0016021//integral component of membrane;GO:0009522//photosystem I;molecular_function:GO:0016168//chlorophyll binding;	Sch000025131	AT3G47470.1	83.6	99	1	250	4.44e-154	433	AT3G47470.1	AT3G47470.1 | light-harvesting chlorophyll-protein complex I subunit A4 | Chr3:17493622-17494773 REVERSE LENGTH=251 | 201606
LHCA3	Sch000001809	Sch000001809_LHCA3	33.1522	36.019	67.5084	68.0561	27.7289	5.93412	26.4884	11.5895	37.8354	7.39307	37.2998	18.6072	12.1554	11.6399	20.5602	8.51836	7.6276	11.0664	18.1773	Sch000001809	Sch000001809	protein_coding	Sch_consensus	HiC_scaffold_1	+	124451283	124452809	1526	lja:Lj1g3v0948600.1	Lj1g3v0948600.1; -; K08909 light-harvesting complex I chlorophyll a/b binding protein 3	XP_011098102.2/1.95046e-175/chlorophyll a-b binding protein 8, chloroplastic [Sesamum indicum]	P27522/1e-174/CB13_SOLLC Chlorophyll a-b binding protein 8, chloroplastic OS=Solanum lycopersicum OX=4081 GN=CAB8 PE=3 SV=1	lja:Lj1g3v0948600.1/2e-177/Lj1g3v0948600.1; -; K08909 light-harvesting complex I chlorophyll a/b binding protein 3	NA	A0A0F7H003/6e-174/A0A0F7H003_9ROSI Chlorophyll a-b binding protein, chloroplastic OS=California macrophylla OX=337344 GN=LHCA3 PE=2 SV=1	PF00504/1.1E-47/Chlorophyll A-B binding protein	biological_process:GO:0009768//photosynthesis, light harvesting in photosystem I;GO:0009416//response to light stimulus;GO:0018298//protein-chromophore linkage;GO:0009765//photosynthesis, light harvesting;cellular_component:GO:0010287//plastoglobule;GO:0009535//chloroplast thylakoid membrane;GO:0009523//photosystem II;GO:0016021//integral component of membrane;GO:0009941//chloroplast envelope;GO:…	Sch000001809	AT1G61520.3	88.281	93	18	273	1.28e-163	459	AT1G61520.3	AT1G61520.3 | PSI type III chlorophyll a/b-binding protein | Chr1:22700152-22701149 FORWARD LENGTH=273 | 201606
LHCB6	Sch000026290	Sch000026290_LHCB6	30.4496	31.3485	60.1323	69.9954	20.5477	4.86294	24.5044	9.3498	43.2313	7.80162	37.8344	14.7201	12.6228	13.0795	20.9756	7.96598	6.93014	11.6025	9.00693	Sch000026290	Sch000026290	protein_coding	Sch_consensus	HiC_scaffold_6	+	87166406	87167614	1208	nta:107830508	chlorophyll a-b binding protein CP24 10A, chloroplastic-like; K08917 light-harvesting complex II chlorophyll a/b binding protein 6	XP_012835432.1/1.98184e-161/PREDICTED: chlorophyll a-b binding protein CP24 10A, chloroplastic [Erythranthe guttata] &gt;XP_012835433.1 PREDICTED: chlorophyll a-b binding protein CP24 10A, chloroplastic [Erythranthe guttata] &gt;XP_012835434.1 PREDICTED: chlorophyll a-b binding protein CP24 10A, chloroplastic [Erythranthe guttata] &gt;EYU39149.1 hypothetical protein MIMGU_mgv1a012260mg [Erythrant…	P27524/3e-153/CB4A_SOLLC Chlorophyll a-b binding protein CP24 10A, chloroplastic OS=Solanum lycopersicum OX=4081 GN=CAP10A PE=3 SV=1	nta:107830508/6e-162/chlorophyll a-b binding protein CP24 10A, chloroplastic-like; K08917 light-harvesting complex II chlorophyll a/b binding protein 6	NA	A0A022RGL6/1e-160/A0A022RGL6_ERYGU Chlorophyll a-b binding protein, chloroplastic OS=Erythranthe guttata OX=4155 GN=MIMGU_mgv1a012260mg PE=3 SV=1	PTHR21649/8.0E-146/--	biological_process:GO:0009765//photosynthesis, light harvesting;GO:0018298//protein-chromophore linkage;cellular_component:GO:0009535//chloroplast thylakoid membrane;GO:0009523//photosystem II;GO:0016021//integral component of membrane;GO:0009522//photosystem I;molecular_function:GO:0016168//chlorophyll binding;	Sch000026290	AT1G15820.1	80.385	99	4	258	1.23e-141	402	AT1G15820.1	AT1G15820.1 | light harvesting complex photosystem II subunit 6 | Chr1:5446685-5447676 REVERSE LENGTH=258 | 201606
LHCB1.3	Sch000005012	Sch000005012_LHCB1.3	24.2917	17.0843	28.7446	29.7769	19.6384	3.19052	20.1985	4.72196	18.0166	4.09955	12.5697	10.861	6.99981	7.25529	6.7682	5.20528	3.16372	3.44075	8.22388	Sch000005012	Sch000005012	protein_coding	Sch_consensus	HiC_scaffold_14	-	1121066	1121922	856	nsy:104225520	chlorophyll a-b binding protein 21, chloroplastic-like; K08912 light-harvesting complex II chlorophyll a/b binding protein 1	XP_009775645.1/0/PREDICTED: chlorophyll a-b binding protein 21, chloroplastic-like [Nicotiana sylvestris] &gt;XP_016487828.1 PREDICTED: chlorophyll a-b binding protein 21, chloroplastic-like [Nicotiana tabacum] &gt;XP_019260205.1 PREDICTED: chlorophyll a-b binding protein 21, chloroplastic [Nicotiana attenuata] &gt;BAA25391.1 light harvesting chlorophyll a/b-binding protein [Nicotiana sylvestris]…	P27493/0.0/CB22_TOBAC Chlorophyll a-b binding protein 21, chloroplastic OS=Nicotiana tabacum OX=4097 GN=CAB21 PE=2 SV=1	nsy:104225520/0.0/chlorophyll a-b binding protein 21, chloroplastic-like; K08912 light-harvesting complex II chlorophyll a/b binding protein 1	NA	A0A1S4BG47/0.0/A0A1S4BG47_TOBAC Chlorophyll a-b binding protein, chloroplastic OS=Nicotiana tabacum OX=4097 GN=LOC107807889 PE=3 SV=1	PTHR21649/8.5E-167/--	biological_process:GO:0009765//photosynthesis, light harvesting;GO:0018298//protein-chromophore linkage;cellular_component:GO:0009535//chloroplast thylakoid membrane;GO:0009523//photosystem II;GO:0016021//integral component of membrane;GO:0009522//photosystem I;molecular_function:GO:0016168//chlorophyll binding;	Sch000005012	AT1G29930.1	87.64	100	1	267	1.29e-169	474	AT1G29930.1	AT1G29930.1 | chlorophyll A/B binding protein 1 | Chr1:10478071-10478874 FORWARD LENGTH=267 | 201606
LHCB1.3	Sch000003979	Sch000003979_LHCB1.3	77.8517	72.3282	145.792	105.299	77.2084	12.7754	55.4117	21.8913	61.7027	17.7583	55.1843	45.0841	24.3779	28.5849	37.61	19.4228	17.6047	28.5828	38.9459	Sch000003979	Sch000003979	protein_coding	Sch_consensus	HiC_scaffold_1	+	46682511	46683311	800	nto:104110517	chlorophyll a-b binding protein 40, chloroplastic-like; K08912 light-harvesting complex II chlorophyll a/b binding protein 1	XP_009618330.1/1.30633e-180/PREDICTED: chlorophyll a-b binding protein 40, chloroplastic-like [Nicotiana tomentosiformis]	P27493/0.0/CB22_TOBAC Chlorophyll a-b binding protein 21, chloroplastic OS=Nicotiana tabacum OX=4097 GN=CAB21 PE=2 SV=1	nto:104110517/0.0/chlorophyll a-b binding protein 40, chloroplastic-like; K08912 light-harvesting complex II chlorophyll a/b binding protein 1	NA	K4BE01/8e-180/K4BE01_SOLLC Chlorophyll a-b binding protein, chloroplastic OS=Solanum lycopersicum OX=4081 GN=101245729 PE=3 SV=1	PF00504/5.6E-50/Chlorophyll A-B binding protein	biological_process:GO:0009768//photosynthesis, light harvesting in photosystem I;GO:0009416//response to light stimulus;GO:0018298//protein-chromophore linkage;GO:0009765//photosynthesis, light harvesting;cellular_component:GO:0010287//plastoglobule;GO:0009535//chloroplast thylakoid membrane;GO:0009523//photosystem II;GO:0016021//integral component of membrane;GO:0009941//chloroplast envelope;GO:…	Sch000003979	AT1G29930.1	86.245	100	1	267	3.92e-167	468	AT1G29930.1	AT1G29930.1 | chlorophyll A/B binding protein 1 | Chr1:10478071-10478874 FORWARD LENGTH=267 | 201606
LHCB1.3	Sch000001312	Sch000001312_LHCB1.3	500.371	389.119	857.602	524.605	451.879	69.3184	344.464	120.42	314.812	93.1191	306.77	243.803	132.902	117.97	239.289	115.38	106.69	127.527	216.89	Sch000001312	Sch000001312	protein_coding	Sch_consensus	HiC_scaffold_1	-	46553926	46554726	800	sind:105175685	chlorophyll a-b binding protein 21, chloroplastic-like; K08912 light-harvesting complex II chlorophyll a/b binding protein 1	XP_011096521.1/0/chlorophyll a-b binding protein 21, chloroplastic-like [Sesamum indicum]	P07369/2e-180/CB2G_SOLLC Chlorophyll a-b binding protein 3C, chloroplastic OS=Solanum lycopersicum OX=4081 GN=CAB3C PE=3 SV=1	sind:105175685/0.0/chlorophyll a-b binding protein 21, chloroplastic-like; K08912 light-harvesting complex II chlorophyll a/b binding protein 1	NA	K4BE01/6e-179/K4BE01_SOLLC Chlorophyll a-b binding protein, chloroplastic OS=Solanum lycopersicum OX=4081 GN=101245729 PE=3 SV=1	PTHR21649/5.5E-166/--	biological_process:GO:0009768//photosynthesis, light harvesting in photosystem I;GO:0009416//response to light stimulus;GO:0018298//protein-chromophore linkage;GO:0009765//photosynthesis, light harvesting;cellular_component:GO:0010287//plastoglobule;GO:0009535//chloroplast thylakoid membrane;GO:0009523//photosystem II;GO:0016021//integral component of membrane;GO:0009941//chloroplast envelope;GO:…	Sch000001312	AT1G29930.1	86.617	100	1	267	2.75e-168	471	AT1G29930.1	AT1G29930.1 | chlorophyll A/B binding protein 1 | Chr1:10478071-10478874 FORWARD LENGTH=267 | 201606
LHCB5	Sch000009532	Sch000009532_LHCB5	24.8046	22.5722	41.911	37.6033	20.5465	3.6424	18.733	7.13475	23.3403	5.09276	24.8952	11.679	7.79368	7.23335	14.9271	5.59575	4.96595	7.22299	15.657	Sch000009532	Sch000009532	protein_coding	Sch_consensus	HiC_scaffold_2	-	129313233	129315196	1963	vvi:100246457	chlorophyll a-b binding protein CP26, chloroplastic; K08916 light-harvesting complex II chlorophyll a/b binding protein 5	XP_002264295.1/1.7609e-150/PREDICTED: chlorophyll a-b binding protein CP26, chloroplastic [Vitis vinifera] &gt;CAN76428.1 hypothetical protein VITISV_023565 [Vitis vinifera] &gt;CBI16969.3 unnamed protein product, partial [Vitis vinifera]	Q9XF89/8e-122/CB5_ARATH Chlorophyll a-b binding protein CP26, chloroplastic OS=Arabidopsis thaliana OX=3702 GN=LHCB5 PE=1 SV=1	vvi:100246457/3e-151/chlorophyll a-b binding protein CP26, chloroplastic; K08916 light-harvesting complex II chlorophyll a/b binding protein 5	NA	A0A2G9G8G2/2e-159/A0A2G9G8G2_9LAMI Chlorophyll a-b binding protein, chloroplastic OS=Handroanthus impetiginosus OX=429701 GN=CDL12_25920 PE=3 SV=1	PTHR21649:SF53/1.3E-149/--	biological_process:GO:0009768//photosynthesis, light harvesting in photosystem I;GO:0009416//response to light stimulus;GO:0018298//protein-chromophore linkage;GO:0009765//photosynthesis, light harvesting;cellular_component:GO:0010287//plastoglobule;GO:0009535//chloroplast thylakoid membrane;GO:0009523//photosystem II;GO:0016021//integral component of membrane;GO:0009941//chloroplast envelope;GO:…	Sch000009532	AT4G10340.1	71.986	98	2	280	1.13e-120	350	AT4G10340.1	AT4G10340.1 | light harvesting complex of photosystem II 5 | Chr4:6408200-6409496 FORWARD LENGTH=280 | 201606
LHCB4.2	Sch000018338	Sch000018338_LHCB4.2	63.0043	61.4991	127.378	109.409	59.239	9.94645	46.4173	17.8842	67.9413	13.7303	73.0227	34.6924	21.725	22.4043	34.6132	16.944	13.7632	21.4068	35.8436	Sch000018338	Sch000018338	protein_coding	Sch_consensus	HiC_scaffold_4	+	46382566	46384497	1931	oeu:111365246	chlorophyll a-b binding protein CP29.1, chloroplastic; K08915 light-harvesting complex II chlorophyll a/b binding protein 4	XP_019162549.1/0/PREDICTED: chlorophyll a-b binding protein CP29.1, chloroplastic-like [Ipomoea nil]	Q9XF88/5e-171/CB4B_ARATH Chlorophyll a-b binding protein CP29.2, chloroplastic OS=Arabidopsis thaliana OX=3702 GN=LHCB4.2 PE=1 SV=1	oeu:111365246/0.0/chlorophyll a-b binding protein CP29.1, chloroplastic; K08915 light-harvesting complex II chlorophyll a/b binding protein 4	NA	K4CRS9/0.0/K4CRS9_SOLLC Chlorophyll a-b binding protein, chloroplastic OS=Solanum lycopersicum OX=4081 GN=101249002 PE=3 SV=1	PF00504/3.9E-51/Chlorophyll A-B binding protein	biological_process:GO:0009768//photosynthesis, light harvesting in photosystem I;GO:0009416//response to light stimulus;GO:0018298//protein-chromophore linkage;GO:0009765//photosynthesis, light harvesting;cellular_component:GO:0010287//plastoglobule;GO:0009535//chloroplast thylakoid membrane;GO:0009523//photosystem II;GO:0016021//integral component of membrane;GO:0009941//chloroplast envelope;GO:…	Sch000018338	AT3G08940.2	85.766	95	13	284	8.84e-170	476	AT3G08940.2	AT3G08940.2 | light harvesting complex photosystem II | Chr3:2717717-2718665 FORWARD LENGTH=287 | 201606
PSAO	Sch000010489	Sch000010489_PSAO	41.517	34.4809	54.434	47.4728	36.1982	6.07308	31.2023	10.4667	30.647	8.15282	29.067	17.8692	11.8496	12.2686	20.5343	9.21295	8.81083	10.0705	18.1486	Sch000010489	Sch000010489	protein_coding	Sch_consensus	HiC_scaffold_3	+	42652130	42653852	1722	sind:105170042	photosystem I subunit O; K14332 photosystem I subunit PsaO	XP_011088934.1/5.72633e-81/photosystem I subunit O [Sesamum indicum]	Q949Q5/3e-72/PSAO_ARATH Photosystem I subunit O OS=Arabidopsis thaliana OX=3702 GN=PSAO PE=1 SV=1	sind:105170042/1e-81/photosystem I subunit O; K14332 photosystem I subunit PsaO	NA	A0A1S3XEW0/1e-79/A0A1S3XEW0_TOBAC photosystem I subunit O-like OS=Nicotiana tabacum OX=4097 GN=LOC107764264 PE=4 SV=1	PTHR36311/1.0E-72/--	cellular_component:GO:0016021//integral component of membrane;	Sch000010489	AT1G08380.1	76.056	99	2	140	2.57e-71	214	AT1G08380.1	AT1G08380.1 | photosystem I subunit O | Chr1:2641004-2641739 REVERSE LENGTH=140 | 201606
LHCB3	Sch000006159	Sch000006159_LHCB3	29.5653	37.3209	65.0548	67.7629	20.5783	5.51907	23.4948	10.5855	40.9784	7.50423	35.715	18.8328	11.8125	13.098	22.3635	9.18222	7.1462	11.3833	17.5335	Sch000006159	Sch000006159	protein_coding	Sch_consensus	HiC_scaffold_2	+	105447565	105449018	1453	sind:105177037	chlorophyll a-b binding protein 13, chloroplastic; K08914 light-harvesting complex II chlorophyll a/b binding protein 3	XP_011098362.1/0/chlorophyll a-b binding protein 13, chloroplastic [Sesamum indicum]	P27489/0.0/CB23_SOLLC Chlorophyll a-b binding protein 13, chloroplastic OS=Solanum lycopersicum OX=4081 GN=CAB13 PE=1 SV=1	sind:105177037/0.0/chlorophyll a-b binding protein 13, chloroplastic; K08914 light-harvesting complex II chlorophyll a/b binding protein 3	NA	A0A1U7XZL5/0.0/A0A1U7XZL5_NICSY Chlorophyll a-b binding protein, chloroplastic OS=Nicotiana sylvestris OX=4096 GN=LOC104242912 PE=3 SV=1	PTHR21649/1.3E-153/--	biological_process:GO:0009765//photosynthesis, light harvesting;GO:0018298//protein-chromophore linkage;cellular_component:GO:0009535//chloroplast thylakoid membrane;GO:0009523//photosystem II;GO:0016021//integral component of membrane;GO:0009522//photosystem I;molecular_function:GO:0016168//chlorophyll binding;	Sch000006159	AT5G54270.1	90.114	99	3	265	1.33e-177	494	AT5G54270.1	AT5G54270.1 | light-harvesting chlorophyll B-binding protein 3 | Chr5:22038424-22039383 FORWARD LENGTH=265 | 201606
CRR23	Sch000002912	Sch000002912_CRR23	6.23999	5.66248	9.49911	6.91675	5.40744	0.760314	4.50157	1.25389	3.98392	1.03639	4.69318	4.50784	2.01813	1.44113	2.47619	2.01172	1.09134	1.36549	1.71623	Sch000002912	Sch000002912	protein_coding	Sch_consensus	HiC_scaffold_1	+	37274700	37275697	997	egu:105053237	glutathione S-transferase omega-2 isoform X1; K21888 glutathione dehydrogenase/transferase [EC:1.8.5.1 2.5.1.18]	XP_011075443.1/1.10164e-80/NAD(P)H-quinone oxidoreductase subunit L, chloroplastic [Sesamum indicum]	Q9CAC5/6e-54/NDHL_ARATH NAD(P)H-quinone oxidoreductase subunit L, chloroplastic OS=Arabidopsis thaliana OX=3702 GN=ndhL PE=2 SV=1	egu:105053237/9e-41/glutathione S-transferase omega-2 isoform X1; K21888 glutathione dehydrogenase/transferase [EC:1.8.5.1 2.5.1.18]	NA	A0A2G9HW51/6e-80/A0A2G9HW51_9LAMI NADH:ubiquinone reductase (H(+)-translocating) OS=Handroanthus impetiginosus OX=429701 GN=CDL12_05561 PE=4 SV=1	PTHR36727/4.3E-66/--	cellular_component:GO:0016021//integral component of membrane;molecular_function:GO:0016655//oxidoreductase activity, acting on NAD(P)H, quinone or similar compound as acceptor;	Sch000002912	AT1G70760.1	45.989	97	7	189	3.31e-53	172	AT1G70760.1	AT1G70760.1 | inorganic carbon transport protein-like protein | Chr1:26687267-26688201 FORWARD LENGTH=191 | 201606
PNSL1	Sch000027018	Sch000027018_PNSL1	1.8611	1.85266	2.9449	2.60255	1.61241	0.224103	1.35873	0.364251	1.4417	0.386265	1.60752	0.866725	0.602638	0.63036	0.852859	0.278359	0.623051	0.472574	0.651717	Sch000027018	Sch000027018	protein_coding	Sch_consensus	HiC_scaffold_6	-	51750213	51752579	2366	sind:105171923	photosynthetic NDH subunit of lumenal location 1, chloroplastic; K02717 photosystem II oxygen-evolving enhancer protein 2	XP_011091485.1/1.53657e-103/photosynthetic NDH subunit of lumenal location 1, chloroplastic [Sesamum indicum] &gt;XP_011091486.1 photosynthetic NDH subunit of lumenal location 1, chloroplastic [Sesamum indicum]	O80634/1e-62/PNSL1_ARATH Photosynthetic NDH subunit of lumenal location 1, chloroplastic OS=Arabidopsis thaliana OX=3702 GN=PNSL1 PE=1 SV=2	sind:105171923/3e-104/photosynthetic NDH subunit of lumenal location 1, chloroplastic; K02717 photosystem II oxygen-evolving enhancer protein 2	NA	A0A2G9GH34/2e-94/A0A2G9GH34_9LAMI Uncharacterized protein OS=Handroanthus impetiginosus OX=429701 GN=CDL12_23132 PE=4 SV=1	PTHR31407/1.8E-82/--	biological_process:GO:0015979//photosynthesis;cellular_component:GO:0019898//extrinsic component of membrane;GO:0009654//photosystem II oxygen evolving complex;molecular_function:GO:0005509//calcium ion binding;	Sch000027018	AT2G39470.1	45.098	100	1	238	8.95e-62	196	AT2G39470.1	AT2G39470.1 | PsbP-like protein 2 | Chr2:16476335-16477653 FORWARD LENGTH=238 | 201606
FBA5	Sch000000146	Sch000000146_FBA5	2.77429	1.77769	4.25645	2.57317	2.66263	0.34825	0.714388	0.467008	0.978579	0.502478	0.817474	1.45117	0.589912	0.459094	0.298449	0.48874	0.556548	0.398941	0.845664	Sch000000146	Sch000000146	protein_coding	Sch_consensus	HiC_scaffold_1	-	80423023	80425308	2285	sind:105175004	fructose-bisphosphate aldolase 5, cytosolic; K01623 fructose-bisphosphate aldolase, class I [EC:4.1.2.13]	XP_011095600.1/0/fructose-bisphosphate aldolase 5, cytosolic [Sesamum indicum]	O65581/0.0/ALFC5_ARATH Fructose-bisphosphate aldolase 5, cytosolic OS=Arabidopsis thaliana OX=3702 GN=FBA5 PE=1 SV=1	sind:105175004/0.0/fructose-bisphosphate aldolase 5, cytosolic; K01623 fructose-bisphosphate aldolase, class I [EC:4.1.2.13]	XF0826/5e-117/---	A0A2G9HJ46/0.0/A0A2G9HJ46_9LAMI Fructose-bisphosphate aldolase OS=Handroanthus impetiginosus OX=429701 GN=CDL12_10016 PE=3 SV=1	PTHR11627:SF38/1.0E-192/--	NA	Sch000000146	AT4G26530.3	86.246	90	10	358	0	622	AT4G26530.3	AT4G26530.3 | Aldolase superfamily protein | Chr4:13391566-13392937 FORWARD LENGTH=358 | 201606
GER3	Sch000027563	Sch000027563_GER3	19.2368	16.2558	39.0334	29.3289	19.4881	2.29221	8.86811	3.43463	13.9775	2.68055	18.8455	51.0585	5.16252	4.99678	10.8571	3.82616	3.20286	2.42832	1.99246	Sch000027563	Sch000027563	protein_coding	Sch_consensus	HiC_scaffold_6	+	30235597	30236220	623	-	-	XP_012848053.1/9.49751e-121/PREDICTED: auxin-binding protein ABP19a-like [Erythranthe guttata] &gt;EYU28339.1 hypothetical protein MIMGU_mgv1a013656mg [Erythranthe guttata]	O04011/1e-97/ABP20_PRUPE Auxin-binding protein ABP20 OS=Prunus persica OX=3760 GN=ABP20 PE=2 SV=1	NA	NA	A0A022QL51/5e-120/A0A022QL51_ERYGU Uncharacterized protein OS=Erythranthe guttata OX=4155 GN=MIMGU_mgv1a013656mg PE=3 SV=1	PS00725/-/Germin family signature.	cellular_component:GO:0005576//extracellular region;molecular_function:GO:0045735//nutrient reservoir activity;GO:0030145//manganese ion binding;	Sch000027563	AT5G20630.1	70.813	100	5	211	2.29e-96	283	AT5G20630.1	AT5G20630.1 | germin 3 | Chr5:6975315-6975950 REVERSE LENGTH=211 | 201606
CA1	Sch000018716	Sch000018716_CA1	27.1318	23.9964	43.5737	38.4063	23.6469	3.54305	20.2158	5.39735	17.2832	4.7108	23.8994	12.2067	7.35042	8.00211	7.95788	5.13788	5.48466	5.70701	10.4674	Sch000018716	Sch000018716	protein_coding	Sch_consensus	HiC_scaffold_4	-	70305370	70308137	2767	sind:105177130	carbonic anhydrase, chloroplastic-like; K01673 carbonic anhydrase [EC:4.2.1.1]	XP_011098473.1/0/carbonic anhydrase, chloroplastic-like [Sesamum indicum]	P27141/2e-163/CAHC_TOBAC Carbonic anhydrase, chloroplastic OS=Nicotiana tabacum OX=4097 PE=2 SV=1	sind:105177130/0.0/carbonic anhydrase, chloroplastic-like; K01673 carbonic anhydrase [EC:4.2.1.1]	BMEI0222/9e-38/---	A0A2G9GUW1/0.0/A0A2G9GUW1_9LAMI Carbonic anhydrase OS=Handroanthus impetiginosus OX=429701 GN=CDL12_18344 PE=3 SV=1	PTHR11002:SF27/1.9E-163/--	biological_process:GO:0015976//carbon utilization;molecular_function:GO:0008270//zinc ion binding;GO:0004089//carbonate dehydratase activity;	Sch000018716	AT3G01500.3	74.205	88	54	336	8.1e-155	442	AT3G01500.3	AT3G01500.3 | carbonic anhydrase 1 | Chr3:195173-197873 REVERSE LENGTH=336 | 201606
[truncated: 4 more columns]

## Sheet: VC
Name	ID
PP			0	1	2	3	4	5	6	7	8	9	10	11	12	13	14	15	16	17	18	Query	gene_ID	gene_biotype	version	chr	strand	start	end	length	Subject_id	Subject_annotation	Nr	Swissprot	KEGG	COG	TrEMBL	Interpro	GO	query id	subject id	% identity	% query coverage	s.start	s.end	evalue	bit score	ID	ID_info
VNI2	Sch000005823	Sch000005823_VNI2	0.00177657	0.00924934	0.00406575	0.00154835	0.000293618	0.00237549	0.00220923	0	0.0104349	0.0439442	0.00109575	0.0246402	0.635	0.00368588	0	0.430761	0	0	0.169044	Sch000005823	Sch000005823	protein_coding	Sch_consensus	HiC_scaffold_2	+	85437928	85438834	906	cmos:111447866	ferric reduction oxidase 7, chloroplastic-like; K00521 ferric-chelate reductase [EC:1.16.1.7]	XP_011073111.1/2.61538e-88/NAC domain-containing protein 83 [Sesamum indicum]	Q9FY93/4e-55/NAC83_ARATH NAC domain-containing protein 83 OS=Arabidopsis thaliana OX=3702 GN=NAC083 PE=1 SV=1	cmos:111447866/3e-19/ferric reduction oxidase 7, chloroplastic-like; K00521 ferric-chelate reductase [EC:1.16.1.7]	NA	A0A2G9GSQ5/4e-84/A0A2G9GSQ5_9LAMI Uncharacterized protein OS=Handroanthus impetiginosus OX=429701 GN=CDL12_19104 PE=4 SV=1	PF02365/1.7E-22/No apical meristem (NAM) protein	biological_process:GO:0006355//regulation of transcription, DNA-templated;GO:0006351//transcription, DNA-templated;cellular_component:GO:0005634//nucleus;molecular_function:GO:0003677//DNA binding;	Sch000005823	AT5G13180.1	50.286	81	1	163	2.17e-54	177	AT5G13180.1	AT5G13180.1 | NAC domain containing protein 83 | Chr5:4196643-4197577 FORWARD LENGTH=252 | 201606
PP2-B12	Sch000021141	Sch000021141_PP2-B12	0	0	0	0	0	0.000593787	0	0	0	0	0.000783682	0	0.00609115	0	0	0	0	0	0	Sch000021141	Sch000021141	protein_coding	Sch_consensus	HiC_scaffold_5	-	9103174	9104916	1742	dcr:108224146	uncharacterized protein LOC108224146 isoform X1; K03188 urease accessory protein	XP_012842662.1/2.05471e-66/PREDICTED: putative F-box protein PP2-B12 [Erythranthe guttata] &gt;EYU32966.1 hypothetical protein MIMGU_mgv1a019579mg [Erythranthe guttata]	Q3E6P4/8e-41/FB95_ARATH F-box protein At2g02240 OS=Arabidopsis thaliana OX=3702 GN=At2g02240 PE=2 SV=1	dcr:108224146/5e-40/uncharacterized protein LOC108224146 isoform X1; K03188 urease accessory protein	NA	A0A022QYH5/1e-65/A0A022QYH5_ERYGU Uncharacterized protein OS=Erythranthe guttata OX=4155 GN=MIMGU_mgv1a019579mg PE=4 SV=1	PTHR32278:SF15/5.7E-55/--	NA	Sch000021141	AT5G24560.1	38.813	86	3	193	6.72e-41	142	AT5G24560.1	AT5G24560.1 | phloem protein 2-B12 | Chr5:8402205-8403266 FORWARD LENGTH=195 | 201606
PP2-A13	Sch000020867	Sch000020867_PP2-A13	0.000985772	0	0.000253731	0.000227399	0.00274077	0.00221869	0.00119279	0	0.003055	0	0.00108457	0	0.228066	0.0566305	0.00285571	0.00608756	0.0105117	0.0137453	0	Sch000020867	Sch000020867	protein_coding	Sch_consensus	HiC_scaffold_5	+	99223608	99225970	2362	dcr:108224146	uncharacterized protein LOC108224146 isoform X1; K03188 urease accessory protein	XP_012852029.1/1.3061e-131/PREDICTED: F-box protein PP2-A13-like [Erythranthe guttata] &gt;EYU25064.1 hypothetical protein MIMGU_mgv1a024132mg [Erythranthe guttata]	Q9LEX0/4e-103/P2A13_ARATH F-box protein PP2-A13 OS=Arabidopsis thaliana OX=3702 GN=PP2A13 PE=1 SV=1	dcr:108224146/2e-21/uncharacterized protein LOC108224146 isoform X1; K03188 urease accessory protein	NA	A0A022QBR9/6e-131/A0A022QBR9_ERYGU Uncharacterized protein OS=Erythranthe guttata OX=4155 GN=MIMGU_mgv1a024132mg PE=4 SV=1	PTHR31960/3.0E-114/--	NA	Sch000020867	AT3G61060.1	52.688	97	1	279	3.96e-102	303	AT3G61060.1	AT3G61060.1 | phloem protein 2-A13 | Chr3:22603166-22604336 FORWARD LENGTH=290 | 201606
DOF5.6	Sch000005408	Sch000005408_DOF5.6	0.00239847	0.053575	0.0121974	0.000864979	0.00292547	0.000368097	0.00734087	0	0.0944018	0.044521	0.171829	0.00749197	3.70373	0.0171603	0.00523771	0.237432	0	0	0.813958	Sch000005408	Sch000005408	protein_coding	Sch_consensus	HiC_scaffold_2	+	91557996	91558910	914	cpap:110822573	dof zinc finger protein DOF5.6-like; K09326 homeobox protein OTX1	XP_011071866.1/1.96636e-97/dof zinc finger protein DOF5.6 isoform X2 [Sesamum indicum]	Q9FM03/1e-43/DOF56_ARATH Dof zinc finger protein DOF5.6 OS=Arabidopsis thaliana OX=3702 GN=DOF5.6 PE=2 SV=2	cpap:110822573/2e-26/dof zinc finger protein DOF5.6-like; K09326 homeobox protein OTX1	NA	A0A2G9HDC8/3e-109/A0A2G9HDC8_9LAMI Uncharacterized protein OS=Handroanthus impetiginosus OX=429701 GN=CDL12_11846 PE=4 SV=1	PF02701/1.7E-33/Dof domain, zinc finger	NA	Sch000005408	AT5G62940.1	37.651	92	63	372	2.82e-43	155	AT5G62940.1	AT5G62940.1 | Dof-type zinc finger DNA-binding family protein | Chr5:25257183-25258504 REVERSE LENGTH=372 | 201606
SEOR1	Sch000016981	Sch000016981_SEOR1	0.0132064	0.0719469	0.00525522	0.00339962	0.00637745	0.0127541	0.0129173	0.0089737	0.0996865	0.0245344	0.0297515	0.0110569	21.6915	0.0496686	0	0.0844564	0.0626345	0	1.06705	Sch000016981	Sch000016981	protein_coding	Sch_consensus	HiC_scaffold_4	-	81874139	81877518	3379	-	-	XP_011071161.1/0/protein SIEVE ELEMENT OCCLUSION B [Sesamum indicum]	Q9SS87/1e-154/SEOB_ARATH Protein SIEVE ELEMENT OCCLUSION B OS=Arabidopsis thaliana OX=3702 GN=SEOB PE=1 SV=1	NA	NA	A0A2G9I9H4/0.0/A0A2G9I9H4_9LAMI Uncharacterized protein OS=Handroanthus impetiginosus OX=429701 GN=CDL12_00840 PE=4 SV=1	PF14576/1.2E-90/Sieve element occlusion N-terminus	NA	Sch000016981	AT3G01680.1	36.055	92	5	729	1.49e-153	472	AT3G01680.1	AT3G01680.1 | sieve element occlusion amino-terminus protein | Chr3:252033-255246 FORWARD LENGTH=740 | 201606
SEOR1	Sch000003278	Sch000003278_SEOR1	0.00775363	0.0256745	0.0056288	0.00257744	0.00212847	0.0206888	0.00687059	0.013425	0.0226183	0.00650668	0.00563932	0.0104797	4.42439	0.00996992	0.00636442	0.100218	0.00332675	0	0	Sch000003278	Sch000003278	protein_coding	Sch_consensus	HiC_scaffold_1	+	4944875	4948883	4008	-	-	XP_011071161.1/0/protein SIEVE ELEMENT OCCLUSION B [Sesamum indicum]	Q9SS87/3e-158/SEOB_ARATH Protein SIEVE ELEMENT OCCLUSION B OS=Arabidopsis thaliana OX=3702 GN=SEOB PE=1 SV=1	NA	NA	A0A2G9GVP2/0.0/A0A2G9GVP2_9LAMI Uncharacterized protein OS=Handroanthus impetiginosus OX=429701 GN=CDL12_18058 PE=4 SV=1	PTHR33232:SF5/1.2E-260/--	NA	Sch000003278	AT3G01680.1	38.095	91	36	729	3.35e-157	479	AT3G01680.1	AT3G01680.1 | sieve element occlusion amino-terminus protein | Chr3:252033-255246 FORWARD LENGTH=740 | 201606
SEOR1	Sch000027082	Sch000027082_SEOR1	0.00253746	0.0501705	0.00464418	0.00176955	0.00288744	0.0053932	0.00422474	0.00275188	0.00717049	0.109832	0.0756919	0.0436176	5.09837	0.0376956	0.0402178	0.165397	0.0631832	0	2.38245	Sch000027082	Sch000027082	protein_coding	Sch_consensus	HiC_scaffold_6	-	72072453	72075552	3099	dcr:108226039	probable nucleoredoxin 1; K17609 nucleoredoxin [EC:1.8.1.8]	XP_011087135.1/0/protein SIEVE ELEMENT OCCLUSION B [Sesamum indicum]	Q9SS87/2e-145/SEOB_ARATH Protein SIEVE ELEMENT OCCLUSION B OS=Arabidopsis thaliana OX=3702 GN=SEOB PE=1 SV=1	dcr:108226039/4e-09/probable nucleoredoxin 1; K17609 nucleoredoxin [EC:1.8.1.8]	NA	A0A2G9I3E9/0.0/A0A2G9I3E9_9LAMI Uncharacterized protein OS=Handroanthus impetiginosus OX=429701 GN=CDL12_03151 PE=4 SV=1	PTHR33232:SF5/1.6E-259/--	NA	Sch000027082	AT3G01680.1	34.716	98	35	729	2.43e-144	444	AT3G01680.1	AT3G01680.1 | sieve element occlusion amino-terminus protein | Chr3:252033-255246 FORWARD LENGTH=740 | 201606
AT5G24800	Sch000013872	Sch000013872_AT5G24800	0.0170168	0.0666266	0.0208909	0.00563848	0.0633981	0.0195628	0.145865	0.0199125	0.0449833	0.894367	0.0766856	0.0748329	1.01264	0.0502388	0.198907	1.15057	0.0659737	0	0.328518	Sch000013872	Sch000013872	protein_coding	Sch_consensus	HiC_scaffold_3	-	92813288	92816251	2963	mtr:MTR_8g077950	bZIP transcription factor family protein; K09060 plant G-box-binding factor	XP_012847251.1/3.27344e-99/PREDICTED: basic leucine zipper 9 [Erythranthe guttata] &gt;EYU29164.1 hypothetical protein MIMGU_mgv1a009834mg [Erythranthe guttata]	Q6H500/1e-59/RSBZ4_ORYSJ bZIP transcription factor RISBZ4 OS=Oryza sativa subsp. japonica OX=39947 GN=RISBZ4 PE=2 SV=2	mtr:MTR_8g077950/2e-10/bZIP transcription factor family protein; K09060 plant G-box-binding factor	NA	A0A022QNJ2/2e-98/A0A022QNJ2_ERYGU Uncharacterized protein OS=Erythranthe guttata OX=4155 GN=MIMGU_mgv1a009834mg PE=4 SV=1	PTHR22952/3.8E-79/--	molecular_function:GO:0003700//DNA binding transcription factor activity;	Sch000013872	AT5G24800.1	49.545	80	44	262	3.24e-53	177	AT5G24800.1	AT5G24800.1 | basic leucine zipper 9 | Chr5:8515259-8516541 FORWARD LENGTH=277 | 201606
BRX	Sch000015045	Sch000015045_BRX	0.00209666	0.00404897	0.00110869	0.00119913	0	0	0	0.00959177	0.00394604	0.0016564	0.00831755	0	0.204448	0.00474095	0	0.00700664	0	0.120846	0.0266485	Sch000015045	Sch000015045	protein_coding	Sch_consensus	HiC_scaffold_3	-	18999729	19005019	5290	han:110899377	receptor-like protein kinase HERK 1; K04733 interleukin-1 receptor-associated kinase 4 [EC:2.7.11.1]	XP_011075025.1/1.70407e-162/protein Brevis radix-like 1 [Sesamum indicum]	O82281/8e-123/BRXL1_ARATH Protein Brevis radix-like 1 OS=Arabidopsis thaliana OX=3702 GN=BRXL1 PE=2 SV=2	han:110899377/1e-11/receptor-like protein kinase HERK 1; K04733 interleukin-1 receptor-associated kinase 4 [EC:2.7.11.1]	NA	A0A2G9GBL2/5e-166/A0A2G9GBL2_9LAMI Uncharacterized protein OS=Handroanthus impetiginosus OX=429701 GN=CDL12_24799 PE=4 SV=1	PTHR22870:SF91/6.6E-29/--	NA	Sch000015045	AT1G31880.2	56.863	99	15	358	7.25e-122	358	AT1G31880.2	AT1G31880.2 | DZC (Disease resistance/zinc finger/chromosome condensation-like region) domain containing protein | Chr1:11447321-11450053 FORWARD LENGTH=358 | 201606
OPS	Sch000016306	Sch000016306_OPS	0.167153	0.188772	0.0495676	0.0726366	0.205432	0.0603974	0.090524	0.0639581	0.136812	0.286371	0.325926	0.108037	1.11937	0.149068	0.091777	0.329268	0.00687673	0.378582	0	Sch000016306	Sch000016306	protein_coding	Sch_consensus	HiC_scaffold_4	+	47185729	47187711	1982	-	-	XP_011077591.1/0/UPF0503 protein At3g09070, chloroplastic-like [Sesamum indicum]	Q9SS80/3e-123/U503A_ARATH UPF0503 protein At3g09070, chloroplastic OS=Arabidopsis thaliana OX=3702 GN=At3g09070 PE=1 SV=1	NA	NA	A0A2G9I550/0.0/A0A2G9I550_9LAMI Uncharacterized protein OS=Handroanthus impetiginosus OX=429701 GN=CDL12_02395 PE=4 SV=1	PF05340/2.6E-225/Protein of unknown function (DUF740)	NA	Sch000016306	AT3G09070.1	43.608	97	26	685	2.56e-122	383	AT3G09070.1	AT3G09070.1 | LOW protein: UPF0503-like protein%2C putative (DUF740) | Chr3:2768880-2770937 REVERSE LENGTH=685 | 201606
OPS	Sch000016925	Sch000016925_OPS	0.14136	0.144408	0.0368956	0.0369838	0.150057	0.12536	0.126056	0.213509	0.0480009	0.380028	0.217898	0.175087	0.820928	0.306346	0.0426705	0.294218	0.0675216	0.513227	0.342251	Sch000016925	Sch000016925	protein_coding	Sch_consensus	HiC_scaffold_4	-	47232294	47234581	2287	-	-	XP_011077591.1/0/UPF0503 protein At3g09070, chloroplastic-like [Sesamum indicum]	Q9SS80/4e-119/U503A_ARATH UPF0503 protein At3g09070, chloroplastic OS=Arabidopsis thaliana OX=3702 GN=At3g09070 PE=1 SV=1	NA	NA	A0A2G9I550/0.0/A0A2G9I550_9LAMI Uncharacterized protein OS=Handroanthus impetiginosus OX=429701 GN=CDL12_02395 PE=4 SV=1	PTHR31659:SF16/7.5E-209/--	NA	Sch000016925	AT3G09070.1	42.493	95	26	685	3.13e-118	373	AT3G09070.1	AT3G09070.1 | LOW protein: UPF0503-like protein%2C putative (DUF740) | Chr3:2768880-2770937 REVERSE LENGTH=685 | 201606
MOL1	Sch000013737	Sch000013737_MOL1	0.00328234	0.00245381	0.0163882	0.0147356	0.0053655	0.00399647	0.00873739	0.0108494	0.036914	0.159882	0.0320572	0	0.248036	0.0378788	0.0490727	0.115726	0	0.0519486	0.0198744	Sch000013737	Sch000013737	protein_coding	Sch_consensus	HiC_scaffold_3	+	85370409	85373901	3492	atr:18446750	receptor protein kinase CLAVATA1; K00924 kinase [EC:2.7.1.-]	XP_012844162.1/0/PREDICTED: leucine-rich repeat receptor-like protein kinase TDR [Erythranthe guttata]	Q9FII5/0.0/TDR_ARATH Leucine-rich repeat receptor-like protein kinase TDR OS=Arabidopsis thaliana OX=3702 GN=TDR PE=1 SV=1	atr:18446750/1e-180/receptor protein kinase CLAVATA1; K00924 kinase [EC:2.7.1.-]	MA2301_1/9e-22/---	A0A2C9VMQ9/0.0/A0A2C9VMQ9_MANES Uncharacterized protein OS=Manihot esculenta OX=3983 GN=MANES_06G040500 PE=4 SV=1	PF08263/5.1E-7/Leucine rich repeat N-terminal domain	cellular_component:GO:0016021//integral component of membrane;molecular_function:GO:0005524//ATP binding;GO:0004672//protein kinase activity;	Sch000013737	AT5G51350.1	51.209	97	17	891	0	910	AT5G51350.1	AT5G51350.1 | Leucine-rich repeat transmembrane protein kinase family protein | Chr5:20867860-20870621 REVERSE LENGTH=895 | 201606
NAC020	Sch000004248	Sch000004248_NAC020	0.000482166	0.00466575	0	0.00236784	0.000419548	0.00262937	0.000311839	0.00337048	0.00351219	0.0809556	0.040734	0	0.641497	0.0093368	0.0102138	0.0186336	0	0	0	Sch000004248	Sch000004248	protein_coding	Sch_consensus	HiC_scaffold_1	+	74076851	74078760	1909	cpep:111802683	ferric reduction oxidase 7, chloroplastic-like; K00521 ferric-chelate reductase [EC:1.16.1.7]	XP_011095829.1/0/NAC transcription factor 29 [Sesamum indicum]	Q9FFI5/3e-84/NAC86_ARATH NAC domain-containing protein 86 OS=Arabidopsis thaliana OX=3702 GN=NAC086 PE=2 SV=1	cpep:111802683/1e-47/ferric reduction oxidase 7, chloroplastic-like; K00521 ferric-chelate reductase [EC:1.16.1.7]	NA	A0A2G9FZG5/7e-149/A0A2G9FZG5_9LAMI Uncharacterized protein OS=Handroanthus impetiginosus OX=429701 GN=CDL12_29192 PE=4 SV=1	PTHR31989:SF9/1.9E-127/--	biological_process:GO:0006355//regulation of transcription, DNA-templated;GO:0006351//transcription, DNA-templated;cellular_component:GO:0005634//nucleus;molecular_function:GO:0003677//DNA binding;	Sch000004248	AT1G54330.1	50.467	94	1	292	2.96e-92	281	AT1G54330.1	AT1G54330.1 | NAC domain containing protein 20 | Chr1:20279715-20280889 REVERSE LENGTH=301 | 201606
SMXL4	Sch000006954	Sch000006954_SMXL4	0.00348143	0.0204759	0.00554516	0.00714771	0.00214398	0.00328255	0.0104816	0	0.144167	0.102888	0.145812	0.0168411	2.16216	0.0370632	0.00314864	0.0948009	0	0	0.11877	Sch000006954	Sch000006954	protein_coding	Sch_consensus	HiC_scaffold_2	+	59380944	59384630	3686	mdm:103414952	protein SMAX1-LIKE 3-like; K03695 ATP-dependent Clp protease ATP-binding subunit ClpB	XP_011094115.1/0/protein SMAX1-LIKE 4 [Sesamum indicum]	Q9SZR3/0.0/SMXL4_ARATH Protein SMAX1-LIKE 4 OS=Arabidopsis thaliana OX=3702 GN=SMXL4 PE=1 SV=1	mdm:103414952/2e-94/protein SMAX1-LIKE 3-like; K03695 ATP-dependent Clp protease ATP-binding subunit ClpB	NA	A0A2G9H0C8/0.0/A0A2G9H0C8_9LAMI Chaperone HSP104 OS=Handroanthus impetiginosus OX=429701 GN=CDL12_16434 PE=4 SV=1	PTHR43572/0.0/--	biological_process:GO:0019538//protein metabolic process;	Sch000006954	AT4G29920.1	40.955	99	1	1016	0	635	AT4G29920.1	AT4G29920.1 | Double Clp-N motif-containing P-loop nucleoside triphosphate hydrolases superfamily protein | Chr4:14632653-14635885 REVERSE LENGTH=1017 | 201606
XP
			0	1	2	3	4	5	6	7	8	9	10	11	12	13	14	15	16	17	18	Query	gene_ID	gene_biotype	version	chr	strand	start	end	length	Subject_id	Subject_annotation	Nr	Swissprot	KEGG	COG	TrEMBL	Interpro	GO	query id	subject id	% identity	% query coverage	s.start	s.end	evalue	bit score	ID	ID_info
PXY	Sch000028438	Sch000028438_PXY	0.0021191	0.00442019	0	0.00220427	0.000337745	0.00414825	0.0112401	0.0105916	0.0186809	0.293592	0.0399105	0	0.0526422	0.008719	0.00255132	0	0	0	0	Sch000028438	Sch000028438	protein_coding	Sch_consensus	HiC_scaffold_6	-	48200050	48204085	4035	zju:107414195	leucine-rich repeat receptor-like protein kinase TDR; K04733 interleukin-1 receptor-associated kinase 4 [EC:2.7.11.1]	XP_011076386.1/0/leucine-rich repeat receptor-like protein kinase TDR [Sesamum indicum]	Q9FII5/0.0/TDR_ARATH Leucine-rich repeat receptor-like protein kinase TDR OS=Arabidopsis thaliana OX=3702 GN=TDR PE=1 SV=1	zju:107414195/0.0/leucine-rich repeat receptor-like protein kinase TDR; K04733 interleukin-1 receptor-associated kinase 4 [EC:2.7.11.1]	alr0124_1/4e-25/---	A0A2G9HC18/0.0/A0A2G9HC18_9LAMI Serine/threonine protein kinase OS=Handroanthus impetiginosus OX=429701 GN=CDL12_12277 PE=3 SV=1	SM00220/4.7E-32/--	cellular_component:GO:0016021//integral component of membrane;molecular_function:GO:0004674//protein serine/threonine kinase activity;GO:0005524//ATP binding;	Sch000028438	AT5G61480.1	58.956	94	49	1010	0	1127	AT5G61480.1	AT5G61480.1 | Leucine-rich repeat protein kinase family protein | Chr5:24724541-24727842 REVERSE LENGTH=1041 | 201606
PXY	Sch000000385	Sch000000385_PXY	0.00196651	0.00350402	0	0.000190908	0.0104935	0.00171854	0.0267284	0	0.0242809	0.520641	0.0622564	0	0.143352	0.00768727	0.000532755	0	0	0	0	Sch000000385	Sch000000385	protein_coding	Sch_consensus	HiC_scaffold_1	+	4689375	4694604	5229	zju:107414195	leucine-rich repeat receptor-like protein kinase TDR; K04733 interleukin-1 receptor-associated kinase 4 [EC:2.7.11.1]	XP_011076386.1/0/leucine-rich repeat receptor-like protein kinase TDR [Sesamum indicum]	Q9FII5/0.0/TDR_ARATH Leucine-rich repeat receptor-like protein kinase TDR OS=Arabidopsis thaliana OX=3702 GN=TDR PE=1 SV=1	zju:107414195/0.0/leucine-rich repeat receptor-like protein kinase TDR; K04733 interleukin-1 receptor-associated kinase 4 [EC:2.7.11.1]	alr0124_1/3e-27/---	A0A2G9HC18/0.0/A0A2G9HC18_9LAMI Serine/threonine protein kinase OS=Handroanthus impetiginosus OX=429701 GN=CDL12_12277 PE=3 SV=1	SM00369/110.0/--	cellular_component:GO:0016021//integral component of membrane;molecular_function:GO:0004674//protein serine/threonine kinase activity;GO:0005524//ATP binding;	Sch000000385	AT5G61480.1	59.605	94	49	1007	0	1157	AT5G61480.1	AT5G61480.1 | Leucine-rich repeat protein kinase family protein | Chr5:24724541-24727842 REVERSE LENGTH=1041 | 201606
PHB	Sch000001735	Sch000001735_PHB	0.0126288	0.0694207	0.0118104	0.0528214	0.0157354	0.0140072	0.114842	0.0752295	0.189124	2.78665	0.391177	0.0178102	0.106943	0.0607753	0.0727453	0.0303073	0	0.209904	0.18115	Sch000001735	Sch000001735	protein_coding	Sch_consensus	HiC_scaffold_1	+	41140833	41146131	5298	sind:105175788	homeobox-leucine zipper protein ATHB-14 isoform X2; K09338 homeobox-leucine zipper protein	XP_011096678.1/0/homeobox-leucine zipper protein ATHB-14 isoform X2 [Sesamum indicum]	Q6AST1/0.0/HOX32_ORYSJ Homeobox-leucine zipper protein HOX32 OS=Oryza sativa subsp. japonica OX=39947 GN=HOX32 PE=2 SV=1	sind:105175788/0.0/homeobox-leucine zipper protein ATHB-14 isoform X2; K09338 homeobox-leucine zipper protein	NA	A0A2G9GPZ1/0.0/A0A2G9GPZ1_9LAMI Uncharacterized protein OS=Handroanthus impetiginosus OX=429701 GN=CDL12_20102 PE=4 SV=1	PF00046/4.0E-16/Homeobox domain	cellular_component:GO:0005634//nucleus;molecular_function:GO:0008289//lipid binding;GO:0003677//DNA binding;	Sch000001735	AT2G34710.1	77.427	99	12	852	0	1350	AT2G34710.1	AT2G34710.1 | Homeobox-leucine zipper family protein / lipid-binding START domain-containing protein | Chr2:14639548-14643993 REVERSE LENGTH=852 | 201606
CNA	Sch000028231	Sch000028231_CNA	0.00222587	0.0125781	0.00890693	0.0172514	0.00433882	0.00266033	0.0204116	0.00239948	0.00146301	0.10741	0.0165549	0	0.00910532	0.0119834	0.0131522	0.00576492	0	0	0	Sch000028231	Sch000028231	protein_coding	Sch_consensus	HiC_scaffold_6	+	58335518	58340723	5205	sind:105157678	LOW QUALITY PROTEIN: homeobox-leucine zipper protein ATHB-15; K09338 homeobox-leucine zipper protein	ARD08848.1/0/homeobox-leucine zipper protein ATHB-15 [Sesamum indicum]	Q9ZU11/0.0/ATB15_ARATH Homeobox-leucine zipper protein ATHB-15 OS=Arabidopsis thaliana OX=3702 GN=ATHB-15 PE=1 SV=1	sind:105157678/0.0/LOW QUALITY PROTEIN: homeobox-leucine zipper protein ATHB-15; K09338 homeobox-leucine zipper protein	NA	A0A1V0JHU3/0.0/A0A1V0JHU3_SESIN Homeobox-leucine zipper protein ATHB-15 OS=Sesamum indicum OX=4182 PE=2 SV=1	PTHR24326:SF217/8.2E-210/--	NA	Sch000028231	AT1G52150.2	76.533	99	1	837	0	1343	AT1G52150.2	AT1G52150.2 | Homeobox-leucine zipper family protein / lipid-binding START domain-containing protein | Chr1:19409913-19413961 REVERSE LENGTH=837 | 201606
CNA	Sch000027905	Sch000027905_CNA	0.00704455	0.0373525	0.00560461	0.0376392	0.00941666	0.0113672	0.105221	0.0466667	0.0327531	0.740503	0.0697441	0.0109494	0.0163243	0.140701	0.0162639	0	0.00743378	0.0172224	0.183605	Sch000027905	Sch000027905	protein_coding	Sch_consensus	HiC_scaffold_6	+	84730481	84737145	6664	sind:105157678	LOW QUALITY PROTEIN: homeobox-leucine zipper protein ATHB-15; K09338 homeobox-leucine zipper protein	ARD08848.1/0/homeobox-leucine zipper protein ATHB-15 [Sesamum indicum]	Q9ZU11/0.0/ATB15_ARATH Homeobox-leucine zipper protein ATHB-15 OS=Arabidopsis thaliana OX=3702 GN=ATHB-15 PE=1 SV=1	sind:105157678/0.0/LOW QUALITY PROTEIN: homeobox-leucine zipper protein ATHB-15; K09338 homeobox-leucine zipper protein	NA	A0A1V0JHU3/0.0/A0A1V0JHU3_SESIN Homeobox-leucine zipper protein ATHB-15 OS=Sesamum indicum OX=4182 PE=2 SV=1	PTHR24326/5.9E-237/--	cellular_component:GO:0005634//nucleus;molecular_function:GO:0008289//lipid binding;GO:0003677//DNA binding;	Sch000027905	AT1G52150.1	81.368	100	1	836	0	1438	AT1G52150.1	AT1G52150.1 | Homeobox-leucine zipper family protein / lipid-binding START domain-containing protein | Chr1:19409913-19413961 REVERSE LENGTH=836 | 201606
MP	Sch000015109	Sch000015109_MP	0.000190478	0.00467413	0	0.000573241	0	0	0	0	0	0.199348	0.0253297	0	0.0183992	0	0	0.00346019	0	0	0	Sch000015109	Sch000015109	protein_coding	Sch_consensus	HiC_scaffold_3	-	101008883	101013775	4892	sind:105166017	auxin response factor 5; K14486 auxin response factor	ANI70178.1/0/auxin response factor ARF6 [Salvia miltiorrhiza]	P93024/0.0/ARFE_ARATH Auxin response factor 5 OS=Arabidopsis thaliana OX=3702 GN=ARF5 PE=1 SV=3	sind:105166017/0.0/auxin response factor 5; K14486 auxin response factor	NA	A0A191T8S8/0.0/A0A191T8S8_SALMI Auxin response factor OS=Salvia miltiorrhiza OX=226208 GN=ARF PE=3 SV=1	PTHR31384:SF10/0.0/--	NA	Sch000015109	AT1G19850.1	59.498	98	37	894	0	975	AT1G19850.1	AT1G19850.1 | Transcriptional factor B3 family protein / auxin-responsive factor AUX/IAA-like protein | Chr1:6887353-6891182 FORWARD LENGTH=902 | 201606
REV	Sch000019857	Sch000019857_REV	0.00113284	0.00972287	0.000338855	0.00369991	0.00155556	0.00510175	0.0392791	0.000763884	0.0551813	0.140078	0.0317849	0	0.00967805	0.00408115	0	0	0.0404285	0	0	Sch000019857	Sch000019857	protein_coding	Sch_consensus	HiC_scaffold_4	+	99530786	99536117	5331	sind:105170294	homeobox-leucine zipper protein REVOLUTA; K09338 homeobox-leucine zipper protein	XP_011089294.1/0/homeobox-leucine zipper protein REVOLUTA [Sesamum indicum]	Q9SE43/0.0/REV_ARATH Homeobox-leucine zipper protein REVOLUTA OS=Arabidopsis thaliana OX=3702 GN=REV PE=1 SV=2	sind:105170294/0.0/homeobox-leucine zipper protein REVOLUTA; K09338 homeobox-leucine zipper protein	NA	A0A2G9HC04/0.0/A0A2G9HC04_9LAMI Uncharacterized protein OS=Handroanthus impetiginosus OX=429701 GN=CDL12_12315 PE=4 SV=1	PS50071/15.03/'Homeobox' domain profile.	cellular_component:GO:0005634//nucleus;molecular_function:GO:0008289//lipid binding;GO:0003677//DNA binding;	Sch000019857	AT5G60690.1	79.645	100	1	842	0	1404	AT5G60690.1	AT5G60690.1 | Homeobox-leucine zipper family protein / lipid-binding START domain-containing protein | Chr5:24397734-24401933 FORWARD LENGTH=842 | 201606
HB-8	Sch000026324	Sch000026324_HB-8	0.0100044	0.0839016	0.00749875	0.00788281	0.0111427	0.00849634	0.347331	0.000365545	0.183086	4.33458	0.31319	0.0478003	0.808603	0.0473299	0.00634075	0.0515538	0	0	0.206769	Sch000026324	Sch000026324	protein_coding	Sch_consensus	HiC_scaffold_6	-	99509002	99513991	4989	sind:105164733	homeobox-leucine zipper protein ATHB-15; K09338 homeobox-leucine zipper protein	XP_011081776.1/0/homeobox-leucine zipper protein ATHB-15 [Sesamum indicum]	Q39123/0.0/ATHB8_ARATH Homeobox-leucine zipper protein ATHB-8 OS=Arabidopsis thaliana OX=3702 GN=ATHB-8 PE=1 SV=1	sind:105164733/0.0/homeobox-leucine zipper protein ATHB-15; K09338 homeobox-leucine zipper protein	NA	A0A068UKR5/0.0/A0A068UKR5_COFCA Uncharacterized protein OS=Coffea canephora OX=49390 GN=GSCOC_T00026920001 PE=4 SV=1	SM00234/2.4E-40/--	NA	Sch000026324	AT4G32880.1	75.289	97	5	833	0	1332	AT4G32880.1	AT4G32880.1 | homeobox-leucine zipper protein ATHB-8 | Chr4:15863587-15867822 REVERSE LENGTH=833 | 201606
LBD4	Sch000014269	Sch000014269_LBD4	4.77e-05	0	0	0	0	0	0	0	0	0.0593781	0.00272879	0	0.0108888	0	0	0	0	0	0	Sch000014269	Sch000014269	protein_coding	Sch_consensus	HiC_scaffold_3	-	75935145	75938749	3604	dzi:111314300	LOB domain-containing protein 16-like; K13944 LOB domain-containing protein 16	XP_012829903.1/8.1804e-94/PREDICTED: LOB domain-containing protein 4-like [Erythranthe guttata] &gt;EYU46299.1 hypothetical protein MIMGU_mgv1a020761mg [Erythranthe guttata]	Q9SHE9/5e-67/LBD4_ARATH LOB domain-containing protein 4 OS=Arabidopsis thaliana OX=3702 GN=LBD4 PE=1 SV=1	dzi:111314300/6e-43/LOB domain-containing protein 16-like; K13944 LOB domain-containing protein 16	NA	A0A022S1U0/4e-93/A0A022S1U0_ERYGU Uncharacterized protein OS=Erythranthe guttata OX=4155 GN=MIMGU_mgv1a020761mg PE=4 SV=1	PTHR31301:SF58/6.6E-78/--	NA	Sch000014269	AT1G31320.1	87.097	76	1	120	3.99e-66	203	AT1G31320.1	AT1G31320.1 | LOB domain-containing protein 4 | Chr1:11213107-11214032 FORWARD LENGTH=172 | 201606
BUD2	Sch000021034	Sch000021034_BUD2	9.68e-05	0	0	0.000181422	0	0	0	0	0	0.0400421	0	0	0.000381553	0	0	0	0	0	0	Sch000021034	Sch000021034	protein_coding	Sch_consensus	HiC_scaffold_5	+	16229644	16230669	1025	sind:105171423	S-adenosylmethionine decarboxylase proenzyme 4; K01611 S-adenosylmethionine decarboxylase [EC:4.1.1.50]	XP_011090841.1/0/S-adenosylmethionine decarboxylase proenzyme 4 [Sesamum indicum]	Q3E9D5/5e-138/DCAM4_ARATH S-adenosylmethionine decarboxylase proenzyme 4 OS=Arabidopsis thaliana OX=3702 GN=SAMDC4 PE=1 SV=1	sind:105171423/0.0/S-adenosylmethionine decarboxylase proenzyme 4; K01611 S-adenosylmethionine decarboxylase [EC:4.1.1.50]	NA	A0A022S0Z7/0.0/A0A022S0Z7_ERYGU S-adenosylmethionine decarboxylase proenzyme OS=Erythranthe guttata OX=4155 GN=MIMGU_mgv1a019750mg PE=3 SV=1	PTHR11570/1.8E-169/--	NA	Sch000021034	AT5G18930.1	58.989	100	1	347	6.54e-137	397	AT5G18930.1	AT5G18930.1 | Adenosylmethionine decarboxylase family protein | Chr5:6312172-6313215 REVERSE LENGTH=347 | 201606
[truncated: 4 more columns]

## Sheet: GC
Name	ID		0	1	2	3	4	5	6	7	8	9	10	11	12	13	14	15	16	17	18	Query	gene_ID	gene_biotype	version	chr	strand	start	end	length	Subject_id	Subject_annotation	Nr	Swissprot	KEGG	COG	TrEMBL	Interpro	GO	query id	subject id	% identity	% query coverage	s.start	s.end	evalue	bit score	ID	ID_info
POLAR	Sch000012157	Sch000012157_POLAR	0.00954449	0.0690737	0.00142227	0.00726526	0.00594497	0.045927	0.00477433	0.0844366	0.651543	0.000881937	0.149533	0.00803669	0.0149491	2.79894	0.0139336	0.0100912	0	1.05206	0	Sch000012157	Sch000012157	protein_coding	Sch_consensus	HiC_scaffold_3	-	98124827	98126211	1384	-	-	XP_011082253.1/1.50554e-89/protein POLAR LOCALIZATION DURING ASYMMETRIC DIVISION AND REDISTRIBUTION-like [Sesamum indicum]	Q6NQ99/2e-20/POLAR_ARATH Protein POLAR LOCALIZATION DURING ASYMMETRIC DIVISION AND REDISTRIBUTION OS=Arabidopsis thaliana OX=3702 GN=POLAR PE=2 SV=1	NA	NA	A0A2G9GI24/1e-79/A0A2G9GI24_9LAMI Uncharacterized protein OS=Handroanthus impetiginosus OX=429701 GN=CDL12_22616 PE=4 SV=1	PTHR33476/3.0E-37/--	NA	Sch000012157	AT4G31805.1	28.037	86	4	306	4.41e-21	92.8	AT4G31805.1	AT4G31805.1 | WRKY family transcription factor | Chr4:15385454-15386775 FORWARD LENGTH=344 | 201606
SPCH	Sch000001119	Sch000001119_SPCH	0	0	0	0.000130823	0	0.000421499	0	0.00381051	0.0123583	0.00375758	0.0292267	0	0	0.0199235	0.00186912	0	0	0.00410335	0	Sch000001119	Sch000001119	protein_coding	Sch_consensus	HiC_scaffold_1	-	11467586	11468772	1186	sind:105160384	transcription factor SPEECHLESS-like; K20558 transcription factor SPEECHLESS	XP_011076030.1/5.27796e-137/transcription factor SPEECHLESS-like [Sesamum indicum]	Q700C7/1e-80/SPCH_ARATH Transcription factor SPEECHLESS OS=Arabidopsis thaliana OX=3702 GN=SPCH PE=1 SV=1	sind:105160384/1e-137/transcription factor SPEECHLESS-like; K20558 transcription factor SPEECHLESS	NA	A0A2G9IBK2/3e-126/A0A2G9IBK2_9LAMI Transcriptional repressors of the hairy/E(Spl) family (Contains HLH) OS=Handroanthus impetiginosus OX=429701 GN=CDL12_00099 PE=4 SV=1	PTHR11514/1.7E-107/--	molecular_function:GO:0046983//protein dimerization activity;	Sch000001119	AT5G53210.2	47.439	98	3	345	9.02e-81	253	AT5G53210.2	AT5G53210.2 | basic helix-loop-helix (bHLH) DNA-binding superfamily protein | Chr5:21587573-21588941 REVERSE LENGTH=351 | 201606
SPCH	Sch000021409	Sch000021409_SPCH	0	0.00446567	0	0	0	0	0	0.00322441	0.0220152	0	0.00749324	0	0	0.0929331	0	0	0	0	0	Sch000021409	Sch000021409	protein_coding	Sch_consensus	HiC_scaffold_5	-	95805869	95807330	1461	sind:105160384	transcription factor SPEECHLESS-like; K20558 transcription factor SPEECHLESS	XP_011076030.1/3.16697e-147/transcription factor SPEECHLESS-like [Sesamum indicum]	Q700C7/4e-79/SPCH_ARATH Transcription factor SPEECHLESS OS=Arabidopsis thaliana OX=3702 GN=SPCH PE=1 SV=1	sind:105160384/6e-148/transcription factor SPEECHLESS-like; K20558 transcription factor SPEECHLESS	NA	A0A0H3Y903/5e-146/A0A0H3Y903_SALMI Basic helix-loop-helix transcription factor OS=Salvia miltiorrhiza OX=226208 PE=2 SV=1	PTHR11514/6.5E-102/--	molecular_function:GO:0046983//protein dimerization activity;	Sch000021409	AT5G53210.2	45.983	97	13	344	8.83e-79	248	AT5G53210.2	AT5G53210.2 | basic helix-loop-helix (bHLH) DNA-binding superfamily protein | Chr5:21587573-21588941 REVERSE LENGTH=351 | 201606
TMM	Sch000017069	Sch000017069_TMM	0	0.00840624	0	0.000880117	0	0.00685009	0	0.0207671	0.085597	0	0.0518596	0.021427	0	1.54588	0.0019501	0	0	0.0838579	0	Sch000017069	Sch000017069	protein_coding	Sch_consensus	HiC_scaffold_4	-	104678551	104680008	1457	pmum:103325003	LOW QUALITY PROTEIN: LRR receptor-like serine/threonine-protein kinase FLS2; K13420 LRR receptor-like serine/threonine-protein kinase FLS2 [EC:2.7.11.1]	XP_012852844.1/0/PREDICTED: protein TOO MANY MOUTHS-like [Erythranthe guttata] &gt;EYU24634.1 hypothetical protein MIMGU_mgv11b004345mg [Erythranthe guttata]	Q9SSD1/0.0/TMM_ARATH Protein TOO MANY MOUTHS OS=Arabidopsis thaliana OX=3702 GN=TMM PE=1 SV=1	pmum:103325003/4e-36/LOW QUALITY PROTEIN: LRR receptor-like serine/threonine-protein kinase FLS2; K13420 LRR receptor-like serine/threonine-protein kinase FLS2 [EC:2.7.11.1]	alr0124_1/6e-14/---	A0A2G9GTB8/0.0/A0A2G9GTB8_9LAMI Uncharacterized protein OS=Handroanthus impetiginosus OX=429701 GN=CDL12_18889 PE=4 SV=1	PS51450/5.309/Leucine-rich repeat profile.	NA	Sch000017069	AT1G80080.1	59.488	95	24	492	0	551	AT1G80080.1	AT1G80080.1 | Leucine-rich repeat (LRR) family protein | Chr1:30128073-30129563 REVERSE LENGTH=496 | 201606
MUTE	Sch000023304	Sch000023304_MUTE	0.00877018	0.0310501	0.00274225	0.00937195	0.0036476	0.00273081	0.00467946	0.0127085	0.239229	0.00257712	0.0127773	0.048573	0.010606	6.2951	0.0121991	0.0119643	0	0.18168	0	Sch000023304	Sch000023304	protein_coding	Sch_consensus	HiC_scaffold_5	-	15171370	15172145	775	atr:18437056	transcription factor SPEECHLESS isoform X2; K20558 transcription factor SPEECHLESS	AKN09585.1/1.88446e-101/basic helix-loop-helix transcription factor [Salvia miltiorrhiza]	Q9M8K6/2e-75/MUTE_ARATH Transcription factor MUTE OS=Arabidopsis thaliana OX=3702 GN=MUTE PE=2 SV=1	atr:18437056/1e-66/transcription factor SPEECHLESS isoform X2; K20558 transcription factor SPEECHLESS	NA	A0A0H3Y8V1/9e-101/A0A0H3Y8V1_SALMI Basic helix-loop-helix transcription factor OS=Salvia miltiorrhiza OX=226208 PE=2 SV=1	PS50888/10.525/Myc-type, basic helix-loop-helix (bHLH) domain profile.	molecular_function:GO:0046983//protein dimerization activity;	Sch000023304	AT3G06120.1	62.903	96	14	199	1.81e-74	226	AT3G06120.1	AT3G06120.1 | basic helix-loop-helix (bHLH) DNA-binding superfamily protein | Chr3:1846531-1848016 FORWARD LENGTH=202 | 201606
SCREAM	Sch000017978	Sch000017978_SCREAM	0.440919	0.637003	0.473687	0.723654	0.252193	0.44295	0.334372	0.450277	1.30412	0.410623	0.868384	0.180183	0.372195	3.85742	0.604262	0.162762	0.514448	2.59231	0.165361	Sch000017978	Sch000017978	protein_coding	Sch_consensus	HiC_scaffold_4	-	93987199	93990284	3085	dct:110116479	transcription factor MYC2-like; K13422 transcription factor MYC2	AKN09555.1/0/basic helix-loop-helix transcription factor [Salvia miltiorrhiza]	Q9LSE2/1e-138/ICE1_ARATH Transcription factor ICE1 OS=Arabidopsis thaliana OX=3702 GN=SCRM PE=1 SV=1	dct:110116479/3e-17/transcription factor MYC2-like; K13422 transcription factor MYC2	NA	A0A0H3Y8S7/0.0/A0A0H3Y8S7_SALMI Basic helix-loop-helix transcription factor OS=Salvia miltiorrhiza OX=226208 PE=2 SV=1	PTHR31945:SF13/4.5E-178/--	NA	Sch000017978	AT3G26744.4	54.694	92	37	494	1.21e-137	410	AT3G26744.4	AT3G26744.4 | basic helix-loop-helix (bHLH) DNA-binding superfamily protein | Chr3:9832953-9834790 REVERSE LENGTH=494 | 201606
SCREAM	Sch000027221	Sch000027221_SCREAM	0.192114	0.278293	0.243819	0.253371	0.111586	0.444085	0.0464384	1.67021	0.614563	0.151994	0.631965	0.152076	0.0222505	2.76426	0.154145	0.226168	0.150296	1.51585	0	Sch000027221	Sch000027221	protein_coding	Sch_consensus	HiC_scaffold_6	+	75969310	75972358	3048	bdi:100843665	transcription factor TDR; K16190 glucuronokinase [EC:2.7.1.43]	AKN09625.1/0/basic helix-loop-helix transcription factor [Salvia miltiorrhiza]	Q9LSE2/2e-119/ICE1_ARATH Transcription factor ICE1 OS=Arabidopsis thaliana OX=3702 GN=SCRM PE=1 SV=1	bdi:100843665/1e-16/transcription factor TDR; K16190 glucuronokinase [EC:2.7.1.43]	NA	A0A0H3Y8Y0/0.0/A0A0H3Y8Y0_SALMI Basic helix-loop-helix transcription factor OS=Salvia miltiorrhiza OX=226208 PE=2 SV=1	SM00353/3.0E-14/--	NA	Sch000027221	AT3G26744.4	48.297	90	37	494	2.06e-118	362	AT3G26744.4	AT3G26744.4 | basic helix-loop-helix (bHLH) DNA-binding superfamily protein | Chr3:9832953-9834790 REVERSE LENGTH=494 | 201606
FMA	Sch000023121	Sch000023121_FMA	0.0222287	0.204175	0.0222391	0.0519769	0.012939	0.031442	0.0213297	0.0294092	0.184794	0.0641564	0.0911397	0.0874003	0.0483939	2.68772	0.0234079	0.0173731	0.189167	0.121018	0	Sch000023121	Sch000023121	protein_coding	Sch_consensus	HiC_scaffold_5	-	46503479	46505457	1978	tcc:18605715	transcription factor SPEECHLESS; K20558 transcription factor SPEECHLESS	AKN09647.1/0/basic helix-loop-helix transcription factor [Salvia miltiorrhiza]	Q56YJ8/7e-142/FAMA_ARATH Transcription factor FAMA OS=Arabidopsis thaliana OX=3702 GN=FAMA PE=1 SV=1	tcc:18605715/1e-56/transcription factor SPEECHLESS; K20558 transcription factor SPEECHLESS	NA	A0A0H3YC69/0.0/A0A0H3YC69_SALMI Basic helix-loop-helix transcription factor OS=Salvia miltiorrhiza OX=226208 PE=2 SV=1	SM00353/3.0E-9/--	NA	Sch000023121	AT3G24140.1	58.78	91	11	402	9.45e-141	412	AT3G24140.1	AT3G24140.1 | basic helix-loop-helix (bHLH) DNA-binding superfamily protein | Chr3:8715525-8717772 REVERSE LENGTH=414 | 201606
ATMT12	Sch000014242	Sch000014242_ATMT12	0.00383145	0.0120079	0	0.00336755	0.01559	0.00101645	0.00202446	0.00471896	0.0167955	0.0352067	0.00274202	0.00522415	0.0236848	0.212792	0.0338338	0.00758954	0.00993137	0	0	Sch000014242	Sch000014242	protein_coding	Sch_consensus	HiC_scaffold_3	+	84699206	84701893	2687	egr:104416563	chaperone protein ClpB1-like; K03695 ATP-dependent Clp protease ATP-binding subunit ClpB	XP_011084087.2/0/aluminum-activated malate transporter 12 [Sesamum indicum]	O49696/0.0/ALMTC_ARATH Aluminum-activated malate transporter 12 OS=Arabidopsis thaliana OX=3702 GN=ALMT12 PE=2 SV=1	egr:104416563/4e-44/chaperone protein ClpB1-like; K03695 ATP-dependent Clp protease ATP-binding subunit ClpB	NA	A0A2R6QNW0/0.0/A0A2R6QNW0_ACTCH Aluminum-activated malate transporter like OS=Actinidia chinensis var. chinensis OX=1590841 GN=CEY00_Acc15893 PE=4 SV=1	PF11744/1.9E-157/Aluminium activated malate transporter	NA	Sch000014242	AT4G17970.1	54.945	96	14	551	0	556	AT4G17970.1	AT4G17970.1 | aluminum-activated%2C malate transporter 12 | Chr4:9975482-9977722 FORWARD LENGTH=560 | 201606
ATMT12	Sch000026875	Sch000026875_ATMT12	0.0108652	0.1164	0.0183421	0.0154646	0.0278233	0.0149605	0.0378155	0.0401625	0.0604368	0.0255721	0.140808	0.0346296	0.279193	16.7178	0.045485	0.032598	0.00404619	0.0347319	0	Sch000026875	Sch000026875	protein_coding	Sch_consensus	HiC_scaffold_6	+	33826159	33829164	3005	egr:104416563	chaperone protein ClpB1-like; K03695 ATP-dependent Clp protease ATP-binding subunit ClpB	XP_011084087.2/0/aluminum-activated malate transporter 12 [Sesamum indicum]	O49696/0.0/ALMTC_ARATH Aluminum-activated malate transporter 12 OS=Arabidopsis thaliana OX=3702 GN=ALMT12 PE=2 SV=1	egr:104416563/5e-41/chaperone protein ClpB1-like; K03695 ATP-dependent Clp protease ATP-binding subunit ClpB	NA	A0A022RJG8/0.0/A0A022RJG8_ERYGU Uncharacterized protein OS=Erythranthe guttata OX=4155 GN=MIMGU_mgv1a004244mg PE=4 SV=1	PF11744/2.3E-167/Aluminium activated malate transporter	biological_process:GO:0015743//malate transport;cellular_component:GO:0016021//integral component of membrane;	Sch000026875	AT4G17970.1	62.572	75	16	533	0	637	AT4G17970.1	AT4G17970.1 | aluminum-activated%2C malate transporter 12 | Chr4:9975482-9977722 FORWARD LENGTH=560 | 201606
AT2G38300	Sch000019600	Sch000019600_AT2G38300	0.00113402	0.0148756	0.00184427	0.00108093	0.0019037	0.00410838	0.000166981	0.000240986	0.00335362	0	0	0	0.00144089	0.575837	0.0190335	0.00474556	0	0	0	Sch000019600	Sch000019600	protein_coding	Sch_consensus	HiC_scaffold_4	+	44751512	44753549	2037	mtr:MTR_4g021790	two-component response regulator; K14491 two-component response regulator ARR-B family	XP_011095220.1/2.93946e-135/uncharacterized protein LOC105174731 [Sesamum indicum]	Q9C616/8e-20/KAN2_ARATH Probable transcription factor KAN2 OS=Arabidopsis thaliana OX=3702 GN=KAN2 PE=2 SV=1	mtr:MTR_4g021790/6e-11/two-component response regulator; K14491 two-component response regulator ARR-B family	NA	A0A2G9H772/1e-122/A0A2G9H772_9LAMI Uncharacterized protein OS=Handroanthus impetiginosus OX=429701 GN=CDL12_14009 PE=4 SV=1	PS51294/12.881/Myb-type HTH DNA-binding domain profile.	biological_process:GO:0006355//regulation of transcription, DNA-templated;GO:0006351//transcription, DNA-templated;cellular_component:GO:0005634//nucleus;molecular_function:GO:0003677//DNA binding;	Sch000019600	AT2G38300.1	66.165	36	32	164	2.06e-52	180	AT2G38300.1	AT2G38300.1 | myb-like HTH transcriptional regulator family protein | Chr2:16044175-16045679 REVERSE LENGTH=340 | 201606
AT2G38300	Sch000001159	Sch000001159_AT2G38300	0.00334455	0.0318904	0.00660604	0.0029259	0.00295676	0.00555091	0.00025779	0.00657157	0.0152273	0.0520253	0.00585538	0.0211394	0.00128445	0.674654	0.025317	0	0.527733	0	0	Sch000001159	Sch000001159	protein_coding	Sch_consensus	HiC_scaffold_1	+	50605287	50609084	3797	cann:107840814	two-component response regulator ARR12-like; K14491 two-component response regulator ARR-B family	XP_011101395.1/1.11425e-146/myb-related protein 2 [Sesamum indicum] &gt;XP_020546992.1 myb-related protein 2 [Sesamum indicum]	Q9FJV5/8e-21/KAN4_ARATH Probable transcription factor KAN4 OS=Arabidopsis thaliana OX=3702 GN=KAN4 PE=1 SV=1	cann:107840814/2e-11/two-component response regulator ARR12-like; K14491 two-component response regulator ARR-B family	NA	A0A2G9HMS9/7e-110/A0A2G9HMS9_9LAMI Uncharacterized protein OS=Handroanthus impetiginosus OX=429701 GN=CDL12_08503 PE=4 SV=1	PTHR31314/9.5E-75/--	biological_process:GO:0006355//regulation of transcription, DNA-templated;GO:0006351//transcription, DNA-templated;cellular_component:GO:0005634//nucleus;molecular_function:GO:0003677//DNA binding;	Sch000001159	AT2G38300.1	70.588	21	41	125	1.93e-35	135	AT2G38300.1	AT2G38300.1 | myb-like HTH transcriptional regulator family protein | Chr2:16044175-16045679 REVERSE LENGTH=340 | 201606
[truncated: 4 more columns]

## Sheet: CC
Name	ID		0	1	2	3	4	5	6	7	8	9	10	11	12	13	14	15	16	17	18	Query	gene_ID	gene_biotype	version	chr	strand	start	end	length	Subject_id	Subject_annotation	Nr	Swissprot	KEGG	COG	TrEMBL	Interpro	GO	query id	subject id	% identity	% query coverage	s.start	s.end	evalue	bit score	ID	ID_info
PP2-A1	Sch000002051	Sch000002051_PP2-A1	0.0697491	0.623883	0.0327808	0.0269308	0.132074	0.0990195	0.133163	0.100873	0.145192	1.54443	0.125416	0.205755	16.2953	0.158629	0.13761	54.5139	0.185903	0.0357654	5.04733	Sch000002051	Sch000002051	protein_coding	Sch_consensus	HiC_scaffold_1	+	35195672	35196742	1070	lsv:111882093	F-box protein PP2-B15-like; K04733 interleukin-1 receptor-associated kinase 4 [EC:2.7.11.1]	XP_012829753.1/5.92388e-126/PREDICTED: protein PHLOEM PROTEIN 2-LIKE A1-like [Erythranthe guttata] &gt;EYU43686.1 hypothetical protein MIMGU_mgv1a012746mg [Erythranthe guttata]	O81865/7e-68/P2A01_ARATH Protein PHLOEM PROTEIN 2-LIKE A1 OS=Arabidopsis thaliana OX=3702 GN=PP2A1 PE=2 SV=1	lsv:111882093/5e-16/F-box protein PP2-B15-like; K04733 interleukin-1 receptor-associated kinase 4 [EC:2.7.11.1]	NA	A0A022RUM7/3e-125/A0A022RUM7_ERYGU Uncharacterized protein OS=Erythranthe guttata OX=4155 GN=MIMGU_mgv1a012746mg PE=4 SV=1	PF14299/6.6E-37/Phloem protein 2	NA	Sch000002051	AT4G19840.1	48.792	82	46	245	4.25e-67	211	AT4G19840.1	AT4G19840.1 | phloem protein 2-A1 | Chr4:10774336-10775701 FORWARD LENGTH=246 | 201606
SUC2	Sch000006948	Sch000006948_SUC2	0.174066	0.0669524	0.0439836	0.135004	0.0438605	0.0168876	0.58856	0.0283354	0.117278	0.117952	0.0814808	0.409507	0.173271	0.0477319	0.185608	8.95394	0.00401088	0	0.190671	Sch000006948	Sch000006948	protein_coding	Sch_consensus	HiC_scaffold_2	+	124943023	124947071	4048	sind:105176216	sucrose transport protein SUC2; K15378 solute carrier family 45, member 1/2/4	ACX33146.1/0/sucrose transporter 1 [Verbascum phoeniceum]	Q03411/0.0/SUT_SPIOL Sucrose transport protein OS=Spinacia oleracea OX=3562 PE=2 SV=1	sind:105176216/0.0/sucrose transport protein SUC2; K15378 solute carrier family 45, member 1/2/4	NMA2100/1e-13/---	D1GC38/0.0/D1GC38_9LAMI Sucrose transporter 1 OS=Verbascum phoeniceum OX=441205 GN=SUT1 PE=2 SV=1	PTHR19432:SF38/1.1E-250/--	cellular_component:GO:0005887//integral component of plasma membrane;molecular_function:GO:0008515//sucrose transmembrane transporter activity;	Sch000006948	AT1G22710.1	65.737	100	16	512	0	655	AT1G22710.1	AT1G22710.1 | sucrose-proton symporter 2 | Chr1:8030911-8032970 REVERSE LENGTH=512 | 201606
EFM	Sch000006055	Sch000006055_EFM	0.000783553	0.0169426	0	0.000181722	0.000193737	0.00408647	0.0020718	0	0.0102332	0.0175717	0.103258	0	0.62808	0.0264513	0.00666573	1.11926	0.0202595	0.0074162	0.270544	Sch000006055	Sch000006055	protein_coding	Sch_consensus	HiC_scaffold_2	-	67213613	67215861	2248	nsy:104242366	two-component response regulator ARR12-like; K14491 two-component response regulator ARR-B family	XP_012842020.1/1.65444e-165/PREDICTED: uncharacterized protein LOC105962262 isoform X2 [Erythranthe guttata]	Q9ZQ85/3e-107/EFM_ARATH Myb family transcription factor EFM OS=Arabidopsis thaliana OX=3702 GN=EFM PE=1 SV=2	nsy:104242366/2e-15/two-component response regulator ARR12-like; K14491 two-component response regulator ARR-B family	NA	A0A2G9H0V8/0.0/A0A2G9H0V8_9LAMI Uncharacterized protein OS=Handroanthus impetiginosus OX=429701 GN=CDL12_16241 PE=4 SV=1	PF00249/2.9E-7/Myb-like DNA-binding domain	NA	Sch000006055	AT2G03500.1	54.255	78	1	351	3.12e-106	326	AT2G03500.1	AT2G03500.1 | Homeodomain-like superfamily protein | Chr2:1059926-1062259 FORWARD LENGTH=432 | 201606
CEPR1	Sch000008264	Sch000008264_CEPR1	0.000723694	0.00298908	0.00301342	0.00315547	0.000467894	0	0.000231466	0	0.0133659	0.036011	0.00193427	0	0.0401718	0.00170681	0	0.396345	0	0	0	Sch000008264	Sch000008264	protein_coding	Sch_consensus	HiC_scaffold_2	+	8518374	8521602	3228	nta:107766616	receptor-like protein kinase HSL1; K00924 kinase [EC:2.7.1.-]	XP_011074306.1/0/receptor-like protein kinase HSL1 [Sesamum indicum]	Q9FGL5/0.0/CEPR1_ARATH Receptor protein-tyrosine kinase CEPR1 OS=Arabidopsis thaliana OX=3702 GN=CEPR1 PE=1 SV=1	nta:107766616/0.0/receptor-like protein kinase HSL1; K00924 kinase [EC:2.7.1.-]	alr0124_1/9e-32/---	A0A2G9GXR8/0.0/A0A2G9GXR8_9LAMI Serine/threonine protein kinase OS=Handroanthus impetiginosus OX=429701 GN=CDL12_17331 PE=4 SV=1	PTHR27000/0.0/--	NA	Sch000008264	AT5G49660.1	61.978	95	31	938	0	1164	AT5G49660.1	AT5G49660.1 | Leucine-rich repeat transmembrane protein kinase family protein | Chr5:20161401-20164534 REVERSE LENGTH=966 | 201606
AAP2	Sch000016702	Sch000016702_AAP2	0.0177304	0.234381	0.010574	0.00830863	0.0177919	0.0329512	1.0423	0.0600125	0.0443972	0.0556523	0.0464189	0.0922562	0.211625	0.1585	0.0239712	62.9194	0.0978495	0.0484872	0.110852	Sch000016702	Sch000016702	protein_coding	Sch_consensus	HiC_scaffold_4	+	57589666	57592356	2690	adu:107473221	probable amino acid permease 7; K14209 solute carrier family 36 (proton-coupled amino acid transporter)	XP_011099674.1/0/amino acid permease 2-like [Sesamum indicum] &gt;XP_011099676.1 amino acid permease 2-like [Sesamum indicum] &gt;XP_020554985.1 amino acid permease 2-like [Sesamum indicum] &gt;XP_020554986.1 amino acid permease 2-like [Sesamum indicum]	Q38967/0.0/AAP2_ARATH Amino acid permease 2 OS=Arabidopsis thaliana OX=3702 GN=AAP2 PE=1 SV=1	adu:107473221/3e-179/probable amino acid permease 7; K14209 solute carrier family 36 (proton-coupled amino acid transporter)	NA	A0A2G9G5M4/0.0/A0A2G9G5M4_9LAMI Amino acid transporter OS=Handroanthus impetiginosus OX=429701 GN=CDL12_26890 PE=4 SV=1	PTHR22950/2.4E-254/--	NA	Sch000016702	AT5G09220.1	74.798	100	1	493	0	769	AT5G09220.1	AT5G09220.1 | amino acid permease 2 | Chr5:2866867-2868863 FORWARD LENGTH=493 | 201606
AAP2	Sch000006555	Sch000006555_AAP2	0.00418448	0.00456752	0.00215257	0.0024386	0.00884243	0.00185145	0.11654	0.000240986	0.0112161	0.118404	0.00390228	0.0300982	0.0247006	0.00373175	0.015898	1.70567	0.0129777	0	0	Sch000006555	Sch000006555	protein_coding	Sch_consensus	HiC_scaffold_2	-	120998211	121001233	3022	adu:107473221	probable amino acid permease 7; K14209 solute carrier family 36 (proton-coupled amino acid transporter)	XP_011102302.1/0/amino acid permease 3 isoform X2 [Sesamum indicum]	Q38967/0.0/AAP2_ARATH Amino acid permease 2 OS=Arabidopsis thaliana OX=3702 GN=AAP2 PE=1 SV=1	adu:107473221/8e-177/probable amino acid permease 7; K14209 solute carrier family 36 (proton-coupled amino acid transporter)	NA	A0A022QY68/0.0/A0A022QY68_ERYGU Uncharacterized protein OS=Erythranthe guttata OX=4155 GN=MIMGU_mgv1a005226mg PE=4 SV=1	PTHR22950/4.2E-250/--	NA	Sch000006555	AT5G09220.1	73.292	98	19	492	0	742	AT5G09220.1	AT5G09220.1 | amino acid permease 2 | Chr5:2866867-2868863 FORWARD LENGTH=493 | 201606
[truncated: 4 more columns]

## Sheet: PC
Name	ID		0	1	2	3	4	5	6	7	8	9	10	11	12	13	14	15	16	17	18	Query	gene_ID	gene_biotype	version	chr	strand	start	end	length	Subject_id	Subject_annotation	Nr	Swissprot	KEGG	COG	TrEMBL	Interpro	GO	query id	subject id	% identity	% query coverage	s.start	s.end	evalue	bit score	ID	ID_info
MAD2	Sch000019041	Sch000019041_MAD2	0.00663973	0.0939299	0.00370995	0.00673311	0.00136894	0.00374551	0.00530646	0.00850313	0.0357111	0.00212328	1.69657	0	0.0482605	0.0113462	0.00866643	0	0	0	0	Sch000019041	Sch000019041	protein_coding	Sch_consensus	HiC_scaffold_4	+	81497542	81498857	1315	sind:105168368	mitotic spindle checkpoint protein MAD2; K02537 mitotic spindle assembly checkpoint protein MAD2	XP_011086730.1/3.41443e-137/mitotic spindle checkpoint protein MAD2 [Sesamum indicum]	Q9LU93/1e-125/MAD2_ARATH Mitotic spindle checkpoint protein MAD2 OS=Arabidopsis thaliana OX=3702 GN=MAD2 PE=1 SV=1	sind:105168368/6e-138/mitotic spindle checkpoint protein MAD2; K02537 mitotic spindle assembly checkpoint protein MAD2	NA	A0A2G9I9H0/7e-136/A0A2G9I9H0_9LAMI Spindle assembly checkpoint protein OS=Handroanthus impetiginosus OX=429701 GN=CDL12_00861 PE=4 SV=1	PS50815/36.267/HORMA domain profile.	biological_process:GO:0007094//mitotic spindle assembly checkpoint;	Sch000019041	AT3G25980.1	81.818	100	1	209	2.09e-124	354	AT3G25980.1	AT3G25980.1 | DNA-binding HORMA family protein | Chr3:9503232-9504402 FORWARD LENGTH=209 | 201606
ATCSLD5	Sch000016040	Sch000016040_ATCSLD5	0.011889	0.0690876	0.0206612	0.0118655	0.0108559	0.00252582	0.02434	0.00956019	0.160585	0.0480472	1.84094	0.00570802	0.0849378	0.013905	0.0103417	0.0038744	0	0.0663834	0	Sch000016040	Sch000016040	protein_coding	Sch_consensus	HiC_scaffold_4	+	74168025	74171917	3892	sind:105163083	cellulose synthase-like protein D5; K00770 1,4-beta-D-xylan synthase [EC:2.4.2.24]	XP_011079605.1/0/cellulose synthase-like protein D5 [Sesamum indicum]	Q9SRW9/0.0/CSLD5_ARATH Cellulose synthase-like protein D5 OS=Arabidopsis thaliana OX=3702 GN=CSLD5 PE=2 SV=1	sind:105163083/0.0/cellulose synthase-like protein D5; K00770 1,4-beta-D-xylan synthase [EC:2.4.2.24]	alr3757/9e-13/---	A0A2G9I344/0.0/A0A2G9I344_9LAMI 1,4-beta-D-xylan synthase OS=Handroanthus impetiginosus OX=429701 GN=CDL12_03119 PE=3 SV=1	PF03552/0.0/Cellulose synthase	biological_process:GO:0009414//response to water deprivation;GO:0071669//plant-type cell wall organization or biogenesis;GO:0000919//cell plate assembly;GO:0009651//response to salt stress;GO:0030244//cellulose biosynthetic process;GO:0071555//cell wall organization;GO:0048367//shoot system development;cellular_component:GO:0005794//Golgi apparatus;GO:0016021//integral component of membrane;molec…	Sch000016040	AT1G02730.1	68.994	100	1	1181	0	1637	AT1G02730.1	AT1G02730.1 | cellulose synthase-like D5 | Chr1:594697-598473 REVERSE LENGTH=1181 | 201606
ATSYP111	Sch000021423	Sch000021423_ATSYP111	0.0390447	0.540547	0.0377341	0.0457114	0.0451574	0.0535346	0.0433041	0.0851228	0.391696	0.101129	14.4179	0.151444	0.175078	0.13724	0.0255332	0.0528041	0.127017	0.0129628	0.11492	Sch000021423	Sch000021423	protein_coding	Sch_consensus	HiC_scaffold_5	-	9546767	9547899	1132	sind:105171656	syntaxin-related protein KNOLLE; K08486 syntaxin 1B/2/3	XP_019262216.1/5.23187e-177/PREDICTED: syntaxin-related protein KNOLLE [Nicotiana attenuata] &gt;OIT37969.1 syntaxin-related protein knolle [Nicotiana attenuata]	Q42374/3e-123/SY111_ARATH Syntaxin-related protein KNOLLE OS=Arabidopsis thaliana OX=3702 GN=KN PE=1 SV=1	sind:105171656/1e-175/syntaxin-related protein KNOLLE; K08486 syntaxin 1B/2/3	YMR183c/7e-16/---	A0A2G9I5P7/2e-176/A0A2G9I5P7_9LAMI SNARE protein Syntaxin 1 OS=Handroanthus impetiginosus OX=429701 GN=CDL12_02201 PE=3 SV=1	PS00914/-/Syntaxin / epimorphin family signature.	biological_process:GO:0016192//vesicle-mediated transport;GO:0006886//intracellular protein transport;GO:0006906//vesicle fusion;GO:0048278//vesicle docking;GO:0006887//exocytosis;cellular_component:GO:0009506//plasmodesma;GO:0009504//cell plate;GO:0005622//intracellular;GO:0012505//endomembrane system;GO:0009524//phragmoplast;GO:0016021//integral component of membrane;GO:0031201//SNARE complex;G…	Sch000021423	AT1G08560.1	64.983	100	20	310	3.36e-122	356	AT1G08560.1	AT1G08560.1 | syntaxin of plants 111 | Chr1:2709778-2710710 REVERSE LENGTH=310 | 201606
3×HMG-box2	Sch000021016	Sch000021016_3×HMG-box2	0.0140413	0.514493	0.0253236	0.0247531	0.0278225	0.0280614	0.0324041	0.0504003	1.16485	0.114369	9.00305	0.124003	0.53209	0.0870073	0.0484424	0	0.226294	0.230884	0	Sch000021016	Sch000021016	protein_coding	Sch_consensus	HiC_scaffold_5	-	5864735	5867145	2410	sind:105179119	high mobility group B protein 6-like; K09273 upstream-binding transcription factor	XP_020546893.1/0/high mobility group B protein 6-like [Sesamum indicum]	Q9SUP7/6e-169/HMGB6_ARATH High mobility group B protein 6 OS=Arabidopsis thaliana OX=3702 GN=HMGB6 PE=2 SV=1	sind:105179119/0.0/high mobility group B protein 6-like; K09273 upstream-binding transcription factor	YBR089c-a/1e-12/---	A0A2G9HHK6/0.0/A0A2G9HHK6_9LAMI HMG box-containing protein OS=Handroanthus impetiginosus OX=429701 GN=CDL12_10566 PE=4 SV=1	PTHR13711:SF302/9.5E-51/--	cellular_component:GO:0005634//nucleus;molecular_function:GO:0003677//DNA binding;	Sch000021016	AT4G23800.2	61.698	97	6	446	1.06e-169	491	AT4G23800.2	AT4G23800.2 | HMG (high mobility group) box protein | Chr4:12390228-12392516 FORWARD LENGTH=450 | 201606
CYCB1;2	Sch000010940	Sch000010940_CYCB1;2	0.00545892	0.124318	0.00844624	0.0159219	0.00985304	0.00885521	0.010482	0.0358741	0.0741993	0.0513517	3.83676	0.0150339	0.0460229	0.0797304	0.0224086	0	0.0986121	0.238074	0	Sch000010940	Sch000010940	protein_coding	Sch_consensus	HiC_scaffold_3	+	65588690	65591391	2701	sind:105170981	G2/mitotic-specific cyclin S13-7; K21777 G2/mitotic-specific cyclin-B, other	XP_011090259.1/0/G2/mitotic-specific cyclin S13-7 [Sesamum indicum]	P25011/5e-153/CCNB1_SOYBN G2/mitotic-specific cyclin S13-6 OS=Glycine max OX=3847 PE=2 SV=1	sind:105170981/0.0/G2/mitotic-specific cyclin S13-7; K21777 G2/mitotic-specific cyclin-B, other	SPBC582.03/4e-49/---	A0A022R690/0.0/A0A022R690_ERYGU Uncharacterized protein OS=Erythranthe guttata OX=4155 GN=MIMGU_mgv1a006783mg PE=3 SV=1	PTHR10177:SF267/4.2E-171/--	cellular_component:GO:0005634//nucleus;	Sch000010940	AT5G06150.1	51.945	98	1	433	3.58e-145	425	AT5G06150.1	AT5G06150.1 | Cyclin family protein | Chr5:1859542-1861570 REVERSE LENGTH=445 | 201606
H3.1	Sch000020043	Sch000020043_H3.1	0.0330916	0.399963	0.0279916	0.162662	0.0139818	0.0432765	0.032678	0.123983	8.19212	0.270899	0.25378	0.0475162	1.75122	0.0726193	0.125449	0.0819926	0.117488	1.74449	0.307335	Sch000020043	Sch000020043	protein_coding	Sch_consensus	HiC_scaffold_4	-	78578348	78578758	410	atr:110006361	histone H3.2; K11253 histone H3	KYP58465.1/2.62045e-94/Histone H3.2, partial [Cajanus cajan]	P68428/2e-95/H32_WHEAT Histone H3.2 OS=Triticum aestivum OX=4565 PE=1 SV=2	atr:110006361/1e-94/histone H3.2; K11253 histone H3	SPBC1105.11c/2e-88/---	A0A151SUI8/1e-93/A0A151SUI8_CAJCA Histone H3 (Fragment) OS=Cajanus cajan OX=3821 GN=KK1_013873 PE=3 SV=1	PS00322/-/Histone H3 signature 1.	biological_process:GO:0006334//nucleosome assembly;cellular_component:GO:0005634//nucleus;GO:0000786//nucleosome;molecular_function:GO:0003677//DNA binding;GO:0046982//protein heterodimerization activity;GO:0031492//nucleosomal DNA binding;	Sch000020043	AT5G65360.1	99.265	100	1	136	7.23e-94	271	AT5G65360.1	AT5G65360.1 | Histone superfamily protein | Chr5:26120099-26120509 REVERSE LENGTH=136 | 201606
H3.1	Sch000006242	Sch000006242_H3.1	0.075918	1.22788	0.0839616	0.132361	0.0650861	0.181726	0.18048	0.238704	27.4338	0.355057	1.63889	0.493062	4.94284	0.344202	0.183763	0.116022	0.238851	1.40365	2.32431	Sch000006242	Sch000006242	protein_coding	Sch_consensus	HiC_scaffold_2	-	68847412	68847822	410	mus:103979097	histone H3.2; K11253 histone H3	XP_006301260.1/1.84909e-94/hypothetical protein CARUB_v10021660mg, partial [Capsella rubella] &gt;EOA34158.1 hypothetical protein CARUB_v10021660mg, partial [Capsella rubella]	Q76MV0/3e-95/H32_TOBAC Histone H3.2 OS=Nicotiana tabacum OX=4097 GN=B34 PE=1 SV=1	mus:103979097/5e-95/histone H3.2; K11253 histone H3	SPBC1105.11c/2e-88/---	R0IBZ4/9e-94/R0IBZ4_9BRAS Uncharacterized protein (Fragment) OS=Capsella rubella OX=81985 GN=CARUB_v10021660mg PE=3 SV=1	PS00959/-/Histone H3 signature 2.	cellular_component:GO:0005634//nucleus;GO:0000786//nucleosome;molecular_function:GO:0003677//DNA binding;GO:0046982//protein heterodimerization activity;	Sch000006242	AT5G65360.1	100	100	1	136	3.56e-94	272	AT5G65360.1	AT5G65360.1 | Histone superfamily protein | Chr5:26120099-26120509 REVERSE LENGTH=136 | 201606
H3.1	Sch000008859	Sch000008859_H3.1	0.0751908	0.689798	0.0515248	0.0792615	0.0500729	0.120055	0.091319	0.169045	16.6591	0.270252	0.52793	0.303357	4.17943	0.281598	0.178266	0.230886	0.253252	0.31885	1.3778	Sch000008859	Sch000008859	protein_coding	Sch_consensus	HiC_scaffold_2	-	68853842	68854252	410	mus:103979097	histone H3.2; K11253 histone H3	XP_006301260.1/1.84909e-94/hypothetical protein CARUB_v10021660mg, partial [Capsella rubella] &gt;EOA34158.1 hypothetical protein CARUB_v10021660mg, partial [Capsella rubella]	Q76MV0/3e-95/H32_TOBAC Histone H3.2 OS=Nicotiana tabacum OX=4097 GN=B34 PE=1 SV=1	mus:103979097/5e-95/histone H3.2; K11253 histone H3	SPBC1105.11c/2e-88/---	R0IBZ4/9e-94/R0IBZ4_9BRAS Uncharacterized protein (Fragment) OS=Capsella rubella OX=81985 GN=CARUB_v10021660mg PE=3 SV=1	PS00959/-/Histone H3 signature 2.	cellular_component:GO:0005634//nucleus;GO:0000786//nucleosome;molecular_function:GO:0003677//DNA binding;GO:0046982//protein heterodimerization activity;	Sch000008859	AT5G65360.1	100	100	1	136	3.56e-94	272	AT5G65360.1	AT5G65360.1 | Histone superfamily protein | Chr5:26120099-26120509 REVERSE LENGTH=136 | 201606
HTA10	Sch000008947	Sch000008947_HTA10	1.1617	1.45225	0.641566	1.14707	1.04725	1.26755	1.05347	1.18073	16.7653	1.54912	1.73825	0.834333	6.75776	2.21776	1.6998	1.05632	1.97418	2.89774	3.113	Sch000008947	Sch000008947	protein_coding	Sch_consensus	HiC_scaffold_2	-	104249210	104250489	1279	cann:107842347	histone H2A.6; K11251 histone H2A	XP_004251480.1/2.05332e-88/PREDICTED: histone H2A.6 [Solanum lycopersicum] &gt;XP_015061108.1 PREDICTED: histone H2A.6 [Solanum pennellii] &gt;XP_016541618.1 PREDICTED: histone H2A.6 [Capsicum annuum]	Q9C681/1e-87/H2A1_ARATH Probable histone H2A.1 OS=Arabidopsis thaliana OX=3702 GN=At1g51060 PE=1 SV=1	cann:107842347/4e-89/histone H2A.6; K11251 histone H2A	SPAC19G12.06c/9e-63/---	A0A2R6QDI3/2e-88/A0A2R6QDI3_ACTCH Histone H2A OS=Actinidia chinensis var. chinensis OX=1590841 GN=CEY00_Acc19442 PE=3 SV=1	SM00414/6.8E-77/--	biological_process:GO:0006342//chromatin silencing;cellular_component:GO:0005634//nucleus;GO:0000790//nuclear chromatin;GO:0000786//nucleosome;molecular_function:GO:0003677//DNA binding;GO:0046982//protein heterodimerization activity;	Sch000008947	AT1G51060.1	94.697	100	1	132	1.05e-86	253	AT1G51060.1	AT1G51060.1 | histone H2A 10 | Chr1:18926948-18927443 FORWARD LENGTH=132 | 201606
HTA10	Sch000005711	Sch000005711_HTA10	0.941596	1.69691	0.54446	1.14097	0.695275	1.03042	1.03123	1.12319	18.8277	1.65223	1.67761	0.575883	7.80306	1.8383	1.75143	1.12304	1.58311	1.81252	5.54914	Sch000005711	Sch000005711	protein_coding	Sch_consensus	HiC_scaffold_2	-	104271638	104272906	1268	cann:107842347	histone H2A.6; K11251 histone H2A	XP_004251480.1/2.05332e-88/PREDICTED: histone H2A.6 [Solanum lycopersicum] &gt;XP_015061108.1 PREDICTED: histone H2A.6 [Solanum pennellii] &gt;XP_016541618.1 PREDICTED: histone H2A.6 [Capsicum annuum]	Q9C681/1e-87/H2A1_ARATH Probable histone H2A.1 OS=Arabidopsis thaliana OX=3702 GN=At1g51060 PE=1 SV=1	cann:107842347/4e-89/histone H2A.6; K11251 histone H2A	SPAC19G12.06c/9e-63/---	A0A2R6QDI3/2e-88/A0A2R6QDI3_ACTCH Histone H2A OS=Actinidia chinensis var. chinensis OX=1590841 GN=CEY00_Acc19442 PE=3 SV=1	PR00620/4.5E-53/Histone H2A signature	biological_process:GO:0006342//chromatin silencing;cellular_component:GO:0005634//nucleus;GO:0000790//nuclear chromatin;GO:0000786//nucleosome;molecular_function:GO:0003677//DNA binding;GO:0046982//protein heterodimerization activity;	Sch000005711	AT1G51060.1	94.697	100	1	132	1.05e-86	253	AT1G51060.1	AT1G51060.1 | histone H2A 10 | Chr1:18926948-18927443 FORWARD LENGTH=132 | 201606
H2B	Sch000013260	Sch000013260_H2B	0.0948831	0.753008	0.0941085	0.0859407	0.113303	0.177142	0.189757	0.180253	15.6325	0.310481	0.83429	0.247597	4.81429	0.654052	0.233639	0.0642955	0.391252	0.510597	0.618952	Sch000013260	Sch000013260	protein_coding	Sch_consensus	HiC_scaffold_3	-	68002333	68002770	437	mtr:MTR_4g088025	core histone H2A/H2B/H3/H4; K11252 histone H2B	XP_013456910.1/1.36537e-83/core histone H2A/H2B/H3/H4 [Medicago truncatula] &gt;KEH30941.1 core histone H2A/H2B/H3/H4 [Medicago truncatula]	Q1S9I9/8e-82/H2B1_MEDTR Probable histone H2B.1 OS=Medicago truncatula OX=3880 PE=3 SV=3	mtr:MTR_4g088025/3e-84/core histone H2A/H2B/H3/H4; K11252 histone H2B	NA	A0A072UNJ0/7e-83/A0A072UNJ0_MEDTR Histone H2B OS=Medicago truncatula OX=3880 GN=25493050 PE=3 SV=1	PS00357/-/Histone H2B signature.	cellular_component:GO:0005634//nucleus;GO:0000786//nucleosome;molecular_function:GO:0003677//DNA binding;GO:0046982//protein heterodimerization activity;	Sch000013260	AT3G45980.1	85.621	100	1	150	3.15e-78	232	AT3G45980.1	AT3G45980.1 | Histone superfamily protein | Chr3:16897492-16897944 REVERSE LENGTH=150 | 201606
H2B	Sch000029389	Sch000029389_H2B	1.9643	5.66251	2.0515	2.47581	2.41885	2.04591	3.78081	2.87993	68.2844	5.65471	4.88046	2.55627	18.9302	4.96916	2.84401	4.09082	3.92416	6.13139	9.48721	Sch000029389	Sch000029389	protein_coding	Sch_consensus	HiC_scaffold_6	-	53294632	53295240	608	mtr:MTR_4g063240	core histone H2A/H2B/H3/H4; K11252 histone H2B	XP_009774785.1/2.19244e-87/PREDICTED: histone H2B.3 [Nicotiana sylvestris] &gt;XP_016481287.1 PREDICTED: histone H2B.3 [Nicotiana tabacum]	P93354/2e-87/H2B_TOBAC Histone H2B OS=Nicotiana tabacum OX=4097 GN=HIS2B PE=2 SV=3	mtr:MTR_4g063240/1e-88/core histone H2A/H2B/H3/H4; K11252 histone H2B	NA	G7JTQ9/3e-87/G7JTQ9_MEDTR Histone H2B OS=Medicago truncatula OX=3880 GN=11417139 PE=3 SV=1	PF00125/1.4E-24/Core histone H2A/H2B/H3/H4	cellular_component:GO:0005634//nucleus;GO:0000786//nucleosome;molecular_function:GO:0003677//DNA binding;GO:0046982//protein heterodimerization activity;	Sch000029389	AT3G45980.1	88.079	100	1	150	5.21e-81	239	AT3G45980.1	AT3G45980.1 | Histone superfamily protein | Chr3:16897492-16897944 REVERSE LENGTH=150 | 201606
H2B	Sch000024860	Sch000024860_H2B	0.332253	1.34536	0.347504	0.461002	0.339715	0.451692	0.404486	0.927508	22.5574	1.20369	1.15825	0.438768	9.32202	0.768151	0.724316	0.79303	1.10866	1.83997	2.39205	Sch000024860	Sch000024860	protein_coding	Sch_consensus	HiC_scaffold_6	+	53254025	53254450	425	mtr:MTR_4g063240	core histone H2A/H2B/H3/H4; K11252 histone H2B	XP_008385143.1/1.60735e-69/PREDICTED: histone H2B-like [Malus domestica] &gt;XP_009353717.1 PREDICTED: histone H2B-like [Pyrus x bretschneideri]	Q1S9I9/2e-69/H2B1_MEDTR Probable histone H2B.1 OS=Medicago truncatula OX=3880 PE=3 SV=3	mtr:MTR_4g063240/3e-71/core histone H2A/H2B/H3/H4; K11252 histone H2B	NA	G7JTQ9/7e-70/G7JTQ9_MEDTR Histone H2B OS=Medicago truncatula OX=3880 GN=11417139 PE=3 SV=1	SM00427/1.1E-51/--	cellular_component:GO:0005634//nucleus;GO:0000786//nucleosome;molecular_function:GO:0003677//DNA binding;GO:0046982//protein heterodimerization activity;	Sch000024860	AT3G45980.1	74.834	100	1	150	4.88e-64	196	AT3G45980.1	AT3G45980.1 | Histone superfamily protein | Chr3:16897492-16897944 REVERSE LENGTH=150 | 201606
H2B	Sch000029797	Sch000029797_H2B	0.236555	1.32556	0.192259	0.362639	0.166422	0.726461	0.345505	0.546053	18.037	1.0242	0.768909	0.542563	4.12057	0.774761	0.848288	0.819322	0.555669	0.78832	1.75725	Sch000029797	Sch000029797	protein_coding	Sch_consensus	HiC_scaffold_723	-	4863	5309	446	mtr:MTR_4g063240	core histone H2A/H2B/H3/H4; K11252 histone H2B	XP_017423853.1/4.47026e-85/PREDICTED: probable histone H2B.1 [Vigna angularis] &gt;KOM43043.1 hypothetical protein LR48_Vigan05g064700 [Vigna angularis] &gt;BAT92814.1 hypothetical protein VIGAN_07165700 [Vigna angularis var. angularis]	Q1S9I9/2e-84/H2B1_MEDTR Probable histone H2B.1 OS=Medicago truncatula OX=3880 PE=3 SV=3	mtr:MTR_4g063240/2e-88/core histone H2A/H2B/H3/H4; K11252 histone H2B	NA	G7JTQ9/4e-87/G7JTQ9_MEDTR Histone H2B OS=Medicago truncatula OX=3880 GN=11417139 PE=3 SV=1	PF00125/1.3E-22/Core histone H2A/H2B/H3/H4	cellular_component:GO:0005634//nucleus;GO:0000786//nucleosome;molecular_function:GO:0003677//DNA binding;GO:0046982//protein heterodimerization activity;	Sch000029797	AT3G45980.1	88.742	100	1	150	2.5e-82	243	AT3G45980.1	AT3G45980.1 | Histone superfamily protein | Chr3:16897492-16897944 REVERSE LENGTH=150 | 201606
AT5G59970	Sch000008041	Sch000008041_AT5G59970	0.111577	0.618683	0.100234	0.141669	0.17642	0.243028	0.179027	0.315062	8.01213	0.461463	0.364127	0.314043	2.71863	0.50868	0.293054	0.2688	0.526362	0.755159	0.16959	Sch000008041	Sch000008041	protein_coding	Sch_consensus	HiC_scaffold_2	-	71761922	71762233	311	han:110925023	histone H4-like; K11254 histone H4	ACG30677.1/2.25401e-67/histone H4 [Zea mays]	P0CG89/1e-67/H4_SOYBN Histone H4 OS=Glycine max OX=3847 PE=3 SV=1	han:110925023/9e-68/histone H4-like; K11254 histone H4	SPBC1105.12/1e-52/---	A0A287TAF4/3e-67/A0A287TAF4_HORVV Histone H4 OS=Hordeum vulgare subsp. vulgare OX=112509 PE=3 SV=1	PF15511/1.4E-8/Centromere kinetochore component CENP-T histone fold	NA	Sch000008041	AT5G59970.2	100	100	1	103	1.01e-66	199	AT5G59970.2	AT5G59970.2 | Histone superfamily protein | Chr5:24146352-24146663 REVERSE LENGTH=103 | 201606
AT5G59970	Sch000005635	Sch000005635_AT5G59970	0.597287	1.918	0.388705	0.598627	0.508978	1.05748	0.667973	0.903992	25.5139	1.12646	1.60573	0.845677	6.07345	1.13667	1.06802	0.664981	1.40652	1.68065	3.46613	Sch000005635	Sch000005635	protein_coding	Sch_consensus	HiC_scaffold_2	+	96303468	96303779	311	han:110925023	histone H4-like; K11254 histone H4	ACG30677.1/2.25401e-67/histone H4 [Zea mays]	P0CG89/1e-67/H4_SOYBN Histone H4 OS=Glycine max OX=3847 PE=3 SV=1	han:110925023/9e-68/histone H4-like; K11254 histone H4	SPBC1105.12/1e-52/---	A0A287TAF4/3e-67/A0A287TAF4_HORVV Histone H4 OS=Hordeum vulgare subsp. vulgare OX=112509 PE=3 SV=1	PF15511/1.4E-8/Centromere kinetochore component CENP-T histone fold	NA	Sch000005635	AT5G59970.2	100	100	1	103	1.01e-66	199	AT5G59970.2	AT5G59970.2 | Histone superfamily protein | Chr5:24146352-24146663 REVERSE LENGTH=103 | 201606
AT5G59970	Sch000008695	Sch000008695_AT5G59970	1.22082	2.34296	0.442206	0.423397	1.77856	1.76443	1.43754	1.0594	38.0781	1.70403	2.3534	0.806813	7.41026	2.45031	1.32734	0.821404	2.43338	1.2203	2.07788	Sch000008695	Sch000008695	protein_coding	Sch_consensus	HiC_scaffold_2	-	112466388	112466699	311	han:110925023	histone H4-like; K11254 histone H4	ACG30677.1/2.25401e-67/histone H4 [Zea mays]	P0CG89/1e-67/H4_SOYBN Histone H4 OS=Glycine max OX=3847 PE=3 SV=1	han:110925023/9e-68/histone H4-like; K11254 histone H4	SPBC1105.12/1e-52/---	A0A287TAF4/3e-67/A0A287TAF4_HORVV Histone H4 OS=Hordeum vulgare subsp. vulgare OX=112509 PE=3 SV=1	PF15511/1.4E-8/Centromere kinetochore component CENP-T histone fold	NA	Sch000008695	AT5G59970.2	100	100	1	103	1.01e-66	199	AT5G59970.2	AT5G59970.2 | Histone superfamily protein | Chr5:24146352-24146663 REVERSE LENGTH=103 | 201606
AT5G59970	Sch000004518	Sch000004518_AT5G59970	0.0708497	0.606299	0.071698	0.0941227	0.111973	0.176699	0.126214	0.21245	12.1361	0.474576	0.505677	0.212518	3.43959	0.441237	0.259599	0.23991	0.208095	0.440005	1.10832	Sch000004518	Sch000004518	protein_coding	Sch_consensus	HiC_scaffold_1	-	80694361	80694672	311	han:110925023	histone H4-like; K11254 histone H4	ACG30677.1/2.25401e-67/histone H4 [Zea mays]	P0CG89/1e-67/H4_SOYBN Histone H4 OS=Glycine max OX=3847 PE=3 SV=1	han:110925023/9e-68/histone H4-like; K11254 histone H4	SPBC1105.12/1e-52/---	A0A287TAF4/3e-67/A0A287TAF4_HORVV Histone H4 OS=Hordeum vulgare subsp. vulgare OX=112509 PE=3 SV=1	PS00047/-/Histone H4 signature.	NA	Sch000004518	AT5G59970.2	100	100	1	103	1.01e-66	199	AT5G59970.2	AT5G59970.2 | Histone superfamily protein | Chr5:24146352-24146663 REVERSE LENGTH=103 | 201606
AT5G59970	Sch000005441	Sch000005441_AT5G59970	0.0437277	0.431728	0.0647619	0.139082	0.0439744	0.0739379	0.0826942	0.22208	12.4244	0.155596	0.393257	0.178034	2.59827	0.214248	0.192048	0.0520651	0.329391	0.311398	0.548583	Sch000005441	Sch000005441	protein_coding	Sch_consensus	HiC_scaffold_2	-	98343393	98343704	311	han:110925023	histone H4-like; K11254 histone H4	ACG30677.1/2.25401e-67/histone H4 [Zea mays]	P0CG89/1e-67/H4_SOYBN Histone H4 OS=Glycine max OX=3847 PE=3 SV=1	han:110925023/9e-68/histone H4-like; K11254 histone H4	SPBC1105.12/1e-52/---	A0A287TAF4/3e-67/A0A287TAF4_HORVV Histone H4 OS=Hordeum vulgare subsp. vulgare OX=112509 PE=3 SV=1	PF15511/1.4E-8/Centromere kinetochore component CENP-T histone fold	NA	Sch000005441	AT5G59970.2	100	100	1	103	1.01e-66	199	AT5G59970.2	AT5G59970.2 | Histone superfamily protein | Chr5:24146352-24146663 REVERSE LENGTH=103 | 201606
AT5G59970	Sch000029332	Sch000029332_AT5G59970	0.07075	0.167615	0.0120191	0.0420233	0.0765614	0.0751449	0.049432	0.0727976	3.1356	0.134136	0.162938	0.143318	0.839512	0.250429	0.143604	0.112224	0.33083	0.548748	0.29719	Sch000029332	Sch000029332	protein_coding	Sch_consensus	HiC_scaffold_6	+	94391313	94391624	311	han:110925023	histone H4-like; K11254 histone H4	ACG30677.1/2.25401e-67/histone H4 [Zea mays]	P0CG89/1e-67/H4_SOYBN Histone H4 OS=Glycine max OX=3847 PE=3 SV=1	han:110925023/9e-68/histone H4-like; K11254 histone H4	SPBC1105.12/1e-52/---	A0A287TAF4/3e-67/A0A287TAF4_HORVV Histone H4 OS=Hordeum vulgare subsp. vulgare OX=112509 PE=3 SV=1	PF15511/1.4E-8/Centromere kinetochore component CENP-T histone fold	NA	Sch000029332	AT5G59970.2	100	100	1	103	1.01e-66	199	AT5G59970.2	AT5G59970.2 | Histone superfamily protein | Chr5:24146352-24146663 REVERSE LENGTH=103 | 201606
G-H2AX	Sch000003140	Sch000003140_G-H2AX	0.0358163	0.124598	0.025461	0.0311004	0.0611723	0.0673096	0.0925863	0.058629	3.76923	0.234322	0.118632	0.159373	1.68774	0.161767	0.119543	0.194461	0.182331	0.19893	0.234605	Sch000003140	Sch000003140	protein_coding	Sch_consensus	HiC_scaffold_1	-	1147639	1148656	1017	oeu:111379587	histone H2AX-like; K11251 histone H2A	KZV54336.1/2.55053e-91/hypothetical protein F511_03591 [Dorcoceras hygrometricum]	O65759/7e-86/H2AX_CICAR Histone H2AX OS=Cicer arietinum OX=3827 GN=HIS2A PE=2 SV=1	oeu:111379587/2e-90/histone H2AX-like; K11251 histone H2A	SPCC622.08c/4e-59/---	A0A2G5D7B5/9e-87/A0A2G5D7B5_AQUCA Histone H2A OS=Aquilegia coerulea OX=218851 GN=AQUCO_02600100v1 PE=3 SV=1	PR00620/1.4E-52/Histone H2A signature	cellular_component:GO:0005634//nucleus;GO:0000786//nucleosome;molecular_function:GO:0003677//DNA binding;GO:0046982//protein heterodimerization activity;	Sch000003140	AT1G08880.1	88.732	100	1	142	1.95e-83	245	AT1G08880.1	AT1G08880.1 | Histone superfamily protein | Chr1:2847144-2847676 REVERSE LENGTH=142 | 201606
h2a.w.7	Sch000016876	Sch000016876_h2a.w.7	0.140661	1.26831	0.11098	0.181801	0.123796	0.273161	0.271103	0.245137	26.6746	0.405062	0.993724	0.504432	6.01402	0.722504	0.360555	0.328353	0.52394	1.48803	2.10137	Sch000016876	Sch000016876	protein_coding	Sch_consensus	HiC_scaffold_4	-	28361144	28361947	803	oeu:111410257	histone H2A.1-like; K11251 histone H2A	XP_019187527.1/9.64493e-75/PREDICTED: histone H2A.1 [Ipomoea nil]	P25469/3e-75/H2A1_SOLLC Histone H2A.1 OS=Solanum lycopersicum OX=4081 PE=2 SV=1	oeu:111410257/1e-76/histone H2A.1-like; K11251 histone H2A	SPAC19G12.06c/1e-55/---	A0A2G9GDH7/1e-74/A0A2G9GDH7_9LAMI Histone H2A OS=Handroanthus impetiginosus OX=429701 GN=CDL12_24127 PE=3 SV=1	SM00414/7.0E-74/--	biological_process:GO:0006342//chromatin silencing;cellular_component:GO:0005634//nucleus;GO:0000790//nuclear chromatin;GO:0005730//nucleolus;GO:0000792//heterochromatin;GO:0000786//nucleosome;molecular_function:GO:0003677//DNA binding;GO:0046982//protein heterodimerization activity;GO:0003682//chromatin binding;	Sch000016876	AT5G27670.1	77.181	99	1	149	8.1e-73	219	AT5G27670.1	AT5G27670.1 | histone H2A 7 | Chr5:9792807-9793365 REVERSE LENGTH=150 | 201606
HMGA	Sch000009253	Sch000009253_HMGA	0.075383	0.498111	0.0740206	0.130911	0.0394735	0.18146	0.114395	0.626231	11.3477	0.537717	1.61481	0.166914	2.47581	0.961535	0.192775	1.02255	0.433546	4.54004	0.380466	Sch000009253	Sch000009253	protein_coding	Sch_consensus	HiC_scaffold_2	-	78373480	78374854	1374	han:110909270	HMG-Y-related protein A-like; K11275 histone H1/5	XP_011099943.1/2.09482e-60/HMG-Y-related protein A-like [Sesamum indicum]	Q00423/8e-41/HMGYA_SOYBN HMG-Y-related protein A OS=Glycine max OX=3847 PE=2 SV=1	han:110909270/2e-53/HMG-Y-related protein A-like; K11275 histone H1/5	NA	A0A2G9H147/1e-62/A0A2G9H147_9LAMI Uncharacterized protein OS=Handroanthus impetiginosus OX=429701 GN=CDL12_03599 PE=4 SV=1	PF02178/0.061/AT hook motif	biological_process:GO:0006334//nucleosome assembly;cellular_component:GO:0005634//nucleus;GO:0000786//nucleosome;molecular_function:GO:0003677//DNA binding;	Sch000009253	AT1G14900.1	48.438	74	22	149	5.78e-30	110	AT1G14900.1	AT1G14900.1 | high mobility group A | Chr1:5138665-5139353 REVERSE LENGTH=204 | 201606
HMGA	Sch000003167	Sch000003167_HMGA	0.0301885	0.0717054	0.0217944	0.0655202	0.0110611	0.00642899	0.0184275	0.0325191	0.443899	0.0289537	0.115337	0	0.0809516	0.0133232	0.0142799	0	0.00271665	0.0313048	0	Sch000003167	Sch000003167	protein_coding	Sch_consensus	HiC_scaffold_1	+	37237603	37238474	871	ats:109734266	LOC109734266; HMG-Y-related protein A-like; K11275 histone H1/5	XP_021594450.1/1.11297e-40/HMG-Y-related protein B-like [Manihot esculenta] &gt;OAY29268.1 hypothetical protein MANES_15G131700 [Manihot esculenta]	Q43386/3e-36/HMGYA_ARATH HMG-Y-related protein A OS=Arabidopsis thaliana OX=3702 GN=HMGA PE=1 SV=1	ats:109734266/5e-37/LOC109734266; HMG-Y-related protein A-like; K11275 histone H1/5	NA	A0A2J6KG66/5e-49/A0A2J6KG66_LACSA Uncharacterized protein OS=Lactuca sativa OX=4236 GN=LSAT_8X44400 PE=3 SV=1	SM00526/3.3E-13/--	NA	Sch000003167	AT1G14900.1	43.284	97	4	204	7.88e-36	127	AT1G14900.1	AT1G14900.1 | high mobility group A | Chr1:5138665-5139353 REVERSE LENGTH=204 | 201606
G-H2AX	Sch000017624	Sch000017624_G-H2AX	0.0724445	0.641931	0.0674496	0.0660442	0.0590248	0.0948116	0.109998	0.134146	10.8257	0.174463	0.294706	0.206034	3.03632	0.17424	0.120253	0.109588	0.252652	0.295756	0.356424	Sch000017624	Sch000017624	protein_coding	Sch_consensus	HiC_scaffold_4	+	100718187	100719057	870	oeu:111369819	histone H2AX-like; K11251 histone H2A	XP_004493627.1/2.23214e-81/PREDICTED: histone H2AX-like [Cicer arietinum]	O65759/2e-78/H2AX_CICAR Histone H2AX OS=Cicer arietinum OX=3827 GN=HIS2A PE=2 SV=1	oeu:111369819/6e-83/histone H2AX-like; K11251 histone H2A	YBL003c/2e-59/---	A0A1S2XRY8/1e-80/A0A1S2XRY8_CICAR Histone H2A OS=Cicer arietinum OX=3827 GN=LOC101492287 PE=3 SV=1	SM00414/6.2E-75/--	cellular_component:GO:0005634//nucleus;GO:0000786//nucleosome;molecular_function:GO:0003677//DNA binding;GO:0046982//protein heterodimerization activity;	Sch000017624	AT1G54690.1	79.861	100	1	142	7.26e-76	226	AT1G54690.1	AT1G54690.1 | gamma histone variant H2AX | Chr1:20414607-20415206 REVERSE LENGTH=142 | 201606
HMGB6	Sch000013608	Sch000013608_HMGB6	0.0091164	0.163493	0.00916081	0.0587845	0.00956015	0.0085977	0.0159049	0.0265955	2.4676	0.0899781	0.0346839	0.0375003	0.281043	0.0474158	0.0345088	0.0428751	0.0108791	0.631257	0	Sch000013608	Sch000013608	protein_coding	Sch_consensus	HiC_scaffold_3	-	10240564	10242350	1786	sind:105156128	high mobility group B protein 7; K11296 high mobility group protein B3	KZV26655.1/4.92142e-83/hypothetical protein F511_15820 [Dorcoceras hygrometricum]	Q8LDF9/7e-57/HMGB7_ARATH High mobility group B protein 7 OS=Arabidopsis thaliana OX=3702 GN=HMGB7 PE=1 SV=1	sind:105156128/9e-76/high mobility group B protein 7; K11296 high mobility group protein B3	YBR089c-a/8e-07/---	A0A022R799/1e-81/A0A022R799_ERYGU Uncharacterized protein OS=Erythranthe guttata OX=4155 GN=MIMGU_mgv1a012961mg PE=4 SV=1	PTHR13711:SF147/7.0E-67/--	cellular_component:GO:0005634//nucleus;molecular_function:GO:0003677//DNA binding;	Sch000013608	AT5G23420.1	57.542	71	1	178	3.85e-56	182	AT5G23420.1	AT5G23420.1 | high-mobility group box 6 | Chr5:7888712-7890111 REVERSE LENGTH=241 | 201606
ATCAP-C	Sch000019574	Sch000019574_ATCAP-C	0.00106449	0.0119346	0.00139947	0.00733094	0.0021066	0.0130202	0.00379256	0.0281995	0.254241	0.0227985	0.0465914	0	0.0669594	0.00708493	0.0205676	0	0.0193533	0.0606951	0	Sch000019574	Sch000019574	protein_coding	Sch_consensus	HiC_scaffold_4	-	66388200	66397747	9547	sind:105177252	structural maintenance of chromosomes protein 4; K06675 structural maintenance of chromosome 4	XP_011098627.1/0/structural maintenance of chromosomes protein 4 [Sesamum indicum]	Q9FJL0/0.0/SMC4_ARATH Structural maintenance of chromosomes protein 4 OS=Arabidopsis thaliana OX=3702 GN=SMC4 PE=1 SV=1	sind:105177252/0.0/structural maintenance of chromosomes protein 4; K06675 structural maintenance of chromosome 4	YLR086w/0.0/---	A0A022R5I0/0.0/A0A022R5I0_ERYGU Structural maintenance of chromosomes protein OS=Erythranthe guttata OX=4155 GN=MIMGU_mgv1a000335mg PE=3 SV=1	PTHR43939/0.0/--	biological_process:GO:0051276//chromosome organization;cellular_component:GO:0005634//nucleus;GO:0005694//chromosome;molecular_function:GO:0005524//ATP binding;	Sch000019574	AT5G48600.2	68.468	99	1	1240	0	1673	AT5G48600.2	AT5G48600.2 | structural maintenance of chromosome 3 | Chr5:19701908-19709091 FORWARD LENGTH=1244 | 201606
ATRNR1	Sch000019574	Sch000019574_ATRNR1	0.00106449	0.0119346	0.00139947	0.00733094	0.0021066	0.0130202	0.00379256	0.0281995	0.254241	0.0227985	0.0465914	0	0.0669594	0.00708493	0.0205676	0	0.0193533	0.0606951	0	Sch000019574	Sch000019574	protein_coding	Sch_consensus	HiC_scaffold_4	-	66388200	66397747	9547	sind:105177252	structural maintenance of chromosomes protein 4; K06675 structural maintenance of chromosome 4	XP_011098627.1/0/structural maintenance of chromosomes protein 4 [Sesamum indicum]	Q9FJL0/0.0/SMC4_ARATH Structural maintenance of chromosomes protein 4 OS=Arabidopsis thaliana OX=3702 GN=SMC4 PE=1 SV=1	sind:105177252/0.0/structural maintenance of chromosomes protein 4; K06675 structural maintenance of chromosome 4	YLR086w/0.0/---	A0A022R5I0/0.0/A0A022R5I0_ERYGU Structural maintenance of chromosomes protein OS=Erythranthe guttata OX=4155 GN=MIMGU_mgv1a000335mg PE=3 SV=1	PTHR43939/0.0/--	biological_process:GO:0051276//chromosome organization;cellular_component:GO:0005634//nucleus;GO:0005694//chromosome;molecular_function:GO:0005524//ATP binding;	Sch000019574	AT5G48600.2	68.468	99	1	1240	0	1673	AT5G48600.2	AT5G48600.2 | structural maintenance of chromosome 3 | Chr5:19701908-19709091 FORWARD LENGTH=1244 | 201606
AT2G28720	Sch000028804	Sch000028804_AT2G28720	0.566388	0.65313	0.148018	0.224224	0.617424	0.718125	0.492898	0.447718	5.00088	0.701199	0.368611	0.440964	1.7465	0.612136	0.533886	0.426364	0.719292	1.15174	1.46634	Sch000028804	Sch000028804	protein_coding	Sch_consensus	HiC_scaffold_6	+	53271724	53272158	434	vra:106766930	probable histone H2B.1; K11252 histone H2B	XP_014507207.1/9.60302e-76/PREDICTED: probable histone H2B.1 [Vigna radiata var. radiata]	P93354/2e-71/H2B_TOBAC Histone H2B OS=Nicotiana tabacum OX=4097 GN=HIS2B PE=2 SV=3	vra:106766930/2e-76/probable histone H2B.1; K11252 histone H2B	NA	A0A1S3UMH7/5e-75/A0A1S3UMH7_VIGRR Histone H2B OS=Vigna radiata var. radiata OX=3916 GN=LOC106766930 PE=3 SV=1	PTHR23428:SF97/1.6E-69/--	cellular_component:GO:0005634//nucleus;GO:0000786//nucleosome;molecular_function:GO:0003677//DNA binding;GO:0046982//protein heterodimerization activity;	Sch000028804	AT2G28720.1	78.289	100	1	151	4.71e-67	204	AT2G28720.1	AT2G28720.1 | Histone superfamily protein | Chr2:12327043-12327498 FORWARD LENGTH=151 | 201606
AT4G15830	Sch000022884	Sch000022884_AT4G15830	0.00451217	0.0958378	0.0142679	0.00771667	0.00279197	0.0100421	0.00913331	0.015706	0.125104	0.0271712	0.888011	0.0134436	0.215537	0.0488154	0.00345701	0.036728	0	0.0501787	0.154938	Sch000022884	Sch000022884	protein_coding	Sch_consensus	HiC_scaffold_5	-	20432100	20433749	1649	obr:102717199	heparan-alpha-glucosaminide N-acetyltransferase-like; K10532 heparan-alpha-glucosaminide N-acetyltransferase [EC:2.3.1.78]	XP_011090967.1/1.52259e-151/crescerin-1 [Sesamum indicum]	Q6A070/6e-15/TGRM1_MOUSE TOG array regulator of axonemal microtubules protein 1 OS=Mus musculus OX=10090 GN=Togaram1 PE=1 SV=3	obr:102717199/3e-81/heparan-alpha-glucosaminide N-acetyltransferase-like; K10532 heparan-alpha-glucosaminide N-acetyltransferase [EC:2.3.1.78]	NA	A0A022RW49/1e-149/A0A022RW49_ERYGU Uncharacterized protein OS=Erythranthe guttata OX=4155 GN=MIMGU_mgv1a010853mg PE=4 SV=1	SM01349/6.9E-5/--	NA	Sch000022884	AT4G15830.1	59.076	100	1	295	4.21e-112	330	AT4G15830.1	AT4G15830.1 | ARM repeat superfamily protein | Chr4:8995285-8996548 REVERSE LENGTH=296 | 201606
AT3G27330	Sch000029251	Sch000029251_AT3G27330	0.00573839	0.051295	0.00401246	0.00283416	0.00466596	0.00135496	0.000746467	0.0206931	0.0518371	0	1.54246	0.0184961	0.031891	0.0136244	0.00772807	0	0.0137535	0	0	Sch000029251	Sch000029251	protein_coding	Sch_consensus	HiC_scaffold_6	-	55542183	55544218	2035	cpap:110813325	E3 ubiquitin-protein ligase RNF168-like; K20779 E3 ubiquitin-protein ligase RNF168 [EC:2.3.2.31]	XP_020554784.1/6.43247e-135/LOW QUALITY PROTEIN: uncharacterized protein LOC105177507 [Sesamum indicum]	Q8HXH0/4e-12/LONF3_MACFA LON peptidase N-terminal domain and RING finger protein 3 OS=Macaca fascicularis OX=9541 GN=LONRF3 PE=2 SV=1	cpap:110813325/1e-107/E3 ubiquitin-protein ligase RNF168-like; K20779 E3 ubiquitin-protein ligase RNF168 [EC:2.3.2.31]	SPBC3D6.11c/5e-07/---	A0A2G9G3Z0/2e-132/A0A2G9G3Z0_9LAMI Uncharacterized protein OS=Handroanthus impetiginosus OX=429701 GN=CDL12_27460 PE=4 SV=1	PS50089/12.386/Zinc finger RING-type profile.	molecular_function:GO:0046872//metal ion binding;GO:0016874//ligase activity;	Sch000029251	AT3G27330.1	42.857	96	574	909	2.45e-69	236	AT3G27330.1	AT3G27330.1 | zinc finger (C3HC4-type RING finger) family protein | Chr3:10116950-10120516 REVERSE LENGTH=913 | 201606
AT5G17160	Sch000002150	Sch000002150_AT5G17160	0.00384169	0.0842443	0.00748589	0.00753351	0.0023093	0.00941578	0.00596745	0.00177977	0.329219	0.0105872	1.64227	0.0312722	0.0941093	0.0170908	0.0211936	0.00580933	0.0175698	0	0	Sch000002150	Sch000002150	protein_coding	Sch_consensus	HiC_scaffold_1	-	10025288	10028194	2906	-	-	XP_012858672.1/4.48575e-101/PREDICTED: uncharacterized protein LOC105977839 isoform X1 [Erythranthe guttata] &gt;EYU19733.1 hypothetical protein MIMGU_mgv1a004221mg [Erythranthe guttata]	NA	NA	NA	A0A2G9GBW8/5e-111/A0A2G9GBW8_9LAMI Uncharacterized protein OS=Handroanthus impetiginosus OX=429701 GN=CDL12_24709 PE=4 SV=1	PTHR33621:SF2/4.7E-22/--	NA	Sch000002150	AT5G17160.1	38.462	36	1	165	1.47e-23	105	AT5G17160.1	AT5G17160.1 | aspartic/glutamic acid-rich protein | Chr5:5639843-5642427 REVERSE LENGTH=569 | 201606
DRP5A	Sch000002673	Sch000002673_DRP5A	0.00662206	0.0909194	0.0152345	0.00603514	0.00562056	0.0148204	0.00645084	0.00790742	0.173538	0.00404517	1.46435	0.0149438	0.0228755	0.00969478	0.00447498	0	0	0.0130904	0	Sch000002673	Sch000002673	protein_coding	Sch_consensus	HiC_scaffold_1	-	97944222	97948452	4230	han:110911690	dynamin-related protein 1C; K01528 dynamin GTPase [EC:3.6.5.5]	XP_012847791.1/0/PREDICTED: dynamin-related protein 5A [Erythranthe guttata] &gt;EYU44951.1 hypothetical protein MIMGU_mgv1a001348mg [Erythranthe guttata]	F4HPR5/0.0/DRP5A_ARATH Dynamin-related protein 5A OS=Arabidopsis thaliana OX=3702 GN=DRP5A PE=2 SV=1	han:110911690/5e-21/dynamin-related protein 1C; K01528 dynamin GTPase [EC:3.6.5.5]	SPBC1718.06/2e-16/---	A0A022RY87/0.0/A0A022RY87_ERYGU Uncharacterized protein OS=Erythranthe guttata OX=4155 GN=MIMGU_mgv1a001348mg PE=3 SV=1	PS51718/75.65/Dynamin-type guanine nucleotide-binding (G) domain profile.	molecular_function:GO:0005525//GTP binding;GO:0003924//GTPase activity;	Sch000002673	AT1G53140.1	71.671	99	7	817	0	1185	AT1G53140.1	AT1G53140.1 | Dynamin related protein 5A | Chr1:19799271-19802441 FORWARD LENGTH=817 | 201606
AT4G01730	Sch000019995	Sch000019995_AT4G01730	0.0038451	0.0234834	0.000124911	0.00186257	0.00142856	0.00381132	0.0109401	0.00310391	0.132091	0.00268281	0.99602	0	0.0416296	0.00682435	0	0	0	0.0272272	0	Sch000019995	Sch000019995	protein_coding	Sch_consensus	HiC_scaffold_4	+	72841485	72844316	2831	sind:105162981	protein S-acyltransferase 18 isoform X1; K20027 palmitoyltransferase ZDHHC1/11 [EC:2.3.1.225]	XP_011079468.1/0/protein S-acyltransferase 18 isoform X1 [Sesamum indicum]	Q9M115/1e-140/ZDH16_ARATH Protein S-acyltransferase 18 OS=Arabidopsis thaliana OX=3702 GN=PAT18 PE=2 SV=2	sind:105162981/0.0/protein S-acyltransferase 18 isoform X1; K20027 palmitoyltransferase ZDHHC1/11 [EC:2.3.1.225]	SPBC13G1.07/4e-13/---	A0A2G9HRE8/0.0/A0A2G9HRE8_9LAMI S-acyltransferase OS=Handroanthus impetiginosus OX=429701 GN=CDL12_07201 PE=3 SV=1	PTHR22883:SF53/2.5E-148/--	NA	Sch000019995	AT4G01730.1	48.108	93	11	508	1.39e-139	419	AT4G01730.1	AT4G01730.1 | DHHC-type zinc finger family protein | Chr4:749574-752034 FORWARD LENGTH=508 | 201606
KINESIN-12B	Sch000021870	Sch000021870_KINESIN-12B	0.174905	0.292565	0.0991792	0.139668	0.131258	0.175557	0.135693	0.238973	0.533693	0.241856	2.00662	0.182478	0.379694	0.223728	0.234632	0.129841	0.229883	0.785827	0.248725	Sch000021870	Sch000021870	protein_coding	Sch_consensus	HiC_scaffold_5	-	71473276	71480559	7283	sind:105166475	kinesin-like protein KIN-12B; K10400 kinesin family member 15	XP_011084147.1/0/kinesin-like protein KIN-12B [Sesamum indicum]	Q8L7Y8/0.0/KN12B_ARATH Kinesin-like protein KIN-12B OS=Arabidopsis thaliana OX=3702 GN=KIN12B PE=1 SV=1	sind:105166475/0.0/kinesin-like protein KIN-12B; K10400 kinesin family member 15	SPAC1834.07/6e-68/---	A0A2G9GWZ9/0.0/A0A2G9GWZ9_9LAMI Kinesin-like protein OS=Handroanthus impetiginosus OX=429701 GN=CDL12_17605 PE=3 SV=1	PTHR24115:SF413/1.0E-275/--	biological_process:GO:0007018//microtubule-based movement;molecular_function:GO:0005524//ATP binding;GO:0003777//microtubule motor activity;GO:0008017//microtubule binding;	Sch000021870	AT3G23670.1	49.887	100	1	1313	0	1125	AT3G23670.1	AT3G23670.1 | phragmoplast-associated kinesin-related protein | Chr3:8519290-8525055 FORWARD LENGTH=1313 | 201606
ATMAP65-3	Sch000023289	Sch000023289_ATMAP65-3	0.00800993	0.207237	0.0163702	0.0106843	0.016433	0.0125483	0.0243769	0.0266946	0.813299	0.0190916	2.59598	0.0568184	0.244737	0.018207	0.0617138	0.0389661	0.0728014	0.0771232	0	Sch000023289	Sch000023289	protein_coding	Sch_consensus	HiC_scaffold_5	+	100161734	100168024	6290	sind:105160551	65-kDa microtubule-associated protein 3; K16732 protein regulator of cytokinesis 1	XP_011076282.1/0/65-kDa microtubule-associated protein 3 [Sesamum indicum] &gt;XP_011076283.1 65-kDa microtubule-associated protein 3 [Sesamum indicum]	Q9FHM4/0.0/MA653_ARATH 65-kDa microtubule-associated protein 3 OS=Arabidopsis thaliana OX=3702 GN=MAP65-3 PE=1 SV=1	sind:105160551/0.0/65-kDa microtubule-associated protein 3; K16732 protein regulator of cytokinesis 1	NA	A0A2G9HL84/0.0/A0A2G9HL84_9LAMI Microtubule-associated protein essential for anaphase spindle elongation OS=Handroanthus impetiginosus OX=429701 GN=CDL12_09142 PE=4 SV=1	PF03999/1.6E-120/Microtubule associated protein (MAP65/ASE1 family)	biological_process:GO:0000226//microtubule cytoskeleton organization;GO:0000910//cytokinesis;molecular_function:GO:0008017//microtubule binding;	Sch000023289	AT5G51600.1	59.048	98	1	700	0	780	AT5G51600.1	AT5G51600.1 | Microtubule associated protein (MAP65/ASE1) family protein | Chr5:20961061-20964080 REVERSE LENGTH=707 | 201606
ATMAP65-3	Sch000000414	Sch000000414_ATMAP65-3	0.0182174	0.189555	0.011387	0.0328123	0.0251656	0.0188025	0.0268138	0.0326612	0.165379	0.0775291	1.77795	0.070917	0.23196	0.0554244	0.065219	0.0276751	0.175918	0.311387	0	Sch000000414	Sch000000414	protein_coding	Sch_consensus	HiC_scaffold_1	+	14390038	14394531	4493	sind:105160551	65-kDa microtubule-associated protein 3; K16732 protein regulator of cytokinesis 1	XP_011076282.1/0/65-kDa microtubule-associated protein 3 [Sesamum indicum] &gt;XP_011076283.1 65-kDa microtubule-associated protein 3 [Sesamum indicum]	Q9FHM4/0.0/MA653_ARATH 65-kDa microtubule-associated protein 3 OS=Arabidopsis thaliana OX=3702 GN=MAP65-3 PE=1 SV=1	sind:105160551/0.0/65-kDa microtubule-associated protein 3; K16732 protein regulator of cytokinesis 1	NA	A0A2G9HL84/0.0/A0A2G9HL84_9LAMI Microtubule-associated protein essential for anaphase spindle elongation OS=Handroanthus impetiginosus OX=429701 GN=CDL12_09142 PE=4 SV=1	PF03999/1.1E-107/Microtubule associated protein (MAP65/ASE1 family)	biological_process:GO:0000226//microtubule cytoskeleton organization;GO:0000910//cytokinesis;molecular_function:GO:0008017//microtubule binding;	Sch000000414	AT5G51600.1	50.813	98	1	700	0	654	AT5G51600.1	AT5G51600.1 | Microtubule associated protein (MAP65/ASE1) family protein | Chr5:20961061-20964080 REVERSE LENGTH=707 | 201606
AT3G20150	Sch000008937	Sch000008937_AT3G20150	0.0130486	0.271939	0.0117596	0.0176988	0.0157219	0.0308452	0.0374812	0.0353938	0.726458	0.0500405	4.53097	0.046641	0.230234	0.0559546	0.0478508	0.076409	0.147226	0.129157	0.11492	Sch000008937	Sch000008937	protein_coding	Sch_consensus	HiC_scaffold_2	-	102570674	102576300	5626	sind:105176613	kinesin-like protein KIN-12F isoform X1; K10400 kinesin family member 15	XP_011097785.1/0/kinesin-like protein KIN-12F isoform X2 [Sesamum indicum]	F4JDI6/0.0/KN12F_ARATH Kinesin-like protein KIN-12F OS=Arabidopsis thaliana OX=3702 GN=KIN12F PE=3 SV=1	sind:105176613/0.0/kinesin-like protein KIN-12F isoform X1; K10400 kinesin family member 15	SPAC1834.07/1e-62/---	A0A2G9IB55/0.0/A0A2G9IB55_9LAMI Kinesin (SMY1 subfamily) OS=Handroanthus impetiginosus OX=429701 GN=CDL12_00251 PE=3 SV=1	PF00225/4.8E-91/Kinesin motor domain	biological_process:GO:0007018//microtubule-based movement;molecular_function:GO:0005524//ATP binding;GO:0003777//microtubule motor activity;GO:0008017//microtubule binding;	Sch000008937	AT3G20150.1	46.712	97	3	1109	0	852	AT3G20150.1	AT3G20150.1 | Kinesin motor family protein | Chr3:7031412-7036499 FORWARD LENGTH=1114 | 201606
CORD3	Sch000019172	Sch000019172_CORD3	0.00386528	0.0258853	0.000169091	0.00417039	0.000108864	0	0.00678075	0	0.198531	0.00192896	0.745936	0.00940417	0.0613839	0.0108496	0.00104083	0	0	0.0283083	0.0471471	Sch000019172	Sch000019172	protein_coding	Sch_consensus	HiC_scaffold_4	+	50516950	50519901	2951	-	-	XP_011094202.1/0/uncharacterized protein LOC105173958 [Sesamum indicum]	NA	NA	NA	A0A022PRL0/0.0/A0A022PRL0_ERYGU Uncharacterized protein OS=Erythranthe guttata OX=4155 GN=MIMGU_mgv1a002127mg PE=4 SV=1	PTHR31928/5.9E-271/--	cellular_component:GO:0005829//cytosol;	Sch000019172	AT4G13370.1	51.944	94	1	669	0	597	AT4G13370.1	AT4G13370.1 | serine/arginine repetitive matrix protein%2C putative (DUF936) | Chr4:7777916-7780334 REVERSE LENGTH=673 | 201606
AT1G72250	Sch000002986	Sch000002986_AT1G72250	0.00699975	0.0748717	0.0101957	0.00280704	0.00258046	0.0235008	0.00659463	0.0235629	0.287896	0.046774	0.918302	0	0.299243	0.057978	0.0235981	0.0166211	0	0.0261808	0	Sch000002986	Sch000002986	protein_coding	Sch_consensus	HiC_scaffold_1	+	123019170	123024469	5299	sind:105165496	kinesin-like protein KIN-14Q; K10406 kinesin family member C2/C3	XP_011082826.1/0/kinesin-like protein KIN-14Q [Sesamum indicum]	F4IBQ9/0.0/KN14Q_ARATH Kinesin-like protein KIN-14Q OS=Arabidopsis thaliana OX=3702 GN=KIN14Q PE=3 SV=1	sind:105165496/0.0/kinesin-like protein KIN-14Q; K10406 kinesin family member C2/C3	SPAC664.10/5e-77/---	A0A2G9GCF8/0.0/A0A2G9GCF8_9LAMI Kinesin (KAR3 subfamily) OS=Handroanthus impetiginosus OX=429701 GN=CDL12_24507 PE=3 SV=1	PTHR24115/2.5E-219/--	NA	Sch000002986	AT1G72250.3	50.394	98	6	1212	0	1139	AT1G72250.3	AT1G72250.3 | Di-glucose binding protein with Kinesin motor domain-containing protein | Chr1:27192902-27198118 FORWARD LENGTH=1216 | 201606
AT5G23910	Sch000022102	Sch000022102_AT5G23910	0.0023502	0.0538852	0.000919667	0.00480465	0	0.00335116	0.0117068	0	0.124216	0.0201518	0.578967	0	0.0534815	0.0173874	0.0140797	0	0	0.0392711	0	Sch000022102	Sch000022102	protein_coding	Sch_consensus	HiC_scaffold_5	-	97910348	97914673	4325	sind:105160465	kinesin-like protein KIN-10C; K10403 kinesin family member 22	XP_011076150.1/0/kinesin-like protein KIN-10C [Sesamum indicum]	F4KEC6/1e-107/KN10C_ARATH Kinesin-like protein KIN-10C OS=Arabidopsis thaliana OX=3702 GN=KIN10C PE=2 SV=1	sind:105160465/0.0/kinesin-like protein KIN-10C; K10403 kinesin family member 22	ECU11g2020/1e-25/---	A0A2G9G0B7/0.0/A0A2G9G0B7_9LAMI Plus-end-directed kinesin ATPase OS=Handroanthus impetiginosus OX=429701 GN=CDL12_28920 PE=3 SV=1	PF12836/8.1E-7/Helix-hairpin-helix motif	NA	Sch000022102	AT5G23910.1	37.094	94	22	688	6.21e-107	344	AT5G23910.1	AT5G23910.1 | ATP binding microtubule motor family protein | Chr5:8068452-8072723 FORWARD LENGTH=701 | 201606
ZCF125	Sch000006796	Sch000006796_ZCF125	0.00366414	0.0664922	0.00396973	0.00268992	0.00321201	0.00719616	0.00972448	0.0192399	0.23936	0.0120635	1.01927	0.00386662	0.107247	0.0017406	0.0193574	0	0	0.0821132	0	Sch000006796	Sch000006796	protein_coding	Sch_consensus	HiC_scaffold_2	+	7563056	7571445	8389	sind:105162183	kinesin-like protein KIN-7N isoform X1; K11498 centromeric protein E	XP_012841228.1/0/PREDICTED: kinesin-related protein 11 [Erythranthe guttata] &gt;EYU34168.1 hypothetical protein MIMGU_mgv1a001279mg [Erythranthe guttata]	Q9S7P3/0.0/KN7N_ARATH Kinesin-like protein KIN-7N OS=Arabidopsis thaliana OX=3702 GN=KIN7N PE=2 SV=1	sind:105162183/0.0/kinesin-like protein KIN-7N isoform X1; K11498 centromeric protein E	SPAC1834.07/9e-63/---	A0A022R3I4/0.0/A0A022R3I4_ERYGU Kinesin-like protein OS=Erythranthe guttata OX=4155 GN=MIMGU_mgv1a001279mg PE=3 SV=1	PF00225/2.1E-105/Kinesin motor domain	biological_process:GO:0007018//microtubule-based movement;cellular_component:GO:0005874//microtubule;molecular_function:GO:0005524//ATP binding;GO:0003777//microtubule motor activity;GO:0008017//microtubule binding;	Sch000006796	AT1G59540.1	56.138	81	1	809	0	869	AT1G59540.1	AT1G59540.1 | P-loop containing nucleoside triphosphate hydrolases superfamily protein | Chr1:21874083-21879382 FORWARD LENGTH=823 | 201606
AT5G27550	Sch000016513	Sch000016513_AT5G27550	0.0112138	0.193515	0.0184427	0.0169562	0.0151197	0.0120622	0.0213599	0.0478372	0.533731	0.0907825	2.60363	0.0208386	0.207549	0.0370472	0.0208796	0	0.0625782	0.0544881	0	Sch000016513	Sch000016513	protein_coding	Sch_consensus	HiC_scaffold_4	-	27688130	27693345	5215	sind:105168901	kinesin-like protein KIN-14S; K10406 kinesin family member C2/C3	XP_012840451.1/0/PREDICTED: kinesin-like protein klp-3 [Erythranthe guttata]	F4K4C5/0.0/KN14S_ARATH Kinesin-like protein KIN-14S OS=Arabidopsis thaliana OX=3702 GN=KIN14S PE=3 SV=1	sind:105168901/0.0/kinesin-like protein KIN-14S; K10406 kinesin family member C2/C3	SPAC664.10/6e-77/---	A0A2G9GNL1/0.0/A0A2G9GNL1_9LAMI Kinesin-like protein OS=Handroanthus impetiginosus OX=429701 GN=CDL12_20848 PE=3 SV=1	PF00225/3.1E-108/Kinesin motor domain	NA	Sch000016513	AT5G27550.2	62.5	93	28	746	0	870	AT5G27550.2	AT5G27550.2 | P-loop containing nucleoside triphosphate hydrolases superfamily protein | Chr5:9727634-9731323 REVERSE LENGTH=765 | 201606
AT4G38062	Sch000007759	Sch000007759_AT4G38062	0.00497074	0.117364	0.00517528	0.0131417	0.00610909	0.0175355	0.0353092	0.00331076	0.114143	0.0720775	2.12262	0	0.126214	0.0378644	0.0146737	0.0719736	0	0	0.11492	Sch000007759	Sch000007759	protein_coding	Sch_consensus	HiC_scaffold_2	-	77896892	77899507	2615	jre:109005345	uncharacterized protein At4g38062-like; K10352 myosin heavy chain	XP_011097476.1/0/uncharacterized protein At4g38062 [Sesamum indicum]	P0CB23/2e-115/Y4862_ARATH Uncharacterized protein At4g38062 OS=Arabidopsis thaliana OX=3702 GN=At4g38062 PE=4 SV=1	jre:109005345/0.0/uncharacterized protein At4g38062-like; K10352 myosin heavy chain	NA	A0A2G9G7I2/0.0/A0A2G9G7I2_9LAMI Uncharacterized protein OS=Handroanthus impetiginosus OX=429701 GN=CDL12_26330 PE=4 SV=1	PTHR45287/9.4E-265/--	NA	Sch000007759	AT4G38062.1	43.494	99	1	561	8.07e-115	379	AT4G38062.1	AT4G38062.1 | basic helix loop helix (bHLH) DNA-binding superfamily protein | Chr4:17876535-17879687 FORWARD LENGTH=1050 | 201606
ATPS1	Sch000009838	Sch000009838_ATPS1	0.00424593	0.0399276	0.00131518	0.00374992	0.00971863	0.00375689	0.0142354	0.0110168	0.15812	0.00636774	1.11834	0	0.0624689	0.021163	0.00761804	0.0099711	0	0.0286303	0	Sch000009838	Sch000009838	protein_coding	Sch_consensus	HiC_scaffold_2	+	125570146	125574001	3855	cpap:110813240	FHA domain-containing protein PS1 isoform X1; K16463 centrosomal protein CEP170	XP_011097120.1/0/FHA domain-containing protein PS1 [Sesamum indicum]	B7SY83/1e-75/PS1_ARATH FHA domain-containing protein PS1 OS=Arabidopsis thaliana OX=3702 GN=PS1 PE=2 SV=1	cpap:110813240/1e-87/FHA domain-containing protein PS1 isoform X1; K16463 centrosomal protein CEP170	NA	A0A2G9H093/0.0/A0A2G9H093_9LAMI Uncharacterized protein OS=Handroanthus impetiginosus OX=429701 GN=CDL12_16507 PE=4 SV=1	PS50006/13.788/Forkhead-associated (FHA) domain profile.	NA	Sch000009838	AT1G34355.3	37.546	77	808	1314	6.09e-76	271	AT1G34355.3	AT1G34355.3 | forkhead-associated (FHA) domain-containing protein | Chr1:12536497-12541730 FORWARD LENGTH=1318 | 201606
CYCB2;3	Sch000006976	Sch000006976_CYCB2;3	0.00523364	0.0573516	0.00177704	0.00345064	0.00195281	0.00146738	0.0165863	0.0149882	0.0370051	0.0147284	0.931908	0.00600068	0.0553679	0.0058842	0.0338696	0	0.00687673	0	0	Sch000006976	Sch000006976	protein_coding	Sch_consensus	HiC_scaffold_2	-	4223534	4227318	3784	sind:105178707	G2/mitotic-specific cyclin-2; K21777 G2/mitotic-specific cyclin-B, other	XP_011100541.1/0/G2/mitotic-specific cyclin-2 [Sesamum indicum] &gt;XP_011100545.1 G2/mitotic-specific cyclin-2 [Sesamum indicum]	Q9LDM4/0.0/CCB23_ARATH Cyclin-B2-3 OS=Arabidopsis thaliana OX=3702 GN=CYCB2-3 PE=2 SV=2	sind:105178707/0.0/G2/mitotic-specific cyclin-2; K21777 G2/mitotic-specific cyclin-B, other	SPBC582.03/4e-58/---	A0A2G9HI53/0.0/A0A2G9HI53_9LAMI G2/Mitotic-specific cyclin A OS=Handroanthus impetiginosus OX=429701 GN=CDL12_10138 PE=3 SV=1	PTHR10177:SF350/1.3E-194/--	cellular_component:GO:0005634//nucleus;	Sch000006976	AT1G20610.1	58.787	98	4	429	0	532	AT1G20610.1	AT1G20610.1 | Cyclin B2%3B3 | Chr1:7135073-7137273 REVERSE LENGTH=429 | 201606
AT2G22610	Sch000016827	Sch000016827_AT2G22610	0.00585556	0.0682253	0.00587851	0.00545637	0.0105405	0.00891864	0.0165945	0.0124408	0.118216	0.039015	1.48972	0.0405755	0.159561	0.0498635	0.026844	0.0251942	0	0.0459646	0	Sch000016827	Sch000016827	protein_coding	Sch_consensus	HiC_scaffold_4	-	18770996	18776942	5946	sind:105178231	kinesin-like protein KIN-14R; K10406 kinesin family member C2/C3	XP_011099960.1/0/kinesin-like protein KIN-14R [Sesamum indicum]	F4IJK6/0.0/KN14R_ARATH Kinesin-like protein KIN-14R OS=Arabidopsis thaliana OX=3702 GN=KIN14R PE=3 SV=1	sind:105178231/0.0/kinesin-like protein KIN-14R; K10406 kinesin family member C2/C3	SPAC664.10/5e-81/---	A0A2G9HTI0/0.0/A0A2G9HTI0_9LAMI Kinesin (KAR3 subfamily) OS=Handroanthus impetiginosus OX=429701 GN=CDL12_06560 PE=3 SV=1	PS00411/-/Kinesin motor domain signature.	NA	Sch000016827	AT2G22610.3	56.729	96	46	1084	0	1170	AT2G22610.3	AT2G22610.3 | Di-glucose binding protein with Kinesin motor domain-containing protein | Chr2:9599550-9604626 FORWARD LENGTH=1084 | 201606
AT2G47500	Sch000015825	Sch000015825_AT2G47500	0.0152046	0.0706529	0.00103666	0.00151108	0.00171344	0.00395643	0.00478345	0.0123527	0.187991	0.112696	0.776296	0	0.153651	0.163455	0.0113089	0.0602218	0.0210234	0.130763	0	Sch000015825	Sch000015825	protein_coding	Sch_consensus	HiC_scaffold_4	-	74047727	74053912	6185	sind:105163089	kinesin-like protein KIN-14I; K10406 kinesin family member C2/C3	XP_011079613.1/0/kinesin-like protein KIN-14I [Sesamum indicum]	F4IL57/0.0/KN14I_ARATH Kinesin-like protein KIN-14I OS=Arabidopsis thaliana OX=3702 GN=KIN14I PE=2 SV=1	sind:105163089/0.0/kinesin-like protein KIN-14I; K10406 kinesin family member C2/C3	ECU10g0320/1e-74/---	A0A2G9FZW6/0.0/A0A2G9FZW6_9LAMI Kinesin (KAR3 subfamily) OS=Handroanthus impetiginosus OX=429701 GN=CDL12_29042 PE=3 SV=1	PS50021/18.805/Calponin homology (CH) domain profile.	NA	Sch000015825	AT2G47500.1	63.562	96	5	943	0	1183	AT2G47500.1	AT2G47500.1 | P-loop nucleoside triphosphate hydrolases superfamily protein with CH (Calponin Homology) domain-containing protein | Chr2:19493247-19497882 FORWARD LENGTH=983 | 201606
POK2	Sch000027168	Sch000027168_POK2	0.0120971	0.207248	0.00669844	0.0266424	0.00938697	0.0184927	0.043837	0.0138487	0.791628	0.0920011	2.73481	0.0292055	0.660807	0.0729803	0.0650163	0.0648388	0.0305741	0.379894	0	Sch000027168	Sch000027168	protein_coding	Sch_consensus	HiC_scaffold_6	-	91236546	91249733	13187	sind:105169579	kinesin-like protein KIN-12D; K10400 kinesin family member 15	XP_011088306.1/0/kinesin-like protein KIN-12D [Sesamum indicum]	Q27IK6/0.0/KN12D_ARATH Kinesin-like protein KIN-12D OS=Arabidopsis thaliana OX=3702 GN=KIN12D PE=2 SV=1	sind:105169579/0.0/kinesin-like protein KIN-12D; K10400 kinesin family member 15	SPAC1834.07/4e-71/---	A0A2G9H9L5/0.0/A0A2G9H9L5_9LAMI Kinesin-like protein OS=Handroanthus impetiginosus OX=429701 GN=CDL12_13176 PE=3 SV=1	PR00380/2.8E-40/Kinesin heavy chain signature	NA	Sch000027168	AT3G19050.1	47.23	69	1	1931	0	1637	AT3G19050.1	AT3G19050.1 | phragmoplast orienting kinesin 2 | Chr3:6578047-6590106 FORWARD LENGTH=2771 | 201606
AT5G42330	Sch000008403	Sch000008403_AT5G42330	0.0725064	0.345399	0.051746	0.0885652	0.0487291	0.0501171	0.082334	0.0405333	0.488662	0.153002	3.22353	0.123154	0.135052	0.126829	0.0913582	0.0531511	0.0581757	0.170506	0	Sch000008403	Sch000008403	protein_coding	Sch_consensus	HiC_scaffold_2	+	4201940	4204819	2879	-	-	XP_012845924.1/1.20738e-86/PREDICTED: uncharacterized protein LOC105965921 [Erythranthe guttata] &gt;EYU30279.1 hypothetical protein MIMGU_mgv1a013333mg [Erythranthe guttata]	NA	NA	NA	A0A022QRS2/6e-86/A0A022QRS2_ERYGU Uncharacterized protein OS=Erythranthe guttata OX=4155 GN=MIMGU_mgv1a013333mg PE=4 SV=1	PTHR37259/6.7E-57/--	NA	Sch000008403	AT5G42330.1	43.396	89	15	205	6.65e-31	115	AT5G42330.1	AT5G42330.1 | hypothetical protein | Chr5:16926672-16927370 FORWARD LENGTH=205 | 201606
AT5G42700	Sch000017349	Sch000017349_AT5G42700	0	0.0092312	0	0.000157793	0.00383871	0	0.000836516	0.00316377	0	0.0290016	0.156626	0	0.0209808	0	0	0	0	0	0	Sch000017349	Sch000017349	protein_coding	Sch_consensus	HiC_scaffold_4	+	99000010	99000952	942	cqi:110705941	B3 domain-containing protein At3g19184-like; K14016 ubiquitin fusion degradation protein 1	XP_011083863.1/2.44903e-100/B3 domain-containing protein At5g42700 [Sesamum indicum] &gt;XP_011083864.1 B3 domain-containing protein At5g42700 [Sesamum indicum]	Q69V36/3e-45/Y6944_ORYSJ B3 domain-containing protein Os06g0194400 OS=Oryza sativa subsp. japonica OX=39947 GN=Os06g0194400 PE=2 SV=1	cqi:110705941/9e-34/B3 domain-containing protein At3g19184-like; K14016 ubiquitin fusion degradation protein 1	NA	A0A1U7X950/2e-73/A0A1U7X950_NICSY B3 domain-containing protein At5g42700-like OS=Nicotiana sylvestris OX=4096 GN=LOC104232058 PE=4 SV=1	PS50863/11.857/B3 DNA-binding domain profile.	biological_process:GO:0006355//regulation of transcription, DNA-templated;GO:0006351//transcription, DNA-templated;cellular_component:GO:0005634//nucleus;molecular_function:GO:0003677//DNA binding;	Sch000017349	AT5G42700.2	50	91	3	175	3.16e-45	150	AT5G42700.2	AT5G42700.2 | AP2/B3-like transcriptional factor family protein | Chr5:17122384-17124177 FORWARD LENGTH=186 | 201606
AT3G15550	Sch000014115	Sch000014115_AT3G15550	0.00696031	0.196009	0.0143097	0.0155155	0.00891628	0.0178818	0.0314238	0.0270625	0.149742	0.12663	3.48194	0.0618108	0.202415	0.0238923	0.0111927	0	0.0403608	0.0130904	0	Sch000014115	Sch000014115	protein_coding	Sch_consensus	HiC_scaffold_3	+	50671394	50674779	3385	-	-	XP_011090214.1/0/titin homolog [Sesamum indicum]	NA	NA	NA	A0A2G9HTY0/0.0/A0A2G9HTY0_9LAMI Uncharacterized protein OS=Handroanthus impetiginosus OX=429701 GN=CDL12_06337 PE=4 SV=1	PTHR33427:SF2/0.0/--	NA	Sch000014115	AT3G15550.1	51.051	100	1	729	0	676	AT3G15550.1	AT3G15550.1 | trichohyalin | Chr3:5267351-5270095 FORWARD LENGTH=729 | 201606
AT3G51280	Sch000019992	Sch000019992_AT3G51280	0.0156626	0.101965	0.0139463	0.00870051	0.00705134	0.0093536	0.0224275	0.02951	0.143007	0.0235725	3.18931	0.00723135	0.0283249	0.025307	0	0	0	0	0	Sch000019992	Sch000019992	protein_coding	Sch_consensus	HiC_scaffold_4	-	16084771	16086352	1581	-	-	XP_011099872.1/0/protein POLLENLESS 3-LIKE 2 [Sesamum indicum]	Q9SD20/0.0/MS5L2_ARATH Protein POLLENLESS 3-LIKE 2 OS=Arabidopsis thaliana OX=3702 GN=At3g51280 PE=2 SV=1	NA	NA	A0A1U7YDC4/0.0/A0A1U7YDC4_NICSY uncharacterized protein LOC104243323 OS=Nicotiana sylvestris OX=4096 GN=LOC104243323 PE=4 SV=1	PF00515/9.2E-8/Tetratricopeptide repeat	NA	Sch000019992	AT3G51280.1	70.843	95	6	423	0	590	AT3G51280.1	AT3G51280.1 | Tetratricopeptide repeat (TPR)-like superfamily protein | Chr3:19037229-19038781 FORWARD LENGTH=430 | 201606
AT5G16250	Sch000021910	Sch000021910_AT5G16250	0.0480951	0.358794	0.0333943	0.0668615	0.0539141	0.0928185	0.0815968	0.0706991	0.429019	0.13186	15.0322	0.153416	0.227982	0.091639	0.181698	0.0238512	0.148625	0.0918646	0.11492	Sch000021910	Sch000021910	protein_coding	Sch_consensus	HiC_scaffold_5	-	81619502	81620068	566	-	-	XP_011077115.1/2.20672e-108/uncharacterized protein LOC105161197 [Sesamum indicum]	NA	NA	NA	A0A2G9I0A6/2e-112/A0A2G9I0A6_9LAMI Uncharacterized protein OS=Handroanthus impetiginosus OX=429701 GN=CDL12_04059 PE=4 SV=1	PTHR34124:SF2/8.1E-93/--	cellular_component:GO:0016021//integral component of membrane;	Sch000021910	AT5G16250.1	66.102	94	13	183	3.13e-73	223	AT5G16250.1	AT5G16250.1 | transmembrane protein | Chr5:5310264-5310815 REVERSE LENGTH=183 | 201606
AT1G31335	Sch000000985	Sch000000985_AT1G31335	0.00343581	0.0630303	0.00549689	0.00591401	0.00121677	0.00368964	0.00348913	0.0071321	0.0525919	0.0751832	1.88779	0.0263182	0.125989	0.0039243	0.00839861	1.00975	0	0	0	Sch000000985	Sch000000985	protein_coding	Sch_consensus	HiC_scaffold_1	+	38884276	38884500	224	-	-	XP_012827424.1/1.46421e-29/PREDICTED: uncharacterized protein LOC105948742 [Erythranthe guttata] &gt;EYU19064.1 hypothetical protein MIMGU_mgv1a017491mg [Erythranthe guttata]	NA	NA	NA	A0A022PU73/7e-29/A0A022PU73_ERYGU Uncharacterized protein OS=Erythranthe guttata OX=4155 GN=MIMGU_mgv1a017491mg PE=4 SV=1	PTHR33727/6.0E-30/--	cellular_component:GO:0016021//integral component of membrane;	Sch000000985	AT1G31335.1	54.054	100	1	70	2.15e-16	68.9	AT1G31335.1	AT1G31335.1 | transmembrane protein | Chr1:11217117-11217329 REVERSE LENGTH=70 | 201606
AT3G02120	Sch000017652	Sch000017652_AT3G02120	0.036038	0.171567	0.0357189	0.0664086	0.0296868	0.0349556	0.0310738	0.108305	0.242228	0.067363	3.94845	0.0522362	0.121142	0.10103	0.0433446	0.0147153	0.174305	0.0645076	0.22984	Sch000017652	Sch000017652	protein_coding	Sch_consensus	HiC_scaffold_4	-	62948222	62948906	684	-	-	XP_011098748.1/2.21183e-36/uncharacterized protein LOC105177327 [Sesamum indicum]	NA	NA	NA	A0A2G9HAJ2/4e-33/A0A2G9HAJ2_9LAMI Uncharacterized protein OS=Handroanthus impetiginosus OX=429701 GN=CDL12_12838 PE=4 SV=1	PTHR36747/3.9E-29/--	NA	Sch000017652	AT3G02120.1	52	86	20	119	3.78e-20	81.6	AT3G02120.1	AT3G02120.1 | hydroxyproline-rich glycoprotein family protein | Chr3:377122-377577 FORWARD LENGTH=126 | 201606
AtCDC20.1	Sch000000587	Sch000000587_AtCDC20.1	0.00997629	0.0671292	0.00264697	0.0157447	0.0116959	0.00972359	0.0160032	0.000558062	0.0597306	0.00233402	2.44655	0.0487802	0.0617345	0.0528484	0.0288274	0.0347267	0	0	0.11492	Sch000000587	Sch000000587	protein_coding	Sch_consensus	HiC_scaffold_1	+	10068692	10070458	1766	sind:105161632	cell division cycle 20.2, cofactor of APC complex-like; K03363 cell division cycle 20, cofactor of APC complex	XP_011077675.1/0/cell division cycle 20.2, cofactor of APC complex-like [Sesamum indicum]	Q9SZA4/0.0/CDC21_ARATH Cell division cycle 20.1, cofactor of APC complex OS=Arabidopsis thaliana OX=3702 GN=CDC20-1 PE=1 SV=1	sind:105161632/0.0/cell division cycle 20.2, cofactor of APC complex-like; K03363 cell division cycle 20, cofactor of APC complex	SPAC144.13c/2e-104/---	A0A2G9GBY2/0.0/A0A2G9GBY2_9LAMI Anaphase promoting complex, Cdc20, Cdh1, and Ama1 subunits OS=Handroanthus impetiginosus OX=429701 GN=CDL12_24708 PE=4 SV=1	PS50082/11.745/Trp-Asp (WD) repeats profile.	biological_process:GO:1904668//positive regulation of ubiquitin protein ligase activity;GO:0051301//cell division;molecular_function:GO:0097027//ubiquitin-protein transferase activator activity;GO:0010997//anaphase-promoting complex binding;	Sch000000587	AT4G33270.1	78.714	98	8	457	0	749	AT4G33270.1	AT4G33270.1 | Transducin family protein / WD-40 repeat family protein | Chr4:16044545-16046590 REVERSE LENGTH=457 | 201606
MadA1	Sch000013233	Sch000013233_MadA1	0.0725584	0.38619	0.0661993	0.160281	0.05292	0.0539644	0.0973201	0.111292	0.611672	0.136483	6.85847	0.107	0.258854	0.162213	0.0955531	0.0330196	0.134606	0.331502	0.11492	Sch000013233	Sch000013233	protein_coding	Sch_consensus	HiC_scaffold_3	+	71495920	71497911	1991	-	-	XP_012832417.1/9.81663e-139/PREDICTED: uncharacterized protein LOC105953301 [Erythranthe guttata]	NA	NA	NA	A0A2G9I7W6/1e-158/A0A2G9I7W6_9LAMI Uncharacterized protein OS=Handroanthus impetiginosus OX=429701 GN=CDL12_01407 PE=4 SV=1	PTHR31016:SF2/1.3E-130/--	NA	Sch000013233	AT4G02800.1	49.432	99	1	333	4.96e-97	295	AT4G02800.1	AT4G02800.1 | GRIP/coiled-coil protein | Chr4:1250126-1251478 FORWARD LENGTH=333 | 201606
AT3G52110	Sch000012957	Sch000012957_AT3G52110	0.00737378	0.0941354	0.00714044	0.0112317	0.00654257	0.0141437	0.00978548	0.0587003	0.0397712	0.0156726	2.66674	0	0.0284924	0.030518	0.00223828	0	0.00720259	0.146718	0	Sch000012957	Sch000012957	protein_coding	Sch_consensus	HiC_scaffold_3	-	58635273	58637664	2391	-	-	XP_011093507.1/5.40419e-157/uncharacterized protein LOC105173465 isoform X1 [Sesamum indicum]	NA	NA	NA	A0A2G9G1W1/1e-149/A0A2G9G1W1_9LAMI Uncharacterized protein OS=Handroanthus impetiginosus OX=429701 GN=CDL12_28192 PE=4 SV=1	PTHR36373/5.5E-101/--	NA	Sch000012957	AT3G52110.2	38.501	100	1	334	1.08e-65	214	AT3G52110.2	AT3G52110.2 | interferon-activable protein | Chr3:19323925-19325632 REVERSE LENGTH=334 | 201606
CMR1	Sch000012519	Sch000012519_CMR1	0.00450621	0.0117042	0.00063483	0.00473494	0.00663864	0.000901625	0.0128013	0.0041414	0.276251	0.0109333	0.111084	0.00306707	0.0301918	0.0110226	0.0218843	0	0.0108791	0.024291	0	Sch000012519	Sch000012519	protein_coding	Sch_consensus	HiC_scaffold_3	-	59391998	59393367	1369	-	-	XP_011080400.1/3.64085e-75/protein PATRONUS 2 [Sesamum indicum] &gt;XP_020550675.1 protein PATRONUS 2 [Sesamum indicum] &gt;XP_020550676.1 protein PATRONUS 2 [Sesamum indicum]	Q9LJG6/7e-21/PANS1_ARATH Protein PATRONUS 1 OS=Arabidopsis thaliana OX=3702 GN=PANS1 PE=1 SV=1	NA	NA	A0A022S1T1/8e-66/A0A022S1T1_ERYGU Uncharacterized protein (Fragment) OS=Erythranthe guttata OX=4155 GN=MIMGU_mgv1a018838mg PE=4 SV=1	PTHR35125:SF1/2.0E-48/--	NA	Sch000012519	AT3G14190.2	32.468	96	6	190	6.49e-21	88.6	AT3G14190.2	AT3G14190.2 | hypothetical protein | Chr3:4710907-4711790 FORWARD LENGTH=193 | 201606
CCS52B	Sch000027164	Sch000027164_CCS52B	0.0175294	0.0584807	0.00355611	0.0172349	0.0112702	0.0704706	0.0387542	0.0292484	0.0400371	0.0916172	1.14885	0.0442671	0.094694	0.113833	0.0664728	0.0505512	0.00471985	0.149848	0	Sch000027164	Sch000027164	protein_coding	Sch_consensus	HiC_scaffold_6	+	51029319	51032736	3417	sind:105167135	protein FIZZY-RELATED 3; K03364 cell division cycle 20-like protein 1, cofactor of APC complex	XP_011085027.1/0/protein FIZZY-RELATED 3 [Sesamum indicum]	Q8LPL5/0.0/FZR3_ARATH Protein FIZZY-RELATED 3 OS=Arabidopsis thaliana OX=3702 GN=FZR3 PE=1 SV=1	sind:105167135/0.0/protein FIZZY-RELATED 3; K03364 cell division cycle 20-like protein 1, cofactor of APC complex	SPAC144.13c/2e-131/---	A0A2G9GBG8/0.0/A0A2G9GBG8_9LAMI Anaphase promoting complex, Cdc20, Cdh1, and Ama1 subunits OS=Handroanthus impetiginosus OX=429701 GN=CDL12_24825 PE=4 SV=1	PS50082/14.218/Trp-Asp (WD) repeats profile.	biological_process:GO:1904668//positive regulation of ubiquitin protein ligase activity;molecular_function:GO:0097027//ubiquitin-protein transferase activator activity;GO:0010997//anaphase-promoting complex binding;	Sch000027164	AT5G13840.2	78.287	100	1	481	0	728	AT5G13840.2	AT5G13840.2 | FIZZY-related 3 | Chr5:4468677-4470706 REVERSE LENGTH=481 | 201606
ISTL3	Sch000006022	Sch000006022_ISTL3	0.373912	0.688318	0.0952396	0.341087	0.124676	0.230064	0.241672	0.182075	0.327712	0.673067	5.17481	0.40303	0.808922	0.45789	0.772282	0.155407	0.233332	0.781431	0.188301	Sch000006022	Sch000006022	protein_coding	Sch_consensus	HiC_scaffold_2	+	81405062	81408227	3165	sind:105162673	uncharacterized protein LOC105162673; K19476 vacuolar protein sorting-associated protein IST1	XP_011079063.1/3.45805e-149/uncharacterized protein LOC105162673 [Sesamum indicum]	P53990/1e-28/IST1_HUMAN IST1 homolog OS=Homo sapiens OX=9606 GN=IST1 PE=1 SV=1	sind:105162673/7e-150/uncharacterized protein LOC105162673; K19476 vacuolar protein sorting-associated protein IST1	NA	A0A2G9GRC8/1e-144/A0A2G9GRC8_9LAMI Spindle pole body protein OS=Handroanthus impetiginosus OX=429701 GN=CDL12_19598 PE=4 SV=1	PF03398/2.9E-61/Regulator of Vps4 activity in the MVB pathway	biological_process:GO:0015031//protein transport;	Sch000006022	AT4G35730.1	44.17	70	1	405	5.77e-103	324	AT4G35730.1	AT4G35730.1 | Regulator of Vps4 activity in the MVB pathway protein | Chr4:16931111-16933241 FORWARD LENGTH=466 | 201606
AtAUR1	Sch000029051	Sch000029051_AtAUR1	0.00439442	0.0495352	0.00265141	0.00432561	0.00612826	0.00942153	0.00577592	0.0233074	0.0615693	0.00281542	0.682568	0	0.0503842	0.00513137	0.0134931	0.00174504	0	0.12554	0.0198744	Sch000029051	Sch000029051	protein_coding	Sch_consensus	HiC_scaffold_6	-	99179350	99181316	1966	tcc:18588013	serine/threonine-protein kinase Aurora-2; K08850 aurora kinase, other [EC:2.7.11.1]	XP_007012202.2/0/PREDICTED: serine/threonine-protein kinase Aurora-2 [Theobroma cacao]	Q9M077/0.0/AUR1_ARATH Serine/threonine-protein kinase Aurora-1 OS=Arabidopsis thaliana OX=3702 GN=AUR1 PE=1 SV=1	tcc:18588013/0.0/serine/threonine-protein kinase Aurora-2; K08850 aurora kinase, other [EC:2.7.11.1]	ECU01g0630/3e-43/---	A0A1U8NV31/0.0/A0A1U8NV31_GOSHI serine/threonine-protein kinase Aurora-1-like OS=Gossypium hirsutum OX=3635 GN=LOC107951396 PE=3 SV=1	PF00069/2.5E-72/Protein kinase domain	biological_process:GO:0007049//cell cycle;molecular_function:GO:0004674//protein serine/threonine kinase activity;GO:0005524//ATP binding;	Sch000029051	AT4G32830.1	85.666	99	1	293	0	530	AT4G32830.1	AT4G32830.1 | ataurora1 | Chr4:15842557-15844354 FORWARD LENGTH=294 | 201606
AtAUR1	Sch000011800	Sch000011800_AtAUR1	0.0180141	0.185526	0.0112487	0.0348565	0.00581852	0.0199816	0.052863	0.0548537	0.209767	0.046198	2.26114	0.0607244	0.126129	0.0443833	0.0585669	0.0276751	0.0136178	0.145246	0	Sch000011800	Sch000011800	protein_coding	Sch_consensus	HiC_scaffold_3	+	93730789	93733538	2749	sind:105174053	serine/threonine-protein kinase Aurora-2; K08850 aurora kinase, other [EC:2.7.11.1]	XP_011094362.1/0/serine/threonine-protein kinase Aurora-2 [Sesamum indicum]	Q9M077/0.0/AUR1_ARATH Serine/threonine-protein kinase Aurora-1 OS=Arabidopsis thaliana OX=3702 GN=AUR1 PE=1 SV=1	sind:105174053/0.0/serine/threonine-protein kinase Aurora-2; K08850 aurora kinase, other [EC:2.7.11.1]	ECU01g0630/2e-43/---	A0A068VI66/0.0/A0A068VI66_COFCA Uncharacterized protein OS=Coffea canephora OX=49390 GN=GSCOC_T00012305001 PE=3 SV=1	PF00069/3.3E-74/Protein kinase domain	biological_process:GO:0007052//mitotic spindle organization;GO:0032465//regulation of cytokinesis;GO:0007049//cell cycle;cellular_component:GO:0051233//spindle midzone;GO:0000780//condensed nuclear chromosome, centromeric region;GO:0032133//chromosome passenger complex;GO:0005876//spindle microtubule;molecular_function:GO:0005524//ATP binding;GO:0035174//histone serine kinase activity;GO:0004674/…	Sch000011800	AT4G32830.1	89.42	99	1	293	0	548	AT4G32830.1	AT4G32830.1 | ataurora1 | Chr4:15842557-15844354 FORWARD LENGTH=294 | 201606
IMK2	Sch000006178	Sch000006178_IMK2	0.00238839	0.0244527	0.00296345	0.0163335	0.00229915	0.00624705	0.0028076	0.0302866	0.0328496	0.00867317	1.02303	0	0.00969487	0.0227257	0.00704954	0.00193124	0	0	0	Sch000006178	Sch000006178	protein_coding	Sch_consensus	HiC_scaffold_2	+	95395586	95398221	2635	han:110912153	LRR receptor-like serine/threonine-protein kinase ERL1; K20718 LRR receptor-like serine/threonine-protein kinase ERECTA [EC:2.7.11.1]	XP_011077518.1/0/probably inactive leucine-rich repeat receptor-like protein kinase IMK2 [Sesamum indicum]	Q9SCT4/0.0/IMK2_ARATH Probably inactive leucine-rich repeat receptor-like protein kinase IMK2 OS=Arabidopsis thaliana OX=3702 GN=IMK2 PE=1 SV=1	han:110912153/4e-97/LRR receptor-like serine/threonine-protein kinase ERL1; K20718 LRR receptor-like serine/threonine-protein kinase ERECTA [EC:2.7.11.1]	alr0124_1/2e-19/---	A0A2G9G908/0.0/A0A2G9G908_9LAMI Serine/threonine protein kinase OS=Handroanthus impetiginosus OX=429701 GN=CDL12_25737 PE=4 SV=1	PTHR27008:SF3/0.0/--	cellular_component:GO:0016021//integral component of membrane;molecular_function:GO:0005524//ATP binding;GO:0004672//protein kinase activity;	Sch000006178	AT3G51740.1	60.673	92	44	809	0	876	AT3G51740.1	AT3G51740.1 | inflorescence meristem receptor-like kinase 2 | Chr3:19189248-19191842 FORWARD LENGTH=836 | 201606
ATNACK1	Sch000009752	Sch000009752_ATNACK1	0.0184261	0.256082	0.00801203	0.0325557	0.0109551	0.0105724	0.0331619	0.0481182	0.150102	0.0888469	4.28051	0.0962308	0.0900083	0.0951919	0.0263302	0.0148637	0.11334	0.0347126	0.506877	Sch000009752	Sch000009752	protein_coding	Sch_consensus	HiC_scaffold_2	-	86175243	86180841	5598	sind:105158017	kinesin-like protein NACK1; K11498 centromeric protein E	XP_011072914.1/0/kinesin-like protein NACK1 [Sesamum indicum] &gt;XP_011072915.1 kinesin-like protein NACK1 [Sesamum indicum]	Q8S950/0.0/KN7A_TOBAC Kinesin-like protein NACK1 OS=Nicotiana tabacum OX=4097 GN=NACK1 PE=1 SV=1	sind:105158017/0.0/kinesin-like protein NACK1; K11498 centromeric protein E	SPBC1604.20c/2e-53/---	A0A2G9FX52/0.0/A0A2G9FX52_9LAMI Kinesin-like protein OS=Handroanthus impetiginosus OX=429701 GN=CDL12_29883 PE=3 SV=1	PR00380/4.0E-38/Kinesin heavy chain signature	NA	Sch000009752	AT1G18370.1	73.361	99	1	968	0	1436	AT1G18370.1	AT1G18370.1 | ATP binding microtubule motor family protein | Chr1:6319732-6323820 REVERSE LENGTH=974 | 201606
AT2G34190	Sch000003304	Sch000003304_AT2G34190	0.0197367	0.0723331	0.0326897	0.0651567	0.00636759	0.00669256	0.0176778	0.02319	0.101594	0.283717	1.84626	0.122119	0.452116	0.0236111	0.0447145	0.00346019	0.0343224	0.0129628	0.0531697	Sch000003304	Sch000003304	protein_coding	Sch_consensus	HiC_scaffold_1	-	49641016	49644152	3136	sind:105179478	nucleobase-ascorbate transporter 2; K14611 solute carrier family 23 (nucleobase transporter), member 1/2	XP_011101410.1/0/nucleobase-ascorbate transporter 2 [Sesamum indicum]	Q94C70/0.0/NAT2_ARATH Nucleobase-ascorbate transporter 2 OS=Arabidopsis thaliana OX=3702 GN=NAT2 PE=2 SV=2	sind:105179478/0.0/nucleobase-ascorbate transporter 2; K14611 solute carrier family 23 (nucleobase transporter), member 1/2	PAB1838/1e-41/---	A0A022QJI1/0.0/A0A022QJI1_ERYGU Uncharacterized protein OS=Erythranthe guttata OX=4155 GN=MIMGU_mgv1a004500mg PE=4 SV=1	PTHR11119/0.0/--	biological_process:GO:0055085//transmembrane transport;cellular_component:GO:0016021//integral component of membrane;molecular_function:GO:0005215//transporter activity;	Sch000003304	AT2G34190.1	84.16	100	1	524	0	927	AT2G34190.1	AT2G34190.1 | Xanthine/uracil permease family protein | Chr2:14437065-14439407 FORWARD LENGTH=524 | 201606
ATN	Sch000018167	Sch000018167_ATN	0.00560076	0.0680249	0.00504309	0.00764511	0.00055395	0.00377139	0.00277012	0.0206554	0.0582541	0.0571263	1.26914	0.0378555	0.0375087	0.0511228	0.0121654	0	0.0152511	0.102815	0	Sch000018167	Sch000018167	protein_coding	Sch_consensus	HiC_scaffold_4	+	27675100	27677142	2042	sind:105172344	microtubule-binding protein TANGLED; K18636 microtubule-binding protein TANGLED1	XP_011092030.1/0/microtubule-binding protein TANGLED [Sesamum indicum]	Q84M91/5e-106/TANB_ARATH Probable microtubule-binding protein TANGLED OS=Arabidopsis thaliana OX=3702 GN=TAN PE=1 SV=1	sind:105172344/0.0/microtubule-binding protein TANGLED; K18636 microtubule-binding protein TANGLED1	NA	A0A068VEH1/2e-157/A0A068VEH1_COFCA Uncharacterized protein OS=Coffea canephora OX=49390 GN=GSCOC_T00006461001 PE=4 SV=1	PTHR35728/9.5E-141/--	NA	Sch000018167	AT3G05330.1	49.357	89	1	371	4.33e-105	321	AT3G05330.1	AT3G05330.1 | cyclin family | Chr3:1519162-1521159 REVERSE LENGTH=444 | 201606
AT5G15510	Sch000017270	Sch000017270_AT5G15510	0.0022549	0.0451239	0.00173432	0.00542922	0.00312722	0.00976345	0.0146023	0.0210072	0.0777281	0.00368337	1.19834	0.019644	0.0262876	0.0194394	0.0117381	0	0.00332675	0	0	Sch000017270	Sch000017270	protein_coding	Sch_consensus	HiC_scaffold_4	-	63451062	63454125	3063	atr:18448126	protein TPX2; K16812 targeting protein for Xklp2	XP_011098725.1/0/uncharacterized protein LOC105177313 isoform X1 [Sesamum indicum]	F4I2H7/1e-17/TPX2_ARATH Protein TPX2 OS=Arabidopsis thaliana OX=3702 GN=TPX2 PE=1 SV=1	atr:18448126/8e-25/protein TPX2; K16812 targeting protein for Xklp2	NA	A0A2G9GMZ6/0.0/A0A2G9GMZ6_9LAMI Uncharacterized protein OS=Handroanthus impetiginosus OX=429701 GN=CDL12_20818 PE=4 SV=1	PTHR14326/8.5E-129/--	NA	Sch000017270	AT5G15510.1	49.904	97	5	476	1.74e-143	426	AT5G15510.1	AT5G15510.1 | TPX2 (targeting protein for Xklp2) protein family | Chr5:5034120-5036614 FORWARD LENGTH=497 | 201606
AT1G49870	Sch000026761	Sch000026761_AT1G49870	0.0187885	0.159503	0.00787208	0.0240882	0.0141902	0.0353816	0.0116351	0.016979	0.141534	0.0264731	2.66755	0.0510978	0.0609541	0.046636	0.0426341	0.00215553	0.0289049	0.119146	0	Sch000026761	Sch000026761	protein_coding	Sch_consensus	HiC_scaffold_6	-	89493521	89497119	3598	-	-	XP_011088167.1/0/uncharacterized protein LOC105169472 [Sesamum indicum]	NA	NA	NA	A0A2G9HCN8/0.0/A0A2G9HCN8_9LAMI Uncharacterized protein OS=Handroanthus impetiginosus OX=429701 GN=CDL12_12080 PE=4 SV=1	PTHR36325/1.0E-235/--	NA	Sch000026761	AT1G49870.1	38.55	98	6	823	1.17e-148	458	AT1G49870.1	AT1G49870.1 | myosin-2 heavy chain-like protein | Chr1:18460345-18463557 FORWARD LENGTH=828 | 201606
RASD1	Sch000000822	Sch000000822_RASD1	0.0155239	0.0806881	0.0130498	0.0194482	0.0023141	0.0153241	0.0169103	0.0382345	0.0447456	0.0120627	1.24146	0.0255115	0.0278606	0.0832694	0.0240026	0.0109774	0.0554028	0.016443	0.11492	Sch000000822	Sch000000822	protein_coding	Sch_consensus	HiC_scaffold_1	+	124640071	124646721	6650	-	-	XP_011082883.1/0/uncharacterized protein LOC105165535 [Sesamum indicum]	NA	NA	NA	A0A022RYG2/0.0/A0A022RYG2_ERYGU Uncharacterized protein OS=Erythranthe guttata OX=4155 GN=MIMGU_mgv1a000961mg PE=4 SV=1	PTHR31110/0.0/--	NA	Sch000000822	AT5G48310.2	53.833	98	5	1128	0	1203	AT5G48310.2	AT5G48310.2 | portal protein | Chr5:19574961-19580362 REVERSE LENGTH=1129 | 201606
AT5G38300	Sch000029724	Sch000029724_AT5G38300	0.00352776	0.0774247	0.0016218	0.004911	0.00236352	0.00489814	0.00361902	0.0135155	0.0378866	0.167167	1.03939	0	0.0821924	0.0243873	0.0320292	0.0168818	0	0.0284962	0.186787	Sch000029724	Sch000029724	protein_coding	Sch_consensus	HiC_scaffold_7	-	3752917	3753573	656	-	-	XP_011097176.1/3.2407e-93/uncharacterized protein LOC105176154 [Sesamum indicum]	NA	NA	NA	A0A2G9H726/1e-85/A0A2G9H726_9LAMI Uncharacterized protein OS=Handroanthus impetiginosus OX=429701 GN=CDL12_14051 PE=4 SV=1	PTHR37708/6.8E-70/--	NA	Sch000029724	AT5G38300.1	37.455	100	1	262	6.58e-30	114	AT5G38300.1	AT5G38300.1 | homeobox Hox-B3-like protein | Chr5:15306022-15306813 FORWARD LENGTH=263 | 201606
AT4G17000	Sch000028002	Sch000028002_AT4G17000	0.00212375	0.0764023	0.00541924	0.00491723	0.00835216	0.00131744	0	0.00365196	0.0818446	0.000753845	1.52053	0.00320764	0.0172658	0.0109901	0.00515077	0	0	0	0	Sch000028002	Sch000028002	protein_coding	Sch_consensus	HiC_scaffold_6	-	88714288	88717620	3332	pxb:103967073	uncharacterized protein LOC103967073; K09566 peptidyl-prolyl isomerase G (cyclophilin G) [EC:5.2.1.8]	XP_011088016.1/0/uncharacterized protein LOC105169333 [Sesamum indicum]	NA	pxb:103967073/2e-109/uncharacterized protein LOC103967073; K09566 peptidyl-prolyl isomerase G (cyclophilin G) [EC:5.2.1.8]	NA	A0A2G9GGU5/0.0/A0A2G9GGU5_9LAMI Uncharacterized protein OS=Handroanthus impetiginosus OX=429701 GN=CDL12_22954 PE=4 SV=1	PTHR37241/5.8E-150/--	NA	Sch000028002	AT4G17000.3	42.216	53	13	339	4.16e-59	211	AT4G17000.3	AT4G17000.3 | neurofilament heavy protein | Chr4:9567046-9569913 REVERSE LENGTH=661 | 201606
NAKR2	Sch000008717	Sch000008717_NAKR2	0.177313	0.412232	0.209812	0.368915	0.101617	0.129967	0.17026	0.14532	0.377823	0.0673665	1.41279	0.135635	0.0620746	0.0781573	0.137981	0.122855	0.0187578	0.42794	0.149465	Sch000008717	Sch000008717	protein_coding	Sch_consensus	HiC_scaffold_2	+	98880739	98882607	1868	spen:107013477	trimethylguanosine synthase; K14292 trimethylguanosine synthase [EC:2.1.1.-]	XP_011094796.1/1.40237e-69/protein SODIUM POTASSIUM ROOT DEFECTIVE 2 [Sesamum indicum]	Q58FZ0/2e-41/NAKR2_ARATH Protein SODIUM POTASSIUM ROOT DEFECTIVE 2 OS=Arabidopsis thaliana OX=3702 GN=NAKR2 PE=2 SV=1	spen:107013477/3e-17/trimethylguanosine synthase; K14292 trimethylguanosine synthase [EC:2.1.1.-]	NA	A0A2G9G0L4/4e-67/A0A2G9G0L4_9LAMI Copper chaperone OS=Handroanthus impetiginosus OX=429701 GN=CDL12_28653 PE=4 SV=1	PS50846/11.613/Heavy-metal-associated domain profile.	biological_process:GO:0030001//metal ion transport;molecular_function:GO:0046872//metal ion binding;	Sch000008717	AT2G37390.1	38.247	92	1	245	7.62e-41	144	AT2G37390.1	AT2G37390.1 | Chloroplast-targeted copper chaperone protein | Chr2:15694300-15695461 FORWARD LENGTH=259 | 201606
PME5	Sch000025687	Sch000025687_PME5	0.0555769	0.105238	0.032802	0.0316169	0.146639	0.383919	0.032984	0.144334	0.208704	0.00791339	4.45965	0.28551	0.0404796	0.209101	0.0320793	0.0315929	0.00687673	0.541903	0	Sch000025687	Sch000025687	protein_coding	Sch_consensus	HiC_scaffold_6	+	21376634	21381706	5072	bna:106419631	probable pectinesterase 68; K01051 pectinesterase [EC:3.1.1.11]	XP_012842044.1/0/PREDICTED: probable pectinesterase 68 [Erythranthe guttata] &gt;EYU33537.1 hypothetical protein MIMGU_mgv1a008469mg [Erythranthe guttata]	Q8LPF3/0.0/PME68_ARATH Probable pectinesterase 68 OS=Arabidopsis thaliana OX=3702 GN=PME68 PE=2 SV=1	bna:106419631/3e-142/probable pectinesterase 68; K01051 pectinesterase [EC:3.1.1.11]	CAC3373/7e-37/---	A0A2G9GZC5/0.0/A0A2G9GZC5_9LAMI Pectinesterase OS=Handroanthus impetiginosus OX=429701 GN=CDL12_16773 PE=4 SV=1	PTHR31321/5.7E-200/--	biological_process:GO:0045490//pectin catabolic process;GO:0042545//cell wall modification;cellular_component:GO:0005618//cell wall;GO:0016021//integral component of membrane;molecular_function:GO:0045330//aspartyl esterase activity;GO:0030599//pectinesterase activity;	Sch000025687	AT5G47500.1	73.171	100	1	362	0	563	AT5G47500.1	AT5G47500.1 | Pectin lyase-like superfamily protein | Chr5:19271262-19272845 REVERSE LENGTH=362 | 201606
AT5G03870	Sch000016625	Sch000016625_AT5G03870	0.0049672	0.0699613	0.0007354	0.0105808	0.00566401	0.00285519	0.00158865	0.0176966	0.0528529	0.013621	1.74285	0.0276796	0.0940297	0.00432366	0.024884	0	0.0300684	0.0303398	0.456913	Sch000016625	Sch000016625	protein_coding	Sch_consensus	HiC_scaffold_4	-	52923617	52924852	1235	sind:105174056	uncharacterized protein At3g28850; K17479 glutaredoxin domain-containing cysteine-rich protein 1	XP_011094322.1/0/uncharacterized protein At3g28850 [Sesamum indicum]	Q9FLE8/2e-30/Y5986_ARATH Uncharacterized protein At5g39865 OS=Arabidopsis thaliana OX=3702 GN=At5g39865 PE=2 SV=1	sind:105174056/0.0/uncharacterized protein At3g28850; K17479 glutaredoxin domain-containing cysteine-rich protein 1	NA	A0A2G9HPP6/1e-169/A0A2G9HPP6_9LAMI Glutaredoxin-related protein OS=Handroanthus impetiginosus OX=429701 GN=CDL12_07827 PE=4 SV=1	PF00462/2.0E-9/Glutaredoxin	biological_process:GO:0045454//cell redox homeostasis;cellular_component:GO:0005623//cell;molecular_function:GO:0015035//protein disulfide oxidoreductase activity;GO:0009055//electron transfer activity;	Sch000016625	AT5G03870.1	46.489	99	1	384	6.03e-104	317	AT5G03870.1	AT5G03870.1 | Glutaredoxin family protein | Chr5:1035813-1036967 REVERSE LENGTH=384 | 201606
NET3A	Sch000019462	Sch000019462_NET3A	0.0145264	0.0986317	0.00950499	0.0159652	0.00801108	0.00675275	0.00911505	0.0224256	0.309056	0.119797	1.95278	0.0124464	0.439244	0.0405126	0.0288636	0	0	0	0	Sch000019462	Sch000019462	protein_coding	Sch_consensus	HiC_scaffold_4	-	100986038	100987099	1061	dct:110092367	protein NETWORKED 1D-like; K20478 golgin subfamily B member 1	XP_012832893.1/4.05902e-122/PREDICTED: protein NETWORKED 3C [Erythranthe guttata] &gt;EYU46656.1 hypothetical protein MIMGU_mgv1a011980mg [Erythranthe guttata]	Q66GR8/1e-54/NET3A_ARATH Protein NETWORKED 3A OS=Arabidopsis thaliana OX=3702 GN=NET3A PE=2 SV=1	dct:110092367/4e-27/protein NETWORKED 1D-like; K20478 golgin subfamily B member 1	NA	A0A022S332/2e-121/A0A022S332_ERYGU Uncharacterized protein OS=Erythranthe guttata OX=4155 GN=MIMGU_mgv1a011980mg PE=4 SV=1	PTHR32258:SF2/5.1E-77/--	molecular_function:GO:0003779//actin binding;	Sch000019462	AT1G03470.4	43.446	96	4	257	5.14e-54	179	AT1G03470.4	AT1G03470.4 | Kinase interacting (KIP1-like) family protein | Chr1:866217-867493 REVERSE LENGTH=269 | 201606
AT5G66230	Sch000020483	Sch000020483_AT5G66230	0.00881566	0.125289	0.00685799	0.00401927	0.00641946	0.00820405	0.016497	0.0301843	0.103362	0.0615795	3.24798	0.0320718	0.0528251	0.0167866	0.0109064	0.0442792	0	0	0.0345449	Sch000020483	Sch000020483	protein_coding	Sch_consensus	HiC_scaffold_4	-	17001654	17003251	1597	-	-	XP_011099842.1/2.43449e-148/chaperonin CPN60, mitochondrial [Sesamum indicum]	NA	NA	NA	A0A2G9GUD8/8e-135/A0A2G9GUD8_9LAMI Uncharacterized protein OS=Handroanthus impetiginosus OX=429701 GN=CDL12_18513 PE=4 SV=1	PTHR28039:SF2/1.5E-109/--	NA	Sch000020483	AT5G66230.1	49.857	100	1	318	1.37e-71	229	AT5G66230.1	AT5G66230.1 | Chalcone-flavanone isomerase family protein | Chr5:26462704-26463873 FORWARD LENGTH=329 | 201606
LecRK-VIII.1	Sch000019670	Sch000019670_LecRK-VIII.1	0.0692422	0.171465	0.152462	0.297732	0.0388467	0.0648935	0.0408667	0.167945	0.312918	0.0922922	2.19475	0.0559865	0.127435	0.15914	0.146323	0.0280924	0.0781498	0.207529	0.0544193	Sch000019670	Sch000019670	protein_coding	Sch_consensus	HiC_scaffold_4	-	1542384	1544525	2141	vra:106765363	probable L-type lectin-domain containing receptor kinase S.7; K04733 interleukin-1 receptor-associated kinase 4 [EC:2.7.11.1]	XP_011094691.1/0/L-type lectin-domain containing receptor kinase VIII.1 [Sesamum indicum]	Q9LFH9/0.0/LRK81_ARATH L-type lectin-domain containing receptor kinase VIII.1 OS=Arabidopsis thaliana OX=3702 GN=LECRK81 PE=2 SV=1	vra:106765363/0.0/probable L-type lectin-domain containing receptor kinase S.7; K04733 interleukin-1 receptor-associated kinase 4 [EC:2.7.11.1]	YAR019c/1e-23/---	A0A2G9HK80/0.0/A0A2G9HK80_9LAMI Serine/threonine protein kinase OS=Handroanthus impetiginosus OX=429701 GN=CDL12_09395 PE=4 SV=1	SM00220/3.5E-32/--	cellular_component:GO:0016021//integral component of membrane;molecular_function:GO:0030246//carbohydrate binding;GO:0005524//ATP binding;GO:0004672//protein kinase activity;	Sch000019670	AT3G53380.1	65.973	92	19	686	0	872	AT3G53380.1	AT3G53380.1 | Concanavalin A-like lectin protein kinase family protein | Chr3:19789204-19791351 REVERSE LENGTH=715 | 201606
PATL4	Sch000000509	Sch000000509_PATL4	0.0483881	0.674083	0.03516	0.0681145	0.0638073	0.0677173	0.0447896	0.163404	0.33147	0.27064	14.0475	0.0905497	0.309478	0.2033	0.184368	0.0121813	0.207158	0.0663834	0.22984	Sch000000509	Sch000000509	protein_coding	Sch_consensus	HiC_scaffold_1	-	39639877	39642301	2424	sind:105175813	patellin-4; K19996 phosphatidylinositol transfer protein SFH5	XP_011096706.1/0/patellin-4 [Sesamum indicum]	Q94C59/2e-166/PATL4_ARATH Patellin-4 OS=Arabidopsis thaliana OX=3702 GN=PATL4 PE=1 SV=2	sind:105175813/0.0/patellin-4; K19996 phosphatidylinositol transfer protein SFH5	NA	A0A2G9FY33/0.0/A0A2G9FY33_9LAMI Phosphatidylinositol transfer protein SEC14 OS=Handroanthus impetiginosus OX=429701 GN=CDL12_29551 PE=4 SV=1	SM00516/5.5E-39/--	cellular_component:GO:0005622//intracellular;GO:0016021//integral component of membrane;molecular_function:GO:0005215//transporter activity;	Sch000000509	AT1G30690.2	64.489	61	191	535	2.54e-165	486	AT1G30690.2	AT1G30690.2 | Sec14p-like phosphatidylinositol transfer family protein | Chr1:10888284-10890085 FORWARD LENGTH=540 | 201606
CORD4	Sch000002091	Sch000002091_CORD4	0.0111581	0.169698	0.0057819	0.0272282	0.0110612	0.0191014	0.00781776	0.0393388	0.20086	0.0421124	2.99526	0.0901787	0.106545	0.614502	0.0293109	0.00849106	0.195399	0.711714	0	Sch000002091	Sch000002091	protein_coding	Sch_consensus	HiC_scaffold_1	-	15242887	15245193	2306	-	-	XP_011086563.1/0/uncharacterized protein LOC105168255 [Sesamum indicum]	NA	NA	NA	A0A2G9H674/0.0/A0A2G9H674_9LAMI Uncharacterized protein OS=Handroanthus impetiginosus OX=429701 GN=CDL12_14367 PE=4 SV=1	PF06075/5.2E-64/Plant protein of unknown function (DUF936)	NA	Sch000002091	AT1G23790.1	54.146	100	1	518	0	556	AT1G23790.1	AT1G23790.1 | dicer-like protein (DUF936) | Chr1:8410099-8411917 FORWARD LENGTH=518 | 201606
AtTPX2	Sch000029682	Sch000029682_AtTPX2	0.0137361	0.156147	0.0111418	0.0191686	0.00697306	0.0174099	0.0149619	0.0302825	0.129894	0.0315411	3.52483	0.0233601	0.0901568	0.0375975	0.0272471	0.00784481	0	0.0284349	0	Sch000029682	Sch000029682	protein_coding	Sch_consensus	HiC_scaffold_7	-	280070	285010	4940	sind:105178554	LOW QUALITY PROTEIN: protein TPX2; K16812 targeting protein for Xklp2	XP_012831708.1/0/PREDICTED: protein TPX2 [Erythranthe guttata]	F4I2H7/0.0/TPX2_ARATH Protein TPX2 OS=Arabidopsis thaliana OX=3702 GN=TPX2 PE=1 SV=1	sind:105178554/0.0/LOW QUALITY PROTEIN: protein TPX2; K16812 targeting protein for Xklp2	NA	A0A2G9HCE9/0.0/A0A2G9HCE9_9LAMI Uncharacterized protein OS=Handroanthus impetiginosus OX=429701 GN=CDL12_12171 PE=4 SV=1	PF06886/3.3E-16/Targeting protein for Xklp2 (TPX2)	NA	Sch000029682	AT1G03780.2	55.062	100	1	758	0	762	AT1G03780.2	AT1G03780.2 | targeting protein for XKLP2 | Chr1:947785-951696 REVERSE LENGTH=758 | 201606
AT3G12870	Sch000026815	Sch000026815_AT3G12870	0.00174768	0.00656342	0.00017945	0.00070194	0.00307984	0.00357333	0	0.0193921	0.0918907	0.0115366	0.290078	0	0.011294	0.0151798	0.0148187	0	0	0.0152179	0	Sch000026815	Sch000026815	protein_coding	Sch_consensus	HiC_scaffold_6	-	68494515	68495123	608	-	-	XP_011069384.1/5.81953e-109/uncharacterized protein LOC105155212 [Sesamum indicum]	NA	NA	NA	A0A1S3YAZ5/8e-102/A0A1S3YAZ5_TOBAC uncharacterized protein LOC107774388 OS=Nicotiana tabacum OX=4097 GN=LOC107774388 PE=4 SV=1	PTHR33287/3.6E-35/--	cellular_component:GO:0016021//integral component of membrane;	Sch000026815	AT3G12870.1	71.078	97	2	205	2.76e-96	283	AT3G12870.1	AT3G12870.1 | transmembrane protein | Chr3:4094417-4095037 REVERSE LENGTH=206 | 201606
CYCB1;4	Sch000011292	Sch000011292_CYCB1;4	0.00623987	0.0878313	0.00435177	0.000899508	0.00138341	0.0111391	0.00335979	0.00169897	0.0449628	0.0435613	1.35123	0.0221403	0.00745564	0.00635535	0.00730381	0	0.0260858	0	0	Sch000011292	Sch000011292	protein_coding	Sch_consensus	HiC_scaffold_3	+	60536304	60538709	2405	sind:105163744	G2/mitotic-specific cyclin S13-7; K21777 G2/mitotic-specific cyclin-B, other	XP_011080495.1/0/G2/mitotic-specific cyclin S13-7 [Sesamum indicum]	P25011/6e-143/CCNB1_SOYBN G2/mitotic-specific cyclin S13-6 OS=Glycine max OX=3847 PE=2 SV=1	sind:105163744/0.0/G2/mitotic-specific cyclin S13-7; K21777 G2/mitotic-specific cyclin-B, other	SPBC582.03/1e-50/---	A0A022R690/0.0/A0A022R690_ERYGU Uncharacterized protein OS=Erythranthe guttata OX=4155 GN=MIMGU_mgv1a006783mg PE=3 SV=1	PF00134/2.6E-43/Cyclin, N-terminal domain	cellular_component:GO:0005634//nucleus;	Sch000011292	AT2G26760.1	51.773	99	1	378	7.65e-138	404	AT2G26760.1	AT2G26760.1 | Cyclin B1%3B4 | Chr2:11401551-11403205 FORWARD LENGTH=387 | 201606
ATUBC22	Sch000028225	Sch000028225_ATUBC22	0.49817	0.589405	0.29729	0.395993	0.42463	1.22961	0.613721	1.20903	0.812192	1.52981	4.78821	0.314244	1.35121	0.648492	1.51183	1.79248	1.89008	2.03102	0.896938	Sch000028225	Sch000028225	protein_coding	Sch_consensus	HiC_scaffold_6	-	39922933	39926702	3769	sind:105155779	ubiquitin-conjugating enzyme E2 22; K10583 ubiquitin-conjugating enzyme E2 S [EC:2.3.2.23]	XP_011070029.1/7.12463e-164/ubiquitin-conjugating enzyme E2 22 [Sesamum indicum] &gt;XP_011070030.1 ubiquitin-conjugating enzyme E2 22 [Sesamum indicum] &gt;XP_020547537.1 ubiquitin-conjugating enzyme E2 22 [Sesamum indicum]	Q9FF66/1e-117/UBC22_ARATH Ubiquitin-conjugating enzyme E2 22 OS=Arabidopsis thaliana OX=3702 GN=UBC22 PE=1 SV=1	sind:105155779/1e-164/ubiquitin-conjugating enzyme E2 22; K10583 ubiquitin-conjugating enzyme E2 S [EC:2.3.2.23]	SPAC11E3.04c/1e-29/---	A0A2G9HMX3/9e-157/A0A2G9HMX3_9LAMI Ubiquitin-protein ligase OS=Handroanthus impetiginosus OX=429701 GN=CDL12_08463 PE=3 SV=1	PS50127/33.324/Ubiquitin-conjugating enzymes family profile.	molecular_function:GO:0005524//ATP binding;	Sch000028225	AT5G05080.4	67.969	88	1	251	1.34e-116	340	AT5G05080.4	AT5G05080.4 | ubiquitin-conjugating enzyme 22 | Chr5:1498727-1499972 REVERSE LENGTH=251 | 201606
IMK3	Sch000019063	Sch000019063_IMK3	0.00104981	0.0300942	0	0.00819032	0	0.0146548	0.00246356	0.00504252	0.0302987	0.00680281	0.644033	0.00756522	0.0343279	0.00680967	0.00769075	0.0145533	0	0	0	Sch000019063	Sch000019063	protein_coding	Sch_consensus	HiC_scaffold_4	-	44542795	44544969	2174	pop:18108350	probable inactive receptor kinase At5g58300 isoform X1; K04733 interleukin-1 receptor-associated kinase 4 [EC:2.7.11.1]	KZV18529.1/0/hypothetical protein F511_21557 [Dorcoceras hygrometricum]	C0LGP9/0.0/IMK3_ARATH Probable leucine-rich repeat receptor-like protein kinase IMK3 OS=Arabidopsis thaliana OX=3702 GN=IMK3 PE=1 SV=1	pop:18108350/2e-104/probable inactive receptor kinase At5g58300 isoform X1; K04733 interleukin-1 receptor-associated kinase 4 [EC:2.7.11.1]	YAR019c/3e-17/---	A0A2G9I9A4/0.0/A0A2G9I9A4_9LAMI Serine/threonine protein kinase OS=Handroanthus impetiginosus OX=429701 GN=CDL12_00922 PE=4 SV=1	PTHR27008:SF3/1.5E-292/--	NA	Sch000019063	AT3G56100.1	51.178	100	27	784	0	717	AT3G56100.1	AT3G56100.1 | meristematic receptor-like kinase | Chr3:20817074-20819517 REVERSE LENGTH=784 | 201606
AT4G22122	Sch000007082	Sch000007082_AT4G22122	0.0355244	0.0428591	0.0179112	0.0396836	0.0171744	0.0656538	0.0787773	0.0857518	0.0262609	0.11247	0.636076	0.0590663	0.128993	0.105241	0.122195	0.128035	0.0742556	0	0	Sch000007082	Sch000007082	protein_coding	Sch_consensus	HiC_scaffold_2	+	65490866	65493999	3133	sind:105167999	calcium permeable stress-gated cation channel 1-like isoform X1; K21989 calcium permeable stress-gated cation channel	XP_020551784.1/0/calcium permeable stress-gated cation channel 1-like isoform X2 [Sesamum indicum]	Q5XEZ5/0.0/CSC1_ARATH Calcium permeable stress-gated cation channel 1 OS=Arabidopsis thaliana OX=3702 GN=CSC1 PE=2 SV=1	sind:105167999/0.0/calcium permeable stress-gated cation channel 1-like isoform X1; K21989 calcium permeable stress-gated cation channel	YOL084w/5e-30/---	A0A2G9HY00/0.0/A0A2G9HY00_9LAMI Uncharacterized protein OS=Handroanthus impetiginosus OX=429701 GN=CDL12_04917 PE=4 SV=1	PTHR13018/2.4E-250/--	NA	Sch000007082	AT4G22120.6	70.435	92	304	763	0	647	AT4G22120.6	AT4G22120.6 | ERD (early-responsive to dehydration stress) family protein | Chr4:11715976-11719144 REVERSE LENGTH=771 | 201606
CYCB2;4	Sch000003637	Sch000003637_CYCB2;4	0.0035154	0.0286447	0	0.00608001	0.00137594	0.0013471	0.00113678	0.00348139	0.0383673	0.0162403	0.442284	0	0.0475809	0.00384762	0.00115675	0	0	0.13673	0	Sch000003637	Sch000003637	protein_coding	Sch_consensus	HiC_scaffold_1	-	145347268	145350398	3130	sind:105158888	G2/mitotic-specific cyclin-2; K21777 G2/mitotic-specific cyclin-B, other	XP_011074095.1/0/G2/mitotic-specific cyclin-2 [Sesamum indicum] &gt;XP_011074096.1 G2/mitotic-specific cyclin-2 [Sesamum indicum]	Q9SFW6/9e-177/CCB24_ARATH Cyclin-B2-4 OS=Arabidopsis thaliana OX=3702 GN=CYCB2-4 PE=2 SV=2	sind:105158888/0.0/G2/mitotic-specific cyclin-2; K21777 G2/mitotic-specific cyclin-B, other	SPBC582.03/2e-58/---	A0A2G9HI53/0.0/A0A2G9HI53_9LAMI G2/Mitotic-specific cyclin A OS=Handroanthus impetiginosus OX=429701 GN=CDL12_10138 PE=3 SV=1	PF00134/3.0E-46/Cyclin, N-terminal domain	cellular_component:GO:0005634//nucleus;	Sch000003637	AT1G76310.1	59.41	99	1	429	1.64e-175	502	AT1G76310.1	AT1G76310.1 | CYCLIN B2%3B4 | Chr1:28628046-28630199 REVERSE LENGTH=431 | 201606
CYCB2;4	Sch000020356	Sch000020356_CYCB2;4	0.00943571	0.0637704	0.00400975	0.0123087	0.00598696	0.0030128	0.0193444	0.011776	0.0988261	0.0141586	1.50833	0.0175398	0.0575248	0.00902637	0.009961	0	0	0	0	Sch000020356	Sch000020356	protein_coding	Sch_consensus	HiC_scaffold_4	+	15673551	15676209	2658	sind:105178210	G2/mitotic-specific cyclin-2 isoform X1; K21777 G2/mitotic-specific cyclin-B, other	XP_011099930.1/0/G2/mitotic-specific cyclin-2 isoform X1 [Sesamum indicum]	P46277/0.0/CCNB1_MEDSV G2/mitotic-specific cyclin-1 OS=Medicago sativa subsp. varia OX=36902 PE=2 SV=1	sind:105178210/0.0/G2/mitotic-specific cyclin-2 isoform X1; K21777 G2/mitotic-specific cyclin-B, other	SPBC582.03/3e-57/---	A0A2G9HI46/0.0/A0A2G9HI46_9LAMI Cyclin B OS=Handroanthus impetiginosus OX=429701 GN=CDL12_10108 PE=3 SV=1	SM00385/2.8E-19/--	cellular_component:GO:0005634//nucleus;	Sch000020356	AT1G76310.1	59.864	98	1	430	9.09e-172	493	AT1G76310.1	AT1G76310.1 | CYCLIN B2%3B4 | Chr1:28628046-28630199 REVERSE LENGTH=431 | 201606
AT2G16270	Sch000026789	Sch000026789_AT2G16270	0.00372834	0.115714	0.00414197	0.00590779	0.00909991	0.0155422	0.0128064	0.0425505	0.232697	0.0259697	2.3006	0	0.136656	0.016325	0.014405	0.0251942	0.049115	0	0	Sch000026789	Sch000026789	protein_coding	Sch_consensus	HiC_scaffold_6	+	88919169	88922088	2919	-	-	XP_011088030.1/6.52526e-179/uncharacterized protein LOC105169345 [Sesamum indicum]	NA	NA	NA	A0A2G9GRC9/6e-170/A0A2G9GRC9_9LAMI Uncharacterized protein OS=Handroanthus impetiginosus OX=429701 GN=CDL12_19590 PE=4 SV=1	PTHR34775/2.0E-113/--	cellular_component:GO:0016021//integral component of membrane;	Sch000026789	AT2G16270.1	34.969	39	1	264	2.41e-31	131	AT2G16270.1	AT2G16270.1 | transmembrane protein | Chr2:7045744-7048313 REVERSE LENGTH=759 | 201606
AT5G45700	Sch000004998	Sch000004998_AT5G45700	0.0155975	0.00857636	0.000941958	0.00116079	0.0153659	0.00321292	0.00973319	0.00587346	0.029508	0.0122108	0.243599	0.0139202	0.0406313	0.00776787	0.0136141	0	0	0	0	Sch000004998	Sch000004998	protein_coding	Sch_consensus	HiC_scaffold_14	-	681491	682360	869	sind:105167339	CTD small phosphatase-like protein; K15731 carboxy-terminal domain RNA polymerase II polypeptide A small phosphatase [EC:3.1.3.16]	XP_011085316.1/7.02226e-159/CTD small phosphatase-like protein [Sesamum indicum]	Q9PTJ6/1e-41/CTDSL_CHICK CTD small phosphatase-like protein OS=Gallus gallus OX=9031 GN=NFI1 PE=2 SV=2	sind:105167339/1e-159/CTD small phosphatase-like protein; K15731 carboxy-terminal domain RNA polymerase II polypeptide A small phosphatase [EC:3.1.3.16]	SPAC2F7.02c/7e-41/---	A0A2G9GN50/7e-158/A0A2G9GN50_9LAMI TFIIF-interacting CTD phosphatase, including NLI-interacting factor OS=Handroanthus impetiginosus OX=429701 GN=CDL12_20756 PE=4 SV=1	PTHR12210/2.1E-63/--	molecular_function:GO:0004721//phosphoprotein phosphatase activity;GO:0016791//phosphatase activity;	Sch000004998	AT5G45700.1	47.653	95	1	261	7.38e-71	223	AT5G45700.1	AT5G45700.1 | Haloacid dehalogenase-like hydrolase (HAD) superfamily protein | Chr5:18537378-18538196 FORWARD LENGTH=272 | 201606
PDCB5	Sch000005812	Sch000005812_PDCB5	0.0501397	0.182465	0.0169323	0.0791554	0.0172888	0.0634252	0.0652924	0.122192	0.199291	0.177532	6.2157	0.0965637	0.158065	0.197437	0.192989	0.0401649	0.0134113	0.641844	0.218555	Sch000005812	Sch000005812	protein_coding	Sch_consensus	HiC_scaffold_2	-	111982124	111983216	1092	bdi:100846251	glucan endo-1,3-beta-glucosidase 4; K19892 glucan endo-1,3-beta-glucosidase 4 [EC:3.2.1.39]	XP_011100221.1/1.90373e-60/PLASMODESMATA CALLOSE-BINDING PROTEIN 5 [Sesamum indicum]	Q9M2K6/1e-48/PDCB5_ARATH PLASMODESMATA CALLOSE-BINDING PROTEIN 5 OS=Arabidopsis thaliana OX=3702 GN=PDCB5 PE=2 SV=2	bdi:100846251/8e-27/glucan endo-1,3-beta-glucosidase 4; K19892 glucan endo-1,3-beta-glucosidase 4 [EC:3.2.1.39]	NA	A0A2G9G403/8e-59/A0A2G9G403_9LAMI Uncharacterized protein OS=Handroanthus impetiginosus OX=429701 GN=CDL12_27455 PE=4 SV=1	SM00768/2.1E-40/--	NA	Sch000005812	AT3G58100.1	52.857	77	12	150	7.32e-48	157	AT3G58100.1	AT3G58100.1 | plasmodesmata callose-binding protein 5 | Chr3:21515397-21516329 REVERSE LENGTH=180 | 201606
AT1G66250	Sch000009244	Sch000009244_AT1G66250	0.00871358	0.0489851	0.0135883	0.0266093	0.0133461	0.00612831	0.0509362	0.0738269	0.0259037	0.0336355	0.339604	0.0330346	0.0135279	0.030346	0.0292412	0.0166852	0.0493357	0.163843	0.0265849	Sch000009244	Sch000009244	protein_coding	Sch_consensus	HiC_scaffold_2	+	78300154	78304064	3910	sind:105176360	glucan endo-1,3-beta-glucosidase 2 isoform X1; K19891 glucan endo-1,3-beta-glucosidase 1/2/3 [EC:3.2.1.39]	XP_020554290.1/0/glucan endo-1,3-beta-glucosidase 2 isoform X2 [Sesamum indicum]	Q9C7U5/0.0/E132_ARATH Glucan endo-1,3-beta-glucosidase 2 OS=Arabidopsis thaliana OX=3702 GN=At1g66250 PE=2 SV=2	sind:105176360/0.0/glucan endo-1,3-beta-glucosidase 2 isoform X1; K19891 glucan endo-1,3-beta-glucosidase 1/2/3 [EC:3.2.1.39]	NA	A0A2G9H141/0.0/A0A2G9H141_9LAMI Glucan endo-1,3-beta-D-glucosidase OS=Handroanthus impetiginosus OX=429701 GN=CDL12_16153 PE=3 SV=1	PF00332/2.1E-84/Glycosyl hydrolases family 17	biological_process:GO:0005975//carbohydrate metabolic process;cellular_component:GO:0016021//integral component of membrane;molecular_function:GO:0004553//hydrolase activity, hydrolyzing O-glycosyl compounds;	Sch000009244	AT1G66250.1	71.941	94	26	498	0	719	AT1G66250.1	AT1G66250.1 | O-Glycosyl hydrolases family 17 protein | Chr1:24693063-24695416 FORWARD LENGTH=505 | 201606
[truncated: 4 more columns]
