# Supplementary material for: Single-cell transcriptome of Nepeta tenuifolia leaves reveal differentiation trajectories in glandular trichomes
Source: Front Plant Sci. 2022 Oct 19;13:988594. doi: 10.3389/fpls.2022.988594 (PMC9627484; doi:10.3389/fpls.2022.988594)
Supplement: Supplementary file 5 [file Table_5.xlsx]

## Sheet: Overview
Table S5. GO enrichment analysis of all clusters.
Genes selected by Log FC ≥ 0.25,q <0.01

## Sheet: cluster0
#Term	Database	ID	Input number	Background number	All input number	All background number	Input frequency	Background frequency	P-Value	Corrected P-Value	input_gene	Hyperlink_change
oxidoreductase activity	Molecular Function	GO:0016491	11	938	29	8286	0.37931	0.113203	0.000185163	0.0279596	K00059,fabG,Sch000019138|K15746,crtZ,Sch000021745|K00430,E1.11.1.7,Sch000012327|-,-,Sch000010789|-,-,Sch000019972|K00422,E1.10.3.1,Sch000001289|K00430,E1.11.1.7,Sch000014461|-,-,Sch000022342|K13407,CYP94A1,Sch000027231|K00423,E1.10.3.3,Sch000009737|K13260,CYP81E1_7,Sch000020009	http://amigo.geneontology.org/amigo/term/GO:0016491
transferase activity, transferring hexosyl groups	Molecular Function	GO:0016758	5	206	29	8286	0.172414	0.0248612	0.000660413	0.0498612	-,-,Sch000021047|-,-,Sch000004414|K13496,UGT73C,Sch000006469|-,-,Sch000020515|-,-,Sch000020183	http://amigo.geneontology.org/amigo/term/GO:0016758
heme binding	Molecular Function	GO:0020037	6	347	29	8286	0.206897	0.0418779	0.00108232	0.0544768	K00430,E1.11.1.7,Sch000014461|K00430,E1.11.1.7,Sch000012327|-,-,Sch000022342|-,-,Sch000010789|K13407,CYP94A1,Sch000027231|K13260,CYP81E1_7,Sch000020009	http://amigo.geneontology.org/amigo/term/GO:0020037
transferase activity, transferring glycosyl groups	Molecular Function	GO:0016757	5	249	29	8286	0.172414	0.0300507	0.00154784	0.0584308	-,-,Sch000021047|-,-,Sch000004414|K13496,UGT73C,Sch000006469|-,-,Sch000020515|-,-,Sch000020183	http://amigo.geneontology.org/amigo/term/GO:0016757
tetrapyrrole binding	Molecular Function	GO:0046906	6	409	29	8286	0.206897	0.0493604	0.00251314	0.0712514	K00430,E1.11.1.7,Sch000014461|K00430,E1.11.1.7,Sch000012327|-,-,Sch000022342|-,-,Sch000010789|K13407,CYP94A1,Sch000027231|K13260,CYP81E1_7,Sch000020009	http://amigo.geneontology.org/amigo/term/GO:0046906
metal ion binding	Molecular Function	GO:0046872	11	1332	29	8286	0.37931	0.160753	0.00370747	0.0712514	K15746,crtZ,Sch000021745|K00430,E1.11.1.7,Sch000012327|-,-,Sch000010789|K16274,AIP2,Sch000021533|-,-,Sch000019972|K00422,E1.10.3.1,Sch000001289|K00430,E1.11.1.7,Sch000014461|-,-,Sch000022342|K13407,CYP94A1,Sch000027231|K00423,E1.10.3.3,Sch000009737|K13260,CYP81E1_7,Sch000020009	http://amigo.geneontology.org/amigo/term/GO:0046872
cation binding	Molecular Function	GO:0043169	11	1335	29	8286	0.37931	0.161115	0.00377491	0.0712514	K15746,crtZ,Sch000021745|K00430,E1.11.1.7,Sch000012327|-,-,Sch000010789|K16274,AIP2,Sch000021533|-,-,Sch000019972|K00422,E1.10.3.1,Sch000001289|K00430,E1.11.1.7,Sch000014461|-,-,Sch000022342|K13407,CYP94A1,Sch000027231|K00423,E1.10.3.3,Sch000009737|K13260,CYP81E1_7,Sch000020009	http://amigo.geneontology.org/amigo/term/GO:0043169
iron ion binding	Molecular Function	GO:0005506	5	326	29	8286	0.172414	0.0393435	0.00498325	0.0836079	K15746,crtZ,Sch000021745|-,-,Sch000022342|-,-,Sch000010789|K13407,CYP94A1,Sch000027231|K13260,CYP81E1_7,Sch000020009	http://amigo.geneontology.org/amigo/term/GO:0005506
hydrogen peroxide catabolic process	Biological Process	GO:0042744	2	36	29	8286	0.0689655	0.00434468	0.00692209	0.0879315	K00430,E1.11.1.7,Sch000014461|K00430,E1.11.1.7,Sch000012327	http://amigo.geneontology.org/amigo/term/GO:0042744
oxidoreductase activity, oxidizing metal ions	Molecular Function	GO:0016722	1	2	29	8286	0.0344828	0.000241371	0.00698793	0.0879315	K00423,E1.10.3.3,Sch000009737	http://amigo.geneontology.org/amigo/term/GO:0016722
3-oxoacyl-[acyl-carrier-protein] reductase (NADPH) activity	Molecular Function	GO:0004316	1	2	29	8286	0.0344828	0.000241371	0.00698793	0.0879315	K00059,fabG,Sch000019138	http://amigo.geneontology.org/amigo/term/GO:0004316
hydrogen peroxide metabolic process	Biological Process	GO:0042743	2	39	29	8286	0.0689655	0.00470673	0.00808908	0.0939578	K00430,E1.11.1.7,Sch000014461|K00430,E1.11.1.7,Sch000012327	http://amigo.geneontology.org/amigo/term/GO:0042743
reactive oxygen species metabolic process	Biological Process	GO:0072593	2	42	29	8286	0.0689655	0.00506879	0.00933835	0.100721	K00430,E1.11.1.7,Sch000014461|K00430,E1.11.1.7,Sch000012327	http://amigo.geneontology.org/amigo/term/GO:0072593
fatty acid synthase activity	Molecular Function	GO:0004312	1	3	29	8286	0.0344828	0.000362056	0.0104642	0.10534	K00059,fabG,Sch000019138	http://amigo.geneontology.org/amigo/term/GO:0004312
catechol oxidase activity	Molecular Function	GO:0004097	1	4	29	8286	0.0344828	0.000482742	0.0139287	0.120196	K00422,E1.10.3.1,Sch000001289	http://amigo.geneontology.org/amigo/term/GO:0004097
peroxidase activity	Molecular Function	GO:0004601	2	53	29	8286	0.0689655	0.00639633	0.0145953	0.120196	K00430,E1.11.1.7,Sch000014461|K00430,E1.11.1.7,Sch000012327	http://amigo.geneontology.org/amigo/term/GO:0004601
transition metal ion binding	Molecular Function	GO:0046914	7	770	29	8286	0.241379	0.0929278	0.0147543	0.120196	K15746,crtZ,Sch000021745|-,-,Sch000022342|-,-,Sch000010789|K13407,CYP94A1,Sch000027231|K16274,AIP2,Sch000021533|K00423,E1.10.3.3,Sch000009737|K13260,CYP81E1_7,Sch000020009	http://amigo.geneontology.org/amigo/term/GO:0046914
oxidoreductase activity, acting on peroxide as acceptor	Molecular Function	GO:0016684	2	54	29	8286	0.0689655	0.00651702	0.015124	0.120196	K00430,E1.11.1.7,Sch000014461|K00430,E1.11.1.7,Sch000012327	http://amigo.geneontology.org/amigo/term/GO:0016684
molecular_function	Molecular Function	GO:0003674	28	6706	29	8286	0.965517	0.809317	0.0168232	0.121124	-,-,Sch000024186|K00059,fabG,Sch000019138|K15746,crtZ,Sch000021745|K00430,E1.11.1.7,Sch000012327|-,-,Sch000010789|K16274,AIP2,Sch000021533|K13496,UGT73C,Sch000006469|-,-,Sch000020515|-,-,Sch000020183|-,-,Sch000019972|K09422,MYBP,Sch000010435|K00422,E1.10.3.1,Sch000001289|K15283,SLC35E1,Sch000000230|-,-,Sch000022342|K13407,CYP94A1,Sch000027231|K00423,E1.10.3.3,Sch000009737|-,-,Sch000002866|-,-,Sch…	http://amigo.geneontology.org/amigo/term/GO:0003674
catalytic activity	Molecular Function	GO:0003824	20	3951	29	8286	0.689655	0.476828	0.016845	0.121124	K00059,fabG,Sch000019138|K15746,crtZ,Sch000021745|K00430,E1.11.1.7,Sch000012327|-,-,Sch000010789|K13496,UGT73C,Sch000006469|-,-,Sch000020515|-,-,Sch000020183|-,-,Sch000019972|K00422,E1.10.3.1,Sch000001289|-,-,Sch000022342|K13407,CYP94A1,Sch000027231|K00423,E1.10.3.3,Sch000009737|-,-,Sch000011185|-,-,Sch000013908|K13260,CYP81E1_7,Sch000020009|-,-,Sch000021047|-,-,Sch000026400|K00430,E1.11.1.7,Sch0…	http://amigo.geneontology.org/amigo/term/GO:0003824
response to oxidative stress	Biological Process	GO:0006979	2	59	29	8286	0.0689655	0.00712044	0.0178896	0.122788	K00430,E1.11.1.7,Sch000014461|K00430,E1.11.1.7,Sch000012327	http://amigo.geneontology.org/amigo/term/GO:0006979
antioxidant activity	Molecular Function	GO:0016209	2	65	29	8286	0.0689655	0.00784456	0.0214689	0.140948	K00430,E1.11.1.7,Sch000014461|K00430,E1.11.1.7,Sch000012327	http://amigo.geneontology.org/amigo/term/GO:0016209
oxidoreductase activity, acting on paired donors, with incorporation or reduction of molecular oxygen	Molecular Function	GO:0016705	4	315	29	8286	0.137931	0.0380159	0.0229869	0.144626	-,-,Sch000022342|-,-,Sch000010789|K13407,CYP94A1,Sch000027231|K13260,CYP81E1_7,Sch000020009	http://amigo.geneontology.org/amigo/term/GO:0016705
response to wounding	Biological Process	GO:0009611	1	7	29	8286	0.0344828	0.000844798	0.0242521	0.146483	-,-,Sch000024186	http://amigo.geneontology.org/amigo/term/GO:0009611
extracellular region	Cellular Component	GO:0005576	3	192	29	8286	0.103448	0.0231716	0.0287596	0.167027	K00430,E1.11.1.7,Sch000014461|K00430,E1.11.1.7,Sch000012327|K00423,E1.10.3.3,Sch000009737	http://amigo.geneontology.org/amigo/term/GO:0005576
serine-type endopeptidase inhibitor activity	Molecular Function	GO:0004867	1	10	29	8286	0.0344828	0.00120685	0.0344711	0.192783	-,-,Sch000024186	http://amigo.geneontology.org/amigo/term/GO:0004867
peptidase regulator activity	Molecular Function	GO:0061134	1	14	29	8286	0.0344828	0.0016896	0.0479359	0.233494	-,-,Sch000024186	http://amigo.geneontology.org/amigo/term/GO:0061134
endopeptidase regulator activity	Molecular Function	GO:0061135	1	14	29	8286	0.0344828	0.0016896	0.0479359	0.233494	-,-,Sch000024186	http://amigo.geneontology.org/amigo/term/GO:0061135
peptidase inhibitor activity	Molecular Function	GO:0030414	1	14	29	8286	0.0344828	0.0016896	0.0479359	0.233494	-,-,Sch000024186	http://amigo.geneontology.org/amigo/term/GO:0030414
endopeptidase inhibitor activity	Molecular Function	GO:0004866	1	14	29	8286	0.0344828	0.0016896	0.0479359	0.233494	-,-,Sch000024186	http://amigo.geneontology.org/amigo/term/GO:0004866
polysaccharide binding	Molecular Function	GO:0030247	1	15	29	8286	0.0344828	0.00181028	0.0512736	0.234616	-,-,Sch000026400	http://amigo.geneontology.org/amigo/term/GO:0030247
pattern binding	Molecular Function	GO:0001871	1	15	29	8286	0.0344828	0.00181028	0.0512736	0.234616	-,-,Sch000026400	http://amigo.geneontology.org/amigo/term/GO:0001871
pigment biosynthetic process	Biological Process	GO:0046148	1	19	29	8286	0.0344828	0.00229302	0.064512	0.286509	K00422,E1.10.3.1,Sch000001289	http://amigo.geneontology.org/amigo/term/GO:0046148
pigment metabolic process	Biological Process	GO:0042440	1	21	29	8286	0.0344828	0.0025344	0.0710641	0.306591	K00422,E1.10.3.1,Sch000001289	http://amigo.geneontology.org/amigo/term/GO:0042440
single-organism catabolic process	Biological Process	GO:0044712	2	130	29	8286	0.0689655	0.0156891	0.0753302	0.315968	K00430,E1.11.1.7,Sch000014461|K00430,E1.11.1.7,Sch000012327	http://amigo.geneontology.org/amigo/term/GO:0044712
transferase activity	Molecular Function	GO:0016740	8	1349	29	8286	0.275862	0.162805	0.0865236	0.35311	K00059,fabG,Sch000019138|-,-,Sch000021047|K13496,UGT73C,Sch000006469|-,-,Sch000020515|-,-,Sch000020183|-,-,Sch000026400|-,-,Sch000004414|-,-,Sch000013908	http://amigo.geneontology.org/amigo/term/GO:0016740
oxidoreductase activity, acting on diphenols and related substances as donors, oxygen as acceptor	Molecular Function	GO:0016682	1	27	29	8286	0.0344828	0.00325851	0.0904557	0.359442	K00422,E1.10.3.1,Sch000001289	http://amigo.geneontology.org/amigo/term/GO:0016682
cellular catabolic process	Biological Process	GO:0044248	2	163	29	8286	0.0689655	0.0196717	0.110625	0.424153	K00430,E1.11.1.7,Sch000014461|K00430,E1.11.1.7,Sch000012327	http://amigo.geneontology.org/amigo/term/GO:0044248
oxidoreductase activity, acting on diphenols and related substances as donors	Molecular Function	GO:0016679	1	34	29	8286	0.0344828	0.00410331	0.112585	0.424153	K00422,E1.10.3.1,Sch000001289	http://amigo.geneontology.org/amigo/term/GO:0016679
DNA binding	Molecular Function	GO:0003677	5	748	29	8286	0.172414	0.0902727	0.115167	0.424153	-,-,Sch000021895|K09422,MYBP,Sch000000071|-,-,Sch000002866|K09286,EREBP,Sch000027664|K09422,MYBP,Sch000010435	http://amigo.geneontology.org/amigo/term/GO:0003677
copper ion binding	Molecular Function	GO:0005507	1	40	29	8286	0.0344828	0.00482742	0.131139	0.471477	K00423,E1.10.3.3,Sch000009737	http://amigo.geneontology.org/amigo/term/GO:0005507
sequence-specific DNA binding transcription factor activity	Molecular Function	GO:0003700	2	191	29	8286	0.0689655	0.0230509	0.143355	0.491968	-,-,Sch000021895|K09286,EREBP,Sch000027664	http://amigo.geneontology.org/amigo/term/GO:0003700
nucleic acid binding transcription factor activity	Molecular Function	GO:0001071	2	191	29	8286	0.0689655	0.0230509	0.143355	0.491968	-,-,Sch000021895|K09286,EREBP,Sch000027664	http://amigo.geneontology.org/amigo/term/GO:0001071
oxidoreductase activity, acting on the CH-OH group of donors, NAD or NADP as acceptor	Molecular Function	GO:0016616	1	46	29	8286	0.0344828	0.00555153	0.149318	0.501046	K00059,fabG,Sch000019138	http://amigo.geneontology.org/amigo/term/GO:0016616
binding	Molecular Function	GO:0005488	18	4223	29	8286	0.62069	0.509655	0.155743	0.511244	K15746,crtZ,Sch000021745|K00430,E1.11.1.7,Sch000012327|-,-,Sch000010789|K16274,AIP2,Sch000021533|-,-,Sch000019972|K09422,MYBP,Sch000010435|K00422,E1.10.3.1,Sch000001289|-,-,Sch000022342|K13407,CYP94A1,Sch000027231|K00423,E1.10.3.3,Sch000009737|-,-,Sch000002866|-,-,Sch000011185|K13260,CYP81E1_7,Sch000020009|-,-,Sch000026400|-,-,Sch000021895|K00430,E1.11.1.7,Sch000014461|K09422,MYBP,Sch000000071|K0…	http://amigo.geneontology.org/amigo/term/GO:0005488
fatty acid biosynthetic process	Biological Process	GO:0006633	1	59	29	8286	0.0344828	0.00712044	0.187455	0.602248	K15746,crtZ,Sch000021745	http://amigo.geneontology.org/amigo/term/GO:0006633
monocarboxylic acid biosynthetic process	Biological Process	GO:0072330	1	64	29	8286	0.0344828	0.00772387	0.201679	0.6215	K15746,crtZ,Sch000021745	http://amigo.geneontology.org/amigo/term/GO:0072330
enzyme inhibitor activity	Molecular Function	GO:0004857	1	64	29	8286	0.0344828	0.00772387	0.201679	0.6215	-,-,Sch000024186	http://amigo.geneontology.org/amigo/term/GO:0004857
fatty acid metabolic process	Biological Process	GO:0006631	1	66	29	8286	0.0344828	0.00796524	0.207301	0.626048	K15746,crtZ,Sch000021745	http://amigo.geneontology.org/amigo/term/GO:0006631
carbohydrate binding	Molecular Function	GO:0030246	1	70	29	8286	0.0344828	0.00844798	0.21843	0.646724	-,-,Sch000026400	http://amigo.geneontology.org/amigo/term/GO:0030246
catabolic process	Biological Process	GO:0009056	2	272	29	8286	0.0689655	0.0328265	0.246192	0.703498	K00430,E1.11.1.7,Sch000014461|K00430,E1.11.1.7,Sch000012327	http://amigo.geneontology.org/amigo/term/GO:0009056
metabolic process	Biological Process	GO:0008152	11	2526	29	8286	0.37931	0.304852	0.246923	0.703498	K15746,crtZ,Sch000021745|K00430,E1.11.1.7,Sch000012327|-,-,Sch000021047|K13496,UGT73C,Sch000006469|-,-,Sch000020515|-,-,Sch000020183|K00422,E1.10.3.1,Sch000001289|K00430,E1.11.1.7,Sch000014461|-,-,Sch000004414|K09286,EREBP,Sch000027664|-,-,Sch000025391	http://amigo.geneontology.org/amigo/term/GO:0008152
monooxygenase activity	Molecular Function	GO:0004497	2	289	29	8286	0.0689655	0.0348781	0.26848	0.750751	-,-,Sch000010789|K13260,CYP81E1_7,Sch000020009	http://amigo.geneontology.org/amigo/term/GO:0004497
enzyme regulator activity	Molecular Function	GO:0030234	1	97	29	8286	0.0344828	0.0117065	0.289703	0.795368	-,-,Sch000024186	http://amigo.geneontology.org/amigo/term/GO:0030234
monocarboxylic acid metabolic process	Biological Process	GO:0032787	1	101	29	8286	0.0344828	0.0121892	0.299714	0.800551	K15746,crtZ,Sch000021745	http://amigo.geneontology.org/amigo/term/GO:0032787
methyltransferase activity	Molecular Function	GO:0008168	1	102	29	8286	0.0344828	0.0123099	0.302195	0.800551	-,-,Sch000013908	http://amigo.geneontology.org/amigo/term/GO:0008168
transferase activity, transferring one-carbon groups	Molecular Function	GO:0016741	1	106	29	8286	0.0344828	0.0127927	0.312035	0.803639	-,-,Sch000013908	http://amigo.geneontology.org/amigo/term/GO:0016741
molecular function regulator	Molecular Function	GO:0098772	1	107	29	8286	0.0344828	0.0129133	0.314474	0.803639	-,-,Sch000024186	http://amigo.geneontology.org/amigo/term/GO:0098772
oxidoreductase activity, acting on CH-OH group of donors	Molecular Function	GO:0016614	1	109	29	8286	0.0344828	0.0131547	0.319327	0.803639	K00059,fabG,Sch000019138	http://amigo.geneontology.org/amigo/term/GO:0016614
organic acid biosynthetic process	Biological Process	GO:0016053	1	123	29	8286	0.0344828	0.0148443	0.352381	0.858218	K15746,crtZ,Sch000021745	http://amigo.geneontology.org/amigo/term/GO:0016053
carboxylic acid biosynthetic process	Biological Process	GO:0046394	1	123	29	8286	0.0344828	0.0148443	0.352381	0.858218	K15746,crtZ,Sch000021745	http://amigo.geneontology.org/amigo/term/GO:0046394
ion binding	Molecular Function	GO:0043167	12	3056	29	8286	0.413793	0.368815	0.372734	0.893379	K15746,crtZ,Sch000021745|K00430,E1.11.1.7,Sch000012327|-,-,Sch000010789|K16274,AIP2,Sch000021533|-,-,Sch000019972|-,-,Sch000026400|K00422,E1.10.3.1,Sch000001289|K00430,E1.11.1.7,Sch000014461|-,-,Sch000022342|K13407,CYP94A1,Sch000027231|K00423,E1.10.3.3,Sch000009737|K13260,CYP81E1_7,Sch000020009	http://amigo.geneontology.org/amigo/term/GO:0043167
lipid biosynthetic process	Biological Process	GO:0008610	1	149	29	8286	0.0344828	0.0179821	0.409702	0.941926	K15746,crtZ,Sch000021745	http://amigo.geneontology.org/amigo/term/GO:0008610
single-organism biosynthetic process	Biological Process	GO:0044711	2	402	29	8286	0.0689655	0.0485156	0.414258	0.941926	K00422,E1.10.3.1,Sch000001289|K15746,crtZ,Sch000021745	http://amigo.geneontology.org/amigo/term/GO:0044711
small molecule biosynthetic process	Biological Process	GO:0044283	1	153	29	8286	0.0344828	0.0184649	0.418073	0.941926	K15746,crtZ,Sch000021745	http://amigo.geneontology.org/amigo/term/GO:0044283
single-organism metabolic process	Biological Process	GO:0044710	4	939	29	8286	0.137931	0.113324	0.420402	0.941926	K00422,E1.10.3.1,Sch000001289|K15746,crtZ,Sch000021745|K00430,E1.11.1.7,Sch000014461|K00430,E1.11.1.7,Sch000012327	http://amigo.geneontology.org/amigo/term/GO:0044710
nucleic acid binding	Molecular Function	GO:0003676	5	1222	29	8286	0.172414	0.147478	0.429194	0.941926	-,-,Sch000021895|K09422,MYBP,Sch000000071|-,-,Sch000002866|K09286,EREBP,Sch000027664|K09422,MYBP,Sch000010435	http://amigo.geneontology.org/amigo/term/GO:0003676
sequence-specific DNA binding	Molecular Function	GO:0043565	1	159	29	8286	0.0344828	0.019189	0.430417	0.941926	-,-,Sch000021895	http://amigo.geneontology.org/amigo/term/GO:0043565
response to stress	Biological Process	GO:0006950	3	704	29	8286	0.103448	0.0849626	0.452363	0.975812	-,-,Sch000024186|K00430,E1.11.1.7,Sch000014461|K00430,E1.11.1.7,Sch000012327	http://amigo.geneontology.org/amigo/term/GO:0006950
cellular lipid metabolic process	Biological Process	GO:0044255	1	176	29	8286	0.0344828	0.0212406	0.464032	0.981203	K15746,crtZ,Sch000021745	http://amigo.geneontology.org/amigo/term/GO:0044255
transferase activity, transferring acyl groups other than amino-acyl groups	Molecular Function	GO:0016747	1	178	29	8286	0.0344828	0.021482	0.467858	0.981203	K00059,fabG,Sch000019138	http://amigo.geneontology.org/amigo/term/GO:0016747
coenzyme binding	Molecular Function	GO:0050662	1	189	29	8286	0.0344828	0.0228096	0.488437	0.999517	-,-,Sch000011185	http://amigo.geneontology.org/amigo/term/GO:0050662
transferase activity, transferring acyl groups	Molecular Function	GO:0016746	1	197	29	8286	0.0344828	0.023775	0.502918	0.999517	K00059,fabG,Sch000019138	http://amigo.geneontology.org/amigo/term/GO:0016746
heterocyclic compound binding	Molecular Function	GO:1901363	12	3318	29	8286	0.413793	0.400434	0.511937	0.999517	K00430,E1.11.1.7,Sch000012327|-,-,Sch000010789|-,-,Sch000026400|K09422,MYBP,Sch000010435|-,-,Sch000021895|K00430,E1.11.1.7,Sch000014461|-,-,Sch000022342|K13407,CYP94A1,Sch000027231|-,-,Sch000002866|K09422,MYBP,Sch000000071|K09286,EREBP,Sch000027664|K13260,CYP81E1_7,Sch000020009	http://amigo.geneontology.org/amigo/term/GO:1901363
organic cyclic compound binding	Molecular Function	GO:0097159	12	3319	29	8286	0.413793	0.400555	0.512471	0.999517	K00430,E1.11.1.7,Sch000012327|-,-,Sch000010789|-,-,Sch000026400|K09422,MYBP,Sch000010435|-,-,Sch000021895|K00430,E1.11.1.7,Sch000014461|-,-,Sch000022342|K13407,CYP94A1,Sch000027231|-,-,Sch000002866|K09422,MYBP,Sch000000071|K09286,EREBP,Sch000027664|K13260,CYP81E1_7,Sch000020009	http://amigo.geneontology.org/amigo/term/GO:0097159
lipid metabolic process	Biological Process	GO:0006629	1	232	29	8286	0.0344828	0.027999	0.561752	0.999517	K15746,crtZ,Sch000021745	http://amigo.geneontology.org/amigo/term/GO:0006629
cofactor binding	Molecular Function	GO:0048037	1	238	29	8286	0.0344828	0.0287231	0.571138	0.999517	-,-,Sch000011185	http://amigo.geneontology.org/amigo/term/GO:0048037
carboxylic acid metabolic process	Biological Process	GO:0019752	1	247	29	8286	0.0344828	0.0298093	0.584854	0.999517	K15746,crtZ,Sch000021745	http://amigo.geneontology.org/amigo/term/GO:0019752
oxoacid metabolic process	Biological Process	GO:0043436	1	252	29	8286	0.0344828	0.0304127	0.59229	0.999517	K15746,crtZ,Sch000021745	http://amigo.geneontology.org/amigo/term/GO:0043436
organic acid metabolic process	Biological Process	GO:0006082	1	252	29	8286	0.0344828	0.0304127	0.59229	0.999517	K15746,crtZ,Sch000021745	http://amigo.geneontology.org/amigo/term/GO:0006082
response to stimulus	Biological Process	GO:0050896	3	898	29	8286	0.103448	0.108376	0.622468	0.999517	-,-,Sch000024186|K00430,E1.11.1.7,Sch000014461|K00430,E1.11.1.7,Sch000012327	http://amigo.geneontology.org/amigo/term/GO:0050896
zinc ion binding	Molecular Function	GO:0008270	1	379	29	8286	0.0344828	0.0457398	0.743365	0.999517	K16274,AIP2,Sch000021533	http://amigo.geneontology.org/amigo/term/GO:0008270
biological_process	Biological Process	GO:0008150	12	3815	29	8286	0.413793	0.460415	0.754098	0.999517	-,-,Sch000024186|K15746,crtZ,Sch000021745|K00430,E1.11.1.7,Sch000012327|-,-,Sch000021047|K13496,UGT73C,Sch000006469|-,-,Sch000020515|-,-,Sch000020183|K00422,E1.10.3.1,Sch000001289|K00430,E1.11.1.7,Sch000014461|-,-,Sch000004414|K09286,EREBP,Sch000027664|-,-,Sch000025391	http://amigo.geneontology.org/amigo/term/GO:0008150
transporter activity	Molecular Function	GO:0005215	1	402	29	8286	0.0344828	0.0485156	0.76419	0.999517	K15283,SLC35E1,Sch000000230	http://amigo.geneontology.org/amigo/term/GO:0005215
nucleic acid-templated transcription	Biological Process	GO:0097659	1	417	29	8286	0.0344828	0.0503259	0.776883	0.999517	K09286,EREBP,Sch000027664	http://amigo.geneontology.org/amigo/term/GO:0097659
RNA biosynthetic process	Biological Process	GO:0032774	1	417	29	8286	0.0344828	0.0503259	0.776883	0.999517	K09286,EREBP,Sch000027664	http://amigo.geneontology.org/amigo/term/GO:0032774
transcription, DNA-templated	Biological Process	GO:0006351	1	417	29	8286	0.0344828	0.0503259	0.776883	0.999517	K09286,EREBP,Sch000027664	http://amigo.geneontology.org/amigo/term/GO:0006351
small molecule metabolic process	Biological Process	GO:0044281	1	427	29	8286	0.0344828	0.0515327	0.784975	0.999517	K15746,crtZ,Sch000021745	http://amigo.geneontology.org/amigo/term/GO:0044281
biosynthetic process	Biological Process	GO:0009058	3	1161	29	8286	0.103448	0.140116	0.793295	0.999517	K00422,E1.10.3.1,Sch000001289|K15746,crtZ,Sch000021745|K09286,EREBP,Sch000027664	http://amigo.geneontology.org/amigo/term/GO:0009058
single-organism process	Biological Process	GO:0044699	4	1537	29	8286	0.137931	0.185494	0.813327	0.999517	K00422,E1.10.3.1,Sch000001289|K15746,crtZ,Sch000021745|K00430,E1.11.1.7,Sch000014461|K00430,E1.11.1.7,Sch000012327	http://amigo.geneontology.org/amigo/term/GO:0044699
protein kinase activity	Molecular Function	GO:0004672	1	488	29	8286	0.0344828	0.0588945	0.828535	0.999517	-,-,Sch000026400	http://amigo.geneontology.org/amigo/term/GO:0004672
nucleobase-containing compound biosynthetic process	Biological Process	GO:0034654	1	495	29	8286	0.0344828	0.0597393	0.832951	0.999517	K09286,EREBP,Sch000027664	http://amigo.geneontology.org/amigo/term/GO:0034654
integral component of membrane	Cellular Component	GO:0016021	6	2251	29	8286	0.206897	0.271663	0.840165	0.999517	-,-,Sch000003078|K15283,SLC35E1,Sch000000230|K15746,crtZ,Sch000021745|-,-,Sch000022342|K13260,CYP81E1_7,Sch000020009|-,-,Sch000026400	http://amigo.geneontology.org/amigo/term/GO:0016021
single-organism cellular process	Biological Process	GO:0044763	3	1263	29	8286	0.103448	0.152426	0.840612	0.999517	K15746,crtZ,Sch000021745|K00430,E1.11.1.7,Sch000014461|K00430,E1.11.1.7,Sch000012327	http://amigo.geneontology.org/amigo/term/GO:0044763
intrinsic component of membrane	Cellular Component	GO:0031224	6	2257	29	8286	0.206897	0.272387	0.842237	0.999517	-,-,Sch000003078|K15283,SLC35E1,Sch000000230|K15746,crtZ,Sch000021745|-,-,Sch000022342|K13260,CYP81E1_7,Sch000020009|-,-,Sch000026400	http://amigo.geneontology.org/amigo/term/GO:0031224
cellular nitrogen compound biosynthetic process	Biological Process	GO:0044271	1	543	29	8286	0.0344828	0.0655322	0.860405	0.999517	K09286,EREBP,Sch000027664	http://amigo.geneontology.org/amigo/term/GO:0044271
aromatic compound biosynthetic process	Biological Process	GO:0019438	1	544	29	8286	0.0344828	0.0656529	0.860928	0.999517	K09286,EREBP,Sch000027664	http://amigo.geneontology.org/amigo/term/GO:0019438
heterocycle biosynthetic process	Biological Process	GO:0018130	1	551	29	8286	0.0344828	0.0664977	0.864535	0.999517	K09286,EREBP,Sch000027664	http://amigo.geneontology.org/amigo/term/GO:0018130
phosphotransferase activity, alcohol group as acceptor	Molecular Function	GO:0016773	1	552	29	8286	0.0344828	0.0666184	0.865043	0.999517	-,-,Sch000026400	http://amigo.geneontology.org/amigo/term/GO:0016773
membrane part	Cellular Component	GO:0044425	6	2337	29	8286	0.206897	0.282042	0.867986	0.999517	-,-,Sch000003078|K15283,SLC35E1,Sch000000230|K15746,crtZ,Sch000021745|-,-,Sch000022342|K13260,CYP81E1_7,Sch000020009|-,-,Sch000026400	http://amigo.geneontology.org/amigo/term/GO:0044425
nucleus	Cellular Component	GO:0005634	1	564	29	8286	0.0344828	0.0680666	0.870996	0.999517	K09286,EREBP,Sch000027664	http://amigo.geneontology.org/amigo/term/GO:0005634
RNA metabolic process	Biological Process	GO:0016070	1	572	29	8286	0.0344828	0.0690321	0.874823	0.999517	K09286,EREBP,Sch000027664	http://amigo.geneontology.org/amigo/term/GO:0016070
organic cyclic compound biosynthetic process	Biological Process	GO:1901362	1	574	29	8286	0.0344828	0.0692735	0.875762	0.999517	K09286,EREBP,Sch000027664	http://amigo.geneontology.org/amigo/term/GO:1901362
kinase activity	Molecular Function	GO:0016301	1	586	29	8286	0.0344828	0.0707217	0.881258	0.999517	-,-,Sch000026400	http://amigo.geneontology.org/amigo/term/GO:0016301
membrane	Cellular Component	GO:0016020	6	2421	29	8286	0.206897	0.29218	0.891446	0.999517	-,-,Sch000003078|K15283,SLC35E1,Sch000000230|K15746,crtZ,Sch000021745|-,-,Sch000022342|K13260,CYP81E1_7,Sch000020009|-,-,Sch000026400	http://amigo.geneontology.org/amigo/term/GO:0016020
cellular biosynthetic process	Biological Process	GO:0044249	2	1076	29	8286	0.0689655	0.129858	0.906057	0.999517	K15746,crtZ,Sch000021745|K09286,EREBP,Sch000027664	http://amigo.geneontology.org/amigo/term/GO:0044249
organic substance biosynthetic process	Biological Process	GO:1901576	2	1102	29	8286	0.0689655	0.132995	0.913501	0.999517	K15746,crtZ,Sch000021745|K09286,EREBP,Sch000027664	http://amigo.geneontology.org/amigo/term/GO:1901576
transferase activity, transferring phosphorus-containing groups	Molecular Function	GO:0016772	1	676	29	8286	0.0344828	0.0815834	0.915617	0.999517	-,-,Sch000026400	http://amigo.geneontology.org/amigo/term/GO:0016772
cellular metabolic process	Biological Process	GO:0044237	4	1858	29	8286	0.137931	0.224234	0.916951	0.999517	K15746,crtZ,Sch000021745|K00430,E1.11.1.7,Sch000014461|K00430,E1.11.1.7,Sch000012327|K09286,EREBP,Sch000027664	http://amigo.geneontology.org/amigo/term/GO:0044237
nucleic acid metabolic process	Biological Process	GO:0090304	1	735	29	8286	0.0344828	0.0887038	0.932695	0.999517	K09286,EREBP,Sch000027664	http://amigo.geneontology.org/amigo/term/GO:0090304
cellular macromolecule biosynthetic process	Biological Process	GO:0034645	1	735	29	8286	0.0344828	0.0887038	0.932695	0.999517	K09286,EREBP,Sch000027664	http://amigo.geneontology.org/amigo/term/GO:0034645
macromolecule biosynthetic process	Biological Process	GO:0009059	1	741	29	8286	0.0344828	0.089428	0.934231	0.999517	K09286,EREBP,Sch000027664	http://amigo.geneontology.org/amigo/term/GO:0009059
gene expression	Biological Process	GO:0010467	1	745	29	8286	0.0344828	0.0899107	0.935237	0.999517	K09286,EREBP,Sch000027664	http://amigo.geneontology.org/amigo/term/GO:0010467
cellular_component	Cellular Component	GO:0005575	10	3918	29	8286	0.344828	0.472846	0.943103	0.999517	-,-,Sch000003078|K15746,crtZ,Sch000021745|K00430,E1.11.1.7,Sch000012327|-,-,Sch000026400|K15283,SLC35E1,Sch000000230|K00430,E1.11.1.7,Sch000014461|-,-,Sch000022342|K00423,E1.10.3.3,Sch000009737|K09286,EREBP,Sch000027664|K13260,CYP81E1_7,Sch000020009	http://amigo.geneontology.org/amigo/term/GO:0005575
nucleobase-containing compound metabolic process	Biological Process	GO:0006139	1	859	29	8286	0.0344828	0.103669	0.958398	0.999517	K09286,EREBP,Sch000027664	http://amigo.geneontology.org/amigo/term/GO:0006139
heterocycle metabolic process	Biological Process	GO:0046483	1	920	29	8286	0.0344828	0.111031	0.967262	0.999517	K09286,EREBP,Sch000027664	http://amigo.geneontology.org/amigo/term/GO:0046483
cellular nitrogen compound metabolic process	Biological Process	GO:0034641	1	937	29	8286	0.0344828	0.113082	0.969388	0.999517	K09286,EREBP,Sch000027664	http://amigo.geneontology.org/amigo/term/GO:0034641
cellular aromatic compound metabolic process	Biological Process	GO:0006725	1	940	29	8286	0.0344828	0.113444	0.969749	0.999517	K09286,EREBP,Sch000027664	http://amigo.geneontology.org/amigo/term/GO:0006725
organic cyclic compound metabolic process	Biological Process	GO:1901360	1	965	29	8286	0.0344828	0.116462	0.972601	0.999517	K09286,EREBP,Sch000027664	http://amigo.geneontology.org/amigo/term/GO:1901360
ATP binding	Molecular Function	GO:0005524	1	989	29	8286	0.0344828	0.119358	0.975095	0.999517	-,-,Sch000026400	http://amigo.geneontology.org/amigo/term/GO:0005524
nitrogen compound metabolic process	Biological Process	GO:0006807	1	1038	29	8286	0.0344828	0.125272	0.979523	0.999517	K09286,EREBP,Sch000027664	http://amigo.geneontology.org/amigo/term/GO:0006807
intracellular membrane-bounded organelle	Cellular Component	GO:0043231	1	1062	29	8286	0.0344828	0.128168	0.981404	0.999517	K09286,EREBP,Sch000027664	http://amigo.geneontology.org/amigo/term/GO:0043231
membrane-bounded organelle	Cellular Component	GO:0043227	1	1063	29	8286	0.0344828	0.128289	0.981479	0.999517	K09286,EREBP,Sch000027664	http://amigo.geneontology.org/amigo/term/GO:0043227
purine ribonucleoside triphosphate binding	Molecular Function	GO:0035639	1	1100	29	8286	0.0344828	0.132754	0.984046	0.999517	-,-,Sch000026400	http://amigo.geneontology.org/amigo/term/GO:0035639
cellular process	Biological Process	GO:0009987	4	2433	29	8286	0.137931	0.293628	0.985652	0.999517	K15746,crtZ,Sch000021745|K00430,E1.11.1.7,Sch000014461|K00430,E1.11.1.7,Sch000012327|K09286,EREBP,Sch000027664	http://amigo.geneontology.org/amigo/term/GO:0009987
cellular macromolecule metabolic process	Biological Process	GO:0044260	1	1229	29	8286	0.0344828	0.148322	0.990575	0.999517	K09286,EREBP,Sch000027664	http://amigo.geneontology.org/amigo/term/GO:0044260
intracellular organelle	Cellular Component	GO:0043229	1	1278	29	8286	0.0344828	0.154236	0.992303	0.999517	K09286,EREBP,Sch000027664	http://amigo.geneontology.org/amigo/term/GO:0043229
organelle	Cellular Component	GO:0043226	1	1279	29	8286	0.0344828	0.154357	0.992335	0.999517	K09286,EREBP,Sch000027664	http://amigo.geneontology.org/amigo/term/GO:0043226
hydrolase activity	Molecular Function	GO:0016787	1	1297	29	8286	0.0344828	0.156529	0.992887	0.999517	-,-,Sch000025391	http://amigo.geneontology.org/amigo/term/GO:0016787
macromolecule metabolic process	Biological Process	GO:0043170	1	1317	29	8286	0.0344828	0.158943	0.993455	0.999517	K09286,EREBP,Sch000027664	http://amigo.geneontology.org/amigo/term/GO:0043170
primary metabolic process	Biological Process	GO:0044238	2	1963	29	8286	0.0689655	0.236906	0.996109	0.999517	K15746,crtZ,Sch000021745|K09286,EREBP,Sch000027664	http://amigo.geneontology.org/amigo/term/GO:0044238
adenyl ribonucleotide binding	Molecular Function	GO:0032559	1	1495	29	8286	0.0344828	0.180425	0.996914	0.999517	-,-,Sch000026400	http://amigo.geneontology.org/amigo/term/GO:0032559
adenyl nucleotide binding	Molecular Function	GO:0030554	1	1495	29	8286	0.0344828	0.180425	0.996914	0.999517	-,-,Sch000026400	http://amigo.geneontology.org/amigo/term/GO:0030554
intracellular part	Cellular Component	GO:0044424	1	1546	29	8286	0.0344828	0.18658	0.997521	0.999517	K09286,EREBP,Sch000027664	http://amigo.geneontology.org/amigo/term/GO:0044424
organic substance metabolic process	Biological Process	GO:0071704	2	2100	29	8286	0.0689655	0.25344	0.997768	0.999517	K15746,crtZ,Sch000021745|K09286,EREBP,Sch000027664	http://amigo.geneontology.org/amigo/term/GO:0071704
purine nucleotide binding	Molecular Function	GO:0017076	1	1606	29	8286	0.0344828	0.193821	0.998088	0.999517	-,-,Sch000026400	http://amigo.geneontology.org/amigo/term/GO:0017076
purine ribonucleotide binding	Molecular Function	GO:0032555	1	1606	29	8286	0.0344828	0.193821	0.998088	0.999517	-,-,Sch000026400	http://amigo.geneontology.org/amigo/term/GO:0032555
purine ribonucleoside binding	Molecular Function	GO:0032550	1	1606	29	8286	0.0344828	0.193821	0.998088	0.999517	-,-,Sch000026400	http://amigo.geneontology.org/amigo/term/GO:0032550
purine nucleoside binding	Molecular Function	GO:0001883	1	1606	29	8286	0.0344828	0.193821	0.998088	0.999517	-,-,Sch000026400	http://amigo.geneontology.org/amigo/term/GO:0001883
ribonucleotide binding	Molecular Function	GO:0032553	1	1622	29	8286	0.0344828	0.195752	0.998217	0.999517	-,-,Sch000026400	http://amigo.geneontology.org/amigo/term/GO:0032553
nucleoside binding	Molecular Function	GO:0001882	1	1624	29	8286	0.0344828	0.195993	0.998233	0.999517	-,-,Sch000026400	http://amigo.geneontology.org/amigo/term/GO:0001882
ribonucleoside binding	Molecular Function	GO:0032549	1	1624	29	8286	0.0344828	0.195993	0.998233	0.999517	-,-,Sch000026400	http://amigo.geneontology.org/amigo/term/GO:0032549
carbohydrate derivative binding	Molecular Function	GO:0097367	1	1642	29	8286	0.0344828	0.198166	0.998366	0.999517	-,-,Sch000026400	http://amigo.geneontology.org/amigo/term/GO:0097367
intracellular	Cellular Component	GO:0005622	1	1681	29	8286	0.0344828	0.202872	0.998623	0.999517	K09286,EREBP,Sch000027664	http://amigo.geneontology.org/amigo/term/GO:0005622
anion binding	Molecular Function	GO:0043168	1	1810	29	8286	0.0344828	0.218441	0.999224	0.999517	-,-,Sch000026400	http://amigo.geneontology.org/amigo/term/GO:0043168
cell part	Cellular Component	GO:0044464	1	1828	29	8286	0.0344828	0.220613	0.999284	0.999517	K09286,EREBP,Sch000027664	http://amigo.geneontology.org/amigo/term/GO:0044464
nucleotide binding	Molecular Function	GO:0000166	1	1866	29	8286	0.0344828	0.225199	0.999397	0.999517	-,-,Sch000026400	http://amigo.geneontology.org/amigo/term/GO:0000166
nucleoside phosphate binding	Molecular Function	GO:1901265	1	1866	29	8286	0.0344828	0.225199	0.999397	0.999517	-,-,Sch000026400	http://amigo.geneontology.org/amigo/term/GO:1901265
cell	Cellular Component	GO:0005623	1	1878	29	8286	0.0344828	0.226647	0.999429	0.999517	K09286,EREBP,Sch000027664	http://amigo.geneontology.org/amigo/term/GO:0005623
small molecule binding	Molecular Function	GO:0036094	1	1915	29	8286	0.0344828	0.231113	0.999517	0.999517	-,-,Sch000026400	http://amigo.geneontology.org/amigo/term/GO:0036094

## Sheet: cluster1
#Term	Database	ID	Input number	Background number	All input number	All background number	Input frequency	Background frequency	P-Value	Corrected P-Value	input_gene	Hyperlink_change
oxidoreductase activity, acting on CH or CH2 groups, with an iron-sulfur protein as acceptor	Molecular Function	GO:0052592	1	1	4	8286	0.25	0.000120685	0.000482742	0.0147236	K03526,gcpE,Sch000018212	http://amigo.geneontology.org/amigo/term/GO:0052592
4-hydroxy-3-methylbut-2-en-1-yl diphosphate synthase activity	Molecular Function	GO:0046429	1	1	4	8286	0.25	0.000120685	0.000482742	0.0147236	K03526,gcpE,Sch000018212	http://amigo.geneontology.org/amigo/term/GO:0046429
protochlorophyllide reductase activity	Molecular Function	GO:0016630	1	2	4	8286	0.25	0.000241371	0.000965309	0.019628	K00218,por,Sch000008874	http://amigo.geneontology.org/amigo/term/GO:0016630
oxidoreductase activity, acting on CH or CH2 groups	Molecular Function	GO:0016725	1	8	4	8286	0.25	0.000965484	0.00385704	0.0529283	K03526,gcpE,Sch000018212	http://amigo.geneontology.org/amigo/term/GO:0016725
oxidoreductase activity, acting on the CH-CH group of donors, NAD or NADP as acceptor	Molecular Function	GO:0016628	1	9	4	8286	0.25	0.00108617	0.00433839	0.0529283	K00218,por,Sch000008874	http://amigo.geneontology.org/amigo/term/GO:0016628
terpenoid biosynthetic process	Biological Process	GO:0016114	1	22	4	8286	0.25	0.00265508	0.01058	0.0921972	K03526,gcpE,Sch000018212	http://amigo.geneontology.org/amigo/term/GO:0016114
terpenoid metabolic process	Biological Process	GO:0006721	1	22	4	8286	0.25	0.00265508	0.01058	0.0921972	K03526,gcpE,Sch000018212	http://amigo.geneontology.org/amigo/term/GO:0006721
oxidoreductase activity, acting on the CH-CH group of donors	Molecular Function	GO:0016627	1	26	4	8286	0.25	0.00313782	0.0124946	0.0952713	K00218,por,Sch000008874	http://amigo.geneontology.org/amigo/term/GO:0016627
isoprenoid biosynthetic process	Biological Process	GO:0008299	1	53	4	8286	0.25	0.00639633	0.0253454	0.157496	K03526,gcpE,Sch000018212	http://amigo.geneontology.org/amigo/term/GO:0008299
isoprenoid metabolic process	Biological Process	GO:0006720	1	54	4	8286	0.25	0.00651702	0.025819	0.157496	K03526,gcpE,Sch000018212	http://amigo.geneontology.org/amigo/term/GO:0006720
oxidoreductase activity	Molecular Function	GO:0016491	2	938	4	8286	0.5	0.113203	0.0657341	0.355955	K03526,gcpE,Sch000018212|K00218,por,Sch000008874	http://amigo.geneontology.org/amigo/term/GO:0016491
lipid biosynthetic process	Biological Process	GO:0008610	1	149	4	8286	0.25	0.0179821	0.0700239	0.355955	K03526,gcpE,Sch000018212	http://amigo.geneontology.org/amigo/term/GO:0008610
cellular lipid metabolic process	Biological Process	GO:0044255	1	176	4	8286	0.25	0.0212406	0.0823082	0.386215	K03526,gcpE,Sch000018212	http://amigo.geneontology.org/amigo/term/GO:0044255
lipid metabolic process	Biological Process	GO:0006629	1	232	4	8286	0.25	0.027999	0.107398	0.46795	K03526,gcpE,Sch000018212	http://amigo.geneontology.org/amigo/term/GO:0006629
iron ion binding	Molecular Function	GO:0005506	1	326	4	8286	0.25	0.0393435	0.148353	0.603302	K03526,gcpE,Sch000018212	http://amigo.geneontology.org/amigo/term/GO:0005506
transporter activity	Molecular Function	GO:0005215	1	402	4	8286	0.25	0.0485156	0.180421	0.647394	K09873,TIP,Sch000027310	http://amigo.geneontology.org/amigo/term/GO:0005215
single-organism biosynthetic process	Biological Process	GO:0044711	1	402	4	8286	0.25	0.0485156	0.180421	0.647394	K03526,gcpE,Sch000018212	http://amigo.geneontology.org/amigo/term/GO:0044711
defense response	Biological Process	GO:0006952	1	493	4	8286	0.25	0.0594979	0.217618	0.715389	-,-,Sch000013967	http://amigo.geneontology.org/amigo/term/GO:0006952
ADP binding	Molecular Function	GO:0043531	1	506	4	8286	0.25	0.0610669	0.222826	0.715389	-,-,Sch000013967	http://amigo.geneontology.org/amigo/term/GO:0043531
response to stress	Biological Process	GO:0006950	1	704	4	8286	0.25	0.0849626	0.298987	0.803822	-,-,Sch000013967	http://amigo.geneontology.org/amigo/term/GO:0006950
transition metal ion binding	Molecular Function	GO:0046914	1	770	4	8286	0.25	0.0929278	0.323083	0.803822	K03526,gcpE,Sch000018212	http://amigo.geneontology.org/amigo/term/GO:0046914
response to stimulus	Biological Process	GO:0050896	1	898	4	8286	0.25	0.108376	0.36804	0.803822	-,-,Sch000013967	http://amigo.geneontology.org/amigo/term/GO:0050896
single-organism metabolic process	Biological Process	GO:0044710	1	939	4	8286	0.25	0.113324	0.381955	0.803822	K03526,gcpE,Sch000018212	http://amigo.geneontology.org/amigo/term/GO:0044710
cellular biosynthetic process	Biological Process	GO:0044249	1	1076	4	8286	0.25	0.129858	0.426789	0.803822	K03526,gcpE,Sch000018212	http://amigo.geneontology.org/amigo/term/GO:0044249
molecular_function	Molecular Function	GO:0003674	4	6706	4	8286	1	0.809317	0.428944	0.803822	K03526,gcpE,Sch000018212|-,-,Sch000013967|K09873,TIP,Sch000027310|K00218,por,Sch000008874	http://amigo.geneontology.org/amigo/term/GO:0003674
organic substance biosynthetic process	Biological Process	GO:1901576	1	1102	4	8286	0.25	0.132995	0.435014	0.803822	K03526,gcpE,Sch000018212	http://amigo.geneontology.org/amigo/term/GO:1901576
biosynthetic process	Biological Process	GO:0009058	1	1161	4	8286	0.25	0.140116	0.453351	0.803822	K03526,gcpE,Sch000018212	http://amigo.geneontology.org/amigo/term/GO:0009058
ion binding	Molecular Function	GO:0043167	2	3056	4	8286	0.5	0.368815	0.470323	0.803822	K03526,gcpE,Sch000018212|-,-,Sch000013967	http://amigo.geneontology.org/amigo/term/GO:0043167
single-organism cellular process	Biological Process	GO:0044763	1	1263	4	8286	0.25	0.152426	0.483994	0.803822	K03526,gcpE,Sch000018212	http://amigo.geneontology.org/amigo/term/GO:0044763
metal ion binding	Molecular Function	GO:0046872	1	1332	4	8286	0.25	0.160753	0.50398	0.803822	K03526,gcpE,Sch000018212	http://amigo.geneontology.org/amigo/term/GO:0046872
cation binding	Molecular Function	GO:0043169	1	1335	4	8286	0.25	0.161115	0.504836	0.803822	K03526,gcpE,Sch000018212	http://amigo.geneontology.org/amigo/term/GO:0043169
adenyl nucleotide binding	Molecular Function	GO:0030554	1	1495	4	8286	0.25	0.180425	0.548886	0.803822	-,-,Sch000013967	http://amigo.geneontology.org/amigo/term/GO:0030554
adenyl ribonucleotide binding	Molecular Function	GO:0032559	1	1495	4	8286	0.25	0.180425	0.548886	0.803822	-,-,Sch000013967	http://amigo.geneontology.org/amigo/term/GO:0032559
single-organism process	Biological Process	GO:0044699	1	1537	4	8286	0.25	0.185494	0.559946	0.803822	K03526,gcpE,Sch000018212	http://amigo.geneontology.org/amigo/term/GO:0044699
purine ribonucleoside binding	Molecular Function	GO:0032550	1	1606	4	8286	0.25	0.193821	0.577671	0.803822	-,-,Sch000013967	http://amigo.geneontology.org/amigo/term/GO:0032550
purine nucleotide binding	Molecular Function	GO:0017076	1	1606	4	8286	0.25	0.193821	0.577671	0.803822	-,-,Sch000013967	http://amigo.geneontology.org/amigo/term/GO:0017076
purine ribonucleotide binding	Molecular Function	GO:0032555	1	1606	4	8286	0.25	0.193821	0.577671	0.803822	-,-,Sch000013967	http://amigo.geneontology.org/amigo/term/GO:0032555
purine nucleoside binding	Molecular Function	GO:0001883	1	1606	4	8286	0.25	0.193821	0.577671	0.803822	-,-,Sch000013967	http://amigo.geneontology.org/amigo/term/GO:0001883
ribonucleotide binding	Molecular Function	GO:0032553	1	1622	4	8286	0.25	0.195752	0.581704	0.803822	-,-,Sch000013967	http://amigo.geneontology.org/amigo/term/GO:0032553
nucleoside binding	Molecular Function	GO:0001882	1	1624	4	8286	0.25	0.195993	0.582206	0.803822	-,-,Sch000013967	http://amigo.geneontology.org/amigo/term/GO:0001882
ribonucleoside binding	Molecular Function	GO:0032549	1	1624	4	8286	0.25	0.195993	0.582206	0.803822	-,-,Sch000013967	http://amigo.geneontology.org/amigo/term/GO:0032549
carbohydrate derivative binding	Molecular Function	GO:0097367	1	1642	4	8286	0.25	0.198166	0.586704	0.803822	-,-,Sch000013967	http://amigo.geneontology.org/amigo/term/GO:0097367
biological_process	Biological Process	GO:0008150	2	3815	4	8286	0.5	0.460415	0.625941	0.803822	K03526,gcpE,Sch000018212|-,-,Sch000013967	http://amigo.geneontology.org/amigo/term/GO:0008150
anion binding	Molecular Function	GO:0043168	1	1810	4	8286	0.25	0.218441	0.626956	0.803822	-,-,Sch000013967	http://amigo.geneontology.org/amigo/term/GO:0043168
cellular metabolic process	Biological Process	GO:0044237	1	1858	4	8286	0.25	0.224234	0.637896	0.803822	K03526,gcpE,Sch000018212	http://amigo.geneontology.org/amigo/term/GO:0044237
nucleoside phosphate binding	Molecular Function	GO:1901265	1	1866	4	8286	0.25	0.225199	0.639696	0.803822	-,-,Sch000013967	http://amigo.geneontology.org/amigo/term/GO:1901265
nucleotide binding	Molecular Function	GO:0000166	1	1866	4	8286	0.25	0.225199	0.639696	0.803822	-,-,Sch000013967	http://amigo.geneontology.org/amigo/term/GO:0000166
small molecule binding	Molecular Function	GO:0036094	1	1915	4	8286	0.25	0.231113	0.650573	0.803822	-,-,Sch000013967	http://amigo.geneontology.org/amigo/term/GO:0036094
catalytic activity	Molecular Function	GO:0003824	2	3951	4	8286	0.5	0.476828	0.652004	0.803822	K03526,gcpE,Sch000018212|K00218,por,Sch000008874	http://amigo.geneontology.org/amigo/term/GO:0003824
primary metabolic process	Biological Process	GO:0044238	1	1963	4	8286	0.25	0.236906	0.660988	0.803822	K03526,gcpE,Sch000018212	http://amigo.geneontology.org/amigo/term/GO:0044238
organic substance metabolic process	Biological Process	GO:0071704	1	2100	4	8286	0.25	0.25344	0.689435	0.803822	K03526,gcpE,Sch000018212	http://amigo.geneontology.org/amigo/term/GO:0071704
binding	Molecular Function	GO:0005488	2	4223	4	8286	0.5	0.509655	0.701888	0.803822	K03526,gcpE,Sch000018212|-,-,Sch000013967	http://amigo.geneontology.org/amigo/term/GO:0005488
integral component of membrane	Cellular Component	GO:0016021	1	2251	4	8286	0.25	0.271663	0.718673	0.803822	K09873,TIP,Sch000027310	http://amigo.geneontology.org/amigo/term/GO:0016021
intrinsic component of membrane	Cellular Component	GO:0031224	1	2257	4	8286	0.25	0.272387	0.71979	0.803822	K09873,TIP,Sch000027310	http://amigo.geneontology.org/amigo/term/GO:0031224
membrane part	Cellular Component	GO:0044425	1	2337	4	8286	0.25	0.282042	0.734373	0.803822	K09873,TIP,Sch000027310	http://amigo.geneontology.org/amigo/term/GO:0044425
membrane	Cellular Component	GO:0016020	1	2421	4	8286	0.25	0.29218	0.749064	0.803822	K09873,TIP,Sch000027310	http://amigo.geneontology.org/amigo/term/GO:0016020
cellular process	Biological Process	GO:0009987	1	2433	4	8286	0.25	0.293628	0.751112	0.803822	K03526,gcpE,Sch000018212	http://amigo.geneontology.org/amigo/term/GO:0009987
metabolic process	Biological Process	GO:0008152	1	2526	4	8286	0.25	0.304852	0.766562	0.806211	K03526,gcpE,Sch000018212	http://amigo.geneontology.org/amigo/term/GO:0008152
heterocyclic compound binding	Molecular Function	GO:1901363	1	3318	4	8286	0.25	0.400434	0.870837	0.885457	-,-,Sch000013967	http://amigo.geneontology.org/amigo/term/GO:1901363
organic cyclic compound binding	Molecular Function	GO:0097159	1	3319	4	8286	0.25	0.400555	0.870941	0.885457	-,-,Sch000013967	http://amigo.geneontology.org/amigo/term/GO:0097159
cellular_component	Cellular Component	GO:0005575	1	3918	4	8286	0.25	0.472846	0.922826	0.922826	K09873,TIP,Sch000027310	http://amigo.geneontology.org/amigo/term/GO:0005575

## Sheet: cluster2
#Term	Database	ID	Input number	Background number	All input number	All background number	Input frequency	Background frequency	P-Value	Corrected P-Value	input_gene	Hyperlink_change
protochlorophyllide reductase activity	Molecular Function	GO:0016630	1	2	5	8286	0.2	0.000241371	0.00120656	0.03861	K00218,por,Sch000008874	http://amigo.geneontology.org/amigo/term/GO:0016630
oxidoreductase activity, acting on the CH-CH group of donors, NAD or NADP as acceptor	Molecular Function	GO:0016628	1	9	5	8286	0.2	0.00108617	0.00542037	0.0834332	K00218,por,Sch000008874	http://amigo.geneontology.org/amigo/term/GO:0016628
N,N-dimethylaniline monooxygenase activity	Molecular Function	GO:0004499	1	13	5	8286	0.2	0.00156891	0.00782186	0.0834332	-,-,Sch000012169	http://amigo.geneontology.org/amigo/term/GO:0004499
oxidoreductase activity, acting on paired donors, with incorporation or reduction of molecular oxygen, NAD(P)H as one donor, and incorporation of one atom of oxygen	Molecular Function	GO:0016709	1	23	5	8286	0.2	0.00277577	0.0138053	0.0998061	-,-,Sch000012169	http://amigo.geneontology.org/amigo/term/GO:0016709
oxidoreductase activity, acting on the CH-CH group of donors	Molecular Function	GO:0016627	1	26	5	8286	0.2	0.00313782	0.0155947	0.0998061	K00218,por,Sch000008874	http://amigo.geneontology.org/amigo/term/GO:0016627
NADP binding	Molecular Function	GO:0050661	1	32	5	8286	0.2	0.00386194	0.0191657	0.102217	-,-,Sch000012169	http://amigo.geneontology.org/amigo/term/GO:0050661
isomerase activity	Molecular Function	GO:0016853	1	82	5	8286	0.2	0.00989621	0.0485228	0.221819	K00099,dxr,Sch000006133	http://amigo.geneontology.org/amigo/term/GO:0016853
flavin adenine dinucleotide binding	Molecular Function	GO:0050660	1	98	5	8286	0.2	0.0118272	0.0577671	0.231069	-,-,Sch000012169	http://amigo.geneontology.org/amigo/term/GO:0050660
ligase activity	Molecular Function	GO:0016874	1	111	5	8286	0.2	0.0133961	0.0652251	0.231911	K01904,4CL,Sch000016091	http://amigo.geneontology.org/amigo/term/GO:0016874
oxidoreductase activity	Molecular Function	GO:0016491	2	938	5	8286	0.4	0.113203	0.101472	0.317054	-,-,Sch000012169|K00218,por,Sch000008874	http://amigo.geneontology.org/amigo/term/GO:0016491
coenzyme binding	Molecular Function	GO:0050662	1	189	5	8286	0.2	0.0228096	0.108987	0.317054	-,-,Sch000012169	http://amigo.geneontology.org/amigo/term/GO:0050662
cofactor binding	Molecular Function	GO:0048037	1	238	5	8286	0.2	0.0287231	0.13563	0.36168	-,-,Sch000012169	http://amigo.geneontology.org/amigo/term/GO:0048037
catalytic activity	Molecular Function	GO:0003824	4	3951	5	8286	0.8	0.476828	0.159802	0.371838	-,-,Sch000012169|K01904,4CL,Sch000016091|K00099,dxr,Sch000006133|K00218,por,Sch000008874	http://amigo.geneontology.org/amigo/term/GO:0003824
monooxygenase activity	Molecular Function	GO:0004497	1	289	5	8286	0.2	0.0348781	0.162679	0.371838	-,-,Sch000012169	http://amigo.geneontology.org/amigo/term/GO:0004497
oxidoreductase activity, acting on paired donors, with incorporation or reduction of molecular oxygen	Molecular Function	GO:0016705	1	315	5	8286	0.2	0.0380159	0.176206	0.375906	-,-,Sch000012169	http://amigo.geneontology.org/amigo/term/GO:0016705
transporter activity	Molecular Function	GO:0005215	1	402	5	8286	0.2	0.0485156	0.220203	0.440406	K09872,PIP,Sch000022541	http://amigo.geneontology.org/amigo/term/GO:0005215
molecular_function	Molecular Function	GO:0003674	5	6706	5	8286	1	0.809317	0.347112	0.653387	-,-,Sch000012169|K01904,4CL,Sch000016091|K00099,dxr,Sch000006133|K09872,PIP,Sch000022541|K00218,por,Sch000008874	http://amigo.geneontology.org/amigo/term/GO:0003674
anion binding	Molecular Function	GO:0043168	1	1810	5	8286	0.2	0.218441	0.708484	0.971688	-,-,Sch000012169	http://amigo.geneontology.org/amigo/term/GO:0043168
nucleoside phosphate binding	Molecular Function	GO:1901265	1	1866	5	8286	0.2	0.225199	0.720875	0.971688	-,-,Sch000012169	http://amigo.geneontology.org/amigo/term/GO:1901265
nucleotide binding	Molecular Function	GO:0000166	1	1866	5	8286	0.2	0.225199	0.720875	0.971688	-,-,Sch000012169	http://amigo.geneontology.org/amigo/term/GO:0000166
small molecule binding	Molecular Function	GO:0036094	1	1915	5	8286	0.2	0.231113	0.731369	0.971688	-,-,Sch000012169	http://amigo.geneontology.org/amigo/term/GO:0036094
integral component of membrane	Cellular Component	GO:0016021	1	2251	5	8286	0.2	0.271663	0.795136	0.971688	K09872,PIP,Sch000022541	http://amigo.geneontology.org/amigo/term/GO:0016021
intrinsic component of membrane	Cellular Component	GO:0031224	1	2257	5	8286	0.2	0.272387	0.796152	0.971688	K09872,PIP,Sch000022541	http://amigo.geneontology.org/amigo/term/GO:0031224
membrane part	Cellular Component	GO:0044425	1	2337	5	8286	0.2	0.282042	0.809327	0.971688	K09872,PIP,Sch000022541	http://amigo.geneontology.org/amigo/term/GO:0044425
membrane	Cellular Component	GO:0016020	1	2421	5	8286	0.2	0.29218	0.822418	0.971688	K09872,PIP,Sch000022541	http://amigo.geneontology.org/amigo/term/GO:0016020
metabolic process	Biological Process	GO:0008152	1	2526	5	8286	0.2	0.304852	0.83776	0.971688	K01904,4CL,Sch000016091	http://amigo.geneontology.org/amigo/term/GO:0008152
ion binding	Molecular Function	GO:0043167	1	3056	5	8286	0.2	0.368815	0.89989	0.971688	-,-,Sch000012169	http://amigo.geneontology.org/amigo/term/GO:0043167
heterocyclic compound binding	Molecular Function	GO:1901363	1	3318	5	8286	0.2	0.400434	0.922584	0.971688	-,-,Sch000012169	http://amigo.geneontology.org/amigo/term/GO:1901363
organic cyclic compound binding	Molecular Function	GO:0097159	1	3319	5	8286	0.2	0.400555	0.922661	0.971688	-,-,Sch000012169	http://amigo.geneontology.org/amigo/term/GO:0097159
biological_process	Biological Process	GO:0008150	1	3815	5	8286	0.2	0.460415	0.954307	0.971688	K01904,4CL,Sch000016091	http://amigo.geneontology.org/amigo/term/GO:0008150
cellular_component	Cellular Component	GO:0005575	1	3918	5	8286	0.2	0.472846	0.959335	0.971688	K09872,PIP,Sch000022541	http://amigo.geneontology.org/amigo/term/GO:0005575
binding	Molecular Function	GO:0005488	1	4223	5	8286	0.2	0.509655	0.971688	0.971688	-,-,Sch000012169	http://amigo.geneontology.org/amigo/term/GO:0005488

## Sheet: cluster3
#Term	Database	ID	Input number	Background number	All input number	All background number	Input frequency	Background frequency	P-Value	Corrected P-Value	input_gene	Hyperlink_change
protochlorophyllide reductase activity	Molecular Function	GO:0016630	1	2	9	8286	0.111111	0.000241371	0.00217129	0.245356	K00218,por,Sch000008874	http://amigo.geneontology.org/amigo/term/GO:0016630
chitinase activity	Molecular Function	GO:0004568	1	6	9	8286	0.111111	0.000724113	0.0065013	0.28898	K01183,E3.2.1.14,Sch000003432	http://amigo.geneontology.org/amigo/term/GO:0004568
oxidoreductase activity, acting on the CH-CH group of donors, NAD or NADP as acceptor	Molecular Function	GO:0016628	1	9	9	8286	0.111111	0.00108617	0.00973784	0.28898	K00218,por,Sch000008874	http://amigo.geneontology.org/amigo/term/GO:0016628
sulfate transmembrane transporter activity	Molecular Function	GO:0015116	1	15	9	8286	0.111111	0.00181028	0.0161828	0.28898	K17471,SULTR3,Sch000014797	http://amigo.geneontology.org/amigo/term/GO:0015116
sulfur compound transmembrane transporter activity	Molecular Function	GO:1901682	1	15	9	8286	0.111111	0.00181028	0.0161828	0.28898	K17471,SULTR3,Sch000014797	http://amigo.geneontology.org/amigo/term/GO:1901682
secondary active sulfate transmembrane transporter activity	Molecular Function	GO:0008271	1	15	9	8286	0.111111	0.00181028	0.0161828	0.28898	K17471,SULTR3,Sch000014797	http://amigo.geneontology.org/amigo/term/GO:0008271
inorganic anion transmembrane transporter activity	Molecular Function	GO:0015103	1	17	9	8286	0.111111	0.00205165	0.0183228	0.28898	K17471,SULTR3,Sch000014797	http://amigo.geneontology.org/amigo/term/GO:0015103
plant-type cell wall organization	Biological Process	GO:0009664	1	19	9	8286	0.111111	0.00229302	0.0204587	0.28898	-,-,Sch000016082	http://amigo.geneontology.org/amigo/term/GO:0009664
plant-type cell wall organization or biogenesis	Biological Process	GO:0071669	1	23	9	8286	0.111111	0.00277577	0.0247181	0.31035	-,-,Sch000016082	http://amigo.geneontology.org/amigo/term/GO:0071669
oxidoreductase activity, acting on the CH-CH group of donors	Molecular Function	GO:0016627	1	26	9	8286	0.111111	0.00313782	0.0279018	0.315291	K00218,por,Sch000008874	http://amigo.geneontology.org/amigo/term/GO:0016627
anion transmembrane transporter activity	Molecular Function	GO:0008509	1	33	9	8286	0.111111	0.00398262	0.0352946	0.362572	K17471,SULTR3,Sch000014797	http://amigo.geneontology.org/amigo/term/GO:0008509
external encapsulating structure	Cellular Component	GO:0030312	1	79	9	8286	0.111111	0.00953415	0.0826451	0.683296	-,-,Sch000016082	http://amigo.geneontology.org/amigo/term/GO:0030312
cell wall	Cellular Component	GO:0005618	1	79	9	8286	0.111111	0.00953415	0.0826451	0.683296	-,-,Sch000016082	http://amigo.geneontology.org/amigo/term/GO:0005618
secondary active transmembrane transporter activity	Molecular Function	GO:0015291	1	81	9	8286	0.111111	0.00977552	0.0846561	0.683296	K17471,SULTR3,Sch000014797	http://amigo.geneontology.org/amigo/term/GO:0015291
cell part	Cellular Component	GO:0044464	4	1828	9	8286	0.444444	0.220613	0.115196	0.793806	K09286,EREBP,Sch000025292|-,-,Sch000014921|-,-,Sch000016082|K17471,SULTR3,Sch000014797	http://amigo.geneontology.org/amigo/term/GO:0044464
cell	Cellular Component	GO:0005623	4	1878	9	8286	0.444444	0.226647	0.124789	0.793806	K09286,EREBP,Sch000025292|-,-,Sch000014921|-,-,Sch000016082|K17471,SULTR3,Sch000014797	http://amigo.geneontology.org/amigo/term/GO:0005623
cell wall organization	Biological Process	GO:0071555	1	127	9	8286	0.111111	0.0153271	0.129841	0.793806	-,-,Sch000016082	http://amigo.geneontology.org/amigo/term/GO:0071555
external encapsulating structure organization	Biological Process	GO:0045229	1	130	9	8286	0.111111	0.0156891	0.132718	0.793806	-,-,Sch000016082	http://amigo.geneontology.org/amigo/term/GO:0045229
active transmembrane transporter activity	Molecular Function	GO:0022804	1	134	9	8286	0.111111	0.0161719	0.13654	0.793806	K17471,SULTR3,Sch000014797	http://amigo.geneontology.org/amigo/term/GO:0022804
cell wall organization or biogenesis	Biological Process	GO:0071554	1	140	9	8286	0.111111	0.016896	0.142246	0.793806	-,-,Sch000016082	http://amigo.geneontology.org/amigo/term/GO:0071554
ion transmembrane transporter activity	Molecular Function	GO:0015075	1	176	9	8286	0.111111	0.0212406	0.175782	0.793806	K17471,SULTR3,Sch000014797	http://amigo.geneontology.org/amigo/term/GO:0015075
cell periphery	Cellular Component	GO:0071944	1	185	9	8286	0.111111	0.0223268	0.183981	0.793806	-,-,Sch000016082	http://amigo.geneontology.org/amigo/term/GO:0071944
sequence-specific DNA binding transcription factor activity	Molecular Function	GO:0003700	1	191	9	8286	0.111111	0.0230509	0.189407	0.793806	K09286,EREBP,Sch000025292	http://amigo.geneontology.org/amigo/term/GO:0003700
nucleic acid binding transcription factor activity	Molecular Function	GO:0001071	1	191	9	8286	0.111111	0.0230509	0.189407	0.793806	K09286,EREBP,Sch000025292	http://amigo.geneontology.org/amigo/term/GO:0001071
extracellular region	Cellular Component	GO:0005576	1	192	9	8286	0.111111	0.0231716	0.190308	0.793806	-,-,Sch000016082	http://amigo.geneontology.org/amigo/term/GO:0005576
hydrolase activity, hydrolyzing O-glycosyl compounds	Molecular Function	GO:0004553	1	193	9	8286	0.111111	0.0232923	0.191209	0.793806	K01183,E3.2.1.14,Sch000003432	http://amigo.geneontology.org/amigo/term/GO:0004553
DNA binding	Molecular Function	GO:0003677	2	748	9	8286	0.222222	0.0902727	0.192023	0.793806	K09286,EREBP,Sch000025292|-,-,Sch000014212	http://amigo.geneontology.org/amigo/term/GO:0003677
hydrolase activity, acting on glycosyl bonds	Molecular Function	GO:0016798	1	201	9	8286	0.111111	0.0242578	0.198379	0.793806	K01183,E3.2.1.14,Sch000003432	http://amigo.geneontology.org/amigo/term/GO:0016798
chloroplast	Cellular Component	GO:0009507	1	207	9	8286	0.111111	0.0249819	0.20372	0.793806	K17471,SULTR3,Sch000014797	http://amigo.geneontology.org/amigo/term/GO:0009507
substrate-specific transmembrane transporter activity	Molecular Function	GO:0022891	1	215	9	8286	0.111111	0.0259474	0.210792	0.793983	K17471,SULTR3,Sch000014797	http://amigo.geneontology.org/amigo/term/GO:0022891
substrate-specific transporter activity	Molecular Function	GO:0022892	1	230	9	8286	0.111111	0.0277577	0.223901	0.799828	K17471,SULTR3,Sch000014797	http://amigo.geneontology.org/amigo/term/GO:0022892
plastid	Cellular Component	GO:0009536	1	233	9	8286	0.111111	0.0281197	0.2265	0.799828	K17471,SULTR3,Sch000014797	http://amigo.geneontology.org/amigo/term/GO:0009536
hydrolase activity, acting on ester bonds	Molecular Function	GO:0016788	1	250	9	8286	0.111111	0.0301714	0.24108	0.825515	-,-,Sch000003350	http://amigo.geneontology.org/amigo/term/GO:0016788
intracellular	Cellular Component	GO:0005622	3	1681	9	8286	0.333333	0.202872	0.269358	0.895221	K09286,EREBP,Sch000025292|-,-,Sch000014921|K17471,SULTR3,Sch000014797	http://amigo.geneontology.org/amigo/term/GO:0005622
transmembrane transporter activity	Molecular Function	GO:0022857	1	306	9	8286	0.111111	0.0369298	0.287394	0.91183	K17471,SULTR3,Sch000014797	http://amigo.geneontology.org/amigo/term/GO:0022857
cellular component organization	Biological Process	GO:0016043	1	351	9	8286	0.111111	0.0423606	0.322773	0.91183	-,-,Sch000016082	http://amigo.geneontology.org/amigo/term/GO:0016043
intracellular membrane-bounded organelle	Cellular Component	GO:0043231	2	1062	9	8286	0.222222	0.128168	0.323983	0.91183	K09286,EREBP,Sch000025292|K17471,SULTR3,Sch000014797	http://amigo.geneontology.org/amigo/term/GO:0043231
membrane-bounded organelle	Cellular Component	GO:0043227	2	1063	9	8286	0.222222	0.128289	0.324409	0.91183	K09286,EREBP,Sch000025292|K17471,SULTR3,Sch000014797	http://amigo.geneontology.org/amigo/term/GO:0043227
zinc ion binding	Molecular Function	GO:0008270	1	379	9	8286	0.111111	0.0457398	0.34399	0.91183	-,-,Sch000014921	http://amigo.geneontology.org/amigo/term/GO:0008270
cellular component organization or biogenesis	Biological Process	GO:0071840	1	396	9	8286	0.111111	0.0477915	0.356581	0.91183	-,-,Sch000016082	http://amigo.geneontology.org/amigo/term/GO:0071840
carbohydrate metabolic process	Biological Process	GO:0005975	1	397	9	8286	0.111111	0.0479121	0.357315	0.91183	K01183,E3.2.1.14,Sch000003432	http://amigo.geneontology.org/amigo/term/GO:0005975
transporter activity	Molecular Function	GO:0005215	1	402	9	8286	0.111111	0.0485156	0.360973	0.91183	K17471,SULTR3,Sch000014797	http://amigo.geneontology.org/amigo/term/GO:0005215
nucleic acid-templated transcription	Biological Process	GO:0097659	1	417	9	8286	0.111111	0.0503259	0.371838	0.91183	K09286,EREBP,Sch000025292	http://amigo.geneontology.org/amigo/term/GO:0097659
RNA biosynthetic process	Biological Process	GO:0032774	1	417	9	8286	0.111111	0.0503259	0.371838	0.91183	K09286,EREBP,Sch000025292	http://amigo.geneontology.org/amigo/term/GO:0032774
transcription, DNA-templated	Biological Process	GO:0006351	1	417	9	8286	0.111111	0.0503259	0.371838	0.91183	K09286,EREBP,Sch000025292	http://amigo.geneontology.org/amigo/term/GO:0006351
nucleic acid binding	Molecular Function	GO:0003676	2	1222	9	8286	0.222222	0.147478	0.391809	0.91183	K09286,EREBP,Sch000025292|-,-,Sch000014212	http://amigo.geneontology.org/amigo/term/GO:0003676
intracellular organelle	Cellular Component	GO:0043229	2	1278	9	8286	0.222222	0.154236	0.415185	0.91183	K09286,EREBP,Sch000025292|K17471,SULTR3,Sch000014797	http://amigo.geneontology.org/amigo/term/GO:0043229
organelle	Cellular Component	GO:0043226	2	1279	9	8286	0.222222	0.154357	0.4156	0.91183	K09286,EREBP,Sch000025292|K17471,SULTR3,Sch000014797	http://amigo.geneontology.org/amigo/term/GO:0043226
hydrolase activity	Molecular Function	GO:0016787	2	1297	9	8286	0.222222	0.156529	0.423054	0.91183	-,-,Sch000003350|K01183,E3.2.1.14,Sch000003432	http://amigo.geneontology.org/amigo/term/GO:0016787
defense response	Biological Process	GO:0006952	1	493	9	8286	0.111111	0.0594979	0.424403	0.91183	-,-,Sch000013967	http://amigo.geneontology.org/amigo/term/GO:0006952
nucleobase-containing compound biosynthetic process	Biological Process	GO:0034654	1	495	9	8286	0.111111	0.0597393	0.425732	0.91183	K09286,EREBP,Sch000025292	http://amigo.geneontology.org/amigo/term/GO:0034654
ADP binding	Molecular Function	GO:0043531	1	506	9	8286	0.111111	0.0610669	0.432992	0.91183	-,-,Sch000013967	http://amigo.geneontology.org/amigo/term/GO:0043531
cellular nitrogen compound biosynthetic process	Biological Process	GO:0044271	1	543	9	8286	0.111111	0.0655322	0.456817	0.91183	K09286,EREBP,Sch000025292	http://amigo.geneontology.org/amigo/term/GO:0044271
aromatic compound biosynthetic process	Biological Process	GO:0019438	1	544	9	8286	0.111111	0.0656529	0.457448	0.91183	K09286,EREBP,Sch000025292	http://amigo.geneontology.org/amigo/term/GO:0019438
heterocycle biosynthetic process	Biological Process	GO:0018130	1	551	9	8286	0.111111	0.0664977	0.461849	0.91183	K09286,EREBP,Sch000025292	http://amigo.geneontology.org/amigo/term/GO:0018130
molecular_function	Molecular Function	GO:0003674	8	6706	9	8286	0.888889	0.809317	0.464727	0.91183	K09286,EREBP,Sch000025292|-,-,Sch000003350|-,-,Sch000013967|-,-,Sch000014921|K01183,E3.2.1.14,Sch000003432|K00218,por,Sch000008874|-,-,Sch000014212|K17471,SULTR3,Sch000014797	http://amigo.geneontology.org/amigo/term/GO:0003674
nucleus	Cellular Component	GO:0005634	1	564	9	8286	0.111111	0.0680666	0.469939	0.91183	K09286,EREBP,Sch000025292	http://amigo.geneontology.org/amigo/term/GO:0005634
RNA metabolic process	Biological Process	GO:0016070	1	572	9	8286	0.111111	0.0690321	0.474863	0.91183	K09286,EREBP,Sch000025292	http://amigo.geneontology.org/amigo/term/GO:0016070
organic cyclic compound biosynthetic process	Biological Process	GO:1901362	1	574	9	8286	0.111111	0.0692735	0.476088	0.91183	K09286,EREBP,Sch000025292	http://amigo.geneontology.org/amigo/term/GO:1901362
intracellular part	Cellular Component	GO:0044424	2	1546	9	8286	0.222222	0.18658	0.522368	0.930916	K09286,EREBP,Sch000025292|K17471,SULTR3,Sch000014797	http://amigo.geneontology.org/amigo/term/GO:0044424
cytoplasmic part	Cellular Component	GO:0044444	1	699	9	8286	0.111111	0.0843592	0.547777	0.930916	K17471,SULTR3,Sch000014797	http://amigo.geneontology.org/amigo/term/GO:0044444
response to stress	Biological Process	GO:0006950	1	704	9	8286	0.111111	0.0849626	0.550454	0.930916	-,-,Sch000013967	http://amigo.geneontology.org/amigo/term/GO:0006950
nucleic acid metabolic process	Biological Process	GO:0090304	1	735	9	8286	0.111111	0.0887038	0.566737	0.930916	K09286,EREBP,Sch000025292	http://amigo.geneontology.org/amigo/term/GO:0090304
cellular macromolecule biosynthetic process	Biological Process	GO:0034645	1	735	9	8286	0.111111	0.0887038	0.566737	0.930916	K09286,EREBP,Sch000025292	http://amigo.geneontology.org/amigo/term/GO:0034645
macromolecule biosynthetic process	Biological Process	GO:0009059	1	741	9	8286	0.111111	0.089428	0.569827	0.930916	K09286,EREBP,Sch000025292	http://amigo.geneontology.org/amigo/term/GO:0009059
gene expression	Biological Process	GO:0010467	1	745	9	8286	0.111111	0.0899107	0.571876	0.930916	K09286,EREBP,Sch000025292	http://amigo.geneontology.org/amigo/term/GO:0010467
transition metal ion binding	Molecular Function	GO:0046914	1	770	9	8286	0.111111	0.0929278	0.584488	0.930916	-,-,Sch000014921	http://amigo.geneontology.org/amigo/term/GO:0046914
nucleobase-containing compound metabolic process	Biological Process	GO:0006139	1	859	9	8286	0.111111	0.103669	0.626752	0.930916	K09286,EREBP,Sch000025292	http://amigo.geneontology.org/amigo/term/GO:0006139
cytoplasm	Cellular Component	GO:0005737	1	863	9	8286	0.111111	0.104152	0.628558	0.930916	K17471,SULTR3,Sch000014797	http://amigo.geneontology.org/amigo/term/GO:0005737
response to stimulus	Biological Process	GO:0050896	1	898	9	8286	0.111111	0.108376	0.644034	0.930916	-,-,Sch000013967	http://amigo.geneontology.org/amigo/term/GO:0050896
heterocycle metabolic process	Biological Process	GO:0046483	1	920	9	8286	0.111111	0.111031	0.653466	0.930916	K09286,EREBP,Sch000025292	http://amigo.geneontology.org/amigo/term/GO:0046483
cellular nitrogen compound metabolic process	Biological Process	GO:0034641	1	937	9	8286	0.111111	0.113082	0.660602	0.930916	K09286,EREBP,Sch000025292	http://amigo.geneontology.org/amigo/term/GO:0034641
oxidoreductase activity	Molecular Function	GO:0016491	1	938	9	8286	0.111111	0.113203	0.661018	0.930916	K00218,por,Sch000008874	http://amigo.geneontology.org/amigo/term/GO:0016491
cellular aromatic compound metabolic process	Biological Process	GO:0006725	1	940	9	8286	0.111111	0.113444	0.661848	0.930916	K09286,EREBP,Sch000025292	http://amigo.geneontology.org/amigo/term/GO:0006725
biological_process	Biological Process	GO:0008150	4	3815	9	8286	0.444444	0.460415	0.662467	0.930916	K09286,EREBP,Sch000025292|-,-,Sch000016082|-,-,Sch000013967|K01183,E3.2.1.14,Sch000003432	http://amigo.geneontology.org/amigo/term/GO:0008150
primary metabolic process	Biological Process	GO:0044238	2	1963	9	8286	0.222222	0.236906	0.667241	0.930916	K09286,EREBP,Sch000025292|K01183,E3.2.1.14,Sch000003432	http://amigo.geneontology.org/amigo/term/GO:0044238
organic cyclic compound metabolic process	Biological Process	GO:1901360	1	965	9	8286	0.111111	0.116462	0.672071	0.930916	K09286,EREBP,Sch000025292	http://amigo.geneontology.org/amigo/term/GO:1901360
cellular_component	Cellular Component	GO:0005575	4	3918	9	8286	0.444444	0.472846	0.689951	0.930916	K09286,EREBP,Sch000025292|-,-,Sch000014921|-,-,Sch000016082|K17471,SULTR3,Sch000014797	http://amigo.geneontology.org/amigo/term/GO:0005575
nitrogen compound metabolic process	Biological Process	GO:0006807	1	1038	9	8286	0.111111	0.125272	0.700368	0.930916	K09286,EREBP,Sch000025292	http://amigo.geneontology.org/amigo/term/GO:0006807
organic substance metabolic process	Biological Process	GO:0071704	2	2100	9	8286	0.222222	0.25344	0.707996	0.930916	K09286,EREBP,Sch000025292|K01183,E3.2.1.14,Sch000003432	http://amigo.geneontology.org/amigo/term/GO:0071704
cellular biosynthetic process	Biological Process	GO:0044249	1	1076	9	8286	0.111111	0.129858	0.71422	0.930916	K09286,EREBP,Sch000025292	http://amigo.geneontology.org/amigo/term/GO:0044249
organic substance biosynthetic process	Biological Process	GO:1901576	1	1102	9	8286	0.111111	0.132995	0.723368	0.930916	K09286,EREBP,Sch000025292	http://amigo.geneontology.org/amigo/term/GO:1901576
biosynthetic process	Biological Process	GO:0009058	1	1161	9	8286	0.111111	0.140116	0.743166	0.930916	K09286,EREBP,Sch000025292	http://amigo.geneontology.org/amigo/term/GO:0009058
cellular macromolecule metabolic process	Biological Process	GO:0044260	1	1229	9	8286	0.111111	0.148322	0.764415	0.930916	K09286,EREBP,Sch000025292	http://amigo.geneontology.org/amigo/term/GO:0044260
binding	Molecular Function	GO:0005488	4	4223	9	8286	0.444444	0.509655	0.764853	0.930916	K09286,EREBP,Sch000025292|-,-,Sch000014921|-,-,Sch000013967|-,-,Sch000014212	http://amigo.geneontology.org/amigo/term/GO:0005488
heterocyclic compound binding	Molecular Function	GO:1901363	3	3318	9	8286	0.333333	0.400434	0.769166	0.930916	K09286,EREBP,Sch000025292|-,-,Sch000013967|-,-,Sch000014212	http://amigo.geneontology.org/amigo/term/GO:1901363
organic cyclic compound binding	Molecular Function	GO:0097159	3	3319	9	8286	0.333333	0.400555	0.769392	0.930916	K09286,EREBP,Sch000025292|-,-,Sch000013967|-,-,Sch000014212	http://amigo.geneontology.org/amigo/term/GO:0097159
macromolecule metabolic process	Biological Process	GO:0043170	1	1317	9	8286	0.111111	0.158943	0.789587	0.930916	K09286,EREBP,Sch000025292	http://amigo.geneontology.org/amigo/term/GO:0043170
membrane	Cellular Component	GO:0016020	2	2421	9	8286	0.222222	0.29218	0.789871	0.930916	-,-,Sch000016082|K17471,SULTR3,Sch000014797	http://amigo.geneontology.org/amigo/term/GO:0016020
cellular process	Biological Process	GO:0009987	2	2433	9	8286	0.222222	0.293628	0.79257	0.930916	K09286,EREBP,Sch000025292|-,-,Sch000016082	http://amigo.geneontology.org/amigo/term/GO:0009987
metal ion binding	Molecular Function	GO:0046872	1	1332	9	8286	0.111111	0.160753	0.79363	0.930916	-,-,Sch000014921	http://amigo.geneontology.org/amigo/term/GO:0046872
cation binding	Molecular Function	GO:0043169	1	1335	9	8286	0.111111	0.161115	0.794431	0.930916	-,-,Sch000014921	http://amigo.geneontology.org/amigo/term/GO:0043169
metabolic process	Biological Process	GO:0008152	2	2526	9	8286	0.222222	0.304852	0.812638	0.930916	K09286,EREBP,Sch000025292|K01183,E3.2.1.14,Sch000003432	http://amigo.geneontology.org/amigo/term/GO:0008152
adenyl nucleotide binding	Molecular Function	GO:0030554	1	1495	9	8286	0.111111	0.180425	0.83332	0.930916	-,-,Sch000013967	http://amigo.geneontology.org/amigo/term/GO:0030554
adenyl ribonucleotide binding	Molecular Function	GO:0032559	1	1495	9	8286	0.111111	0.180425	0.83332	0.930916	-,-,Sch000013967	http://amigo.geneontology.org/amigo/term/GO:0032559
purine ribonucleoside binding	Molecular Function	GO:0032550	1	1606	9	8286	0.111111	0.193821	0.856309	0.930916	-,-,Sch000013967	http://amigo.geneontology.org/amigo/term/GO:0032550
purine nucleotide binding	Molecular Function	GO:0017076	1	1606	9	8286	0.111111	0.193821	0.856309	0.930916	-,-,Sch000013967	http://amigo.geneontology.org/amigo/term/GO:0017076
purine ribonucleotide binding	Molecular Function	GO:0032555	1	1606	9	8286	0.111111	0.193821	0.856309	0.930916	-,-,Sch000013967	http://amigo.geneontology.org/amigo/term/GO:0032555
purine nucleoside binding	Molecular Function	GO:0001883	1	1606	9	8286	0.111111	0.193821	0.856309	0.930916	-,-,Sch000013967	http://amigo.geneontology.org/amigo/term/GO:0001883
ribonucleotide binding	Molecular Function	GO:0032553	1	1622	9	8286	0.111111	0.195752	0.859379	0.930916	-,-,Sch000013967	http://amigo.geneontology.org/amigo/term/GO:0032553
nucleoside binding	Molecular Function	GO:0001882	1	1624	9	8286	0.111111	0.195993	0.859758	0.930916	-,-,Sch000013967	http://amigo.geneontology.org/amigo/term/GO:0001882
ribonucleoside binding	Molecular Function	GO:0032549	1	1624	9	8286	0.111111	0.195993	0.859758	0.930916	-,-,Sch000013967	http://amigo.geneontology.org/amigo/term/GO:0032549
carbohydrate derivative binding	Molecular Function	GO:0097367	1	1642	9	8286	0.111111	0.198166	0.863134	0.930916	-,-,Sch000013967	http://amigo.geneontology.org/amigo/term/GO:0097367
catalytic activity	Molecular Function	GO:0003824	3	3951	9	8286	0.333333	0.476828	0.885298	0.930916	-,-,Sch000003350|K01183,E3.2.1.14,Sch000003432|K00218,por,Sch000008874	http://amigo.geneontology.org/amigo/term/GO:0003824
anion binding	Molecular Function	GO:0043168	1	1810	9	8286	0.111111	0.218441	0.891325	0.930916	-,-,Sch000013967	http://amigo.geneontology.org/amigo/term/GO:0043168
cellular metabolic process	Biological Process	GO:0044237	1	1858	9	8286	0.111111	0.224234	0.898367	0.930916	K09286,EREBP,Sch000025292	http://amigo.geneontology.org/amigo/term/GO:0044237
nucleotide binding	Molecular Function	GO:0000166	1	1866	9	8286	0.111111	0.225199	0.899501	0.930916	-,-,Sch000013967	http://amigo.geneontology.org/amigo/term/GO:0000166
nucleoside phosphate binding	Molecular Function	GO:1901265	1	1866	9	8286	0.111111	0.225199	0.899501	0.930916	-,-,Sch000013967	http://amigo.geneontology.org/amigo/term/GO:1901265
ion binding	Molecular Function	GO:0043167	2	3056	9	8286	0.222222	0.368815	0.900605	0.930916	-,-,Sch000014921|-,-,Sch000013967	http://amigo.geneontology.org/amigo/term/GO:0043167
small molecule binding	Molecular Function	GO:0036094	1	1915	9	8286	0.111111	0.231113	0.906201	0.930916	-,-,Sch000013967	http://amigo.geneontology.org/amigo/term/GO:0036094
integral component of membrane	Cellular Component	GO:0016021	1	2251	9	8286	0.111111	0.271663	0.942418	0.9494	K17471,SULTR3,Sch000014797	http://amigo.geneontology.org/amigo/term/GO:0016021
intrinsic component of membrane	Cellular Component	GO:0031224	1	2257	9	8286	0.111111	0.272387	0.942932	0.9494	K17471,SULTR3,Sch000014797	http://amigo.geneontology.org/amigo/term/GO:0031224
membrane part	Cellular Component	GO:0044425	1	2337	9	8286	0.111111	0.282042	0.9494	0.9494	K17471,SULTR3,Sch000014797	http://amigo.geneontology.org/amigo/term/GO:0044425

## Sheet: cluster4
#Term	Database	ID	Input number	Background number	All input number	All background number	Input frequency	Background frequency	P-Value	Corrected P-Value	input_gene	Hyperlink_change
transferase activity, transferring hexosyl groups	Molecular Function	GO:0016758	14	206	75	8286	0.186667	0.0248612	3.26765e-09	9.93366e-07	K23260,TOGT1,Sch000029039|-,-,Sch000021047|K13496,UGT73C,Sch000006469|-,-,Sch000021412|-,-,Sch000020183|-,-,Sch000020515|-,-,Sch000024311|K13495,CISZOG,Sch000014794|-,-,Sch000020429|-,-,Sch000004414|K13691,SGT1,Sch000014633|-,-,Sch000026378|-,-,Sch000026005|-,-,Sch000029114	http://amigo.geneontology.org/amigo/term/GO:0016758
transferase activity, transferring glycosyl groups	Molecular Function	GO:0016757	14	249	75	8286	0.186667	0.0300507	3.71723e-08	5.65018e-06	K23260,TOGT1,Sch000029039|-,-,Sch000021047|K13496,UGT73C,Sch000006469|-,-,Sch000021412|-,-,Sch000020183|-,-,Sch000020515|-,-,Sch000024311|K13495,CISZOG,Sch000014794|-,-,Sch000020429|-,-,Sch000004414|K13691,SGT1,Sch000014633|-,-,Sch000026378|-,-,Sch000026005|-,-,Sch000029114	http://amigo.geneontology.org/amigo/term/GO:0016757
toxin catabolic process	Biological Process	GO:0009407	2	2	75	8286	0.0266667	0.000241371	8.08454e-05	0.0049154	K00799,GST,Sch000006640|K00799,GST,Sch000007818	http://amigo.geneontology.org/amigo/term/GO:0009407
toxin metabolic process	Biological Process	GO:0009404	2	2	75	8286	0.0266667	0.000241371	8.08454e-05	0.0049154	K00799,GST,Sch000006640|K00799,GST,Sch000007818	http://amigo.geneontology.org/amigo/term/GO:0009404
secondary metabolite catabolic process	Biological Process	GO:0090487	2	2	75	8286	0.0266667	0.000241371	8.08454e-05	0.0049154	K00799,GST,Sch000006640|K00799,GST,Sch000007818	http://amigo.geneontology.org/amigo/term/GO:0090487
transferase activity	Molecular Function	GO:0016740	25	1349	75	8286	0.333333	0.162805	0.000208297	0.0105537	K01641,E2.3.3.10,Sch000025887|K00059,fabG,Sch000019138|K13496,UGT73C,Sch000006469|-,-,Sch000021412|-,-,Sch000020183|-,-,Sch000020515|-,-,Sch000020429|-,-,Sch000018499|-,-,Sch000014817|K00799,GST,Sch000006640|-,-,Sch000013908|-,-,Sch000026378|K23260,TOGT1,Sch000029039|-,-,Sch000021047|-,-,Sch000024311|K13495,CISZOG,Sch000014794|-,-,Sch000026400|-,-,Sch000011759|-,-,Sch000026672|-,-,Sch000004414|-,…	http://amigo.geneontology.org/amigo/term/GO:0016740
glutathione transferase activity	Molecular Function	GO:0004364	2	5	75	8286	0.0266667	0.000603427	0.000794299	0.0344952	K00799,GST,Sch000006640|K00799,GST,Sch000007818	http://amigo.geneontology.org/amigo/term/GO:0004364
oxidoreductase activity	Molecular Function	GO:0016491	18	938	75	8286	0.24	0.113203	0.00142318	0.0540806	K00059,fabG,Sch000019138|K00430,E1.11.1.7,Sch000012327|K00487,CYP73A,Sch000013051|-,-,Sch000010789|-,-,Sch000004278|K22395,K22395,Sch000003198|-,-,Sch000019972|K23232,10HGO,Sch000007573|K00422,E1.10.3.1,Sch000001289|K13407,CYP94A1,Sch000027231|-,-,Sch000022342|K22395,K22395,Sch000001133|-,-,Sch000010420|K00454,LOX2S,Sch000015059|K09754,CYP98A,Sch000028632|K03676,grxC,Sch000006880|-,-,Sch000010380…	http://amigo.geneontology.org/amigo/term/GO:0016491
response to wounding	Biological Process	GO:0009611	2	7	75	8286	0.0266667	0.000844798	0.00164853	0.0556837	-,-,Sch000029363|-,-,Sch000024186	http://amigo.geneontology.org/amigo/term/GO:0009611
oxidoreductase activity, acting on CH-OH group of donors	Molecular Function	GO:0016614	5	109	75	8286	0.0666667	0.0131547	0.00298623	0.0811659	K00059,fabG,Sch000019138|K22395,K22395,Sch000001133|-,-,Sch000004278|-,-,Sch000015457|K22395,K22395,Sch000003198	http://amigo.geneontology.org/amigo/term/GO:0016614
catalytic activity	Molecular Function	GO:0003824	48	3951	75	8286	0.64	0.476828	0.00312824	0.0811659	K01641,E2.3.3.10,Sch000025887|K00059,fabG,Sch000019138|K10525,AOC,Sch000009399|K00487,CYP73A,Sch000013051|-,-,Sch000010789|K22395,K22395,Sch000003198|-,-,Sch000021412|-,-,Sch000018499|-,-,Sch000014817|K00799,GST,Sch000006640|-,-,Sch000026378|-,-,Sch000023625|K22395,K22395,Sch000001133|-,-,Sch000010420|K00454,LOX2S,Sch000015059|K01193,INV,Sch000025608|-,-,Sch000015457|-,-,Sch000004414|-,-,Sch00001…	http://amigo.geneontology.org/amigo/term/GO:0003824
serine-type endopeptidase inhibitor activity	Molecular Function	GO:0004867	2	10	75	8286	0.0266667	0.00120685	0.00347091	0.0811659	-,-,Sch000029363|-,-,Sch000024186	http://amigo.geneontology.org/amigo/term/GO:0004867
glutathione metabolic process	Biological Process	GO:0006749	2	10	75	8286	0.0266667	0.00120685	0.00347091	0.0811659	K00799,GST,Sch000006640|K00799,GST,Sch000007818	http://amigo.geneontology.org/amigo/term/GO:0006749
peptidase inhibitor activity	Molecular Function	GO:0030414	2	14	75	8286	0.0266667	0.0016896	0.00685647	0.119636	-,-,Sch000029363|-,-,Sch000024186	http://amigo.geneontology.org/amigo/term/GO:0030414
endopeptidase inhibitor activity	Molecular Function	GO:0004866	2	14	75	8286	0.0266667	0.0016896	0.00685647	0.119636	-,-,Sch000029363|-,-,Sch000024186	http://amigo.geneontology.org/amigo/term/GO:0004866
peptidase regulator activity	Molecular Function	GO:0061134	2	14	75	8286	0.0266667	0.0016896	0.00685647	0.119636	-,-,Sch000029363|-,-,Sch000024186	http://amigo.geneontology.org/amigo/term/GO:0061134
endopeptidase regulator activity	Molecular Function	GO:0061135	2	14	75	8286	0.0266667	0.0016896	0.00685647	0.119636	-,-,Sch000029363|-,-,Sch000024186	http://amigo.geneontology.org/amigo/term/GO:0061135
peptide metabolic process	Biological Process	GO:0006518	2	16	75	8286	0.0266667	0.00193097	0.00893644	0.119636	K00799,GST,Sch000006640|K00799,GST,Sch000007818	http://amigo.geneontology.org/amigo/term/GO:0006518
superoxide dismutase copper chaperone activity	Molecular Function	GO:0016532	1	1	75	8286	0.0133333	0.000120685	0.00905141	0.119636	K04569,CCS,Sch000027081	http://amigo.geneontology.org/amigo/term/GO:0016532
quercetin 7-O-glucosyltransferase activity	Molecular Function	GO:0080044	1	1	75	8286	0.0133333	0.000120685	0.00905141	0.119636	-,-,Sch000020429	http://amigo.geneontology.org/amigo/term/GO:0080044
quercetin 3-O-glucosyltransferase activity	Molecular Function	GO:0080043	1	1	75	8286	0.0133333	0.000120685	0.00905141	0.119636	-,-,Sch000020429	http://amigo.geneontology.org/amigo/term/GO:0080043
hydroxymethylglutaryl-CoA synthase activity	Molecular Function	GO:0004421	1	1	75	8286	0.0133333	0.000120685	0.00905141	0.119636	K01641,E2.3.3.10,Sch000025887	http://amigo.geneontology.org/amigo/term/GO:0004421
heme binding	Molecular Function	GO:0020037	8	347	75	8286	0.106667	0.0418779	0.0127684	0.161734	K00430,E1.11.1.7,Sch000012327|-,-,Sch000010420|K00487,CYP73A,Sch000013051|-,-,Sch000010789|K09754,CYP98A,Sch000028632|-,-,Sch000010380|-,-,Sch000022342|K13407,CYP94A1,Sch000027231	http://amigo.geneontology.org/amigo/term/GO:0020037
cellular modified amino acid metabolic process	Biological Process	GO:0006575	2	20	75	8286	0.0266667	0.00241371	0.0138231	0.168089	K00799,GST,Sch000006640|K00799,GST,Sch000007818	http://amigo.geneontology.org/amigo/term/GO:0006575
3-oxoacyl-[acyl-carrier-protein] reductase (NADPH) activity	Molecular Function	GO:0004316	1	2	75	8286	0.0133333	0.000241371	0.018022	0.210719	K00059,fabG,Sch000019138	http://amigo.geneontology.org/amigo/term/GO:0004316
protein folding	Biological Process	GO:0006457	3	66	75	8286	0.04	0.00796524	0.02169	0.236731	K09510,DNAJB4,Sch000010327|-,-,Sch000012572|K04079,HSP90A,Sch000000130	http://amigo.geneontology.org/amigo/term/GO:0006457
transferase activity, transferring alkyl or aryl (other than methyl) groups	Molecular Function	GO:0016765	2	26	75	8286	0.0266667	0.00313782	0.0228344	0.236731	K00799,GST,Sch000006640|K00799,GST,Sch000007818	http://amigo.geneontology.org/amigo/term/GO:0016765
oxidoreductase activity, acting on paired donors, with incorporation or reduction of molecular oxygen	Molecular Function	GO:0016705	7	315	75	8286	0.0933333	0.0380159	0.0233908	0.236731	-,-,Sch000010380|-,-,Sch000010420|K13407,CYP94A1,Sch000027231|K00487,CYP73A,Sch000013051|-,-,Sch000010789|-,-,Sch000022342|K09754,CYP98A,Sch000028632	http://amigo.geneontology.org/amigo/term/GO:0016705
metallochaperone activity	Molecular Function	GO:0016530	1	3	75	8286	0.0133333	0.000362056	0.0269124	0.236731	K04569,CCS,Sch000027081	http://amigo.geneontology.org/amigo/term/GO:0016530
superoxide metabolic process	Biological Process	GO:0006801	1	3	75	8286	0.0133333	0.000362056	0.0269124	0.236731	K04569,CCS,Sch000027081	http://amigo.geneontology.org/amigo/term/GO:0006801
fatty acid synthase activity	Molecular Function	GO:0004312	1	3	75	8286	0.0133333	0.000362056	0.0269124	0.236731	K00059,fabG,Sch000019138	http://amigo.geneontology.org/amigo/term/GO:0004312
copper chaperone activity	Molecular Function	GO:0016531	1	3	75	8286	0.0133333	0.000362056	0.0269124	0.236731	K04569,CCS,Sch000027081	http://amigo.geneontology.org/amigo/term/GO:0016531
iron ion binding	Molecular Function	GO:0005506	7	326	75	8286	0.0933333	0.0393435	0.0275674	0.236731	-,-,Sch000010380|-,-,Sch000010420|K13407,CYP94A1,Sch000027231|K00487,CYP73A,Sch000013051|-,-,Sch000010789|-,-,Sch000022342|K09754,CYP98A,Sch000028632	http://amigo.geneontology.org/amigo/term/GO:0005506
coenzyme binding	Molecular Function	GO:0050662	5	189	75	8286	0.0666667	0.0228096	0.0279578	0.236731	K22395,K22395,Sch000001133|-,-,Sch000004278|-,-,Sch000015457|K22395,K22395,Sch000003198|-,-,Sch000011185	http://amigo.geneontology.org/amigo/term/GO:0050662
cellular amide metabolic process	Biological Process	GO:0043603	2	29	75	8286	0.0266667	0.00349988	0.0280339	0.236731	K00799,GST,Sch000006640|K00799,GST,Sch000007818	http://amigo.geneontology.org/amigo/term/GO:0043603
tetrapyrrole binding	Molecular Function	GO:0046906	8	409	75	8286	0.106667	0.0493604	0.0308504	0.253474	K00430,E1.11.1.7,Sch000012327|-,-,Sch000010420|K00487,CYP73A,Sch000013051|-,-,Sch000010789|K09754,CYP98A,Sch000028632|-,-,Sch000010380|-,-,Sch000022342|K13407,CYP94A1,Sch000027231	http://amigo.geneontology.org/amigo/term/GO:0046906
secondary metabolic process	Biological Process	GO:0019748	2	31	75	8286	0.0266667	0.00374125	0.0317385	0.253908	K00799,GST,Sch000006640|K00799,GST,Sch000007818	http://amigo.geneontology.org/amigo/term/GO:0019748
catechol oxidase activity	Molecular Function	GO:0004097	1	4	75	8286	0.0133333	0.000482742	0.0357234	0.275807	K00422,E1.10.3.1,Sch000001289	http://amigo.geneontology.org/amigo/term/GO:0004097
response to biotic stimulus	Biological Process	GO:0009607	2	34	75	8286	0.0266667	0.00410331	0.0376334	0.275807	-,-,Sch000023120|-,-,Sch000023324	http://amigo.geneontology.org/amigo/term/GO:0009607
malic enzyme activity	Molecular Function	GO:0004470	1	5	75	8286	0.0133333	0.000603427	0.0444557	0.275807	-,-,Sch000015457	http://amigo.geneontology.org/amigo/term/GO:0004470
flavonoid glucuronidation	Biological Process	GO:0052696	1	5	75	8286	0.0133333	0.000603427	0.0444557	0.275807	-,-,Sch000020429	http://amigo.geneontology.org/amigo/term/GO:0052696
transferase activity, transferring acyl groups, acyl groups converted into alkyl on transfer	Molecular Function	GO:0046912	1	5	75	8286	0.0133333	0.000603427	0.0444557	0.275807	K01641,E2.3.3.10,Sch000025887	http://amigo.geneontology.org/amigo/term/GO:0046912
malate dehydrogenase (decarboxylating) (NAD+) activity	Molecular Function	GO:0004471	1	5	75	8286	0.0133333	0.000603427	0.0444557	0.275807	-,-,Sch000015457	http://amigo.geneontology.org/amigo/term/GO:0004471
cellular glucuronidation	Biological Process	GO:0052695	1	5	75	8286	0.0133333	0.000603427	0.0444557	0.275807	-,-,Sch000020429	http://amigo.geneontology.org/amigo/term/GO:0052695
uronic acid metabolic process	Biological Process	GO:0006063	1	5	75	8286	0.0133333	0.000603427	0.0444557	0.275807	-,-,Sch000020429	http://amigo.geneontology.org/amigo/term/GO:0006063
sucrose alpha-glucosidase activity	Molecular Function	GO:0004575	1	5	75	8286	0.0133333	0.000603427	0.0444557	0.275807	K01193,INV,Sch000025608	http://amigo.geneontology.org/amigo/term/GO:0004575
beta-fructofuranosidase activity	Molecular Function	GO:0004564	1	5	75	8286	0.0133333	0.000603427	0.0444557	0.275807	K01193,INV,Sch000025608	http://amigo.geneontology.org/amigo/term/GO:0004564
glucuronate metabolic process	Biological Process	GO:0019585	1	5	75	8286	0.0133333	0.000603427	0.0444557	0.275807	-,-,Sch000020429	http://amigo.geneontology.org/amigo/term/GO:0019585
metabolic process	Biological Process	GO:0008152	30	2526	75	8286	0.4	0.304852	0.0496338	0.301774	K01641,E2.3.3.10,Sch000025887|K00430,E1.11.1.7,Sch000012327|K09510,DNAJB4,Sch000010327|-,-,Sch000012572|K13496,UGT73C,Sch000006469|-,-,Sch000021412|-,-,Sch000020183|-,-,Sch000020515|-,-,Sch000020429|K00422,E1.10.3.1,Sch000001289|K00799,GST,Sch000006640|-,-,Sch000026378|K23260,TOGT1,Sch000029039|-,-,Sch000004360|-,-,Sch000021047|K00454,LOX2S,Sch000015059|K04569,CCS,Sch000027081|-,-,Sch000024311|K1…	http://amigo.geneontology.org/amigo/term/GO:0008152
oxylipin metabolic process	Biological Process	GO:0031407	1	6	75	8286	0.0133333	0.000724113	0.05311	0.304631	K00454,LOX2S,Sch000015059	http://amigo.geneontology.org/amigo/term/GO:0031407
oxylipin biosynthetic process	Biological Process	GO:0031408	1	6	75	8286	0.0133333	0.000724113	0.05311	0.304631	K00454,LOX2S,Sch000015059	http://amigo.geneontology.org/amigo/term/GO:0031408
alpha-glucosidase activity	Molecular Function	GO:0090599	1	6	75	8286	0.0133333	0.000724113	0.05311	0.304631	K01193,INV,Sch000025608	http://amigo.geneontology.org/amigo/term/GO:0090599
reactive oxygen species metabolic process	Biological Process	GO:0072593	2	42	75	8286	0.0266667	0.00506879	0.0551607	0.310534	K00430,E1.11.1.7,Sch000012327|K04569,CCS,Sch000027081	http://amigo.geneontology.org/amigo/term/GO:0072593
enzyme regulator activity	Molecular Function	GO:0030234	3	97	75	8286	0.04	0.0117065	0.0573994	0.317262	-,-,Sch000029363|-,-,Sch000024186|K04569,CCS,Sch000027081	http://amigo.geneontology.org/amigo/term/GO:0030234
flavin adenine dinucleotide binding	Molecular Function	GO:0050660	3	98	75	8286	0.04	0.0118272	0.0588398	0.319416	K22395,K22395,Sch000001133|-,-,Sch000004278|K22395,K22395,Sch000003198	http://amigo.geneontology.org/amigo/term/GO:0050660
cofactor binding	Molecular Function	GO:0048037	5	238	75	8286	0.0666667	0.0287231	0.0639649	0.333917	K22395,K22395,Sch000001133|-,-,Sch000004278|-,-,Sch000015457|K22395,K22395,Sch000003198|-,-,Sch000011185	http://amigo.geneontology.org/amigo/term/GO:0048037
methyltransferase activity	Molecular Function	GO:0008168	3	102	75	8286	0.04	0.0123099	0.064771	0.333917	-,-,Sch000026672|-,-,Sch000013908|-,-,Sch000011759	http://amigo.geneontology.org/amigo/term/GO:0008168
oxidoreductase activity, acting on the CH-OH group of donors, NAD or NADP as acceptor	Molecular Function	GO:0016616	2	46	75	8286	0.0266667	0.00555153	0.0648063	0.333917	K00059,fabG,Sch000019138|-,-,Sch000015457	http://amigo.geneontology.org/amigo/term/GO:0016616
glucosidase activity	Molecular Function	GO:0015926	1	8	75	8286	0.0133333	0.000965484	0.0701871	0.350899	K01193,INV,Sch000025608	http://amigo.geneontology.org/amigo/term/GO:0015926
transferase activity, transferring one-carbon groups	Molecular Function	GO:0016741	3	106	75	8286	0.04	0.0127927	0.0709683	0.350899	-,-,Sch000026672|-,-,Sch000013908|-,-,Sch000011759	http://amigo.geneontology.org/amigo/term/GO:0016741
molecular function regulator	Molecular Function	GO:0098772	3	107	75	8286	0.04	0.0129133	0.0725582	0.350899	-,-,Sch000029363|-,-,Sch000024186|K04569,CCS,Sch000027081	http://amigo.geneontology.org/amigo/term/GO:0098772
molecular_function	Molecular Function	GO:0003674	66	6706	75	8286	0.88	0.809317	0.0727192	0.350899	K01641,E2.3.3.10,Sch000025887|-,-,Sch000024186|-,-,Sch000025227|K00487,CYP73A,Sch000013051|-,-,Sch000010789|K09422,MYBP,Sch000006010|-,-,Sch000021412|K15283,SLC35E1,Sch000000230|-,-,Sch000002866|-,-,Sch000023625|-,-,Sch000004360|-,-,Sch000015457|-,-,Sch000004414|K01897,ACSL,Sch000023698|K16274,AIP2,Sch000021533|K13496,UGT73C,Sch000006469|-,-,Sch000020183|-,-,Sch000020429|K13407,CYP94A1,Sch0000272…	http://amigo.geneontology.org/amigo/term/GO:0003674
malate dehydrogenase activity	Molecular Function	GO:0016615	1	9	75	8286	0.0133333	0.00108617	0.0786113	0.367659	-,-,Sch000015457	http://amigo.geneontology.org/amigo/term/GO:0016615
malate metabolic process	Biological Process	GO:0006108	1	9	75	8286	0.0133333	0.00108617	0.0786113	0.367659	-,-,Sch000015457	http://amigo.geneontology.org/amigo/term/GO:0006108
sulfur compound metabolic process	Biological Process	GO:0006790	2	52	75	8286	0.0266667	0.00627565	0.0802324	0.369555	K00799,GST,Sch000006640|K00799,GST,Sch000007818	http://amigo.geneontology.org/amigo/term/GO:0006790
metal ion binding	Molecular Function	GO:0046872	17	1332	75	8286	0.226667	0.160753	0.0843584	0.382761	-,-,Sch000025227|K00430,E1.11.1.7,Sch000012327|K00487,CYP73A,Sch000013051|-,-,Sch000010789|K16274,AIP2,Sch000021533|-,-,Sch000019972|K23232,10HGO,Sch000007573|K00422,E1.10.3.1,Sch000001289|K13407,CYP94A1,Sch000027231|-,-,Sch000022342|-,-,Sch000010420|K00454,LOX2S,Sch000015059|K09754,CYP98A,Sch000028632|K04569,CCS,Sch000027081|-,-,Sch000026653|-,-,Sch000010380|-,-,Sch000015457	http://amigo.geneontology.org/amigo/term/GO:0046872
cation binding	Molecular Function	GO:0043169	17	1335	75	8286	0.226667	0.161115	0.0857606	0.3834	-,-,Sch000025227|K00430,E1.11.1.7,Sch000012327|K00487,CYP73A,Sch000013051|-,-,Sch000010789|K16274,AIP2,Sch000021533|-,-,Sch000019972|K23232,10HGO,Sch000007573|K00422,E1.10.3.1,Sch000001289|K13407,CYP94A1,Sch000027231|-,-,Sch000022342|-,-,Sch000010420|K00454,LOX2S,Sch000015059|K09754,CYP98A,Sch000028632|K04569,CCS,Sch000027081|-,-,Sch000026653|-,-,Sch000010380|-,-,Sch000015457	http://amigo.geneontology.org/amigo/term/GO:0043169
enzyme activator activity	Molecular Function	GO:0008047	1	13	75	8286	0.0133333	0.00156891	0.111562	0.484873	K04569,CCS,Sch000027081	http://amigo.geneontology.org/amigo/term/GO:0008047
single-organism catabolic process	Biological Process	GO:0044712	3	130	75	8286	0.04	0.0156891	0.11328	0.484873	K00430,E1.11.1.7,Sch000012327|K00799,GST,Sch000006640|K00799,GST,Sch000007818	http://amigo.geneontology.org/amigo/term/GO:0044712
enzyme inhibitor activity	Molecular Function	GO:0004857	2	64	75	8286	0.0266667	0.00772387	0.11396	0.484873	-,-,Sch000029363|-,-,Sch000024186	http://amigo.geneontology.org/amigo/term/GO:0004857
nucleosome assembly	Biological Process	GO:0006334	1	14	75	8286	0.0133333	0.0016896	0.119616	0.484873	K11275,H1_5,Sch000000075	http://amigo.geneontology.org/amigo/term/GO:0006334
chromatin assembly	Biological Process	GO:0031497	1	14	75	8286	0.0133333	0.0016896	0.119616	0.484873	K11275,H1_5,Sch000000075	http://amigo.geneontology.org/amigo/term/GO:0031497
monooxygenase activity	Molecular Function	GO:0004497	5	289	75	8286	0.0666667	0.0348781	0.120371	0.484873	-,-,Sch000010380|-,-,Sch000010420|K00487,CYP73A,Sch000013051|-,-,Sch000010789|K09754,CYP98A,Sch000028632	http://amigo.geneontology.org/amigo/term/GO:0004497
nucleosome organization	Biological Process	GO:0034728	1	15	75	8286	0.0133333	0.00181028	0.127598	0.484873	K11275,H1_5,Sch000000075	http://amigo.geneontology.org/amigo/term/GO:0034728
exocyst	Cellular Component	GO:0000145	1	15	75	8286	0.0133333	0.00181028	0.127598	0.484873	K07195,EXOC7,Sch000005463	http://amigo.geneontology.org/amigo/term/GO:0000145
pattern binding	Molecular Function	GO:0001871	1	15	75	8286	0.0133333	0.00181028	0.127598	0.484873	-,-,Sch000026400	http://amigo.geneontology.org/amigo/term/GO:0001871
oxidoreductase activity, acting on single donors with incorporation of molecular oxygen, incorporation of two atoms of oxygen	Molecular Function	GO:0016702	1	15	75	8286	0.0133333	0.00181028	0.127598	0.484873	K00454,LOX2S,Sch000015059	http://amigo.geneontology.org/amigo/term/GO:0016702
chromatin assembly or disassembly	Biological Process	GO:0006333	1	15	75	8286	0.0133333	0.00181028	0.127598	0.484873	K11275,H1_5,Sch000000075	http://amigo.geneontology.org/amigo/term/GO:0006333
polysaccharide binding	Molecular Function	GO:0030247	1	15	75	8286	0.0133333	0.00181028	0.127598	0.484873	-,-,Sch000026400	http://amigo.geneontology.org/amigo/term/GO:0030247
cell cortex part	Cellular Component	GO:0044448	1	16	75	8286	0.0133333	0.00193097	0.135509	0.502375	K07195,EXOC7,Sch000005463	http://amigo.geneontology.org/amigo/term/GO:0044448
cell cortex	Cellular Component	GO:0005938	1	16	75	8286	0.0133333	0.00193097	0.135509	0.502375	K07195,EXOC7,Sch000005463	http://amigo.geneontology.org/amigo/term/GO:0005938
dicarboxylic acid metabolic process	Biological Process	GO:0043648	1	17	75	8286	0.0133333	0.00205165	0.143349	0.510446	-,-,Sch000015457	http://amigo.geneontology.org/amigo/term/GO:0043648
protein-DNA complex assembly	Biological Process	GO:0065004	1	17	75	8286	0.0133333	0.00205165	0.143349	0.510446	K11275,H1_5,Sch000000075	http://amigo.geneontology.org/amigo/term/GO:0065004
DNA packaging	Biological Process	GO:0006323	1	17	75	8286	0.0133333	0.00205165	0.143349	0.510446	K11275,H1_5,Sch000000075	http://amigo.geneontology.org/amigo/term/GO:0006323
protein-DNA complex subunit organization	Biological Process	GO:0071824	1	18	75	8286	0.0133333	0.00217234	0.151119	0.510446	K11275,H1_5,Sch000000075	http://amigo.geneontology.org/amigo/term/GO:0071824
secretion by cell	Biological Process	GO:0032940	1	18	75	8286	0.0133333	0.00217234	0.151119	0.510446	K07195,EXOC7,Sch000005463	http://amigo.geneontology.org/amigo/term/GO:0032940
flavonoid biosynthetic process	Biological Process	GO:0009813	1	18	75	8286	0.0133333	0.00217234	0.151119	0.510446	-,-,Sch000020429	http://amigo.geneontology.org/amigo/term/GO:0009813
exocytosis	Biological Process	GO:0006887	1	18	75	8286	0.0133333	0.00217234	0.151119	0.510446	K07195,EXOC7,Sch000005463	http://amigo.geneontology.org/amigo/term/GO:0006887
oxidoreductase activity, acting on single donors with incorporation of molecular oxygen	Molecular Function	GO:0016701	1	18	75	8286	0.0133333	0.00217234	0.151119	0.510446	K00454,LOX2S,Sch000015059	http://amigo.geneontology.org/amigo/term/GO:0016701
transition metal ion binding	Molecular Function	GO:0046914	10	770	75	8286	0.133333	0.0929278	0.155285	0.518753	-,-,Sch000010420|K00487,CYP73A,Sch000013051|-,-,Sch000010789|K09754,CYP98A,Sch000028632|K16274,AIP2,Sch000021533|K04569,CCS,Sch000027081|K23232,10HGO,Sch000007573|-,-,Sch000010380|-,-,Sch000022342|K13407,CYP94A1,Sch000027231	http://amigo.geneontology.org/amigo/term/GO:0046914
flavonoid metabolic process	Biological Process	GO:0009812	1	19	75	8286	0.0133333	0.00229302	0.158819	0.519151	-,-,Sch000020429	http://amigo.geneontology.org/amigo/term/GO:0009812
pigment biosynthetic process	Biological Process	GO:0046148	1	19	75	8286	0.0133333	0.00229302	0.158819	0.519151	K00422,E1.10.3.1,Sch000001289	http://amigo.geneontology.org/amigo/term/GO:0046148
dioxygenase activity	Molecular Function	GO:0051213	1	20	75	8286	0.0133333	0.00241371	0.166451	0.538308	K00454,LOX2S,Sch000015059	http://amigo.geneontology.org/amigo/term/GO:0051213
pigment metabolic process	Biological Process	GO:0042440	1	21	75	8286	0.0133333	0.0025344	0.174014	0.551043	K00422,E1.10.3.1,Sch000001289	http://amigo.geneontology.org/amigo/term/GO:0042440
secretion	Biological Process	GO:0046903	1	21	75	8286	0.0133333	0.0025344	0.174014	0.551043	K07195,EXOC7,Sch000005463	http://amigo.geneontology.org/amigo/term/GO:0046903
cellular catabolic process	Biological Process	GO:0044248	3	163	75	8286	0.04	0.0196717	0.183062	0.573721	K00430,E1.11.1.7,Sch000012327|K00799,GST,Sch000006640|K00799,GST,Sch000007818	http://amigo.geneontology.org/amigo/term/GO:0044248
DNA conformation change	Biological Process	GO:0071103	1	26	75	8286	0.0133333	0.00313782	0.210825	0.653988	K11275,H1_5,Sch000000075	http://amigo.geneontology.org/amigo/term/GO:0071103
oxidoreductase activity, acting on diphenols and related substances as donors, oxygen as acceptor	Molecular Function	GO:0016682	1	27	75	8286	0.0133333	0.00325851	0.217991	0.662692	K00422,E1.10.3.1,Sch000001289	http://amigo.geneontology.org/amigo/term/GO:0016682
chromatin organization	Biological Process	GO:0006325	1	27	75	8286	0.0133333	0.00325851	0.217991	0.662692	K11275,H1_5,Sch000000075	http://amigo.geneontology.org/amigo/term/GO:0006325
glucosyltransferase activity	Molecular Function	GO:0046527	1	28	75	8286	0.0133333	0.00337919	0.225092	0.670863	-,-,Sch000020429	http://amigo.geneontology.org/amigo/term/GO:0046527
UDP-glucosyltransferase activity	Molecular Function	GO:0035251	1	28	75	8286	0.0133333	0.00337919	0.225092	0.670863	-,-,Sch000020429	http://amigo.geneontology.org/amigo/term/GO:0035251
monocarboxylic acid metabolic process	Biological Process	GO:0032787	2	101	75	8286	0.0266667	0.0121892	0.232349	0.685768	-,-,Sch000020429|K00454,LOX2S,Sch000015059	http://amigo.geneontology.org/amigo/term/GO:0032787
monosaccharide metabolic process	Biological Process	GO:0005996	1	30	75	8286	0.0133333	0.00362056	0.239105	0.692265	-,-,Sch000020429	http://amigo.geneontology.org/amigo/term/GO:0005996
protein disulfide oxidoreductase activity	Molecular Function	GO:0015035	1	30	75	8286	0.0133333	0.00362056	0.239105	0.692265	K03676,grxC,Sch000006880	http://amigo.geneontology.org/amigo/term/GO:0015035
biological_process	Biological Process	GO:0008150	38	3815	75	8286	0.506667	0.460415	0.244434	0.701019	K01641,E2.3.3.10,Sch000025887|-,-,Sch000024186|-,-,Sch000023120|K09510,DNAJB4,Sch000010327|-,-,Sch000012572|-,-,Sch000021412|K00799,GST,Sch000006640|-,-,Sch000026378|-,-,Sch000004360|K00454,LOX2S,Sch000015059|-,-,Sch000023324|-,-,Sch000029363|K01193,INV,Sch000025608|-,-,Sch000015457|-,-,Sch000004414|K13691,SGT1,Sch000014633|K09286,EREBP,Sch000027664|K01897,ACSL,Sch000023698|-,-,Sch000026005|K0043…	http://amigo.geneontology.org/amigo/term/GO:0008150
nucleosome	Cellular Component	GO:0000786	1	32	75	8286	0.0133333	0.00386194	0.252867	0.705244	K11275,H1_5,Sch000000075	http://amigo.geneontology.org/amigo/term/GO:0000786
disulfide oxidoreductase activity	Molecular Function	GO:0015036	1	32	75	8286	0.0133333	0.00386194	0.252867	0.705244	K03676,grxC,Sch000006880	http://amigo.geneontology.org/amigo/term/GO:0015036
protein-DNA complex	Cellular Component	GO:0032993	1	32	75	8286	0.0133333	0.00386194	0.252867	0.705244	K11275,H1_5,Sch000000075	http://amigo.geneontology.org/amigo/term/GO:0032993
chromatin	Cellular Component	GO:0000785	1	33	75	8286	0.0133333	0.00398262	0.259656	0.717595	K11275,H1_5,Sch000000075	http://amigo.geneontology.org/amigo/term/GO:0000785
DNA packaging complex	Cellular Component	GO:0044815	1	34	75	8286	0.0133333	0.00410331	0.266384	0.723042	K11275,H1_5,Sch000000075	http://amigo.geneontology.org/amigo/term/GO:0044815
oxidoreductase activity, acting on diphenols and related substances as donors	Molecular Function	GO:0016679	1	34	75	8286	0.0133333	0.00410331	0.266384	0.723042	K00422,E1.10.3.1,Sch000001289	http://amigo.geneontology.org/amigo/term/GO:0016679
hydrogen peroxide catabolic process	Biological Process	GO:0042744	1	36	75	8286	0.0133333	0.00434468	0.279659	0.752358	K00430,E1.11.1.7,Sch000012327	http://amigo.geneontology.org/amigo/term/GO:0042744
electron carrier activity	Molecular Function	GO:0009055	2	118	75	8286	0.0266667	0.0142409	0.289525	0.767545	-,-,Sch000026267|K03676,grxC,Sch000006880	http://amigo.geneontology.org/amigo/term/GO:0009055
metal ion transport	Biological Process	GO:0030001	1	39	75	8286	0.0133333	0.00470673	0.299129	0.767545	K04569,CCS,Sch000027081	http://amigo.geneontology.org/amigo/term/GO:0030001
hydrogen peroxide metabolic process	Biological Process	GO:0042743	1	39	75	8286	0.0133333	0.00470673	0.299129	0.767545	K00430,E1.11.1.7,Sch000012327	http://amigo.geneontology.org/amigo/term/GO:0042743
drug transmembrane transporter activity	Molecular Function	GO:0015238	1	39	75	8286	0.0133333	0.00470673	0.299129	0.767545	K03327,TC.MATE,Sch000019073	http://amigo.geneontology.org/amigo/term/GO:0015238
drug transporter activity	Molecular Function	GO:0090484	1	39	75	8286	0.0133333	0.00470673	0.299129	0.767545	K03327,TC.MATE,Sch000019073	http://amigo.geneontology.org/amigo/term/GO:0090484
copper ion binding	Molecular Function	GO:0005507	1	40	75	8286	0.0133333	0.00482742	0.305503	0.767545	K04569,CCS,Sch000027081	http://amigo.geneontology.org/amigo/term/GO:0005507
oxidoreductase activity, acting on a sulfur group of donors	Molecular Function	GO:0016667	1	40	75	8286	0.0133333	0.00482742	0.305503	0.767545	K03676,grxC,Sch000006880	http://amigo.geneontology.org/amigo/term/GO:0016667
NAD binding	Molecular Function	GO:0051287	1	40	75	8286	0.0133333	0.00482742	0.305503	0.767545	-,-,Sch000015457	http://amigo.geneontology.org/amigo/term/GO:0051287
aspartic-type peptidase activity	Molecular Function	GO:0070001	1	46	75	8286	0.0133333	0.00555153	0.342563	0.846659	-,-,Sch000023625	http://amigo.geneontology.org/amigo/term/GO:0070001
aspartic-type endopeptidase activity	Molecular Function	GO:0004190	1	46	75	8286	0.0133333	0.00555153	0.342563	0.846659	-,-,Sch000023625	http://amigo.geneontology.org/amigo/term/GO:0004190
chromosomal part	Cellular Component	GO:0044427	1	49	75	8286	0.0133333	0.00591359	0.360354	0.876381	K11275,H1_5,Sch000000075	http://amigo.geneontology.org/amigo/term/GO:0044427
cell redox homeostasis	Biological Process	GO:0045454	1	49	75	8286	0.0133333	0.00591359	0.360354	0.876381	K03676,grxC,Sch000006880	http://amigo.geneontology.org/amigo/term/GO:0045454
isoprenoid biosynthetic process	Biological Process	GO:0008299	1	53	75	8286	0.0133333	0.00639633	0.383338	0.909558	K01641,E2.3.3.10,Sch000025887	http://amigo.geneontology.org/amigo/term/GO:0008299
peroxidase activity	Molecular Function	GO:0004601	1	53	75	8286	0.0133333	0.00639633	0.383338	0.909558	K00430,E1.11.1.7,Sch000012327	http://amigo.geneontology.org/amigo/term/GO:0004601
carboxylic acid metabolic process	Biological Process	GO:0019752	3	247	75	8286	0.04	0.0298093	0.388037	0.909558	-,-,Sch000020429|K00454,LOX2S,Sch000015059|-,-,Sch000015457	http://amigo.geneontology.org/amigo/term/GO:0019752
oxidoreductase activity, acting on peroxide as acceptor	Molecular Function	GO:0016684	1	54	75	8286	0.0133333	0.00651702	0.388956	0.909558	K00430,E1.11.1.7,Sch000012327	http://amigo.geneontology.org/amigo/term/GO:0016684
isoprenoid metabolic process	Biological Process	GO:0006720	1	54	75	8286	0.0133333	0.00651702	0.388956	0.909558	K01641,E2.3.3.10,Sch000025887	http://amigo.geneontology.org/amigo/term/GO:0006720
lipid biosynthetic process	Biological Process	GO:0008610	2	149	75	8286	0.0266667	0.0179821	0.391952	0.909568	K01641,E2.3.3.10,Sch000025887|K00454,LOX2S,Sch000015059	http://amigo.geneontology.org/amigo/term/GO:0008610
oxoacid metabolic process	Biological Process	GO:0043436	3	252	75	8286	0.04	0.0304127	0.400355	0.915097	-,-,Sch000020429|K00454,LOX2S,Sch000015059|-,-,Sch000015457	http://amigo.geneontology.org/amigo/term/GO:0043436
organic acid metabolic process	Biological Process	GO:0006082	3	252	75	8286	0.04	0.0304127	0.400355	0.915097	-,-,Sch000020429|K00454,LOX2S,Sch000015059|-,-,Sch000015457	http://amigo.geneontology.org/amigo/term/GO:0006082
chromosome organization	Biological Process	GO:0051276	1	58	75	8286	0.0133333	0.00699976	0.410926	0.92375	K11275,H1_5,Sch000000075	http://amigo.geneontology.org/amigo/term/GO:0051276
response to oxidative stress	Biological Process	GO:0006979	1	59	75	8286	0.0133333	0.00712044	0.416295	0.92375	K00430,E1.11.1.7,Sch000012327	http://amigo.geneontology.org/amigo/term/GO:0006979
cellular homeostasis	Biological Process	GO:0019725	1	59	75	8286	0.0133333	0.00712044	0.416295	0.92375	K03676,grxC,Sch000006880	http://amigo.geneontology.org/amigo/term/GO:0019725
fatty acid biosynthetic process	Biological Process	GO:0006633	1	59	75	8286	0.0133333	0.00712044	0.416295	0.92375	K00454,LOX2S,Sch000015059	http://amigo.geneontology.org/amigo/term/GO:0006633
chromosome	Cellular Component	GO:0005694	1	60	75	8286	0.0133333	0.00724113	0.421617	0.926961	K11275,H1_5,Sch000000075	http://amigo.geneontology.org/amigo/term/GO:0005694
antiporter activity	Molecular Function	GO:0015297	1	61	75	8286	0.0133333	0.00736182	0.42689	0.926961	K03327,TC.MATE,Sch000019073	http://amigo.geneontology.org/amigo/term/GO:0015297
UDP-glycosyltransferase activity	Molecular Function	GO:0008194	1	61	75	8286	0.0133333	0.00736182	0.42689	0.926961	-,-,Sch000020429	http://amigo.geneontology.org/amigo/term/GO:0008194
monocarboxylic acid biosynthetic process	Biological Process	GO:0072330	1	64	75	8286	0.0133333	0.00772387	0.442427	0.946222	K00454,LOX2S,Sch000015059	http://amigo.geneontology.org/amigo/term/GO:0072330
antioxidant activity	Molecular Function	GO:0016209	1	65	75	8286	0.0133333	0.00784456	0.447513	0.946222	K00430,E1.11.1.7,Sch000012327	http://amigo.geneontology.org/amigo/term/GO:0016209
catabolic process	Biological Process	GO:0009056	3	272	75	8286	0.04	0.0328265	0.448899	0.946222	K00430,E1.11.1.7,Sch000012327|K00799,GST,Sch000006640|K00799,GST,Sch000007818	http://amigo.geneontology.org/amigo/term/GO:0009056
protein complex assembly	Biological Process	GO:0006461	1	66	75	8286	0.0133333	0.00796524	0.452553	0.946222	K11275,H1_5,Sch000000075	http://amigo.geneontology.org/amigo/term/GO:0006461
fatty acid metabolic process	Biological Process	GO:0006631	1	66	75	8286	0.0133333	0.00796524	0.452553	0.946222	K00454,LOX2S,Sch000015059	http://amigo.geneontology.org/amigo/term/GO:0006631
response to stress	Biological Process	GO:0006950	7	704	75	8286	0.0933333	0.0849626	0.456058	0.946222	-,-,Sch000029363|-,-,Sch000024186|K00430,E1.11.1.7,Sch000012327|-,-,Sch000023120|-,-,Sch000013834|K04079,HSP90A,Sch000000130|-,-,Sch000023324	http://amigo.geneontology.org/amigo/term/GO:0006950
protein complex biogenesis	Biological Process	GO:0070271	1	67	75	8286	0.0133333	0.00808593	0.457548	0.946222	K11275,H1_5,Sch000000075	http://amigo.geneontology.org/amigo/term/GO:0070271
carbohydrate binding	Molecular Function	GO:0030246	1	70	75	8286	0.0133333	0.00844798	0.472265	0.963713	-,-,Sch000026400	http://amigo.geneontology.org/amigo/term/GO:0030246
cellular lipid metabolic process	Biological Process	GO:0044255	2	176	75	8286	0.0266667	0.0212406	0.475734	0.963713	K01641,E2.3.3.10,Sch000025887|K00454,LOX2S,Sch000015059	http://amigo.geneontology.org/amigo/term/GO:0044255
homeostatic process	Biological Process	GO:0042592	1	71	75	8286	0.0133333	0.00856867	0.477082	0.963713	K03676,grxC,Sch000006880	http://amigo.geneontology.org/amigo/term/GO:0042592
single-organism metabolic process	Biological Process	GO:0044710	9	939	75	8286	0.12	0.113324	0.481146	0.963713	K01641,E2.3.3.10,Sch000025887|K00430,E1.11.1.7,Sch000012327|K00454,LOX2S,Sch000015059|K04569,CCS,Sch000027081|K00422,E1.10.3.1,Sch000001289|-,-,Sch000020429|K00799,GST,Sch000006640|-,-,Sch000015457|K00799,GST,Sch000007818	http://amigo.geneontology.org/amigo/term/GO:0044710
cellular macromolecular complex assembly	Biological Process	GO:0034622	1	72	75	8286	0.0133333	0.00868936	0.481857	0.963713	K11275,H1_5,Sch000000075	http://amigo.geneontology.org/amigo/term/GO:0034622
cation transport	Biological Process	GO:0006812	1	80	75	8286	0.0133333	0.00965484	0.518532	0.99996	K04569,CCS,Sch000027081	http://amigo.geneontology.org/amigo/term/GO:0006812
sequence-specific DNA binding transcription factor activity	Molecular Function	GO:0003700	2	191	75	8286	0.0266667	0.0230509	0.519257	0.99996	K09419,HSFF,Sch000003980|K09286,EREBP,Sch000027664	http://amigo.geneontology.org/amigo/term/GO:0003700
nucleic acid binding transcription factor activity	Molecular Function	GO:0001071	2	191	75	8286	0.0266667	0.0230509	0.519257	0.99996	K09419,HSFF,Sch000003980|K09286,EREBP,Sch000027664	http://amigo.geneontology.org/amigo/term/GO:0001071
secondary active transmembrane transporter activity	Molecular Function	GO:0015291	1	81	75	8286	0.0133333	0.00977552	0.522933	0.99996	K03327,TC.MATE,Sch000019073	http://amigo.geneontology.org/amigo/term/GO:0015291
protein complex subunit organization	Biological Process	GO:0071822	1	81	75	8286	0.0133333	0.00977552	0.522933	0.99996	K11275,H1_5,Sch000000075	http://amigo.geneontology.org/amigo/term/GO:0071822
isomerase activity	Molecular Function	GO:0016853	1	82	75	8286	0.0133333	0.00989621	0.527293	0.99996	K10525,AOC,Sch000009399	http://amigo.geneontology.org/amigo/term/GO:0016853
macromolecular complex assembly	Biological Process	GO:0065003	1	84	75	8286	0.0133333	0.0101376	0.535897	0.99996	K11275,H1_5,Sch000000075	http://amigo.geneontology.org/amigo/term/GO:0065003
transferase activity, transferring acyl groups	Molecular Function	GO:0016746	2	197	75	8286	0.0266667	0.023775	0.535998	0.99996	K01641,E2.3.3.10,Sch000025887|K00059,fabG,Sch000019138	http://amigo.geneontology.org/amigo/term/GO:0016746
oxidation-reduction process	Biological Process	GO:0055114	1	87	75	8286	0.0133333	0.0104996	0.548514	0.99996	K04569,CCS,Sch000027081	http://amigo.geneontology.org/amigo/term/GO:0055114
vesicle-mediated transport	Biological Process	GO:0016192	1	88	75	8286	0.0133333	0.0106203	0.552644	0.99996	K07195,EXOC7,Sch000005463	http://amigo.geneontology.org/amigo/term/GO:0016192
regulation of biological quality	Biological Process	GO:0065008	1	89	75	8286	0.0133333	0.010741	0.556737	0.99996	K03676,grxC,Sch000006880	http://amigo.geneontology.org/amigo/term/GO:0065008
ion binding	Molecular Function	GO:0043167	27	3056	75	8286	0.36	0.368815	0.606131	0.99996	-,-,Sch000025227|K00430,E1.11.1.7,Sch000012327|K00487,CYP73A,Sch000013051|-,-,Sch000010789|-,-,Sch000004278|K16274,AIP2,Sch000021533|K22395,K22395,Sch000003198|-,-,Sch000019972|K23232,10HGO,Sch000007573|K00422,E1.10.3.1,Sch000001289|-,-,Sch000018499|K13407,CYP94A1,Sch000027231|-,-,Sch000022342|-,-,Sch000014817|-,-,Sch000023662|K22395,K22395,Sch000001133|-,-,Sch000013834|-,-,Sch000010420|K00454,LO…	http://amigo.geneontology.org/amigo/term/GO:0043167
ion transport	Biological Process	GO:0006811	1	102	75	8286	0.0133333	0.0123099	0.606696	0.99996	K04569,CCS,Sch000027081	http://amigo.geneontology.org/amigo/term/GO:0006811
protein serine/threonine kinase activity	Molecular Function	GO:0004674	2	226	75	8286	0.0266667	0.0272749	0.611266	0.99996	-,-,Sch000018499|-,-,Sch000014817	http://amigo.geneontology.org/amigo/term/GO:0004674
lipid metabolic process	Biological Process	GO:0006629	2	232	75	8286	0.0266667	0.027999	0.625652	0.99996	K01641,E2.3.3.10,Sch000025887|K00454,LOX2S,Sch000015059	http://amigo.geneontology.org/amigo/term/GO:0006629
macromolecular complex subunit organization	Biological Process	GO:0043933	1	111	75	8286	0.0133333	0.0133961	0.637986	0.99996	K11275,H1_5,Sch000000075	http://amigo.geneontology.org/amigo/term/GO:0043933
protein kinase activity	Molecular Function	GO:0004672	4	488	75	8286	0.0533333	0.0588945	0.652091	0.99996	-,-,Sch000018499|-,-,Sch000014817|-,-,Sch000012167|-,-,Sch000026400	http://amigo.geneontology.org/amigo/term/GO:0004672
cellular component assembly	Biological Process	GO:0022607	1	118	75	8286	0.0133333	0.0142409	0.660612	0.99996	K11275,H1_5,Sch000000075	http://amigo.geneontology.org/amigo/term/GO:0022607
organic acid biosynthetic process	Biological Process	GO:0016053	1	123	75	8286	0.0133333	0.0148443	0.675914	0.99996	K00454,LOX2S,Sch000015059	http://amigo.geneontology.org/amigo/term/GO:0016053
carboxylic acid biosynthetic process	Biological Process	GO:0046394	1	123	75	8286	0.0133333	0.0148443	0.675914	0.99996	K00454,LOX2S,Sch000015059	http://amigo.geneontology.org/amigo/term/GO:0046394
DNA binding	Molecular Function	GO:0003677	6	748	75	8286	0.08	0.0902727	0.681535	0.99996	K09419,HSFF,Sch000003980|K11275,H1_5,Sch000000075|-,-,Sch000004360|K09422,MYBP,Sch000006010|-,-,Sch000002866|K09286,EREBP,Sch000027664	http://amigo.geneontology.org/amigo/term/GO:0003677
single-organism carbohydrate metabolic process	Biological Process	GO:0044723	1	127	75	8286	0.0133333	0.0153271	0.687664	0.99996	-,-,Sch000020429	http://amigo.geneontology.org/amigo/term/GO:0044723
establishment of localization in cell	Biological Process	GO:0051649	1	129	75	8286	0.0133333	0.0155684	0.69338	0.99996	K07195,EXOC7,Sch000005463	http://amigo.geneontology.org/amigo/term/GO:0051649
endopeptidase activity	Molecular Function	GO:0004175	1	130	75	8286	0.0133333	0.0156891	0.696199	0.99996	-,-,Sch000023625	http://amigo.geneontology.org/amigo/term/GO:0004175
active transmembrane transporter activity	Molecular Function	GO:0022804	1	134	75	8286	0.0133333	0.0161719	0.707222	0.99996	K03327,TC.MATE,Sch000019073	http://amigo.geneontology.org/amigo/term/GO:0022804
single-organism biosynthetic process	Biological Process	GO:0044711	3	402	75	8286	0.04	0.0485156	0.712401	0.99996	K01641,E2.3.3.10,Sch000025887|K00422,E1.10.3.1,Sch000001289|K00454,LOX2S,Sch000015059	http://amigo.geneontology.org/amigo/term/GO:0044711
response to stimulus	Biological Process	GO:0050896	7	898	75	8286	0.0933333	0.108376	0.717632	0.99996	-,-,Sch000029363|-,-,Sch000024186|K00430,E1.11.1.7,Sch000012327|-,-,Sch000023120|-,-,Sch000013834|K04079,HSP90A,Sch000000130|-,-,Sch000023324	http://amigo.geneontology.org/amigo/term/GO:0050896
cellular localization	Biological Process	GO:0051641	1	139	75	8286	0.0133333	0.0167753	0.720448	0.99996	K07195,EXOC7,Sch000005463	http://amigo.geneontology.org/amigo/term/GO:0051641
single-organism transport	Biological Process	GO:0044765	2	278	75	8286	0.0266667	0.0335506	0.722659	0.99996	K07195,EXOC7,Sch000005463|K04569,CCS,Sch000027081	http://amigo.geneontology.org/amigo/term/GO:0044765
single-organism localization	Biological Process	GO:1902578	2	286	75	8286	0.0266667	0.0345161	0.737224	0.99996	K07195,EXOC7,Sch000005463|K04569,CCS,Sch000027081	http://amigo.geneontology.org/amigo/term/GO:1902578
organelle organization	Biological Process	GO:0006996	1	147	75	8286	0.0133333	0.0177408	0.740393	0.99996	K11275,H1_5,Sch000000075	http://amigo.geneontology.org/amigo/term/GO:0006996
phosphotransferase activity, alcohol group as acceptor	Molecular Function	GO:0016773	4	552	75	8286	0.0533333	0.0666184	0.745374	0.99996	-,-,Sch000018499|-,-,Sch000014817|-,-,Sch000012167|-,-,Sch000026400	http://amigo.geneontology.org/amigo/term/GO:0016773
small molecule metabolic process	Biological Process	GO:0044281	3	427	75	8286	0.04	0.0515327	0.750442	0.99996	-,-,Sch000020429|K00454,LOX2S,Sch000015059|-,-,Sch000015457	http://amigo.geneontology.org/amigo/term/GO:0044281
small molecule biosynthetic process	Biological Process	GO:0044283	1	153	75	8286	0.0133333	0.0184649	0.754424	0.99996	K00454,LOX2S,Sch000015059	http://amigo.geneontology.org/amigo/term/GO:0044283
nucleus	Cellular Component	GO:0005634	4	564	75	8286	0.0533333	0.0680666	0.760618	0.99996	K09419,HSFF,Sch000003980|K11275,H1_5,Sch000000075|-,-,Sch000004360|K09286,EREBP,Sch000027664	http://amigo.geneontology.org/amigo/term/GO:0005634
sequence-specific DNA binding	Molecular Function	GO:0043565	1	159	75	8286	0.0133333	0.019189	0.767707	0.99996	K09419,HSFF,Sch000003980	http://amigo.geneontology.org/amigo/term/GO:0043565
kinase activity	Molecular Function	GO:0016301	4	586	75	8286	0.0533333	0.0707217	0.78676	0.99996	-,-,Sch000018499|-,-,Sch000014817|-,-,Sch000012167|-,-,Sch000026400	http://amigo.geneontology.org/amigo/term/GO:0016301
organonitrogen compound metabolic process	Biological Process	GO:1901564	2	319	75	8286	0.0266667	0.0384987	0.790679	0.99996	K00799,GST,Sch000006640|K00799,GST,Sch000007818	http://amigo.geneontology.org/amigo/term/GO:1901564
transferase activity, transferring acyl groups other than amino-acyl groups	Molecular Function	GO:0016747	1	178	75	8286	0.0133333	0.021482	0.805263	0.99996	K00059,fabG,Sch000019138	http://amigo.geneontology.org/amigo/term/GO:0016747
cellular component biogenesis	Biological Process	GO:0044085	1	180	75	8286	0.0133333	0.0217234	0.808849	0.99996	K11275,H1_5,Sch000000075	http://amigo.geneontology.org/amigo/term/GO:0044085
cell periphery	Cellular Component	GO:0071944	1	185	75	8286	0.0133333	0.0223268	0.817532	0.99996	K07195,EXOC7,Sch000005463	http://amigo.geneontology.org/amigo/term/GO:0071944
single-organism cellular process	Biological Process	GO:0044763	9	1263	75	8286	0.12	0.152426	0.827296	0.99996	K01641,E2.3.3.10,Sch000025887|K00430,E1.11.1.7,Sch000012327|K07195,EXOC7,Sch000005463|K00454,LOX2S,Sch000015059|K03676,grxC,Sch000006880|-,-,Sch000020429|K00799,GST,Sch000006640|-,-,Sch000015457|K00799,GST,Sch000007818	http://amigo.geneontology.org/amigo/term/GO:0044763
extracellular region	Cellular Component	GO:0005576	1	192	75	8286	0.0133333	0.0231716	0.829038	0.99996	K00430,E1.11.1.7,Sch000012327	http://amigo.geneontology.org/amigo/term/GO:0005576
hydrolase activity, hydrolyzing O-glycosyl compounds	Molecular Function	GO:0004553	1	193	75	8286	0.0133333	0.0232923	0.830622	0.99996	K01193,INV,Sch000025608	http://amigo.geneontology.org/amigo/term/GO:0004553
defense response	Biological Process	GO:0006952	3	493	75	8286	0.04	0.0594979	0.831985	0.99996	-,-,Sch000023120|-,-,Sch000013834|-,-,Sch000023324	http://amigo.geneontology.org/amigo/term/GO:0006952
hydrolase activity, acting on glycosyl bonds	Molecular Function	GO:0016798	1	201	75	8286	0.0133333	0.0242578	0.842785	0.99996	K01193,INV,Sch000025608	http://amigo.geneontology.org/amigo/term/GO:0016798
single-organism process	Biological Process	GO:0044699	11	1537	75	8286	0.146667	0.185494	0.84633	0.99996	K01641,E2.3.3.10,Sch000025887|K00430,E1.11.1.7,Sch000012327|K07195,EXOC7,Sch000005463|K00454,LOX2S,Sch000015059|K04569,CCS,Sch000027081|K03676,grxC,Sch000006880|K00422,E1.10.3.1,Sch000001289|-,-,Sch000020429|K00799,GST,Sch000006640|-,-,Sch000015457|K00799,GST,Sch000007818	http://amigo.geneontology.org/amigo/term/GO:0044699
cellular protein metabolic process	Biological Process	GO:0044267	3	510	75	8286	0.04	0.0615496	0.848948	0.99996	K09510,DNAJB4,Sch000010327|-,-,Sch000012572|K04079,HSP90A,Sch000000130	http://amigo.geneontology.org/amigo/term/GO:0044267
chloroplast	Cellular Component	GO:0009507	1	207	75	8286	0.0133333	0.0249819	0.851337	0.99996	K10525,AOC,Sch000009399	http://amigo.geneontology.org/amigo/term/GO:0009507
binding	Molecular Function	GO:0005488	34	4223	75	8286	0.453333	0.509655	0.863513	0.99996	-,-,Sch000025227|K00487,CYP73A,Sch000013051|-,-,Sch000010789|K22395,K22395,Sch000003198|K09422,MYBP,Sch000006010|-,-,Sch000018499|-,-,Sch000014817|-,-,Sch000002866|-,-,Sch000023662|K22395,K22395,Sch000001133|-,-,Sch000010420|-,-,Sch000004360|K00454,LOX2S,Sch000015059|K09419,HSFF,Sch000003980|-,-,Sch000015457|-,-,Sch000012167|K09286,EREBP,Sch000027664|K00430,E1.11.1.7,Sch000012327|K11275,H1_5,Sch0…	http://amigo.geneontology.org/amigo/term/GO:0005488
zinc ion binding	Molecular Function	GO:0008270	2	379	75	8286	0.0266667	0.0457398	0.864021	0.99996	K16274,AIP2,Sch000021533|K23232,10HGO,Sch000007573	http://amigo.geneontology.org/amigo/term/GO:0008270
protein metabolic process	Biological Process	GO:0019538	3	530	75	8286	0.04	0.0639633	0.867017	0.99996	K09510,DNAJB4,Sch000010327|-,-,Sch000012572|K04079,HSP90A,Sch000000130	http://amigo.geneontology.org/amigo/term/GO:0019538
transferase activity, transferring phosphorus-containing groups	Molecular Function	GO:0016772	4	676	75	8286	0.0533333	0.0815834	0.871179	0.99996	-,-,Sch000018499|-,-,Sch000014817|-,-,Sch000012167|-,-,Sch000026400	http://amigo.geneontology.org/amigo/term/GO:0016772
carbohydrate metabolic process	Biological Process	GO:0005975	2	397	75	8286	0.0266667	0.0479121	0.880998	0.99996	-,-,Sch000020429|K01193,INV,Sch000025608	http://amigo.geneontology.org/amigo/term/GO:0005975
plastid	Cellular Component	GO:0009536	1	233	75	8286	0.0133333	0.0281197	0.883393	0.99996	K10525,AOC,Sch000009399	http://amigo.geneontology.org/amigo/term/GO:0009536
transporter activity	Molecular Function	GO:0005215	2	402	75	8286	0.0266667	0.0485156	0.885359	0.99996	K15283,SLC35E1,Sch000000230|K03327,TC.MATE,Sch000019073	http://amigo.geneontology.org/amigo/term/GO:0005215
cellular metabolic process	Biological Process	GO:0044237	13	1858	75	8286	0.173333	0.224234	0.887746	0.99996	K01641,E2.3.3.10,Sch000025887|K00430,E1.11.1.7,Sch000012327|-,-,Sch000004360|K09510,DNAJB4,Sch000010327|K00454,LOX2S,Sch000015059|-,-,Sch000012572|K04569,CCS,Sch000027081|-,-,Sch000020429|K04079,HSP90A,Sch000000130|K00799,GST,Sch000006640|-,-,Sch000015457|K09286,EREBP,Sch000027664|K00799,GST,Sch000007818	http://amigo.geneontology.org/amigo/term/GO:0044237
ATP binding	Molecular Function	GO:0005524	6	989	75	8286	0.08	0.119358	0.897484	0.99996	-,-,Sch000018499|-,-,Sch000014817|K04079,HSP90A,Sch000000130|-,-,Sch000012167|-,-,Sch000023662|-,-,Sch000026400	http://amigo.geneontology.org/amigo/term/GO:0005524
transcription, DNA-templated	Biological Process	GO:0006351	2	417	75	8286	0.0266667	0.0503259	0.897584	0.99996	-,-,Sch000004360|K09286,EREBP,Sch000027664	http://amigo.geneontology.org/amigo/term/GO:0006351
nucleic acid-templated transcription	Biological Process	GO:0097659	2	417	75	8286	0.0266667	0.0503259	0.897584	0.99996	-,-,Sch000004360|K09286,EREBP,Sch000027664	http://amigo.geneontology.org/amigo/term/GO:0097659
RNA biosynthetic process	Biological Process	GO:0032774	2	417	75	8286	0.0266667	0.0503259	0.897584	0.99996	-,-,Sch000004360|K09286,EREBP,Sch000027664	http://amigo.geneontology.org/amigo/term/GO:0032774
transport	Biological Process	GO:0006810	2	423	75	8286	0.0266667	0.05105	0.90213	0.99996	K07195,EXOC7,Sch000005463|K04569,CCS,Sch000027081	http://amigo.geneontology.org/amigo/term/GO:0006810
protein complex	Cellular Component	GO:0043234	2	424	75	8286	0.0266667	0.0511706	0.90287	0.99996	K11275,H1_5,Sch000000075|K07195,EXOC7,Sch000005463	http://amigo.geneontology.org/amigo/term/GO:0043234
establishment of localization	Biological Process	GO:0051234	2	428	75	8286	0.0266667	0.0516534	0.905777	0.99996	K07195,EXOC7,Sch000005463|K04569,CCS,Sch000027081	http://amigo.geneontology.org/amigo/term/GO:0051234
heterocyclic compound binding	Molecular Function	GO:1901363	25	3318	75	8286	0.333333	0.400434	0.906014	0.99996	K00430,E1.11.1.7,Sch000012327|K11275,H1_5,Sch000000075|K00487,CYP73A,Sch000013051|-,-,Sch000010789|-,-,Sch000004278|K22395,K22395,Sch000003198|K09422,MYBP,Sch000006010|-,-,Sch000018499|-,-,Sch000022342|K13407,CYP94A1,Sch000027231|-,-,Sch000014817|-,-,Sch000002866|-,-,Sch000023662|K22395,K22395,Sch000001133|-,-,Sch000010420|-,-,Sch000004360|-,-,Sch000013834|K09754,CYP98A,Sch000028632|-,-,Sch000026…	http://amigo.geneontology.org/amigo/term/GO:1901363
organic cyclic compound binding	Molecular Function	GO:0097159	25	3319	75	8286	0.333333	0.400555	0.90637	0.99996	K00430,E1.11.1.7,Sch000012327|K11275,H1_5,Sch000000075|K00487,CYP73A,Sch000013051|-,-,Sch000010789|-,-,Sch000004278|K22395,K22395,Sch000003198|K09422,MYBP,Sch000006010|-,-,Sch000018499|-,-,Sch000022342|K13407,CYP94A1,Sch000027231|-,-,Sch000014817|-,-,Sch000002866|-,-,Sch000023662|K22395,K22395,Sch000001133|-,-,Sch000010420|-,-,Sch000004360|-,-,Sch000013834|K09754,CYP98A,Sch000028632|-,-,Sch000026…	http://amigo.geneontology.org/amigo/term/GO:0097159
localization	Biological Process	GO:0051179	2	433	75	8286	0.0266667	0.0522568	0.909298	0.99996	K07195,EXOC7,Sch000005463|K04569,CCS,Sch000027081	http://amigo.geneontology.org/amigo/term/GO:0051179
intracellular membrane-bounded organelle	Cellular Component	GO:0043231	6	1062	75	8286	0.08	0.128168	0.931383	0.99996	K09419,HSFF,Sch000003980|-,-,Sch000020429|K11275,H1_5,Sch000000075|-,-,Sch000004360|K10525,AOC,Sch000009399|K09286,EREBP,Sch000027664	http://amigo.geneontology.org/amigo/term/GO:0043231
membrane-bounded organelle	Cellular Component	GO:0043227	6	1063	75	8286	0.08	0.128289	0.931771	0.99996	K09419,HSFF,Sch000003980|-,-,Sch000020429|K11275,H1_5,Sch000000075|-,-,Sch000004360|K10525,AOC,Sch000009399|K09286,EREBP,Sch000027664	http://amigo.geneontology.org/amigo/term/GO:0043227
regulation of RNA biosynthetic process	Biological Process	GO:2001141	1	294	75	8286	0.0133333	0.0354815	0.934248	0.99996	-,-,Sch000004360	http://amigo.geneontology.org/amigo/term/GO:2001141
regulation of transcription, DNA-templated	Biological Process	GO:0006355	1	294	75	8286	0.0133333	0.0354815	0.934248	0.99996	-,-,Sch000004360	http://amigo.geneontology.org/amigo/term/GO:0006355
regulation of nucleic acid-templated transcription	Biological Process	GO:1903506	1	294	75	8286	0.0133333	0.0354815	0.934248	0.99996	-,-,Sch000004360	http://amigo.geneontology.org/amigo/term/GO:1903506
regulation of RNA metabolic process	Biological Process	GO:0051252	1	296	75	8286	0.0133333	0.0357229	0.935477	0.99996	-,-,Sch000004360	http://amigo.geneontology.org/amigo/term/GO:0051252
regulation of nucleobase-containing compound metabolic process	Biological Process	GO:0019219	1	299	75	8286	0.0133333	0.036085	0.937277	0.99996	-,-,Sch000004360	http://amigo.geneontology.org/amigo/term/GO:0019219
regulation of nitrogen compound metabolic process	Biological Process	GO:0051171	1	302	75	8286	0.0133333	0.036447	0.939027	0.99996	-,-,Sch000004360	http://amigo.geneontology.org/amigo/term/GO:0051171
transmembrane transporter activity	Molecular Function	GO:0022857	1	306	75	8286	0.0133333	0.0369298	0.941287	0.99996	K03327,TC.MATE,Sch000019073	http://amigo.geneontology.org/amigo/term/GO:0022857
regulation of cellular macromolecule biosynthetic process	Biological Process	GO:2000112	1	307	75	8286	0.0133333	0.0370504	0.941839	0.99996	-,-,Sch000004360	http://amigo.geneontology.org/amigo/term/GO:2000112
regulation of biosynthetic process	Biological Process	GO:0009889	1	307	75	8286	0.0133333	0.0370504	0.941839	0.99996	-,-,Sch000004360	http://amigo.geneontology.org/amigo/term/GO:0009889
regulation of cellular biosynthetic process	Biological Process	GO:0031326	1	307	75	8286	0.0133333	0.0370504	0.941839	0.99996	-,-,Sch000004360	http://amigo.geneontology.org/amigo/term/GO:0031326
regulation of macromolecule biosynthetic process	Biological Process	GO:0010556	1	307	75	8286	0.0133333	0.0370504	0.941839	0.99996	-,-,Sch000004360	http://amigo.geneontology.org/amigo/term/GO:0010556
nucleobase-containing compound biosynthetic process	Biological Process	GO:0034654	2	495	75	8286	0.0266667	0.0597393	0.943952	0.99996	-,-,Sch000004360|K09286,EREBP,Sch000027664	http://amigo.geneontology.org/amigo/term/GO:0034654
non-membrane-bounded organelle	Cellular Component	GO:0043228	1	312	75	8286	0.0133333	0.0376539	0.944522	0.99996	K11275,H1_5,Sch000000075	http://amigo.geneontology.org/amigo/term/GO:0043228
intracellular non-membrane-bounded organelle	Cellular Component	GO:0043232	1	312	75	8286	0.0133333	0.0376539	0.944522	0.99996	K11275,H1_5,Sch000000075	http://amigo.geneontology.org/amigo/term/GO:0043232
purine ribonucleoside triphosphate binding	Molecular Function	GO:0035639	6	1100	75	8286	0.08	0.132754	0.944852	0.99996	-,-,Sch000018499|-,-,Sch000014817|K04079,HSP90A,Sch000000130|-,-,Sch000012167|-,-,Sch000023662|-,-,Sch000026400	http://amigo.geneontology.org/amigo/term/GO:0035639
regulation of gene expression	Biological Process	GO:0010468	1	313	75	8286	0.0133333	0.0377746	0.945044	0.99996	-,-,Sch000004360	http://amigo.geneontology.org/amigo/term/GO:0010468
regulation of primary metabolic process	Biological Process	GO:0080090	1	329	75	8286	0.0133333	0.0397055	0.952763	0.99996	-,-,Sch000004360	http://amigo.geneontology.org/amigo/term/GO:0080090
regulation of macromolecule metabolic process	Biological Process	GO:0060255	1	332	75	8286	0.0133333	0.0400676	0.954086	0.99996	-,-,Sch000004360	http://amigo.geneontology.org/amigo/term/GO:0060255
regulation of cellular metabolic process	Biological Process	GO:0031323	1	333	75	8286	0.0133333	0.0401883	0.954519	0.99996	-,-,Sch000004360	http://amigo.geneontology.org/amigo/term/GO:0031323
cellular process	Biological Process	GO:0009987	16	2433	75	8286	0.213333	0.293628	0.955303	0.99996	K01641,E2.3.3.10,Sch000025887|K00430,E1.11.1.7,Sch000012327|K11275,H1_5,Sch000000075|K07195,EXOC7,Sch000005463|K09510,DNAJB4,Sch000010327|-,-,Sch000012572|-,-,Sch000020429|K00799,GST,Sch000006640|-,-,Sch000004360|K00454,LOX2S,Sch000015059|K04569,CCS,Sch000027081|K03676,grxC,Sch000006880|-,-,Sch000015457|K04079,HSP90A,Sch000000130|K09286,EREBP,Sch000027664|K00799,GST,Sch000007818	http://amigo.geneontology.org/amigo/term/GO:0009987
intracellular part	Cellular Component	GO:0044424	9	1546	75	8286	0.12	0.18658	0.955595	0.99996	K11275,H1_5,Sch000000075|K07195,EXOC7,Sch000005463|-,-,Sch000004360|K10525,AOC,Sch000009399|-,-,Sch000020429|K09419,HSFF,Sch000003980|K00799,GST,Sch000006640|K09286,EREBP,Sch000027664|K00799,GST,Sch000007818	http://amigo.geneontology.org/amigo/term/GO:0044424
regulation of cellular process	Biological Process	GO:0050794	2	526	75	8286	0.0266667	0.0634806	0.956198	0.99996	-,-,Sch000004360|K03676,grxC,Sch000006880	http://amigo.geneontology.org/amigo/term/GO:0050794
regulation of metabolic process	Biological Process	GO:0019222	1	347	75	8286	0.0133333	0.0418779	0.960174	0.99996	-,-,Sch000004360	http://amigo.geneontology.org/amigo/term/GO:0019222
cytoplasm	Cellular Component	GO:0005737	4	863	75	8286	0.0533333	0.104152	0.960524	0.99996	K07195,EXOC7,Sch000005463|K10525,AOC,Sch000009399|K00799,GST,Sch000006640|K00799,GST,Sch000007818	http://amigo.geneontology.org/amigo/term/GO:0005737
cellular component organization	Biological Process	GO:0016043	1	351	75	8286	0.0133333	0.0423606	0.961658	0.99996	K11275,H1_5,Sch000000075	http://amigo.geneontology.org/amigo/term/GO:0016043
biosynthetic process	Biological Process	GO:0009058	6	1161	75	8286	0.08	0.140116	0.961668	0.99996	K01641,E2.3.3.10,Sch000025887|-,-,Sch000020429|K00422,E1.10.3.1,Sch000001289|-,-,Sch000004360|K00454,LOX2S,Sch000015059|K09286,EREBP,Sch000027664	http://amigo.geneontology.org/amigo/term/GO:0009058
cellular nitrogen compound biosynthetic process	Biological Process	GO:0044271	2	543	75	8286	0.0266667	0.0655322	0.961796	0.99996	-,-,Sch000004360|K09286,EREBP,Sch000027664	http://amigo.geneontology.org/amigo/term/GO:0044271
aromatic compound biosynthetic process	Biological Process	GO:0019438	2	544	75	8286	0.0266667	0.0656529	0.962103	0.99996	-,-,Sch000004360|K09286,EREBP,Sch000027664	http://amigo.geneontology.org/amigo/term/GO:0019438
regulation of biological process	Biological Process	GO:0050789	2	548	75	8286	0.0266667	0.0661357	0.963309	0.99996	-,-,Sch000004360|K03676,grxC,Sch000006880	http://amigo.geneontology.org/amigo/term/GO:0050789
heterocycle biosynthetic process	Biological Process	GO:0018130	2	551	75	8286	0.0266667	0.0664977	0.964189	0.99996	-,-,Sch000004360|K09286,EREBP,Sch000027664	http://amigo.geneontology.org/amigo/term/GO:0018130
nucleotide binding	Molecular Function	GO:0000166	11	1866	75	8286	0.146667	0.225199	0.967334	0.99996	K22395,K22395,Sch000001133|-,-,Sch000013834|-,-,Sch000004278|K22395,K22395,Sch000003198|-,-,Sch000026400|-,-,Sch000018499|K04079,HSP90A,Sch000000130|-,-,Sch000015457|-,-,Sch000014817|-,-,Sch000012167|-,-,Sch000023662	http://amigo.geneontology.org/amigo/term/GO:0000166
nucleoside phosphate binding	Molecular Function	GO:1901265	11	1866	75	8286	0.146667	0.225199	0.967334	0.99996	K22395,K22395,Sch000001133|-,-,Sch000013834|-,-,Sch000004278|K22395,K22395,Sch000003198|-,-,Sch000026400|-,-,Sch000018499|K04079,HSP90A,Sch000000130|-,-,Sch000015457|-,-,Sch000014817|-,-,Sch000012167|-,-,Sch000023662	http://amigo.geneontology.org/amigo/term/GO:1901265
RNA metabolic process	Biological Process	GO:0016070	2	572	75	8286	0.0266667	0.0690321	0.969815	0.99996	-,-,Sch000004360|K09286,EREBP,Sch000027664	http://amigo.geneontology.org/amigo/term/GO:0016070
organic cyclic compound biosynthetic process	Biological Process	GO:1901362	2	574	75	8286	0.0266667	0.0692735	0.970305	0.99996	-,-,Sch000004360|K09286,EREBP,Sch000027664	http://amigo.geneontology.org/amigo/term/GO:1901362
biological regulation	Biological Process	GO:0065007	2	577	75	8286	0.0266667	0.0696355	0.971025	0.99996	-,-,Sch000004360|K03676,grxC,Sch000006880	http://amigo.geneontology.org/amigo/term/GO:0065007
nucleic acid binding	Molecular Function	GO:0003676	6	1222	75	8286	0.08	0.147478	0.973761	0.99996	K09419,HSFF,Sch000003980|K11275,H1_5,Sch000000075|-,-,Sch000004360|K09422,MYBP,Sch000006010|-,-,Sch000002866|K09286,EREBP,Sch000027664	http://amigo.geneontology.org/amigo/term/GO:0003676
small molecule binding	Molecular Function	GO:0036094	11	1915	75	8286	0.146667	0.231113	0.974974	0.99996	K22395,K22395,Sch000001133|-,-,Sch000013834|-,-,Sch000004278|K22395,K22395,Sch000003198|-,-,Sch000026400|-,-,Sch000018499|K04079,HSP90A,Sch000000130|-,-,Sch000015457|-,-,Sch000014817|-,-,Sch000012167|-,-,Sch000023662	http://amigo.geneontology.org/amigo/term/GO:0036094
cellular component organization or biogenesis	Biological Process	GO:0071840	1	396	75	8286	0.0133333	0.0477915	0.975022	0.99996	K11275,H1_5,Sch000000075	http://amigo.geneontology.org/amigo/term/GO:0071840
cellular nitrogen compound metabolic process	Biological Process	GO:0034641	4	937	75	8286	0.0533333	0.113082	0.976316	0.99996	-,-,Sch000004360|K00799,GST,Sch000006640|K09286,EREBP,Sch000027664|K00799,GST,Sch000007818	http://amigo.geneontology.org/amigo/term/GO:0034641
organic substance biosynthetic process	Biological Process	GO:1901576	5	1102	75	8286	0.0666667	0.132995	0.978089	0.99996	K01641,E2.3.3.10,Sch000025887|-,-,Sch000020429|-,-,Sch000004360|K00454,LOX2S,Sch000015059|K09286,EREBP,Sch000027664	http://amigo.geneontology.org/amigo/term/GO:1901576
anion binding	Molecular Function	GO:0043168	10	1810	75	8286	0.133333	0.218441	0.978553	0.99996	K22395,K22395,Sch000001133|-,-,Sch000013834|-,-,Sch000004278|K22395,K22395,Sch000003198|-,-,Sch000026400|-,-,Sch000018499|K04079,HSP90A,Sch000000130|-,-,Sch000014817|-,-,Sch000012167|-,-,Sch000023662	http://amigo.geneontology.org/amigo/term/GO:0043168
intracellular	Cellular Component	GO:0005622	9	1681	75	8286	0.12	0.202872	0.97928	0.99996	K11275,H1_5,Sch000000075|K07195,EXOC7,Sch000005463|-,-,Sch000004360|K10525,AOC,Sch000009399|-,-,Sch000020429|K09419,HSFF,Sch000003980|K00799,GST,Sch000006640|K09286,EREBP,Sch000027664|K00799,GST,Sch000007818	http://amigo.geneontology.org/amigo/term/GO:0005622
peptidase activity, acting on L-amino acid peptides	Molecular Function	GO:0070011	1	416	75	8286	0.0133333	0.0502052	0.97937	0.99996	-,-,Sch000023625	http://amigo.geneontology.org/amigo/term/GO:0070011
peptidase activity	Molecular Function	GO:0008233	1	421	75	8286	0.0133333	0.0508086	0.980335	0.99996	-,-,Sch000023625	http://amigo.geneontology.org/amigo/term/GO:0008233
macromolecular complex	Cellular Component	GO:0032991	2	629	75	8286	0.0266667	0.0759112	0.981159	0.99996	K11275,H1_5,Sch000000075|K07195,EXOC7,Sch000005463	http://amigo.geneontology.org/amigo/term/GO:0032991
organic substance metabolic process	Biological Process	GO:0071704	12	2100	75	8286	0.16	0.25344	0.981513	0.99996	K01641,E2.3.3.10,Sch000025887|-,-,Sch000004360|K09510,DNAJB4,Sch000010327|K00454,LOX2S,Sch000015059|-,-,Sch000012572|-,-,Sch000020429|K01193,INV,Sch000025608|K04079,HSP90A,Sch000000130|K00799,GST,Sch000006640|-,-,Sch000015457|K09286,EREBP,Sch000027664|K00799,GST,Sch000007818	http://amigo.geneontology.org/amigo/term/GO:0071704
intracellular organelle	Cellular Component	GO:0043229	6	1278	75	8286	0.08	0.154236	0.981709	0.99996	K09419,HSFF,Sch000003980|-,-,Sch000020429|K11275,H1_5,Sch000000075|-,-,Sch000004360|K10525,AOC,Sch000009399|K09286,EREBP,Sch000027664	http://amigo.geneontology.org/amigo/term/GO:0043229
organelle	Cellular Component	GO:0043226	6	1279	75	8286	0.08	0.154357	0.981828	0.99996	K09419,HSFF,Sch000003980|-,-,Sch000020429|K11275,H1_5,Sch000000075|-,-,Sch000004360|K10525,AOC,Sch000009399|K09286,EREBP,Sch000027664	http://amigo.geneontology.org/amigo/term/GO:0043226
cell	Cellular Component	GO:0005623	10	1878	75	8286	0.133333	0.226647	0.985612	0.99996	K11275,H1_5,Sch000000075|K07195,EXOC7,Sch000005463|-,-,Sch000004360|K10525,AOC,Sch000009399|K03676,grxC,Sch000006880|K09419,HSFF,Sch000003980|-,-,Sch000020429|K00799,GST,Sch000006640|K09286,EREBP,Sch000027664|K00799,GST,Sch000007818	http://amigo.geneontology.org/amigo/term/GO:0005623
adenyl nucleotide binding	Molecular Function	GO:0030554	7	1495	75	8286	0.0933333	0.180425	0.988526	0.99996	-,-,Sch000018499|-,-,Sch000013834|-,-,Sch000014817|K04079,HSP90A,Sch000000130|-,-,Sch000012167|-,-,Sch000023662|-,-,Sch000026400	http://amigo.geneontology.org/amigo/term/GO:0030554
adenyl ribonucleotide binding	Molecular Function	GO:0032559	7	1495	75	8286	0.0933333	0.180425	0.988526	0.99996	-,-,Sch000018499|-,-,Sch000013834|-,-,Sch000014817|K04079,HSP90A,Sch000000130|-,-,Sch000012167|-,-,Sch000023662|-,-,Sch000026400	http://amigo.geneontology.org/amigo/term/GO:0032559
nitrogen compound metabolic process	Biological Process	GO:0006807	4	1038	75	8286	0.0533333	0.125272	0.988601	0.99996	-,-,Sch000004360|K00799,GST,Sch000006640|K09286,EREBP,Sch000027664|K00799,GST,Sch000007818	http://amigo.geneontology.org/amigo/term/GO:0006807
intracellular organelle part	Cellular Component	GO:0044446	1	486	75	8286	0.0133333	0.0586531	0.989478	0.99996	K11275,H1_5,Sch000000075	http://amigo.geneontology.org/amigo/term/GO:0044446
organelle part	Cellular Component	GO:0044422	1	487	75	8286	0.0133333	0.0587738	0.989579	0.99996	K11275,H1_5,Sch000000075	http://amigo.geneontology.org/amigo/term/GO:0044422
cytoplasmic part	Cellular Component	GO:0044444	2	699	75	8286	0.0266667	0.0843592	0.989582	0.99996	K07195,EXOC7,Sch000005463|K10525,AOC,Sch000009399	http://amigo.geneontology.org/amigo/term/GO:0044444
cellular macromolecule metabolic process	Biological Process	GO:0044260	5	1229	75	8286	0.0666667	0.148322	0.990954	0.99996	-,-,Sch000004360|K09510,DNAJB4,Sch000010327|-,-,Sch000012572|K04079,HSP90A,Sch000000130|K09286,EREBP,Sch000027664	http://amigo.geneontology.org/amigo/term/GO:0044260
ADP binding	Molecular Function	GO:0043531	1	506	75	8286	0.0133333	0.0610669	0.991329	0.99996	-,-,Sch000013834	http://amigo.geneontology.org/amigo/term/GO:0043531
cellular biosynthetic process	Biological Process	GO:0044249	4	1076	75	8286	0.0533333	0.129858	0.991424	0.99996	K01641,E2.3.3.10,Sch000025887|-,-,Sch000004360|K00454,LOX2S,Sch000015059|K09286,EREBP,Sch000027664	http://amigo.geneontology.org/amigo/term/GO:0044249
cell part	Cellular Component	GO:0044464	9	1828	75	8286	0.12	0.220613	0.991635	0.99996	K11275,H1_5,Sch000000075|K07195,EXOC7,Sch000005463|-,-,Sch000004360|K10525,AOC,Sch000009399|-,-,Sch000020429|K09419,HSFF,Sch000003980|K00799,GST,Sch000006640|K09286,EREBP,Sch000027664|K00799,GST,Sch000007818	http://amigo.geneontology.org/amigo/term/GO:0044464
cellular macromolecule biosynthetic process	Biological Process	GO:0034645	2	735	75	8286	0.0266667	0.0887038	0.99236	0.99996	-,-,Sch000004360|K09286,EREBP,Sch000027664	http://amigo.geneontology.org/amigo/term/GO:0034645
nucleic acid metabolic process	Biological Process	GO:0090304	2	735	75	8286	0.0266667	0.0887038	0.99236	0.99996	-,-,Sch000004360|K09286,EREBP,Sch000027664	http://amigo.geneontology.org/amigo/term/GO:0090304
macromolecule biosynthetic process	Biological Process	GO:0009059	2	741	75	8286	0.0266667	0.089428	0.992748	0.99996	-,-,Sch000004360|K09286,EREBP,Sch000027664	http://amigo.geneontology.org/amigo/term/GO:0009059
gene expression	Biological Process	GO:0010467	2	745	75	8286	0.0266667	0.0899107	0.992995	0.99996	-,-,Sch000004360|K09286,EREBP,Sch000027664	http://amigo.geneontology.org/amigo/term/GO:0010467
purine ribonucleotide binding	Molecular Function	GO:0032555	7	1606	75	8286	0.0933333	0.193821	0.994598	0.99996	-,-,Sch000018499|-,-,Sch000013834|-,-,Sch000014817|K04079,HSP90A,Sch000000130|-,-,Sch000012167|-,-,Sch000023662|-,-,Sch000026400	http://amigo.geneontology.org/amigo/term/GO:0032555
purine nucleoside binding	Molecular Function	GO:0001883	7	1606	75	8286	0.0933333	0.193821	0.994598	0.99996	-,-,Sch000018499|-,-,Sch000013834|-,-,Sch000014817|K04079,HSP90A,Sch000000130|-,-,Sch000012167|-,-,Sch000023662|-,-,Sch000026400	http://amigo.geneontology.org/amigo/term/GO:0001883
purine nucleotide binding	Molecular Function	GO:0017076	7	1606	75	8286	0.0933333	0.193821	0.994598	0.99996	-,-,Sch000018499|-,-,Sch000013834|-,-,Sch000014817|K04079,HSP90A,Sch000000130|-,-,Sch000012167|-,-,Sch000023662|-,-,Sch000026400	http://amigo.geneontology.org/amigo/term/GO:0017076
purine ribonucleoside binding	Molecular Function	GO:0032550	7	1606	75	8286	0.0933333	0.193821	0.994598	0.99996	-,-,Sch000018499|-,-,Sch000013834|-,-,Sch000014817|K04079,HSP90A,Sch000000130|-,-,Sch000012167|-,-,Sch000023662|-,-,Sch000026400	http://amigo.geneontology.org/amigo/term/GO:0032550
ribonucleotide binding	Molecular Function	GO:0032553	7	1622	75	8286	0.0933333	0.195752	0.99517	0.99996	-,-,Sch000018499|-,-,Sch000013834|-,-,Sch000014817|K04079,HSP90A,Sch000000130|-,-,Sch000012167|-,-,Sch000023662|-,-,Sch000026400	http://amigo.geneontology.org/amigo/term/GO:0032553
nucleoside binding	Molecular Function	GO:0001882	7	1624	75	8286	0.0933333	0.195993	0.995238	0.99996	-,-,Sch000018499|-,-,Sch000013834|-,-,Sch000014817|K04079,HSP90A,Sch000000130|-,-,Sch000012167|-,-,Sch000023662|-,-,Sch000026400	http://amigo.geneontology.org/amigo/term/GO:0001882
ribonucleoside binding	Molecular Function	GO:0032549	7	1624	75	8286	0.0933333	0.195993	0.995238	0.99996	-,-,Sch000018499|-,-,Sch000013834|-,-,Sch000014817|K04079,HSP90A,Sch000000130|-,-,Sch000012167|-,-,Sch000023662|-,-,Sch000026400	http://amigo.geneontology.org/amigo/term/GO:0032549
macromolecule metabolic process	Biological Process	GO:0043170	5	1317	75	8286	0.0666667	0.158943	0.995261	0.99996	-,-,Sch000004360|K09510,DNAJB4,Sch000010327|-,-,Sch000012572|K04079,HSP90A,Sch000000130|K09286,EREBP,Sch000027664	http://amigo.geneontology.org/amigo/term/GO:0043170
carbohydrate derivative binding	Molecular Function	GO:0097367	7	1642	75	8286	0.0933333	0.198166	0.995807	0.99996	-,-,Sch000018499|-,-,Sch000013834|-,-,Sch000014817|K04079,HSP90A,Sch000000130|-,-,Sch000012167|-,-,Sch000023662|-,-,Sch000026400	http://amigo.geneontology.org/amigo/term/GO:0097367
primary metabolic process	Biological Process	GO:0044238	9	1963	75	8286	0.12	0.236906	0.9966	0.99996	K01641,E2.3.3.10,Sch000025887|-,-,Sch000004360|K09510,DNAJB4,Sch000010327|K00454,LOX2S,Sch000015059|-,-,Sch000012572|-,-,Sch000020429|K04079,HSP90A,Sch000000130|K01193,INV,Sch000025608|K09286,EREBP,Sch000027664	http://amigo.geneontology.org/amigo/term/GO:0044238
nucleobase-containing compound metabolic process	Biological Process	GO:0006139	2	859	75	8286	0.0266667	0.103669	0.997443	0.99996	-,-,Sch000004360|K09286,EREBP,Sch000027664	http://amigo.geneontology.org/amigo/term/GO:0006139
heterocycle metabolic process	Biological Process	GO:0046483	2	920	75	8286	0.0266667	0.111031	0.998528	0.99996	-,-,Sch000004360|K09286,EREBP,Sch000027664	http://amigo.geneontology.org/amigo/term/GO:0046483
cellular aromatic compound metabolic process	Biological Process	GO:0006725	2	940	75	8286	0.0266667	0.113444	0.998774	0.99996	-,-,Sch000004360|K09286,EREBP,Sch000027664	http://amigo.geneontology.org/amigo/term/GO:0006725
organic cyclic compound metabolic process	Biological Process	GO:1901360	2	965	75	8286	0.0266667	0.116462	0.999026	0.99996	-,-,Sch000004360|K09286,EREBP,Sch000027664	http://amigo.geneontology.org/amigo/term/GO:1901360
integral component of membrane	Cellular Component	GO:0016021	9	2251	75	8286	0.12	0.271663	0.999594	0.99996	-,-,Sch000003078|-,-,Sch000028138|K03327,TC.MATE,Sch000019073|-,-,Sch000006351|-,-,Sch000026400|K15283,SLC35E1,Sch000000230|-,-,Sch000010380|-,-,Sch000022342|-,-,Sch000028169	http://amigo.geneontology.org/amigo/term/GO:0016021
intrinsic component of membrane	Cellular Component	GO:0031224	9	2257	75	8286	0.12	0.272387	0.999612	0.99996	-,-,Sch000003078|-,-,Sch000028138|K03327,TC.MATE,Sch000019073|-,-,Sch000006351|-,-,Sch000026400|K15283,SLC35E1,Sch000000230|-,-,Sch000010380|-,-,Sch000022342|-,-,Sch000028169	http://amigo.geneontology.org/amigo/term/GO:0031224
membrane part	Cellular Component	GO:0044425	9	2337	75	8286	0.12	0.282042	0.999795	0.99996	-,-,Sch000003078|-,-,Sch000028138|K03327,TC.MATE,Sch000019073|-,-,Sch000006351|-,-,Sch000026400|K15283,SLC35E1,Sch000000230|-,-,Sch000010380|-,-,Sch000022342|-,-,Sch000028169	http://amigo.geneontology.org/amigo/term/GO:0044425
membrane	Cellular Component	GO:0016020	9	2421	75	8286	0.12	0.29218	0.999898	0.99996	-,-,Sch000003078|-,-,Sch000028138|K03327,TC.MATE,Sch000019073|-,-,Sch000006351|-,-,Sch000026400|K15283,SLC35E1,Sch000000230|-,-,Sch000010380|-,-,Sch000022342|-,-,Sch000028169	http://amigo.geneontology.org/amigo/term/GO:0016020
cellular_component	Cellular Component	GO:0005575	20	3918	75	8286	0.266667	0.472846	0.999926	0.99996	K00430,E1.11.1.7,Sch000012327|K11275,H1_5,Sch000000075|K07195,EXOC7,Sch000005463|K10525,AOC,Sch000009399|K15283,SLC35E1,Sch000000230|-,-,Sch000020429|-,-,Sch000022342|K00799,GST,Sch000006640|-,-,Sch000003078|-,-,Sch000028138|-,-,Sch000004360|K03327,TC.MATE,Sch000019073|-,-,Sch000006351|K03676,grxC,Sch000006880|-,-,Sch000026400|K09419,HSFF,Sch000003980|-,-,Sch000010380|K09286,EREBP,Sch000027664|K0…	http://amigo.geneontology.org/amigo/term/GO:0005575
hydrolase activity	Molecular Function	GO:0016787	2	1297	75	8286	0.0266667	0.156529	0.99996	0.99996	K01193,INV,Sch000025608|-,-,Sch000023625	http://amigo.geneontology.org/amigo/term/GO:0016787

## Sheet: cluster5
#Term	Database	ID	Input number	Background number	All input number	All background number	Input frequency	Background frequency	P-Value	Corrected P-Value	input_gene	Hyperlink_change
oxidoreductase activity, acting on CH-OH group of donors	Molecular Function	GO:0016614	10	109	122	8286	0.0819672	0.0131547	4.13e-06	0.0015885	-,-,Sch000004278|K00021,HMGCR,Sch000018881|K22395,K22395,Sch000003049|K22395,K22395,Sch000003198|K00012,UGDH,Sch000007295|K00021,HMGCR,Sch000020378|K00021,HMGCR,Sch000001227|-,-,Sch000015457|K22395,K22395,Sch000002517|-,-,Sch000015649	http://amigo.geneontology.org/amigo/term/GO:0016614
catalytic activity	Molecular Function	GO:0003824	81	3951	122	8286	0.663934	0.476828	2.07e-05	0.00399412	-,-,Sch000010789|K00487,CYP73A,Sch000013051|K00847,E2.7.1.4,Sch000023398|-,-,Sch000019832|-,-,Sch000021652|K01897,ACSL,Sch000029061|-,-,Sch000003826|-,-,Sch000010605|K12355,REF1,Sch000013396|-,-,Sch000012734|K22395,K22395,Sch000002517|-,-,Sch000023625|-,-,Sch000007481|K20667,CYP716A,Sch000030166|-,-,Sch000017724|K15397,KCS,Sch000015334|-,-,Sch000021923|K00021,HMGCR,Sch000020378|K15397,KCS,Sch0000…	http://amigo.geneontology.org/amigo/term/GO:0003824
chitinase activity	Molecular Function	GO:0004568	3	6	122	8286	0.0245902	0.000724113	6.03e-05	0.00773949	-,-,Sch000000457|K01183,E3.2.1.14,Sch000021155|K01183,E3.2.1.14,Sch000003432	http://amigo.geneontology.org/amigo/term/GO:0004568
coenzyme binding	Molecular Function	GO:0050662	11	189	122	8286	0.0901639	0.0228096	0.000101	0.00969118	K11816,YUCCA,Sch000014595|-,-,Sch000004278|K00021,HMGCR,Sch000018881|K22395,K22395,Sch000003049|K22395,K22395,Sch000003198|K00012,UGDH,Sch000007295|K00021,HMGCR,Sch000020378|K00021,HMGCR,Sch000001227|-,-,Sch000015457|K22395,K22395,Sch000002517|-,-,Sch000015649	http://amigo.geneontology.org/amigo/term/GO:0050662
hydroxymethylglutaryl-CoA reductase (NADPH) activity	Molecular Function	GO:0004420	3	8	122	8286	0.0245902	0.000965484	0.000165	0.0127243	K00021,HMGCR,Sch000020378|K00021,HMGCR,Sch000001227|K00021,HMGCR,Sch000018881	http://amigo.geneontology.org/amigo/term/GO:0004420
oxidoreductase activity, acting on the CH-OH group of donors, NAD or NADP as acceptor	Molecular Function	GO:0016616	5	46	122	8286	0.0409836	0.00555153	0.000539	0.0345934	K00021,HMGCR,Sch000020378|K00021,HMGCR,Sch000001227|K00021,HMGCR,Sch000018881|-,-,Sch000015457|K00012,UGDH,Sch000007295	http://amigo.geneontology.org/amigo/term/GO:0016616
cell wall macromolecule catabolic process	Biological Process	GO:0016998	2	3	122	8286	0.0163934	0.000362056	0.000639	0.035138	-,-,Sch000000457|K01183,E3.2.1.14,Sch000021155	http://amigo.geneontology.org/amigo/term/GO:0016998
cofactor binding	Molecular Function	GO:0048037	11	238	122	8286	0.0901639	0.0287231	0.000737	0.0354857	K11816,YUCCA,Sch000014595|-,-,Sch000004278|K00021,HMGCR,Sch000018881|K22395,K22395,Sch000003049|K22395,K22395,Sch000003198|K00012,UGDH,Sch000007295|K00021,HMGCR,Sch000020378|K00021,HMGCR,Sch000001227|-,-,Sch000015457|K22395,K22395,Sch000002517|-,-,Sch000015649	http://amigo.geneontology.org/amigo/term/GO:0048037
oxidoreductase activity	Molecular Function	GO:0016491	26	938	122	8286	0.213115	0.113203	0.000991	0.0382931	K11816,YUCCA,Sch000014595|K01723,AOS,Sch000007491|-,-,Sch000010789|K00487,CYP73A,Sch000013051|-,-,Sch000004278|K00021,HMGCR,Sch000018881|K22395,K22395,Sch000003198|K00012,UGDH,Sch000007295|K23179,CYP93B2_16,Sch000017594|K00021,HMGCR,Sch000001227|-,-,Sch000026786|K12355,REF1,Sch000013396|-,-,Sch000015649|K22395,K22395,Sch000002517|K13260,CYP81E1_7,Sch000020009|K20667,CYP716A,Sch000030166|K21995,CY…	http://amigo.geneontology.org/amigo/term/GO:0016491
coenzyme A metabolic process	Biological Process	GO:0015936	3	14	122	8286	0.0245902	0.0016896	0.00101	0.0382931	K00021,HMGCR,Sch000020378|K00021,HMGCR,Sch000001227|K00021,HMGCR,Sch000018881	http://amigo.geneontology.org/amigo/term/GO:0015936
NADP binding	Molecular Function	GO:0050661	4	32	122	8286	0.0327869	0.00386194	0.00117	0.0382931	K11816,YUCCA,Sch000014595|K00021,HMGCR,Sch000020378|K00021,HMGCR,Sch000001227|K00021,HMGCR,Sch000018881	http://amigo.geneontology.org/amigo/term/GO:0050661
ribonucleoside bisphosphate metabolic process	Biological Process	GO:0033875	3	16	122	8286	0.0245902	0.00193097	0.00152	0.0382931	K00021,HMGCR,Sch000020378|K00021,HMGCR,Sch000001227|K00021,HMGCR,Sch000018881	http://amigo.geneontology.org/amigo/term/GO:0033875
purine nucleoside bisphosphate metabolic process	Biological Process	GO:0034032	3	16	122	8286	0.0245902	0.00193097	0.00152	0.0382931	K00021,HMGCR,Sch000020378|K00021,HMGCR,Sch000001227|K00021,HMGCR,Sch000018881	http://amigo.geneontology.org/amigo/term/GO:0034032
nucleoside bisphosphate metabolic process	Biological Process	GO:0033865	3	16	122	8286	0.0245902	0.00193097	0.00152	0.0382931	K00021,HMGCR,Sch000020378|K00021,HMGCR,Sch000001227|K00021,HMGCR,Sch000018881	http://amigo.geneontology.org/amigo/term/GO:0033865
lipid biosynthetic process	Biological Process	GO:0008610	8	149	122	8286	0.0655738	0.0179821	0.00155	0.0382931	-,-,Sch000001879|K00021,HMGCR,Sch000018881|K15397,KCS,Sch000015334|K15397,KCS,Sch000010440|K15397,KCS,Sch000022862|K00021,HMGCR,Sch000020378|K00021,HMGCR,Sch000001227|-,-,Sch000026193	http://amigo.geneontology.org/amigo/term/GO:0008610
amino sugar catabolic process	Biological Process	GO:0046348	2	5	122	8286	0.0163934	0.000603427	0.00209	0.0382931	-,-,Sch000000457|K01183,E3.2.1.14,Sch000021155	http://amigo.geneontology.org/amigo/term/GO:0046348
glucosamine-containing compound catabolic process	Biological Process	GO:1901072	2	5	122	8286	0.0163934	0.000603427	0.00209	0.0382931	-,-,Sch000000457|K01183,E3.2.1.14,Sch000021155	http://amigo.geneontology.org/amigo/term/GO:1901072
chitin metabolic process	Biological Process	GO:0006030	2	5	122	8286	0.0163934	0.000603427	0.00209	0.0382931	-,-,Sch000000457|K01183,E3.2.1.14,Sch000021155	http://amigo.geneontology.org/amigo/term/GO:0006030
glucosamine-containing compound metabolic process	Biological Process	GO:1901071	2	5	122	8286	0.0163934	0.000603427	0.00209	0.0382931	-,-,Sch000000457|K01183,E3.2.1.14,Sch000021155	http://amigo.geneontology.org/amigo/term/GO:1901071
aminoglycan catabolic process	Biological Process	GO:0006026	2	5	122	8286	0.0163934	0.000603427	0.00209	0.0382931	-,-,Sch000000457|K01183,E3.2.1.14,Sch000021155	http://amigo.geneontology.org/amigo/term/GO:0006026
chitin catabolic process	Biological Process	GO:0006032	2	5	122	8286	0.0163934	0.000603427	0.00209	0.0382931	-,-,Sch000000457|K01183,E3.2.1.14,Sch000021155	http://amigo.geneontology.org/amigo/term/GO:0006032
monocarboxylic acid biosynthetic process	Biological Process	GO:0072330	5	64	122	8286	0.0409836	0.00772387	0.00243	0.0425202	K15397,KCS,Sch000022862|K15397,KCS,Sch000015334|K10775,PAL,Sch000019066|K15397,KCS,Sch000010440|-,-,Sch000026193	http://amigo.geneontology.org/amigo/term/GO:0072330
amino sugar metabolic process	Biological Process	GO:0006040	2	6	122	8286	0.0163934	0.000724113	0.0031	0.0504931	-,-,Sch000000457|K01183,E3.2.1.14,Sch000021155	http://amigo.geneontology.org/amigo/term/GO:0006040
flavin adenine dinucleotide binding	Molecular Function	GO:0050660	6	98	122	8286	0.0491803	0.0118272	0.00315	0.0504931	K11816,YUCCA,Sch000014595|-,-,Sch000004278|K22395,K22395,Sch000003049|K22395,K22395,Sch000003198|-,-,Sch000015649|K22395,K22395,Sch000002517	http://amigo.geneontology.org/amigo/term/GO:0050660
response to wounding	Biological Process	GO:0009611	2	7	122	8286	0.0163934	0.000844798	0.0043	0.0634224	-,-,Sch000029363|-,-,Sch000024186	http://amigo.geneontology.org/amigo/term/GO:0009611
cellular lipid metabolic process	Biological Process	GO:0044255	8	176	122	8286	0.0655738	0.0212406	0.00435	0.0634224	-,-,Sch000001879|K00021,HMGCR,Sch000018881|K15397,KCS,Sch000015334|K15397,KCS,Sch000010440|K15397,KCS,Sch000022862|K00021,HMGCR,Sch000020378|K00021,HMGCR,Sch000001227|-,-,Sch000026193	http://amigo.geneontology.org/amigo/term/GO:0044255
organonitrogen compound catabolic process	Biological Process	GO:1901565	3	23	122	8286	0.0245902	0.00277577	0.00445	0.0634224	-,-,Sch000000457|K01183,E3.2.1.14,Sch000021155|K10775,PAL,Sch000019066	http://amigo.geneontology.org/amigo/term/GO:1901565
cell wall macromolecule metabolic process	Biological Process	GO:0044036	3	26	122	8286	0.0245902	0.00313782	0.00632	0.0869526	-,-,Sch000000457|K01183,E3.2.1.14,Sch000021155|K08235,E2.4.1.207,Sch000025761	http://amigo.geneontology.org/amigo/term/GO:0044036
secondary metabolite biosynthetic process	Biological Process	GO:0044550	2	9	122	8286	0.0163934	0.00108617	0.00723	0.0898481	K10775,PAL,Sch000019066|K20623,CYP92A6,Sch000025546	http://amigo.geneontology.org/amigo/term/GO:0044550
carbohydrate derivative catabolic process	Biological Process	GO:1901136	2	9	122	8286	0.0163934	0.00108617	0.00723	0.0898481	-,-,Sch000000457|K01183,E3.2.1.14,Sch000021155	http://amigo.geneontology.org/amigo/term/GO:1901136
aminoglycan metabolic process	Biological Process	GO:0006022	2	9	122	8286	0.0163934	0.00108617	0.00723	0.0898481	-,-,Sch000000457|K01183,E3.2.1.14,Sch000021155	http://amigo.geneontology.org/amigo/term/GO:0006022
serine-type endopeptidase inhibitor activity	Molecular Function	GO:0004867	2	10	122	8286	0.0163934	0.00120685	0.00896	0.107758	-,-,Sch000029363|-,-,Sch000024186	http://amigo.geneontology.org/amigo/term/GO:0004867
monooxygenase activity	Molecular Function	GO:0004497	10	289	122	8286	0.0819672	0.0348781	0.0101	0.117368	K11816,YUCCA,Sch000014595|K20667,CYP716A,Sch000030166|K21995,CYP77A4,Sch000023078|K01723,AOS,Sch000007491|-,-,Sch000010789|K00487,CYP73A,Sch000013051|K23179,CYP93B2_16,Sch000017594|-,-,Sch000026786|K20623,CYP92A6,Sch000025546|K13260,CYP81E1_7,Sch000020009	http://amigo.geneontology.org/amigo/term/GO:0004497
secondary metabolic process	Biological Process	GO:0019748	3	31	122	8286	0.0245902	0.00374125	0.0104	0.117376	K00799,GST,Sch000006640|K10775,PAL,Sch000019066|K20623,CYP92A6,Sch000025546	http://amigo.geneontology.org/amigo/term/GO:0019748
fatty acid biosynthetic process	Biological Process	GO:0006633	4	59	122	8286	0.0327869	0.00712044	0.0109	0.120095	K15397,KCS,Sch000022862|K15397,KCS,Sch000015334|K15397,KCS,Sch000010440|-,-,Sch000026193	http://amigo.geneontology.org/amigo/term/GO:0006633
response to biotic stimulus	Biological Process	GO:0009607	3	34	122	8286	0.0245902	0.00410331	0.0134	0.140705	-,-,Sch000023120|K08472,MLO,Sch000011103|K08472,MLO,Sch000021011	http://amigo.geneontology.org/amigo/term/GO:0009607
ribonuclease T2 activity	Molecular Function	GO:0033897	1	1	122	8286	0.00819672	0.000120685	0.0147	0.140705	K01166,RNASET2,Sch000001573	http://amigo.geneontology.org/amigo/term/GO:0033897
endoribonuclease activity, producing 3'-phosphomonoesters	Molecular Function	GO:0016892	1	1	122	8286	0.00819672	0.000120685	0.0147	0.140705	K01166,RNASET2,Sch000001573	http://amigo.geneontology.org/amigo/term/GO:0016892
endonuclease activity, active with either ribo- or deoxyribonucleic acids and producing 3'-phosphomonoesters	Molecular Function	GO:0016894	1	1	122	8286	0.00819672	0.000120685	0.0147	0.140705	K01166,RNASET2,Sch000001573	http://amigo.geneontology.org/amigo/term/GO:0016894
UDP-glucose 6-dehydrogenase activity	Molecular Function	GO:0003979	1	1	122	8286	0.00819672	0.000120685	0.0147	0.140705	K00012,UGDH,Sch000007295	http://amigo.geneontology.org/amigo/term/GO:0003979
transferase activity, transferring acyl groups other than amino-acyl groups	Molecular Function	GO:0016747	7	178	122	8286	0.057377	0.021482	0.0159	0.140705	K19861,BEBT,Sch000005845|-,-,Sch000001879|K15397,KCS,Sch000022862|K19747,DCR,Sch000023108|K15397,KCS,Sch000015334|K00660,CHS,Sch000022377|K15397,KCS,Sch000010440	http://amigo.geneontology.org/amigo/term/GO:0016747
fatty acid metabolic process	Biological Process	GO:0006631	4	66	122	8286	0.0327869	0.00796524	0.016	0.140705	K15397,KCS,Sch000022862|K15397,KCS,Sch000015334|K15397,KCS,Sch000010440|-,-,Sch000026193	http://amigo.geneontology.org/amigo/term/GO:0006631
monocarboxylic acid metabolic process	Biological Process	GO:0032787	5	101	122	8286	0.0409836	0.0121892	0.0164	0.140705	K15397,KCS,Sch000022862|K15397,KCS,Sch000015334|K10775,PAL,Sch000019066|K15397,KCS,Sch000010440|-,-,Sch000026193	http://amigo.geneontology.org/amigo/term/GO:0032787
peptidase inhibitor activity	Molecular Function	GO:0030414	2	14	122	8286	0.0163934	0.0016896	0.0174	0.140705	-,-,Sch000029363|-,-,Sch000024186	http://amigo.geneontology.org/amigo/term/GO:0030414
endopeptidase inhibitor activity	Molecular Function	GO:0004866	2	14	122	8286	0.0163934	0.0016896	0.0174	0.140705	-,-,Sch000029363|-,-,Sch000024186	http://amigo.geneontology.org/amigo/term/GO:0004866
peptidase regulator activity	Molecular Function	GO:0061134	2	14	122	8286	0.0163934	0.0016896	0.0174	0.140705	-,-,Sch000029363|-,-,Sch000024186	http://amigo.geneontology.org/amigo/term/GO:0061134
endopeptidase regulator activity	Molecular Function	GO:0061135	2	14	122	8286	0.0163934	0.0016896	0.0174	0.140705	-,-,Sch000029363|-,-,Sch000024186	http://amigo.geneontology.org/amigo/term/GO:0061135
oxidoreductase activity, acting on paired donors, with incorporation or reduction of molecular oxygen	Molecular Function	GO:0016705	10	315	122	8286	0.0819672	0.0380159	0.0175	0.140705	K11816,YUCCA,Sch000014595|K20667,CYP716A,Sch000030166|K21995,CYP77A4,Sch000023078|K01723,AOS,Sch000007491|-,-,Sch000010789|K00487,CYP73A,Sch000013051|K23179,CYP93B2_16,Sch000017594|-,-,Sch000026786|K20623,CYP92A6,Sch000025546|K13260,CYP81E1_7,Sch000020009	http://amigo.geneontology.org/amigo/term/GO:0016705
protein serine/threonine kinase activity	Molecular Function	GO:0004674	8	226	122	8286	0.0655738	0.0272749	0.0182	0.14315	-,-,Sch000007481|-,-,Sch000017679|-,-,Sch000003066|-,-,Sch000027462|-,-,Sch000021652|-,-,Sch000018499|-,-,Sch000014817|-,-,Sch000012734	http://amigo.geneontology.org/amigo/term/GO:0004674
lipid metabolic process	Biological Process	GO:0006629	8	232	122	8286	0.0655738	0.027999	0.021	0.161462	-,-,Sch000001879|K00021,HMGCR,Sch000018881|K15397,KCS,Sch000015334|K15397,KCS,Sch000010440|K15397,KCS,Sch000022862|K00021,HMGCR,Sch000020378|K00021,HMGCR,Sch000001227|-,-,Sch000026193	http://amigo.geneontology.org/amigo/term/GO:0006629
iron ion binding	Molecular Function	GO:0005506	10	326	122	8286	0.0819672	0.0393435	0.0217	0.163969	K20667,CYP716A,Sch000030166|K21995,CYP77A4,Sch000023078|K01723,AOS,Sch000007491|-,-,Sch000010789|K00487,CYP73A,Sch000013051|K23179,CYP93B2_16,Sch000017594|-,-,Sch000026786|-,-,Sch000026193|K20623,CYP92A6,Sch000025546|K13260,CYP81E1_7,Sch000020009	http://amigo.geneontology.org/amigo/term/GO:0005506
transferase activity, transferring acyl groups	Molecular Function	GO:0016746	7	197	122	8286	0.057377	0.023775	0.0261	0.188517	K19861,BEBT,Sch000005845|-,-,Sch000001879|K15397,KCS,Sch000022862|K19747,DCR,Sch000023108|K15397,KCS,Sch000015334|K00660,CHS,Sch000022377|K15397,KCS,Sch000010440	http://amigo.geneontology.org/amigo/term/GO:0016746
alternative oxidase activity	Molecular Function	GO:0009916	1	2	122	8286	0.00819672	0.000241371	0.0292	0.188517	K17893,AOX1,Sch000015774	http://amigo.geneontology.org/amigo/term/GO:0009916
toxin catabolic process	Biological Process	GO:0009407	1	2	122	8286	0.00819672	0.000241371	0.0292	0.188517	K00799,GST,Sch000006640	http://amigo.geneontology.org/amigo/term/GO:0009407
chalcone isomerase activity	Molecular Function	GO:0045430	1	2	122	8286	0.00819672	0.000241371	0.0292	0.188517	-,-,Sch000019832	http://amigo.geneontology.org/amigo/term/GO:0045430
toxin metabolic process	Biological Process	GO:0009404	1	2	122	8286	0.00819672	0.000241371	0.0292	0.188517	K00799,GST,Sch000006640	http://amigo.geneontology.org/amigo/term/GO:0009404
chitin binding	Molecular Function	GO:0008061	1	2	122	8286	0.00819672	0.000241371	0.0292	0.188517	K01183,E3.2.1.14,Sch000021155	http://amigo.geneontology.org/amigo/term/GO:0008061
secondary metabolite catabolic process	Biological Process	GO:0090487	1	2	122	8286	0.00819672	0.000241371	0.0292	0.188517	K00799,GST,Sch000006640	http://amigo.geneontology.org/amigo/term/GO:0090487
anchored component of plasma membrane	Cellular Component	GO:0046658	1	2	122	8286	0.00819672	0.000241371	0.0292	0.188517	-,-,Sch000008355	http://amigo.geneontology.org/amigo/term/GO:0046658
aspartic-type peptidase activity	Molecular Function	GO:0070001	3	46	122	8286	0.0245902	0.00555153	0.0299	0.188517	-,-,Sch000023514|-,-,Sch000016291|-,-,Sch000023625	http://amigo.geneontology.org/amigo/term/GO:0070001
aspartic-type endopeptidase activity	Molecular Function	GO:0004190	3	46	122	8286	0.0245902	0.00555153	0.0299	0.188517	-,-,Sch000023514|-,-,Sch000016291|-,-,Sch000023625	http://amigo.geneontology.org/amigo/term/GO:0004190
transferase activity	Molecular Function	GO:0016740	28	1349	122	8286	0.229508	0.162805	0.0336	0.208926	-,-,Sch000006918|-,-,Sch000017679|-,-,Sch000023742|-,-,Sch000001879|K00847,E2.7.1.4,Sch000023398|-,-,Sch000003066|K00660,CHS,Sch000022377|K15397,KCS,Sch000010440|-,-,Sch000027462|-,-,Sch000021652|-,-,Sch000018499|K00799,GST,Sch000006640|-,-,Sch000014817|-,-,Sch000003826|-,-,Sch000017958|-,-,Sch000012734|-,-,Sch000007481|K19747,DCR,Sch000023108|K15397,KCS,Sch000015334|-,-,Sch000021923|-,-,Sch00002…	http://amigo.geneontology.org/amigo/term/GO:0016740
organic acid biosynthetic process	Biological Process	GO:0016053	5	123	122	8286	0.0409836	0.0148443	0.0348	0.209598	K15397,KCS,Sch000022862|K15397,KCS,Sch000015334|K10775,PAL,Sch000019066|K15397,KCS,Sch000010440|-,-,Sch000026193	http://amigo.geneontology.org/amigo/term/GO:0016053
carboxylic acid biosynthetic process	Biological Process	GO:0046394	5	123	122	8286	0.0409836	0.0148443	0.0348	0.209598	K15397,KCS,Sch000022862|K15397,KCS,Sch000015334|K10775,PAL,Sch000019066|K15397,KCS,Sch000010440|-,-,Sch000026193	http://amigo.geneontology.org/amigo/term/GO:0046394
isoprenoid biosynthetic process	Biological Process	GO:0008299	3	53	122	8286	0.0245902	0.00639633	0.0428	0.23668	K00021,HMGCR,Sch000020378|K00021,HMGCR,Sch000001227|K00021,HMGCR,Sch000018881	http://amigo.geneontology.org/amigo/term/GO:0008299
cinnamic acid biosynthetic process	Biological Process	GO:0009800	1	3	122	8286	0.00819672	0.000362056	0.0435	0.23668	K10775,PAL,Sch000019066	http://amigo.geneontology.org/amigo/term/GO:0009800
cinnamic acid metabolic process	Biological Process	GO:0009803	1	3	122	8286	0.00819672	0.000362056	0.0435	0.23668	K10775,PAL,Sch000019066	http://amigo.geneontology.org/amigo/term/GO:0009803
phenylalanine ammonia-lyase activity	Molecular Function	GO:0045548	1	3	122	8286	0.00819672	0.000362056	0.0435	0.23668	K10775,PAL,Sch000019066	http://amigo.geneontology.org/amigo/term/GO:0045548
benzene-containing compound metabolic process	Biological Process	GO:0042537	1	3	122	8286	0.00819672	0.000362056	0.0435	0.23668	K10775,PAL,Sch000019066	http://amigo.geneontology.org/amigo/term/GO:0042537
oxidoreductase activity, acting on paired donors, with incorporation or reduction of molecular oxygen, NAD(P)H as one donor, and incorporation of one atom of oxygen	Molecular Function	GO:0016709	2	23	122	8286	0.0163934	0.00277577	0.0445	0.23668	K11816,YUCCA,Sch000014595|K20623,CYP92A6,Sch000025546	http://amigo.geneontology.org/amigo/term/GO:0016709
endoplasmic reticulum membrane	Cellular Component	GO:0005789	3	54	122	8286	0.0245902	0.00651702	0.0449	0.23668	K00021,HMGCR,Sch000020378|K00021,HMGCR,Sch000001227|K00021,HMGCR,Sch000018881	http://amigo.geneontology.org/amigo/term/GO:0005789
isoprenoid metabolic process	Biological Process	GO:0006720	3	54	122	8286	0.0245902	0.00651702	0.0449	0.23668	K00021,HMGCR,Sch000020378|K00021,HMGCR,Sch000001227|K00021,HMGCR,Sch000018881	http://amigo.geneontology.org/amigo/term/GO:0006720
nuclear outer membrane-endoplasmic reticulum membrane network	Cellular Component	GO:0042175	3	54	122	8286	0.0245902	0.00651702	0.0449	0.23668	K00021,HMGCR,Sch000020378|K00021,HMGCR,Sch000001227|K00021,HMGCR,Sch000018881	http://amigo.geneontology.org/amigo/term/GO:0042175
endoplasmic reticulum part	Cellular Component	GO:0044432	3	56	122	8286	0.0245902	0.00675839	0.0491	0.255533	K00021,HMGCR,Sch000020378|K00021,HMGCR,Sch000001227|K00021,HMGCR,Sch000018881	http://amigo.geneontology.org/amigo/term/GO:0044432
aromatic amino acid family catabolic process	Biological Process	GO:0009074	1	4	122	8286	0.00819672	0.000482742	0.0576	0.277281	K10775,PAL,Sch000019066	http://amigo.geneontology.org/amigo/term/GO:0009074
phenylpropanoid biosynthetic process	Biological Process	GO:0009699	1	4	122	8286	0.00819672	0.000482742	0.0576	0.277281	K10775,PAL,Sch000019066	http://amigo.geneontology.org/amigo/term/GO:0009699
ammonia-lyase activity	Molecular Function	GO:0016841	1	4	122	8286	0.00819672	0.000482742	0.0576	0.277281	K10775,PAL,Sch000019066	http://amigo.geneontology.org/amigo/term/GO:0016841
erythrose 4-phosphate/phosphoenolpyruvate family amino acid catabolic process	Biological Process	GO:1902222	1	4	122	8286	0.00819672	0.000482742	0.0576	0.277281	K10775,PAL,Sch000019066	http://amigo.geneontology.org/amigo/term/GO:1902222
L-phenylalanine catabolic process	Biological Process	GO:0006559	1	4	122	8286	0.00819672	0.000482742	0.0576	0.277281	K10775,PAL,Sch000019066	http://amigo.geneontology.org/amigo/term/GO:0006559
response to water	Biological Process	GO:0009415	1	4	122	8286	0.00819672	0.000482742	0.0576	0.277281	-,-,Sch000008733	http://amigo.geneontology.org/amigo/term/GO:0009415
hydrolase activity, hydrolyzing O-glycosyl compounds	Molecular Function	GO:0004553	6	193	122	8286	0.0491803	0.0232923	0.0651	0.30932	-,-,Sch000000457|K01183,E3.2.1.14,Sch000021155|K01183,E3.2.1.14,Sch000003432|K01193,INV,Sch000019997|K08235,E2.4.1.207,Sch000025761|-,-,Sch000010605	http://amigo.geneontology.org/amigo/term/GO:0004553
heme binding	Molecular Function	GO:0020037	9	347	122	8286	0.0737705	0.0418779	0.0697	0.3111	K20667,CYP716A,Sch000030166|K21995,CYP77A4,Sch000023078|K01723,AOS,Sch000007491|-,-,Sch000010789|K00487,CYP73A,Sch000013051|K23179,CYP93B2_16,Sch000017594|-,-,Sch000026786|K20623,CYP92A6,Sch000025546|K13260,CYP81E1_7,Sch000020009	http://amigo.geneontology.org/amigo/term/GO:0020037
intrinsic component of membrane	Cellular Component	GO:0031224	41	2257	122	8286	0.336066	0.272387	0.0703	0.3111	K20359,RABAC1,Sch000007488|-,-,Sch000024338|-,-,Sch000013817|K09873,TIP,Sch000027699|-,-,Sch000003826|-,-,Sch000025616|-,-,Sch000006715|-,-,Sch000003078|-,-,Sch000007481|K20667,CYP716A,Sch000030166|K08472,MLO,Sch000021011|-,-,Sch000011243|K15397,KCS,Sch000015334|K00021,HMGCR,Sch000020378|K15397,KCS,Sch000022862|K08472,MLO,Sch000011103|-,-,Sch000018918|-,-,Sch000023233|K20623,CYP92A6,Sch000025546|…	http://amigo.geneontology.org/amigo/term/GO:0031224
intramolecular lyase activity	Molecular Function	GO:0016872	1	5	122	8286	0.00819672	0.000603427	0.0715	0.3111	-,-,Sch000019832	http://amigo.geneontology.org/amigo/term/GO:0016872
malic enzyme activity	Molecular Function	GO:0004470	1	5	122	8286	0.00819672	0.000603427	0.0715	0.3111	-,-,Sch000015457	http://amigo.geneontology.org/amigo/term/GO:0004470
malate dehydrogenase (decarboxylating) (NAD+) activity	Molecular Function	GO:0004471	1	5	122	8286	0.00819672	0.000603427	0.0715	0.3111	-,-,Sch000015457	http://amigo.geneontology.org/amigo/term/GO:0004471
carbon-nitrogen lyase activity	Molecular Function	GO:0016840	1	5	122	8286	0.00819672	0.000603427	0.0715	0.3111	K10775,PAL,Sch000019066	http://amigo.geneontology.org/amigo/term/GO:0016840
glutathione transferase activity	Molecular Function	GO:0004364	1	5	122	8286	0.00819672	0.000603427	0.0715	0.3111	K00799,GST,Sch000006640	http://amigo.geneontology.org/amigo/term/GO:0004364
single-organism biosynthetic process	Biological Process	GO:0044711	10	402	122	8286	0.0819672	0.0485156	0.0719	0.3111	-,-,Sch000001879|K00021,HMGCR,Sch000018881|K15397,KCS,Sch000015334|K10775,PAL,Sch000019066|K15397,KCS,Sch000010440|K15397,KCS,Sch000022862|K00021,HMGCR,Sch000020378|K00021,HMGCR,Sch000001227|-,-,Sch000026193|K20623,CYP92A6,Sch000025546	http://amigo.geneontology.org/amigo/term/GO:0044711
small molecule biosynthetic process	Biological Process	GO:0044283	5	153	122	8286	0.0409836	0.0184649	0.075	0.317791	K15397,KCS,Sch000022862|K15397,KCS,Sch000015334|K10775,PAL,Sch000019066|K15397,KCS,Sch000010440|-,-,Sch000026193	http://amigo.geneontology.org/amigo/term/GO:0044283
coenzyme metabolic process	Biological Process	GO:0006732	3	67	122	8286	0.0245902	0.00808593	0.0757	0.317791	K00021,HMGCR,Sch000020378|K00021,HMGCR,Sch000001227|K00021,HMGCR,Sch000018881	http://amigo.geneontology.org/amigo/term/GO:0006732
hydrolase activity, acting on glycosyl bonds	Molecular Function	GO:0016798	6	201	122	8286	0.0491803	0.0242578	0.0759	0.317791	-,-,Sch000000457|K01183,E3.2.1.14,Sch000021155|K01183,E3.2.1.14,Sch000003432|K01193,INV,Sch000019997|K08235,E2.4.1.207,Sch000025761|-,-,Sch000010605	http://amigo.geneontology.org/amigo/term/GO:0016798
L-phenylalanine metabolic process	Biological Process	GO:0006558	1	6	122	8286	0.00819672	0.000724113	0.0852	0.345195	K10775,PAL,Sch000019066	http://amigo.geneontology.org/amigo/term/GO:0006558
diacylglycerol O-acyltransferase activity	Molecular Function	GO:0004144	1	6	122	8286	0.00819672	0.000724113	0.0852	0.345195	-,-,Sch000001879	http://amigo.geneontology.org/amigo/term/GO:0004144
erythrose 4-phosphate/phosphoenolpyruvate family amino acid metabolic process	Biological Process	GO:1902221	1	6	122	8286	0.00819672	0.000724113	0.0852	0.345195	K10775,PAL,Sch000019066	http://amigo.geneontology.org/amigo/term/GO:1902221
purine ribonucleoside metabolic process	Biological Process	GO:0046128	3	72	122	8286	0.0245902	0.00868936	0.0895	0.355258	K00021,HMGCR,Sch000020378|K00021,HMGCR,Sch000001227|K00021,HMGCR,Sch000018881	http://amigo.geneontology.org/amigo/term/GO:0046128
purine nucleoside metabolic process	Biological Process	GO:0042278	3	72	122	8286	0.0245902	0.00868936	0.0895	0.355258	K00021,HMGCR,Sch000020378|K00021,HMGCR,Sch000001227|K00021,HMGCR,Sch000018881	http://amigo.geneontology.org/amigo/term/GO:0042278
carbohydrate derivative metabolic process	Biological Process	GO:1901135	5	163	122	8286	0.0409836	0.0196717	0.0924	0.36285	K00021,HMGCR,Sch000020378|-,-,Sch000000457|K00021,HMGCR,Sch000001227|K01183,E3.2.1.14,Sch000021155|K00021,HMGCR,Sch000018881	http://amigo.geneontology.org/amigo/term/GO:1901135
integral component of membrane	Cellular Component	GO:0016021	40	2251	122	8286	0.327869	0.271663	0.0978	0.380194	K20359,RABAC1,Sch000007488|-,-,Sch000024338|-,-,Sch000013817|K09873,TIP,Sch000027699|-,-,Sch000003826|-,-,Sch000025616|-,-,Sch000006715|-,-,Sch000003078|-,-,Sch000007481|K20667,CYP716A,Sch000030166|K08472,MLO,Sch000021011|-,-,Sch000011243|K15397,KCS,Sch000015334|K00021,HMGCR,Sch000020378|K15397,KCS,Sch000022862|K08472,MLO,Sch000011103|-,-,Sch000018918|-,-,Sch000023233|K20623,CYP92A6,Sch000025546|…	http://amigo.geneontology.org/amigo/term/GO:0016021
purine nucleotide metabolic process	Biological Process	GO:0006163	3	76	122	8286	0.0245902	0.0091721	0.101	0.385949	K00021,HMGCR,Sch000020378|K00021,HMGCR,Sch000001227|K00021,HMGCR,Sch000018881	http://amigo.geneontology.org/amigo/term/GO:0006163
purine ribonucleotide metabolic process	Biological Process	GO:0009150	3	76	122	8286	0.0245902	0.0091721	0.101	0.385949	K00021,HMGCR,Sch000020378|K00021,HMGCR,Sch000001227|K00021,HMGCR,Sch000018881	http://amigo.geneontology.org/amigo/term/GO:0009150
endoplasmic reticulum	Cellular Component	GO:0005783	3	77	122	8286	0.0245902	0.00929278	0.104	0.389773	K00021,HMGCR,Sch000020378|K00021,HMGCR,Sch000001227|K00021,HMGCR,Sch000018881	http://amigo.geneontology.org/amigo/term/GO:0005783
cofactor metabolic process	Biological Process	GO:0051186	3	77	122	8286	0.0245902	0.00929278	0.104	0.389773	K00021,HMGCR,Sch000020378|K00021,HMGCR,Sch000001227|K00021,HMGCR,Sch000018881	http://amigo.geneontology.org/amigo/term/GO:0051186
ribonucleoside metabolic process	Biological Process	GO:0009119	3	78	122	8286	0.0245902	0.00941347	0.107	0.39365	K00021,HMGCR,Sch000020378|K00021,HMGCR,Sch000001227|K00021,HMGCR,Sch000018881	http://amigo.geneontology.org/amigo/term/GO:0009119
oxidoreductase activity, acting on the aldehyde or oxo group of donors, NAD or NADP as acceptor	Molecular Function	GO:0016620	2	38	122	8286	0.0163934	0.00458605	0.107	0.39365	K13356,FAR,Sch000011923|K12355,REF1,Sch000013396	http://amigo.geneontology.org/amigo/term/GO:0016620
membrane part	Cellular Component	GO:0044425	41	2337	122	8286	0.336066	0.282042	0.11	0.398426	K20359,RABAC1,Sch000007488|-,-,Sch000024338|-,-,Sch000013817|K09873,TIP,Sch000027699|-,-,Sch000003826|-,-,Sch000025616|-,-,Sch000006715|-,-,Sch000003078|-,-,Sch000007481|K20667,CYP716A,Sch000030166|K08472,MLO,Sch000021011|-,-,Sch000011243|K15397,KCS,Sch000015334|K00021,HMGCR,Sch000020378|K15397,KCS,Sch000022862|K08472,MLO,Sch000011103|-,-,Sch000018918|-,-,Sch000023233|K20623,CYP92A6,Sch000025546|…	http://amigo.geneontology.org/amigo/term/GO:0044425
acylglycerol O-acyltransferase activity	Molecular Function	GO:0016411	1	8	122	8286	0.00819672	0.000965484	0.112	0.399043	-,-,Sch000001879	http://amigo.geneontology.org/amigo/term/GO:0016411
fatty-acyl-CoA reductase (alcohol-forming) activity	Molecular Function	GO:0080019	1	8	122	8286	0.00819672	0.000965484	0.112	0.399043	K13356,FAR,Sch000011923	http://amigo.geneontology.org/amigo/term/GO:0080019
ribonucleotide metabolic process	Biological Process	GO:0009259	3	80	122	8286	0.0245902	0.00965484	0.114	0.40115	K00021,HMGCR,Sch000020378|K00021,HMGCR,Sch000001227|K00021,HMGCR,Sch000018881	http://amigo.geneontology.org/amigo/term/GO:0009259
NAD binding	Molecular Function	GO:0051287	2	40	122	8286	0.0163934	0.00482742	0.117	0.409243	-,-,Sch000015457|K00012,UGDH,Sch000007295	http://amigo.geneontology.org/amigo/term/GO:0051287
purine-containing compound metabolic process	Biological Process	GO:0072521	3	82	122	8286	0.0245902	0.00989621	0.12	0.416005	K00021,HMGCR,Sch000020378|K00021,HMGCR,Sch000001227|K00021,HMGCR,Sch000018881	http://amigo.geneontology.org/amigo/term/GO:0072521
malate dehydrogenase activity	Molecular Function	GO:0016615	1	9	122	8286	0.00819672	0.00108617	0.125	0.422242	-,-,Sch000015457	http://amigo.geneontology.org/amigo/term/GO:0016615
anchored component of membrane	Cellular Component	GO:0031225	1	9	122	8286	0.00819672	0.00108617	0.125	0.422242	-,-,Sch000008355	http://amigo.geneontology.org/amigo/term/GO:0031225
malate metabolic process	Biological Process	GO:0006108	1	9	122	8286	0.00819672	0.00108617	0.125	0.422242	-,-,Sch000015457	http://amigo.geneontology.org/amigo/term/GO:0006108
ribose phosphate metabolic process	Biological Process	GO:0019693	3	84	122	8286	0.0245902	0.0101376	0.126	0.423284	K00021,HMGCR,Sch000020378|K00021,HMGCR,Sch000001227|K00021,HMGCR,Sch000018881	http://amigo.geneontology.org/amigo/term/GO:0019693
nucleoside metabolic process	Biological Process	GO:0009116	3	85	122	8286	0.0245902	0.0102583	0.13	0.426891	K00021,HMGCR,Sch000020378|K00021,HMGCR,Sch000001227|K00021,HMGCR,Sch000018881	http://amigo.geneontology.org/amigo/term/GO:0009116
glycosyl compound metabolic process	Biological Process	GO:1901657	3	85	122	8286	0.0245902	0.0102583	0.13	0.426891	K00021,HMGCR,Sch000020378|K00021,HMGCR,Sch000001227|K00021,HMGCR,Sch000018881	http://amigo.geneontology.org/amigo/term/GO:1901657
alpha-amino acid catabolic process	Biological Process	GO:1901606	1	10	122	8286	0.00819672	0.00120685	0.138	0.446226	K10775,PAL,Sch000019066	http://amigo.geneontology.org/amigo/term/GO:1901606
glutathione metabolic process	Biological Process	GO:0006749	1	10	122	8286	0.00819672	0.00120685	0.138	0.446226	K00799,GST,Sch000006640	http://amigo.geneontology.org/amigo/term/GO:0006749
tetrapyrrole binding	Molecular Function	GO:0046906	9	409	122	8286	0.0737705	0.0493604	0.148	0.475357	K20667,CYP716A,Sch000030166|K21995,CYP77A4,Sch000023078|K01723,AOS,Sch000007491|-,-,Sch000010789|K00487,CYP73A,Sch000013051|K23179,CYP93B2_16,Sch000017594|-,-,Sch000026786|K20623,CYP92A6,Sch000025546|K13260,CYP81E1_7,Sch000020009	http://amigo.geneontology.org/amigo/term/GO:0046906
cellular amino acid catabolic process	Biological Process	GO:0009063	1	11	122	8286	0.00819672	0.00132754	0.151	0.475357	K10775,PAL,Sch000019066	http://amigo.geneontology.org/amigo/term/GO:0009063
O-acyltransferase activity	Molecular Function	GO:0008374	1	11	122	8286	0.00819672	0.00132754	0.151	0.475357	-,-,Sch000001879	http://amigo.geneontology.org/amigo/term/GO:0008374
oxidoreductase activity, acting on the aldehyde or oxo group of donors	Molecular Function	GO:0016903	2	47	122	8286	0.0163934	0.00567222	0.152	0.475486	K13356,FAR,Sch000011923|K12355,REF1,Sch000013396	http://amigo.geneontology.org/amigo/term/GO:0016903
carboxylic acid metabolic process	Biological Process	GO:0019752	6	247	122	8286	0.0491803	0.0298093	0.157	0.486268	K15397,KCS,Sch000022862|-,-,Sch000015457|K15397,KCS,Sch000015334|K10775,PAL,Sch000019066|K15397,KCS,Sch000010440|-,-,Sch000026193	http://amigo.geneontology.org/amigo/term/GO:0019752
transferase activity, transferring glycosyl groups	Molecular Function	GO:0016757	6	249	122	8286	0.0491803	0.0300507	0.161	0.495176	-,-,Sch000023742|K22845,PGT1,Sch000023106|K18819,GOLS,Sch000020513|-,-,Sch000021923|-,-,Sch000029114|K08235,E2.4.1.207,Sch000025761	http://amigo.geneontology.org/amigo/term/GO:0016757
response to acid chemical	Biological Process	GO:0001101	1	12	122	8286	0.00819672	0.00144823	0.163	0.498529	-,-,Sch000008733	http://amigo.geneontology.org/amigo/term/GO:0001101
membrane	Cellular Component	GO:0016020	41	2421	122	8286	0.336066	0.29218	0.165	0.498691	K20359,RABAC1,Sch000007488|-,-,Sch000024338|-,-,Sch000013817|K09873,TIP,Sch000027699|-,-,Sch000003826|-,-,Sch000025616|-,-,Sch000006715|-,-,Sch000003078|-,-,Sch000007481|K20667,CYP716A,Sch000030166|K08472,MLO,Sch000021011|-,-,Sch000011243|K15397,KCS,Sch000015334|K00021,HMGCR,Sch000020378|K15397,KCS,Sch000022862|K08472,MLO,Sch000011103|-,-,Sch000018918|-,-,Sch000023233|K20623,CYP92A6,Sch000025546|…	http://amigo.geneontology.org/amigo/term/GO:0016020
oxoacid metabolic process	Biological Process	GO:0043436	6	252	122	8286	0.0491803	0.0304127	0.167	0.498691	K15397,KCS,Sch000022862|-,-,Sch000015457|K15397,KCS,Sch000015334|K10775,PAL,Sch000019066|K15397,KCS,Sch000010440|-,-,Sch000026193	http://amigo.geneontology.org/amigo/term/GO:0043436
organic acid metabolic process	Biological Process	GO:0006082	6	252	122	8286	0.0491803	0.0304127	0.167	0.498691	K15397,KCS,Sch000022862|-,-,Sch000015457|K15397,KCS,Sch000015334|K10775,PAL,Sch000019066|K15397,KCS,Sch000010440|-,-,Sch000026193	http://amigo.geneontology.org/amigo/term/GO:0006082
respiratory chain	Cellular Component	GO:0070469	1	13	122	8286	0.00819672	0.00156891	0.175	0.515765	K17893,AOX1,Sch000015774	http://amigo.geneontology.org/amigo/term/GO:0070469
N,N-dimethylaniline monooxygenase activity	Molecular Function	GO:0004499	1	13	122	8286	0.00819672	0.00156891	0.175	0.515765	K11816,YUCCA,Sch000014595	http://amigo.geneontology.org/amigo/term/GO:0004499
small molecule metabolic process	Biological Process	GO:0044281	9	427	122	8286	0.0737705	0.0515327	0.177	0.516537	K00021,HMGCR,Sch000018881|K15397,KCS,Sch000015334|K10775,PAL,Sch000019066|K15397,KCS,Sch000010440|K15397,KCS,Sch000022862|K00021,HMGCR,Sch000020378|K00021,HMGCR,Sch000001227|-,-,Sch000015457|-,-,Sch000026193	http://amigo.geneontology.org/amigo/term/GO:0044281
protein kinase activity	Molecular Function	GO:0004672	10	488	122	8286	0.0819672	0.0588945	0.181	0.522686	-,-,Sch000006918|-,-,Sch000007481|-,-,Sch000017679|-,-,Sch000003066|-,-,Sch000027462|-,-,Sch000021652|-,-,Sch000018499|-,-,Sch000003826|-,-,Sch000014817|-,-,Sch000012734	http://amigo.geneontology.org/amigo/term/GO:0004672
terpene synthase activity	Molecular Function	GO:0010333	2	53	122	8286	0.0163934	0.00639633	0.183	0.522686	-,-,Sch000002290|K14182,HVS,Sch000023607	http://amigo.geneontology.org/amigo/term/GO:0010333
transferase activity, transferring hexosyl groups	Molecular Function	GO:0016758	5	206	122	8286	0.0409836	0.0248612	0.187	0.522686	-,-,Sch000023742|K22845,PGT1,Sch000023106|-,-,Sch000021923|-,-,Sch000029114|K08235,E2.4.1.207,Sch000025761	http://amigo.geneontology.org/amigo/term/GO:0016758
response to inorganic substance	Biological Process	GO:0010035	1	14	122	8286	0.00819672	0.0016896	0.188	0.522686	-,-,Sch000008733	http://amigo.geneontology.org/amigo/term/GO:0010035
intrinsic component of plasma membrane	Cellular Component	GO:0031226	1	14	122	8286	0.00819672	0.0016896	0.188	0.522686	-,-,Sch000008355	http://amigo.geneontology.org/amigo/term/GO:0031226
carbon-oxygen lyase activity, acting on phosphates	Molecular Function	GO:0016838	2	54	122	8286	0.0163934	0.00651702	0.189	0.522686	-,-,Sch000002290|K14182,HVS,Sch000023607	http://amigo.geneontology.org/amigo/term/GO:0016838
phosphotransferase activity, alcohol group as acceptor	Molecular Function	GO:0016773	11	552	122	8286	0.0901639	0.0666184	0.189	0.522686	-,-,Sch000006918|-,-,Sch000007481|-,-,Sch000017679|K00847,E2.7.1.4,Sch000023398|-,-,Sch000003066|-,-,Sch000027462|-,-,Sch000021652|-,-,Sch000018499|-,-,Sch000003826|-,-,Sch000014817|-,-,Sch000012734	http://amigo.geneontology.org/amigo/term/GO:0016773
organonitrogen compound metabolic process	Biological Process	GO:1901564	7	319	122	8286	0.057377	0.0384987	0.19	0.522686	K00021,HMGCR,Sch000020378|-,-,Sch000000457|K00021,HMGCR,Sch000001227|K00799,GST,Sch000006640|K01183,E3.2.1.14,Sch000021155|K00021,HMGCR,Sch000018881|K10775,PAL,Sch000019066	http://amigo.geneontology.org/amigo/term/GO:1901564
endoribonuclease activity	Molecular Function	GO:0004521	1	15	122	8286	0.00819672	0.00181028	0.2	0.5451	K01166,RNASET2,Sch000001573	http://amigo.geneontology.org/amigo/term/GO:0004521
nucleotide metabolic process	Biological Process	GO:0009117	3	105	122	8286	0.0245902	0.012672	0.201	0.545353	K00021,HMGCR,Sch000020378|K00021,HMGCR,Sch000001227|K00021,HMGCR,Sch000018881	http://amigo.geneontology.org/amigo/term/GO:0009117
nucleoside phosphate metabolic process	Biological Process	GO:0006753	3	106	122	8286	0.0245902	0.0127927	0.205	0.551758	K00021,HMGCR,Sch000020378|K00021,HMGCR,Sch000001227|K00021,HMGCR,Sch000018881	http://amigo.geneontology.org/amigo/term/GO:0006753
peptide metabolic process	Biological Process	GO:0006518	1	16	122	8286	0.00819672	0.00193097	0.211	0.55377	K00799,GST,Sch000006640	http://amigo.geneontology.org/amigo/term/GO:0006518
lipid transport	Biological Process	GO:0006869	1	16	122	8286	0.00819672	0.00193097	0.211	0.55377	-,-,Sch000017846	http://amigo.geneontology.org/amigo/term/GO:0006869
carboxylic acid catabolic process	Biological Process	GO:0046395	1	16	122	8286	0.00819672	0.00193097	0.211	0.55377	K10775,PAL,Sch000019066	http://amigo.geneontology.org/amigo/term/GO:0046395
organic acid catabolic process	Biological Process	GO:0016054	1	16	122	8286	0.00819672	0.00193097	0.211	0.55377	K10775,PAL,Sch000019066	http://amigo.geneontology.org/amigo/term/GO:0016054
cellular catabolic process	Biological Process	GO:0044248	4	163	122	8286	0.0327869	0.0196717	0.219	0.554083	-,-,Sch000000457|K00799,GST,Sch000006640|K01183,E3.2.1.14,Sch000021155|K10775,PAL,Sch000019066	http://amigo.geneontology.org/amigo/term/GO:0044248
lipid localization	Biological Process	GO:0010876	1	17	122	8286	0.00819672	0.00205165	0.223	0.554083	-,-,Sch000017846	http://amigo.geneontology.org/amigo/term/GO:0010876
dicarboxylic acid metabolic process	Biological Process	GO:0043648	1	17	122	8286	0.00819672	0.00205165	0.223	0.554083	-,-,Sch000015457	http://amigo.geneontology.org/amigo/term/GO:0043648
carboxypeptidase activity	Molecular Function	GO:0004180	1	17	122	8286	0.00819672	0.00205165	0.223	0.554083	K16297,SCPL-II,Sch000015850	http://amigo.geneontology.org/amigo/term/GO:0004180
glycerolipid biosynthetic process	Biological Process	GO:0045017	1	17	122	8286	0.00819672	0.00205165	0.223	0.554083	-,-,Sch000001879	http://amigo.geneontology.org/amigo/term/GO:0045017
xyloglucan metabolic process	Biological Process	GO:0010411	1	17	122	8286	0.00819672	0.00205165	0.223	0.554083	K08235,E2.4.1.207,Sch000025761	http://amigo.geneontology.org/amigo/term/GO:0010411
aromatic amino acid family metabolic process	Biological Process	GO:0009072	1	17	122	8286	0.00819672	0.00205165	0.223	0.554083	K10775,PAL,Sch000019066	http://amigo.geneontology.org/amigo/term/GO:0009072
serine-type carboxypeptidase activity	Molecular Function	GO:0004185	1	17	122	8286	0.00819672	0.00205165	0.223	0.554083	K16297,SCPL-II,Sch000015850	http://amigo.geneontology.org/amigo/term/GO:0004185
flavonoid biosynthetic process	Biological Process	GO:0009813	1	18	122	8286	0.00819672	0.00217234	0.235	0.578365	-,-,Sch000019832	http://amigo.geneontology.org/amigo/term/GO:0009813
bounding membrane of organelle	Cellular Component	GO:0098588	3	114	122	8286	0.0245902	0.0137581	0.236	0.578365	K00021,HMGCR,Sch000020378|K00021,HMGCR,Sch000001227|K00021,HMGCR,Sch000018881	http://amigo.geneontology.org/amigo/term/GO:0098588
enzyme inhibitor activity	Molecular Function	GO:0004857	2	64	122	8286	0.0163934	0.00772387	0.243	0.587855	-,-,Sch000029363|-,-,Sch000024186	http://amigo.geneontology.org/amigo/term/GO:0004857
kinase activity	Molecular Function	GO:0016301	11	586	122	8286	0.0901639	0.0707217	0.244	0.587855	-,-,Sch000006918|-,-,Sch000007481|-,-,Sch000017679|K00847,E2.7.1.4,Sch000023398|-,-,Sch000003066|-,-,Sch000027462|-,-,Sch000021652|-,-,Sch000018499|-,-,Sch000003826|-,-,Sch000014817|-,-,Sch000012734	http://amigo.geneontology.org/amigo/term/GO:0016301
flavonoid metabolic process	Biological Process	GO:0009812	1	19	122	8286	0.00819672	0.00229302	0.246	0.587855	-,-,Sch000019832	http://amigo.geneontology.org/amigo/term/GO:0009812
ribonuclease activity	Molecular Function	GO:0004540	1	19	122	8286	0.00819672	0.00229302	0.246	0.587855	K01166,RNASET2,Sch000001573	http://amigo.geneontology.org/amigo/term/GO:0004540
response to oxygen-containing compound	Biological Process	GO:1901700	1	20	122	8286	0.00819672	0.00241371	0.257	0.60693	-,-,Sch000008733	http://amigo.geneontology.org/amigo/term/GO:1901700
cellular modified amino acid metabolic process	Biological Process	GO:0006575	1	20	122	8286	0.00819672	0.00241371	0.257	0.60693	K00799,GST,Sch000006640	http://amigo.geneontology.org/amigo/term/GO:0006575
xyloglucan:xyloglucosyl transferase activity	Molecular Function	GO:0016762	1	21	122	8286	0.00819672	0.0025344	0.268	0.616736	K08235,E2.4.1.207,Sch000025761	http://amigo.geneontology.org/amigo/term/GO:0016762
cell recognition	Biological Process	GO:0008037	1	21	122	8286	0.00819672	0.0025344	0.268	0.616736	-,-,Sch000007481	http://amigo.geneontology.org/amigo/term/GO:0008037
recognition of pollen	Biological Process	GO:0048544	1	21	122	8286	0.00819672	0.0025344	0.268	0.616736	-,-,Sch000007481	http://amigo.geneontology.org/amigo/term/GO:0048544
pollen-pistil interaction	Biological Process	GO:0009875	1	21	122	8286	0.00819672	0.0025344	0.268	0.616736	-,-,Sch000007481	http://amigo.geneontology.org/amigo/term/GO:0009875
nucleobase-containing small molecule metabolic process	Biological Process	GO:0055086	3	123	122	8286	0.0245902	0.0148443	0.272	0.616736	K00021,HMGCR,Sch000020378|K00021,HMGCR,Sch000001227|K00021,HMGCR,Sch000018881	http://amigo.geneontology.org/amigo/term/GO:0055086
multi-multicellular organism process	Biological Process	GO:0044706	1	22	122	8286	0.00819672	0.00265508	0.279	0.616736	-,-,Sch000007481	http://amigo.geneontology.org/amigo/term/GO:0044706
phosphorelay signal transduction system	Biological Process	GO:0000160	1	22	122	8286	0.00819672	0.00265508	0.279	0.616736	K14492,ARR-A,Sch000024726	http://amigo.geneontology.org/amigo/term/GO:0000160
cell wall polysaccharide metabolic process	Biological Process	GO:0010383	1	22	122	8286	0.00819672	0.00265508	0.279	0.616736	K08235,E2.4.1.207,Sch000025761	http://amigo.geneontology.org/amigo/term/GO:0010383
pollination	Biological Process	GO:0009856	1	22	122	8286	0.00819672	0.00265508	0.279	0.616736	-,-,Sch000007481	http://amigo.geneontology.org/amigo/term/GO:0009856
hemicellulose metabolic process	Biological Process	GO:0010410	1	22	122	8286	0.00819672	0.00265508	0.279	0.616736	K08235,E2.4.1.207,Sch000025761	http://amigo.geneontology.org/amigo/term/GO:0010410
small molecule catabolic process	Biological Process	GO:0044282	1	22	122	8286	0.00819672	0.00265508	0.279	0.616736	K10775,PAL,Sch000019066	http://amigo.geneontology.org/amigo/term/GO:0044282
endopeptidase activity	Molecular Function	GO:0004175	3	130	122	8286	0.0245902	0.0156891	0.3	0.652265	-,-,Sch000023514|-,-,Sch000016291|-,-,Sch000023625	http://amigo.geneontology.org/amigo/term/GO:0004175
serine-type exopeptidase activity	Molecular Function	GO:0070008	1	24	122	8286	0.00819672	0.00289645	0.3	0.652265	K16297,SCPL-II,Sch000015850	http://amigo.geneontology.org/amigo/term/GO:0070008
phenylpropanoid metabolic process	Biological Process	GO:0009698	1	24	122	8286	0.00819672	0.00289645	0.3	0.652265	K10775,PAL,Sch000019066	http://amigo.geneontology.org/amigo/term/GO:0009698
hydrolase activity, acting on ester bonds	Molecular Function	GO:0016788	5	250	122	8286	0.0409836	0.0301714	0.308	0.66194	K01166,RNASET2,Sch000001573|-,-,Sch000007561|-,-,Sch000018918|-,-,Sch000019261|-,-,Sch000001681	http://amigo.geneontology.org/amigo/term/GO:0016788
lyase activity	Molecular Function	GO:0016829	3	132	122	8286	0.0245902	0.0159305	0.308	0.66194	-,-,Sch000002290|K14182,HVS,Sch000023607|K10775,PAL,Sch000019066	http://amigo.geneontology.org/amigo/term/GO:0016829
multi-organism reproductive process	Biological Process	GO:0044703	1	25	122	8286	0.00819672	0.00301714	0.31	0.663507	-,-,Sch000007481	http://amigo.geneontology.org/amigo/term/GO:0044703
endomembrane system	Cellular Component	GO:0012505	3	135	122	8286	0.0245902	0.0162925	0.32	0.677765	K00021,HMGCR,Sch000020378|K00021,HMGCR,Sch000001227|K00021,HMGCR,Sch000018881	http://amigo.geneontology.org/amigo/term/GO:0012505
transferase activity, transferring alkyl or aryl (other than methyl) groups	Molecular Function	GO:0016765	1	26	122	8286	0.00819672	0.00313782	0.32	0.677765	K00799,GST,Sch000006640	http://amigo.geneontology.org/amigo/term/GO:0016765
oxidoreductase activity, acting on diphenols and related substances as donors, oxygen as acceptor	Molecular Function	GO:0016682	1	27	122	8286	0.00819672	0.00325851	0.33	0.691401	K17893,AOX1,Sch000015774	http://amigo.geneontology.org/amigo/term/GO:0016682
plasma membrane part	Cellular Component	GO:0044459	1	27	122	8286	0.00819672	0.00325851	0.33	0.691401	-,-,Sch000008355	http://amigo.geneontology.org/amigo/term/GO:0044459
cell wall organization or biogenesis	Biological Process	GO:0071554	3	140	122	8286	0.0245902	0.016896	0.34	0.701898	-,-,Sch000000457|K01183,E3.2.1.14,Sch000021155|K08235,E2.4.1.207,Sch000025761	http://amigo.geneontology.org/amigo/term/GO:0071554
endonuclease activity	Molecular Function	GO:0004519	1	28	122	8286	0.00819672	0.00337919	0.34	0.701898	K01166,RNASET2,Sch000001573	http://amigo.geneontology.org/amigo/term/GO:0004519
isomerase activity	Molecular Function	GO:0016853	2	82	122	8286	0.0163934	0.00989621	0.341	0.701898	K10525,AOC,Sch000009399|-,-,Sch000019832	http://amigo.geneontology.org/amigo/term/GO:0016853
molecular_function	Molecular Function	GO:0003674	101	6706	122	8286	0.827869	0.809317	0.348	0.71311	-,-,Sch000024186|-,-,Sch000025227|-,-,Sch000010789|K00487,CYP73A,Sch000013051|K00847,E2.7.1.4,Sch000023398|-,-,Sch000019832|K09422,MYBP,Sch000006010|-,-,Sch000021652|K01897,ACSL,Sch000029061|K09422,MYBP,Sch000028568|-,-,Sch000003826|-,-,Sch000010605|K12355,REF1,Sch000013396|-,-,Sch000012734|K22395,K22395,Sch000002517|-,-,Sch000023625|-,-,Sch000007481|K20667,CYP716A,Sch000030166|-,-,Sch000017724|-…	http://amigo.geneontology.org/amigo/term/GO:0003674
cellular amide metabolic process	Biological Process	GO:0043603	1	29	122	8286	0.00819672	0.00349988	0.35	0.71311	K00799,GST,Sch000006640	http://amigo.geneontology.org/amigo/term/GO:0043603
organelle membrane	Cellular Component	GO:0031090	3	144	122	8286	0.0245902	0.0173787	0.356	0.721223	K00021,HMGCR,Sch000020378|K00021,HMGCR,Sch000001227|K00021,HMGCR,Sch000018881	http://amigo.geneontology.org/amigo/term/GO:0031090
O-methyltransferase activity	Molecular Function	GO:0008171	1	30	122	8286	0.00819672	0.00362057	0.36	0.721223	-,-,Sch000023909	http://amigo.geneontology.org/amigo/term/GO:0008171
response to abiotic stimulus	Biological Process	GO:0009628	1	30	122	8286	0.00819672	0.00362057	0.36	0.721223	-,-,Sch000008733	http://amigo.geneontology.org/amigo/term/GO:0009628
carbon-oxygen lyase activity	Molecular Function	GO:0016835	2	89	122	8286	0.0163934	0.010741	0.378	0.754515	-,-,Sch000002290|K14182,HVS,Sch000023607	http://amigo.geneontology.org/amigo/term/GO:0016835
cell wall biogenesis	Biological Process	GO:0042546	1	33	122	8286	0.00819672	0.00398262	0.388	0.765355	K08235,E2.4.1.207,Sch000025761	http://amigo.geneontology.org/amigo/term/GO:0042546
ubiquitin-protein transferase activity	Molecular Function	GO:0004842	1	33	122	8286	0.00819672	0.00398262	0.388	0.765355	-,-,Sch000017958	http://amigo.geneontology.org/amigo/term/GO:0004842
exopeptidase activity	Molecular Function	GO:0008238	1	34	122	8286	0.00819672	0.00410331	0.397	0.77136	K16297,SCPL-II,Sch000015850	http://amigo.geneontology.org/amigo/term/GO:0008238
glycerolipid metabolic process	Biological Process	GO:0046486	1	34	122	8286	0.00819672	0.00410331	0.397	0.77136	-,-,Sch000001879	http://amigo.geneontology.org/amigo/term/GO:0046486
oxidoreductase activity, acting on diphenols and related substances as donors	Molecular Function	GO:0016679	1	34	122	8286	0.00819672	0.00410331	0.397	0.77136	K17893,AOX1,Sch000015774	http://amigo.geneontology.org/amigo/term/GO:0016679
metal ion binding	Molecular Function	GO:0046872	21	1332	122	8286	0.172131	0.160753	0.403	0.771876	-,-,Sch000025227|K01723,AOS,Sch000007491|-,-,Sch000010789|K00487,CYP73A,Sch000013051|K23179,CYP93B2_16,Sch000017594|K13448,CML,Sch000024183|-,-,Sch000026786|K13260,CYP81E1_7,Sch000020009|-,-,Sch000002290|K20667,CYP716A,Sch000030166|K21995,CYP77A4,Sch000023078|-,-,Sch000017724|-,-,Sch000026653|-,-,Sch000026052|-,-,Sch000015457|-,-,Sch000027938|K14182,HVS,Sch000023607|K17893,AOX1,Sch000015774|K2062…	http://amigo.geneontology.org/amigo/term/GO:0046872
reproductive process	Biological Process	GO:0022414	1	35	122	8286	0.00819672	0.00422399	0.406	0.771876	-,-,Sch000007481	http://amigo.geneontology.org/amigo/term/GO:0022414
ubiquitin-like protein transferase activity	Molecular Function	GO:0019787	1	35	122	8286	0.00819672	0.00422399	0.406	0.771876	-,-,Sch000017958	http://amigo.geneontology.org/amigo/term/GO:0019787
aromatic compound catabolic process	Biological Process	GO:0019439	1	35	122	8286	0.00819672	0.00422399	0.406	0.771876	K10775,PAL,Sch000019066	http://amigo.geneontology.org/amigo/term/GO:0019439
cation binding	Molecular Function	GO:0043169	21	1335	122	8286	0.172131	0.161115	0.407	0.771876	-,-,Sch000025227|K01723,AOS,Sch000007491|-,-,Sch000010789|K00487,CYP73A,Sch000013051|K23179,CYP93B2_16,Sch000017594|K13448,CML,Sch000024183|-,-,Sch000026786|K13260,CYP81E1_7,Sch000020009|-,-,Sch000002290|K20667,CYP716A,Sch000030166|K21995,CYP77A4,Sch000023078|-,-,Sch000017724|-,-,Sch000026653|-,-,Sch000026052|-,-,Sch000015457|-,-,Sch000027938|K14182,HVS,Sch000023607|K17893,AOX1,Sch000015774|K2062…	http://amigo.geneontology.org/amigo/term/GO:0043169
transferase activity, transferring phosphorus-containing groups	Molecular Function	GO:0016772	11	676	122	8286	0.0901639	0.0815834	0.411	0.774991	-,-,Sch000006918|-,-,Sch000007481|-,-,Sch000017679|K00847,E2.7.1.4,Sch000023398|-,-,Sch000003066|-,-,Sch000027462|-,-,Sch000021652|-,-,Sch000018499|-,-,Sch000003826|-,-,Sch000014817|-,-,Sch000012734	http://amigo.geneontology.org/amigo/term/GO:0016772
enzyme regulator activity	Molecular Function	GO:0030234	2	97	122	8286	0.0163934	0.0117065	0.42	0.78838	-,-,Sch000029363|-,-,Sch000024186	http://amigo.geneontology.org/amigo/term/GO:0030234
ATPase activity	Molecular Function	GO:0016887	3	162	122	8286	0.0245902	0.0195511	0.428	0.800159	-,-,Sch000024338|-,-,Sch000019228|K05658,ABCB1,Sch000026141	http://amigo.geneontology.org/amigo/term/GO:0016887
organic cyclic compound catabolic process	Biological Process	GO:1901361	1	38	122	8286	0.00819672	0.00458605	0.432	0.802734	K10775,PAL,Sch000019066	http://amigo.geneontology.org/amigo/term/GO:1901361
metal ion transport	Biological Process	GO:0030001	1	39	122	8286	0.00819672	0.00470673	0.44	0.80668	-,-,Sch000027938	http://amigo.geneontology.org/amigo/term/GO:0030001
drug transmembrane transporter activity	Molecular Function	GO:0015238	1	39	122	8286	0.00819672	0.00470673	0.44	0.80668	K03327,TC.MATE,Sch000024923	http://amigo.geneontology.org/amigo/term/GO:0015238
drug transporter activity	Molecular Function	GO:0090484	1	39	122	8286	0.00819672	0.00470673	0.44	0.80668	K03327,TC.MATE,Sch000024923	http://amigo.geneontology.org/amigo/term/GO:0090484
methyltransferase activity	Molecular Function	GO:0008168	2	102	122	8286	0.0163934	0.0123099	0.445	0.812043	-,-,Sch000026672|-,-,Sch000023909	http://amigo.geneontology.org/amigo/term/GO:0008168
copper ion binding	Molecular Function	GO:0005507	1	40	122	8286	0.00819672	0.00482742	0.448	0.814114	-,-,Sch000008685	http://amigo.geneontology.org/amigo/term/GO:0005507
apoplast	Cellular Component	GO:0048046	1	41	122	8286	0.00819672	0.00494811	0.456	0.825046	K08235,E2.4.1.207,Sch000025761	http://amigo.geneontology.org/amigo/term/GO:0048046
transition metal ion binding	Molecular Function	GO:0046914	12	770	122	8286	0.0983607	0.0929278	0.463	0.832328	K20667,CYP716A,Sch000030166|K21995,CYP77A4,Sch000023078|-,-,Sch000017724|K01723,AOS,Sch000007491|-,-,Sch000010789|K00487,CYP73A,Sch000013051|K23179,CYP93B2_16,Sch000017594|-,-,Sch000026786|-,-,Sch000026193|-,-,Sch000008685|K20623,CYP92A6,Sch000025546|K13260,CYP81E1_7,Sch000020009	http://amigo.geneontology.org/amigo/term/GO:0046914
transferase activity, transferring one-carbon groups	Molecular Function	GO:0016741	2	106	122	8286	0.0163934	0.0127927	0.465	0.832328	-,-,Sch000026672|-,-,Sch000023909	http://amigo.geneontology.org/amigo/term/GO:0016741
molecular function regulator	Molecular Function	GO:0098772	2	107	122	8286	0.0163934	0.0129133	0.47	0.837168	-,-,Sch000029363|-,-,Sch000024186	http://amigo.geneontology.org/amigo/term/GO:0098772
nuclease activity	Molecular Function	GO:0004518	1	43	122	8286	0.00819672	0.00518948	0.472	0.838167	K01166,RNASET2,Sch000001573	http://amigo.geneontology.org/amigo/term/GO:0004518
organophosphate metabolic process	Biological Process	GO:0019637	3	179	122	8286	0.0245902	0.0216027	0.493	0.871243	K00021,HMGCR,Sch000020378|K00021,HMGCR,Sch000001227|K00021,HMGCR,Sch000018881	http://amigo.geneontology.org/amigo/term/GO:0019637
ATPase activity, coupled to transmembrane movement of substances	Molecular Function	GO:0042626	1	48	122	8286	0.00819672	0.0057929	0.51	0.897162	K05658,ABCB1,Sch000026141	http://amigo.geneontology.org/amigo/term/GO:0042626
magnesium ion binding	Molecular Function	GO:0000287	2	118	122	8286	0.0163934	0.0142409	0.522	0.912706	-,-,Sch000002290|K14182,HVS,Sch000023607	http://amigo.geneontology.org/amigo/term/GO:0000287
carbohydrate metabolic process	Biological Process	GO:0005975	6	397	122	8286	0.0491803	0.0479121	0.534	0.929353	-,-,Sch000000457|K01183,E3.2.1.14,Sch000021155|K01183,E3.2.1.14,Sch000003432|K01193,INV,Sch000019997|K08235,E2.4.1.207,Sch000025761|-,-,Sch000010605	http://amigo.geneontology.org/amigo/term/GO:0005975
sulfur compound metabolic process	Biological Process	GO:0006790	1	52	122	8286	0.00819672	0.00627565	0.539	0.929353	K00799,GST,Sch000006640	http://amigo.geneontology.org/amigo/term/GO:0006790
extracellular region	Cellular Component	GO:0005576	3	192	122	8286	0.0245902	0.0231716	0.541	0.929353	K08235,E2.4.1.207,Sch000025761|-,-,Sch000024803|-,-,Sch000008685	http://amigo.geneontology.org/amigo/term/GO:0005576
primary active transmembrane transporter activity	Molecular Function	GO:0015399	1	53	122	8286	0.00819672	0.00639633	0.546	0.929353	K05658,ABCB1,Sch000026141	http://amigo.geneontology.org/amigo/term/GO:0015399
ATPase activity, coupled to movement of substances	Molecular Function	GO:0043492	1	53	122	8286	0.00819672	0.00639633	0.546	0.929353	K05658,ABCB1,Sch000026141	http://amigo.geneontology.org/amigo/term/GO:0043492
P-P-bond-hydrolysis-driven transmembrane transporter activity	Molecular Function	GO:0015405	1	53	122	8286	0.00819672	0.00639633	0.546	0.929353	K05658,ABCB1,Sch000026141	http://amigo.geneontology.org/amigo/term/GO:0015405
hydrolase activity	Molecular Function	GO:0016787	19	1297	122	8286	0.155738	0.156529	0.549	0.930397	-,-,Sch000023514|-,-,Sch000007561|-,-,Sch000024338|K01166,RNASET2,Sch000001573|-,-,Sch000000457|K01183,E3.2.1.14,Sch000003432|K01193,INV,Sch000019997|-,-,Sch000010605|-,-,Sch000023625|K01183,E3.2.1.14,Sch000021155|-,-,Sch000001681|-,-,Sch000019261|-,-,Sch000016291|K05658,ABCB1,Sch000026141|-,-,Sch000018918|K08235,E2.4.1.207,Sch000025761|-,-,Sch000025391|K16297,SCPL-II,Sch000015850|-,-,Sch000019228	http://amigo.geneontology.org/amigo/term/GO:0016787
hydrolase activity, acting on acid anhydrides, catalyzing transmembrane movement of substances	Molecular Function	GO:0016820	1	55	122	8286	0.00819672	0.0066377	0.559	0.943777	K05658,ABCB1,Sch000026141	http://amigo.geneontology.org/amigo/term/GO:0016820
lipid binding	Molecular Function	GO:0008289	1	56	122	8286	0.00819672	0.00675839	0.565	0.950647	-,-,Sch000017846	http://amigo.geneontology.org/amigo/term/GO:0008289
catabolic process	Biological Process	GO:0009056	4	272	122	8286	0.0327869	0.0328265	0.572	0.956956	-,-,Sch000000457|K00799,GST,Sch000006640|K01183,E3.2.1.14,Sch000021155|K10775,PAL,Sch000019066	http://amigo.geneontology.org/amigo/term/GO:0009056
single-organism catabolic process	Biological Process	GO:0044712	2	130	122	8286	0.0163934	0.0156891	0.574	0.956956	K00799,GST,Sch000006640|K10775,PAL,Sch000019066	http://amigo.geneontology.org/amigo/term/GO:0044712
cellular glucan metabolic process	Biological Process	GO:0006073	1	58	122	8286	0.00819672	0.00699976	0.578	0.959577	K08235,E2.4.1.207,Sch000025761	http://amigo.geneontology.org/amigo/term/GO:0006073
glucan metabolic process	Biological Process	GO:0044042	1	59	122	8286	0.00819672	0.00712044	0.584	0.965791	K08235,E2.4.1.207,Sch000025761	http://amigo.geneontology.org/amigo/term/GO:0044042
active transmembrane transporter activity	Molecular Function	GO:0022804	2	134	122	8286	0.0163934	0.0161719	0.591	0.971987	K03327,TC.MATE,Sch000024923|K05658,ABCB1,Sch000026141	http://amigo.geneontology.org/amigo/term/GO:0022804
macromolecule catabolic process	Biological Process	GO:0009057	2	135	122	8286	0.0163934	0.0162925	0.595	0.97347	-,-,Sch000000457|K01183,E3.2.1.14,Sch000021155	http://amigo.geneontology.org/amigo/term/GO:0009057
antiporter activity	Molecular Function	GO:0015297	1	61	122	8286	0.00819672	0.00736181	0.597	0.97347	K03327,TC.MATE,Sch000024923	http://amigo.geneontology.org/amigo/term/GO:0015297
cellular polysaccharide metabolic process	Biological Process	GO:0044264	1	63	122	8286	0.00819672	0.00760319	0.609	0.988654	K08235,E2.4.1.207,Sch000025761	http://amigo.geneontology.org/amigo/term/GO:0044264
multi-organism process	Biological Process	GO:0051704	1	64	122	8286	0.00819672	0.00772387	0.614	0.993894	-,-,Sch000007481	http://amigo.geneontology.org/amigo/term/GO:0051704
alpha-amino acid metabolic process	Biological Process	GO:1901605	1	67	122	8286	0.00819672	0.00808593	0.631	0.999992	K10775,PAL,Sch000019066	http://amigo.geneontology.org/amigo/term/GO:1901605
phosphate-containing compound metabolic process	Biological Process	GO:0006796	3	223	122	8286	0.0245902	0.0269129	0.643	0.999992	K00021,HMGCR,Sch000020378|K00021,HMGCR,Sch000001227|K00021,HMGCR,Sch000018881	http://amigo.geneontology.org/amigo/term/GO:0006796
organic substance catabolic process	Biological Process	GO:1901575	3	224	122	8286	0.0245902	0.0270336	0.646	0.999992	-,-,Sch000000457|K01183,E3.2.1.14,Sch000021155|K10775,PAL,Sch000019066	http://amigo.geneontology.org/amigo/term/GO:1901575
multicellular organismal process	Biological Process	GO:0032501	1	70	122	8286	0.00819672	0.00844798	0.647	0.999992	-,-,Sch000007481	http://amigo.geneontology.org/amigo/term/GO:0032501
response to chemical	Biological Process	GO:0042221	1	73	122	8286	0.00819672	0.00881004	0.663	0.999992	-,-,Sch000008733	http://amigo.geneontology.org/amigo/term/GO:0042221
phosphorus metabolic process	Biological Process	GO:0006793	3	231	122	8286	0.0245902	0.0278783	0.666	0.999992	K00021,HMGCR,Sch000020378|K00021,HMGCR,Sch000001227|K00021,HMGCR,Sch000018881	http://amigo.geneontology.org/amigo/term/GO:0006793
cell wall	Cellular Component	GO:0005618	1	79	122	8286	0.00819672	0.00953415	0.692	0.999992	K08235,E2.4.1.207,Sch000025761	http://amigo.geneontology.org/amigo/term/GO:0005618
external encapsulating structure	Cellular Component	GO:0030312	1	79	122	8286	0.00819672	0.00953415	0.692	0.999992	K08235,E2.4.1.207,Sch000025761	http://amigo.geneontology.org/amigo/term/GO:0030312
cation transport	Biological Process	GO:0006812	1	80	122	8286	0.00819672	0.00965484	0.697	0.999992	-,-,Sch000027938	http://amigo.geneontology.org/amigo/term/GO:0006812
secondary active transmembrane transporter activity	Molecular Function	GO:0015291	1	81	122	8286	0.00819672	0.00977553	0.701	0.999992	K03327,TC.MATE,Sch000024923	http://amigo.geneontology.org/amigo/term/GO:0015291
serine-type peptidase activity	Molecular Function	GO:0008236	1	81	122	8286	0.00819672	0.00977553	0.701	0.999992	K16297,SCPL-II,Sch000015850	http://amigo.geneontology.org/amigo/term/GO:0008236
serine hydrolase activity	Molecular Function	GO:0017171	1	81	122	8286	0.00819672	0.00977553	0.701	0.999992	K16297,SCPL-II,Sch000015850	http://amigo.geneontology.org/amigo/term/GO:0017171
ATP binding	Molecular Function	GO:0005524	13	989	122	8286	0.106557	0.119358	0.711	0.999992	-,-,Sch000006918|-,-,Sch000007481|-,-,Sch000017679|-,-,Sch000003066|K05658,ABCB1,Sch000026141|-,-,Sch000027462|-,-,Sch000024338|-,-,Sch000021652|-,-,Sch000018499|-,-,Sch000003826|-,-,Sch000014817|-,-,Sch000012734|-,-,Sch000019228	http://amigo.geneontology.org/amigo/term/GO:0005524
transporter activity	Molecular Function	GO:0005215	5	402	122	8286	0.0409836	0.0485156	0.712	0.999992	-,-,Sch000006717|K09873,TIP,Sch000027699|-,-,Sch000004439|K03327,TC.MATE,Sch000024923|K05658,ABCB1,Sch000026141	http://amigo.geneontology.org/amigo/term/GO:0005215
cellular carbohydrate metabolic process	Biological Process	GO:0044262	1	84	122	8286	0.00819672	0.0101376	0.714	0.999992	K08235,E2.4.1.207,Sch000025761	http://amigo.geneontology.org/amigo/term/GO:0044262
nucleoside-triphosphatase activity	Molecular Function	GO:0017111	3	257	122	8286	0.0245902	0.0310162	0.735	0.999992	-,-,Sch000024338|-,-,Sch000019228|K05658,ABCB1,Sch000026141	http://amigo.geneontology.org/amigo/term/GO:0017111
plasma membrane	Cellular Component	GO:0005886	1	90	122	8286	0.00819672	0.0108617	0.739	0.999992	-,-,Sch000008355	http://amigo.geneontology.org/amigo/term/GO:0005886
single-organism metabolic process	Biological Process	GO:0044710	12	939	122	8286	0.0983607	0.113324	0.742	0.999992	-,-,Sch000001879|K00021,HMGCR,Sch000018881|K15397,KCS,Sch000015334|K10775,PAL,Sch000019066|K15397,KCS,Sch000010440|K00021,HMGCR,Sch000020378|K15397,KCS,Sch000022862|K00021,HMGCR,Sch000001227|K00799,GST,Sch000006640|-,-,Sch000015457|-,-,Sch000026193|K20623,CYP92A6,Sch000025546	http://amigo.geneontology.org/amigo/term/GO:0044710
pyrophosphatase activity	Molecular Function	GO:0016462	3	268	122	8286	0.0245902	0.0323437	0.761	0.999992	-,-,Sch000024338|-,-,Sch000019228|K05658,ABCB1,Sch000026141	http://amigo.geneontology.org/amigo/term/GO:0016462
cell periphery	Cellular Component	GO:0071944	2	185	122	8286	0.0163934	0.0223268	0.761	0.999992	-,-,Sch000008355|K08235,E2.4.1.207,Sch000025761	http://amigo.geneontology.org/amigo/term/GO:0071944
calcium ion binding	Molecular Function	GO:0005509	1	98	122	8286	0.00819672	0.0118272	0.768	0.999992	K13448,CML,Sch000024183	http://amigo.geneontology.org/amigo/term/GO:0005509
hydrolase activity, acting on acid anhydrides, in phosphorus-containing anhydrides	Molecular Function	GO:0016818	3	272	122	8286	0.0245902	0.0328265	0.77	0.999992	-,-,Sch000024338|-,-,Sch000019228|K05658,ABCB1,Sch000026141	http://amigo.geneontology.org/amigo/term/GO:0016818
cell communication	Biological Process	GO:0007154	2	191	122	8286	0.0163934	0.0230509	0.777	0.999992	-,-,Sch000007481|K14492,ARR-A,Sch000024726	http://amigo.geneontology.org/amigo/term/GO:0007154
ion transport	Biological Process	GO:0006811	1	102	122	8286	0.00819672	0.0123099	0.782	0.999992	-,-,Sch000027938	http://amigo.geneontology.org/amigo/term/GO:0006811
hydrolase activity, acting on acid anhydrides	Molecular Function	GO:0016817	3	284	122	8286	0.0245902	0.0342747	0.795	0.999992	-,-,Sch000024338|-,-,Sch000019228|K05658,ABCB1,Sch000026141	http://amigo.geneontology.org/amigo/term/GO:0016817
nucleotide binding	Molecular Function	GO:0000166	24	1866	122	8286	0.196721	0.225199	0.806	0.999992	-,-,Sch000006918|K11816,YUCCA,Sch000014595|-,-,Sch000017679|-,-,Sch000004278|K00021,HMGCR,Sch000018881|-,-,Sch000003066|K22395,K22395,Sch000003198|K00012,UGDH,Sch000007295|-,-,Sch000027462|-,-,Sch000024338|-,-,Sch000021652|-,-,Sch000018499|K00021,HMGCR,Sch000001227|-,-,Sch000014817|-,-,Sch000003826|-,-,Sch000012734|-,-,Sch000015649|K22395,K22395,Sch000002517|-,-,Sch000007481|K22395,K22395,Sch0000…	http://amigo.geneontology.org/amigo/term/GO:0000166
nucleoside phosphate binding	Molecular Function	GO:1901265	24	1866	122	8286	0.196721	0.225199	0.806	0.999992	-,-,Sch000006918|K11816,YUCCA,Sch000014595|-,-,Sch000017679|-,-,Sch000004278|K00021,HMGCR,Sch000018881|-,-,Sch000003066|K22395,K22395,Sch000003198|K00012,UGDH,Sch000007295|-,-,Sch000027462|-,-,Sch000024338|-,-,Sch000021652|-,-,Sch000018499|K00021,HMGCR,Sch000001227|-,-,Sch000014817|-,-,Sch000003826|-,-,Sch000012734|-,-,Sch000015649|K22395,K22395,Sch000002517|-,-,Sch000007481|K22395,K22395,Sch0000…	http://amigo.geneontology.org/amigo/term/GO:1901265
intracellular signal transduction	Biological Process	GO:0035556	1	111	122	8286	0.00819672	0.0133961	0.809	0.999992	K14492,ARR-A,Sch000024726	http://amigo.geneontology.org/amigo/term/GO:0035556
ligase activity	Molecular Function	GO:0016874	1	111	122	8286	0.00819672	0.0133961	0.809	0.999992	-,-,Sch000000846	http://amigo.geneontology.org/amigo/term/GO:0016874
ATPase activity, coupled	Molecular Function	GO:0042623	1	116	122	8286	0.00819672	0.0139995	0.823	0.999992	K05658,ABCB1,Sch000026141	http://amigo.geneontology.org/amigo/term/GO:0042623
metabolic process	Biological Process	GO:0008152	33	2526	122	8286	0.270492	0.304852	0.823	0.999992	-,-,Sch000001879|-,-,Sch000019832|K00660,CHS,Sch000022377|K01897,ACSL,Sch000029061|K00799,GST,Sch000006640|K01183,E3.2.1.14,Sch000003432|-,-,Sch000010605|-,-,Sch000004360|K15397,KCS,Sch000015334|K10775,PAL,Sch000019066|-,-,Sch000021923|K22845,PGT1,Sch000023106|K00021,HMGCR,Sch000020378|K15397,KCS,Sch000022862|-,-,Sch000015457|K01897,ACSL,Sch000023698|-,-,Sch000025391|K20623,CYP92A6,Sch000025546|-…	http://amigo.geneontology.org/amigo/term/GO:0008152
response to stress	Biological Process	GO:0006950	8	704	122	8286	0.0655738	0.0849626	0.825	0.999992	-,-,Sch000024186|-,-,Sch000022894|-,-,Sch000023120|-,-,Sch000021996|K08472,MLO,Sch000021011|-,-,Sch000008733|-,-,Sch000029363|K08472,MLO,Sch000011103	http://amigo.geneontology.org/amigo/term/GO:0006950
biosynthetic process	Biological Process	GO:0009058	14	1161	122	8286	0.114754	0.140116	0.827	0.999992	-,-,Sch000001879|-,-,Sch000004360|K00021,HMGCR,Sch000018881|-,-,Sch000019832|K15397,KCS,Sch000015334|K10775,PAL,Sch000019066|K00660,CHS,Sch000022377|K15397,KCS,Sch000010440|K00021,HMGCR,Sch000020378|K15397,KCS,Sch000022862|-,-,Sch000002081|K00021,HMGCR,Sch000001227|-,-,Sch000026193|K20623,CYP92A6,Sch000025546	http://amigo.geneontology.org/amigo/term/GO:0009058
electron carrier activity	Molecular Function	GO:0009055	1	118	122	8286	0.00819672	0.0142409	0.828	0.999992	-,-,Sch000026267	http://amigo.geneontology.org/amigo/term/GO:0009055
transmembrane transporter activity	Molecular Function	GO:0022857	3	306	122	8286	0.0245902	0.0369298	0.834	0.999992	-,-,Sch000006717|K03327,TC.MATE,Sch000024923|K05658,ABCB1,Sch000026141	http://amigo.geneontology.org/amigo/term/GO:0022857
purine ribonucleoside triphosphate binding	Molecular Function	GO:0035639	13	1100	122	8286	0.106557	0.132754	0.84	0.999992	-,-,Sch000006918|-,-,Sch000007481|-,-,Sch000017679|-,-,Sch000003066|K05658,ABCB1,Sch000026141|-,-,Sch000027462|-,-,Sch000024338|-,-,Sch000021652|-,-,Sch000018499|-,-,Sch000003826|-,-,Sch000014817|-,-,Sch000012734|-,-,Sch000019228	http://amigo.geneontology.org/amigo/term/GO:0035639
small molecule binding	Molecular Function	GO:0036094	24	1915	122	8286	0.196721	0.231113	0.845	0.999992	-,-,Sch000006918|K11816,YUCCA,Sch000014595|-,-,Sch000017679|-,-,Sch000004278|K00021,HMGCR,Sch000018881|-,-,Sch000003066|K22395,K22395,Sch000003198|K00012,UGDH,Sch000007295|-,-,Sch000027462|-,-,Sch000024338|-,-,Sch000021652|-,-,Sch000018499|K00021,HMGCR,Sch000001227|-,-,Sch000014817|-,-,Sch000003826|-,-,Sch000012734|-,-,Sch000015649|K22395,K22395,Sch000002517|-,-,Sch000007481|K22395,K22395,Sch0000…	http://amigo.geneontology.org/amigo/term/GO:0036094
polysaccharide metabolic process	Biological Process	GO:0005976	1	127	122	8286	0.00819672	0.0153271	0.85	0.999992	K08235,E2.4.1.207,Sch000025761	http://amigo.geneontology.org/amigo/term/GO:0005976
cell wall organization	Biological Process	GO:0071555	1	127	122	8286	0.00819672	0.0153271	0.85	0.999992	K08235,E2.4.1.207,Sch000025761	http://amigo.geneontology.org/amigo/term/GO:0071555
ion binding	Molecular Function	GO:0043167	40	3056	122	8286	0.327869	0.368815	0.851	0.999992	-,-,Sch000006918|-,-,Sch000025227|-,-,Sch000010789|K00487,CYP73A,Sch000013051|K22395,K22395,Sch000003198|K23179,CYP93B2_16,Sch000017594|-,-,Sch000024338|-,-,Sch000021652|-,-,Sch000018499|K13448,CML,Sch000024183|-,-,Sch000014817|-,-,Sch000003826|-,-,Sch000012734|K22395,K22395,Sch000002517|-,-,Sch000007481|K20667,CYP716A,Sch000030166|-,-,Sch000017724|K22395,K22395,Sch000003049|-,-,Sch000026052|-,-,…	http://amigo.geneontology.org/amigo/term/GO:0043167
macromolecule localization	Biological Process	GO:0033036	1	128	122	8286	0.00819672	0.0154477	0.852	0.999992	-,-,Sch000017846	http://amigo.geneontology.org/amigo/term/GO:0033036
external encapsulating structure organization	Biological Process	GO:0045229	1	130	122	8286	0.00819672	0.0156891	0.857	0.999992	K08235,E2.4.1.207,Sch000025761	http://amigo.geneontology.org/amigo/term/GO:0045229
defense response	Biological Process	GO:0006952	5	493	122	8286	0.0409836	0.0594979	0.859	0.999992	-,-,Sch000022894|-,-,Sch000023120|K08472,MLO,Sch000011103|-,-,Sch000021996|K08472,MLO,Sch000021011	http://amigo.geneontology.org/amigo/term/GO:0006952
response to stimulus	Biological Process	GO:0050896	10	898	122	8286	0.0819672	0.108376	0.865	0.999992	-,-,Sch000024186|-,-,Sch000022894|K14492,ARR-A,Sch000024726|-,-,Sch000023120|-,-,Sch000021996|K08472,MLO,Sch000021011|-,-,Sch000008733|-,-,Sch000029363|-,-,Sch000008355|K08472,MLO,Sch000011103	http://amigo.geneontology.org/amigo/term/GO:0050896
cellular amino acid metabolic process	Biological Process	GO:0006520	1	134	122	8286	0.00819672	0.0161719	0.865	0.999992	K10775,PAL,Sch000019066	http://amigo.geneontology.org/amigo/term/GO:0006520
peptidase activity, acting on L-amino acid peptides	Molecular Function	GO:0070011	4	416	122	8286	0.0327869	0.0502052	0.868	0.999992	-,-,Sch000023514|-,-,Sch000016291|-,-,Sch000023625|K16297,SCPL-II,Sch000015850	http://amigo.geneontology.org/amigo/term/GO:0070011
peptidase activity	Molecular Function	GO:0008233	4	421	122	8286	0.0327869	0.0508086	0.874	0.999992	-,-,Sch000023514|-,-,Sch000016291|-,-,Sch000023625|K16297,SCPL-II,Sch000015850	http://amigo.geneontology.org/amigo/term/GO:0008233
organic substance biosynthetic process	Biological Process	GO:1901576	12	1102	122	8286	0.0983607	0.132995	0.902	0.999992	-,-,Sch000001879|-,-,Sch000004360|K00021,HMGCR,Sch000018881|-,-,Sch000019832|K15397,KCS,Sch000015334|K10775,PAL,Sch000019066|K15397,KCS,Sch000010440|K15397,KCS,Sch000022862|K00021,HMGCR,Sch000020378|-,-,Sch000002081|K00021,HMGCR,Sch000001227|-,-,Sch000026193	http://amigo.geneontology.org/amigo/term/GO:1901576
sequence-specific DNA binding	Molecular Function	GO:0043565	1	159	122	8286	0.00819672	0.019189	0.908	0.999992	-,-,Sch000013479	http://amigo.geneontology.org/amigo/term/GO:0043565
organic substance transport	Biological Process	GO:0071702	1	162	122	8286	0.00819672	0.0195511	0.912	0.999992	-,-,Sch000017846	http://amigo.geneontology.org/amigo/term/GO:0071702
single organism signaling	Biological Process	GO:0044700	1	165	122	8286	0.00819672	0.0199131	0.916	0.999992	K14492,ARR-A,Sch000024726	http://amigo.geneontology.org/amigo/term/GO:0044700
signal transduction	Biological Process	GO:0007165	1	165	122	8286	0.00819672	0.0199131	0.916	0.999992	K14492,ARR-A,Sch000024726	http://amigo.geneontology.org/amigo/term/GO:0007165
signaling	Biological Process	GO:0023052	1	165	122	8286	0.00819672	0.0199131	0.916	0.999992	K14492,ARR-A,Sch000024726	http://amigo.geneontology.org/amigo/term/GO:0023052
single-organism transport	Biological Process	GO:0044765	2	278	122	8286	0.0163934	0.0335506	0.92	0.999992	-,-,Sch000027938|-,-,Sch000017846	http://amigo.geneontology.org/amigo/term/GO:0044765
cellular response to stimulus	Biological Process	GO:0051716	2	286	122	8286	0.0163934	0.0345161	0.928	0.999992	K14492,ARR-A,Sch000024726|-,-,Sch000008355	http://amigo.geneontology.org/amigo/term/GO:0051716
single-organism localization	Biological Process	GO:1902578	2	286	122	8286	0.0163934	0.0345161	0.928	0.999992	-,-,Sch000027938|-,-,Sch000017846	http://amigo.geneontology.org/amigo/term/GO:1902578
cellular biosynthetic process	Biological Process	GO:0044249	11	1076	122	8286	0.0901639	0.129858	0.932	0.999992	-,-,Sch000001879|-,-,Sch000004360|K00021,HMGCR,Sch000018881|K15397,KCS,Sch000015334|K10775,PAL,Sch000019066|K15397,KCS,Sch000010440|K15397,KCS,Sch000022862|K00021,HMGCR,Sch000020378|-,-,Sch000002081|K00021,HMGCR,Sch000001227|-,-,Sch000026193	http://amigo.geneontology.org/amigo/term/GO:0044249
DNA binding	Molecular Function	GO:0003677	7	748	122	8286	0.057377	0.0902727	0.933	0.999992	K09422,MYBP,Sch000026240|-,-,Sch000004360|-,-,Sch000002081|K09422,MYBP,Sch000028568|K09422,MYBP,Sch000006010|-,-,Sch000013479|K09422,MYBP,Sch000010435	http://amigo.geneontology.org/amigo/term/GO:0003677
cellular component biogenesis	Biological Process	GO:0044085	1	180	122	8286	0.00819672	0.0217234	0.933	0.999992	K08235,E2.4.1.207,Sch000025761	http://amigo.geneontology.org/amigo/term/GO:0044085
cellular_component	Cellular Component	GO:0005575	50	3918	122	8286	0.409836	0.472846	0.933	0.999992	K20359,RABAC1,Sch000007488|K10525,AOC,Sch000009399|-,-,Sch000024338|-,-,Sch000013817|K09873,TIP,Sch000027699|K00799,GST,Sch000006640|-,-,Sch000003826|-,-,Sch000025616|-,-,Sch000006715|-,-,Sch000003078|-,-,Sch000007481|K20667,CYP716A,Sch000030166|-,-,Sch000004360|K08472,MLO,Sch000021011|-,-,Sch000011243|K15397,KCS,Sch000015334|K10775,PAL,Sch000019066|K00021,HMGCR,Sch000020378|K15397,KCS,Sch0000228…	http://amigo.geneontology.org/amigo/term/GO:0005575
regulation of RNA biosynthetic process	Biological Process	GO:2001141	2	294	122	8286	0.0163934	0.0354815	0.934	0.999992	-,-,Sch000004360|-,-,Sch000002081	http://amigo.geneontology.org/amigo/term/GO:2001141
regulation of transcription, DNA-templated	Biological Process	GO:0006355	2	294	122	8286	0.0163934	0.0354815	0.934	0.999992	-,-,Sch000004360|-,-,Sch000002081	http://amigo.geneontology.org/amigo/term/GO:0006355
regulation of nucleic acid-templated transcription	Biological Process	GO:1903506	2	294	122	8286	0.0163934	0.0354815	0.934	0.999992	-,-,Sch000004360|-,-,Sch000002081	http://amigo.geneontology.org/amigo/term/GO:1903506
regulation of RNA metabolic process	Biological Process	GO:0051252	2	296	122	8286	0.0163934	0.0357229	0.936	0.999992	-,-,Sch000004360|-,-,Sch000002081	http://amigo.geneontology.org/amigo/term/GO:0051252
regulation of nucleobase-containing compound metabolic process	Biological Process	GO:0019219	2	299	122	8286	0.0163934	0.036085	0.938	0.999992	-,-,Sch000004360|-,-,Sch000002081	http://amigo.geneontology.org/amigo/term/GO:0019219
regulation of nitrogen compound metabolic process	Biological Process	GO:0051171	2	302	122	8286	0.0163934	0.036447	0.941	0.999992	-,-,Sch000004360|-,-,Sch000002081	http://amigo.geneontology.org/amigo/term/GO:0051171
heterocyclic compound binding	Molecular Function	GO:1901363	41	3318	122	8286	0.336066	0.400434	0.941	0.999992	-,-,Sch000006918|-,-,Sch000010789|K00487,CYP73A,Sch000013051|K09422,MYBP,Sch000006010|K22395,K22395,Sch000003198|K23179,CYP93B2_16,Sch000017594|-,-,Sch000024338|-,-,Sch000021652|-,-,Sch000018499|K09422,MYBP,Sch000028568|-,-,Sch000014817|-,-,Sch000003826|-,-,Sch000012734|K22395,K22395,Sch000002517|-,-,Sch000007481|K20667,CYP716A,Sch000030166|-,-,Sch000004360|K22395,K22395,Sch000003049|K00021,HMGCR…	http://amigo.geneontology.org/amigo/term/GO:1901363
organic cyclic compound binding	Molecular Function	GO:0097159	41	3319	122	8286	0.336066	0.400555	0.942	0.999992	-,-,Sch000006918|-,-,Sch000010789|K00487,CYP73A,Sch000013051|K09422,MYBP,Sch000006010|K22395,K22395,Sch000003198|K23179,CYP93B2_16,Sch000017594|-,-,Sch000024338|-,-,Sch000021652|-,-,Sch000018499|K09422,MYBP,Sch000028568|-,-,Sch000014817|-,-,Sch000003826|-,-,Sch000012734|K22395,K22395,Sch000002517|-,-,Sch000007481|K20667,CYP716A,Sch000030166|-,-,Sch000004360|K22395,K22395,Sch000003049|K00021,HMGCR…	http://amigo.geneontology.org/amigo/term/GO:0097159
sequence-specific DNA binding transcription factor activity	Molecular Function	GO:0003700	1	191	122	8286	0.00819672	0.0230509	0.943	0.999992	-,-,Sch000013479	http://amigo.geneontology.org/amigo/term/GO:0003700
nucleic acid binding transcription factor activity	Molecular Function	GO:0001071	1	191	122	8286	0.00819672	0.0230509	0.943	0.999992	-,-,Sch000013479	http://amigo.geneontology.org/amigo/term/GO:0001071
binding	Molecular Function	GO:0005488	54	4223	122	8286	0.442623	0.509655	0.943	0.999992	-,-,Sch000006918|-,-,Sch000025227|-,-,Sch000010789|K00487,CYP73A,Sch000013051|K09422,MYBP,Sch000006010|K22395,K22395,Sch000003198|K23179,CYP93B2_16,Sch000017594|-,-,Sch000024338|-,-,Sch000021652|-,-,Sch000018499|K13448,CML,Sch000024183|K09422,MYBP,Sch000028568|-,-,Sch000014817|-,-,Sch000003826|-,-,Sch000012734|K22395,K22395,Sch000002517|-,-,Sch000007481|K20667,CYP716A,Sch000030166|-,-,Sch00001772…	http://amigo.geneontology.org/amigo/term/GO:0005488
regulation of cellular macromolecule biosynthetic process	Biological Process	GO:2000112	2	307	122	8286	0.0163934	0.0370504	0.944	0.999992	-,-,Sch000004360|-,-,Sch000002081	http://amigo.geneontology.org/amigo/term/GO:2000112
regulation of biosynthetic process	Biological Process	GO:0009889	2	307	122	8286	0.0163934	0.0370504	0.944	0.999992	-,-,Sch000004360|-,-,Sch000002081	http://amigo.geneontology.org/amigo/term/GO:0009889
regulation of cellular biosynthetic process	Biological Process	GO:0031326	2	307	122	8286	0.0163934	0.0370504	0.944	0.999992	-,-,Sch000004360|-,-,Sch000002081	http://amigo.geneontology.org/amigo/term/GO:0031326
regulation of macromolecule biosynthetic process	Biological Process	GO:0010556	2	307	122	8286	0.0163934	0.0370504	0.944	0.999992	-,-,Sch000004360|-,-,Sch000002081	http://amigo.geneontology.org/amigo/term/GO:0010556
single-organism cellular process	Biological Process	GO:0044763	13	1263	122	8286	0.106557	0.152426	0.945	0.999992	-,-,Sch000007481|K14492,ARR-A,Sch000024726|-,-,Sch000001879|K00021,HMGCR,Sch000018881|K15397,KCS,Sch000015334|K10775,PAL,Sch000019066|K15397,KCS,Sch000010440|K15397,KCS,Sch000022862|K00021,HMGCR,Sch000020378|K00021,HMGCR,Sch000001227|K00799,GST,Sch000006640|-,-,Sch000015457|-,-,Sch000026193	http://amigo.geneontology.org/amigo/term/GO:0044763
regulation of gene expression	Biological Process	GO:0010468	2	313	122	8286	0.0163934	0.0377746	0.948	0.999992	-,-,Sch000004360|-,-,Sch000002081	http://amigo.geneontology.org/amigo/term/GO:0010468
RNA binding	Molecular Function	GO:0003723	1	198	122	8286	0.00819672	0.0238957	0.949	0.999992	K01166,RNASET2,Sch000001573	http://amigo.geneontology.org/amigo/term/GO:0003723
chloroplast	Cellular Component	GO:0009507	1	207	122	8286	0.00819672	0.0249819	0.955	0.999992	K10525,AOC,Sch000009399	http://amigo.geneontology.org/amigo/term/GO:0009507
single-organism process	Biological Process	GO:0044699	16	1537	122	8286	0.131148	0.185494	0.958	0.999992	-,-,Sch000001879|K00021,HMGCR,Sch000018881|K15397,KCS,Sch000010440|K00021,HMGCR,Sch000001227|K00799,GST,Sch000006640|K14492,ARR-A,Sch000024726|-,-,Sch000007481|K15397,KCS,Sch000015334|K10775,PAL,Sch000019066|-,-,Sch000017846|K15397,KCS,Sch000022862|K00021,HMGCR,Sch000020378|-,-,Sch000015457|-,-,Sch000027938|K20623,CYP92A6,Sch000025546|-,-,Sch000026193	http://amigo.geneontology.org/amigo/term/GO:0044699
regulation of primary metabolic process	Biological Process	GO:0080090	2	329	122	8286	0.0163934	0.0397055	0.958	0.999992	-,-,Sch000004360|-,-,Sch000002081	http://amigo.geneontology.org/amigo/term/GO:0080090
regulation of macromolecule metabolic process	Biological Process	GO:0060255	2	332	122	8286	0.0163934	0.0400676	0.96	0.999992	-,-,Sch000004360|-,-,Sch000002081	http://amigo.geneontology.org/amigo/term/GO:0060255
regulation of cellular metabolic process	Biological Process	GO:0031323	2	333	122	8286	0.0163934	0.0401883	0.96	0.999992	-,-,Sch000004360|-,-,Sch000002081	http://amigo.geneontology.org/amigo/term/GO:0031323
substrate-specific transmembrane transporter activity	Molecular Function	GO:0022891	1	215	122	8286	0.00819672	0.0259474	0.96	0.999992	-,-,Sch000006717	http://amigo.geneontology.org/amigo/term/GO:0022891
regulation of metabolic process	Biological Process	GO:0019222	2	347	122	8286	0.0163934	0.0418779	0.967	0.999992	-,-,Sch000004360|-,-,Sch000002081	http://amigo.geneontology.org/amigo/term/GO:0019222
anion binding	Molecular Function	GO:0043168	19	1810	122	8286	0.155738	0.218441	0.968	0.999992	-,-,Sch000006918|K11816,YUCCA,Sch000014595|-,-,Sch000017679|-,-,Sch000004278|-,-,Sch000003066|K22395,K22395,Sch000003198|-,-,Sch000027462|-,-,Sch000024338|-,-,Sch000021652|-,-,Sch000018499|-,-,Sch000014817|-,-,Sch000003826|-,-,Sch000012734|-,-,Sch000015649|K22395,K22395,Sch000002517|-,-,Sch000007481|K22395,K22395,Sch000003049|K05658,ABCB1,Sch000026141|-,-,Sch000019228	http://amigo.geneontology.org/amigo/term/GO:0043168
substrate-specific transporter activity	Molecular Function	GO:0022892	1	230	122	8286	0.00819672	0.0277577	0.969	0.999992	-,-,Sch000006717	http://amigo.geneontology.org/amigo/term/GO:0022892
plastid	Cellular Component	GO:0009536	1	233	122	8286	0.00819672	0.0281197	0.97	0.999992	K10525,AOC,Sch000009399	http://amigo.geneontology.org/amigo/term/GO:0009536
biological_process	Biological Process	GO:0008150	46	3815	122	8286	0.377049	0.460415	0.975	0.999992	-,-,Sch000024186|-,-,Sch000001879|-,-,Sch000023120|-,-,Sch000021996|-,-,Sch000019832|K00660,CHS,Sch000022377|K01897,ACSL,Sch000029061|K00799,GST,Sch000006640|K01183,E3.2.1.14,Sch000003432|-,-,Sch000010605|-,-,Sch000007481|-,-,Sch000004360|K08472,MLO,Sch000021011|K15397,KCS,Sch000015334|K10775,PAL,Sch000019066|-,-,Sch000021923|-,-,Sch000017846|-,-,Sch000029363|K22845,PGT1,Sch000023106|K00021,HMGCR…	http://amigo.geneontology.org/amigo/term/GO:0008150
nitrogen compound metabolic process	Biological Process	GO:0006807	9	1038	122	8286	0.0737705	0.125272	0.976	0.999992	-,-,Sch000004360|K01183,E3.2.1.14,Sch000021155|K00021,HMGCR,Sch000018881|K10775,PAL,Sch000019066|K00021,HMGCR,Sch000020378|-,-,Sch000000457|-,-,Sch000002081|K00021,HMGCR,Sch000001227|K00799,GST,Sch000006640	http://amigo.geneontology.org/amigo/term/GO:0006807
intracellular organelle part	Cellular Component	GO:0044446	3	486	122	8286	0.0245902	0.0586532	0.977	0.999992	K00021,HMGCR,Sch000020378|K00021,HMGCR,Sch000001227|K00021,HMGCR,Sch000018881	http://amigo.geneontology.org/amigo/term/GO:0044446
organelle part	Cellular Component	GO:0044422	3	487	122	8286	0.0245902	0.0587738	0.978	0.999992	K00021,HMGCR,Sch000020378|K00021,HMGCR,Sch000001227|K00021,HMGCR,Sch000018881	http://amigo.geneontology.org/amigo/term/GO:0044422
regulation of cellular process	Biological Process	GO:0050794	3	526	122	8286	0.0245902	0.0634806	0.986	0.999992	K14492,ARR-A,Sch000024726|-,-,Sch000004360|-,-,Sch000002081	http://amigo.geneontology.org/amigo/term/GO:0050794
transcription, DNA-templated	Biological Process	GO:0006351	2	417	122	8286	0.0163934	0.0503259	0.987	0.999992	-,-,Sch000004360|-,-,Sch000002081	http://amigo.geneontology.org/amigo/term/GO:0006351
nucleic acid-templated transcription	Biological Process	GO:0097659	2	417	122	8286	0.0163934	0.0503259	0.987	0.999992	-,-,Sch000004360|-,-,Sch000002081	http://amigo.geneontology.org/amigo/term/GO:0097659
RNA biosynthetic process	Biological Process	GO:0032774	2	417	122	8286	0.0163934	0.0503259	0.987	0.999992	-,-,Sch000004360|-,-,Sch000002081	http://amigo.geneontology.org/amigo/term/GO:0032774
transport	Biological Process	GO:0006810	2	423	122	8286	0.0163934	0.05105	0.988	0.999992	-,-,Sch000027938|-,-,Sch000017846	http://amigo.geneontology.org/amigo/term/GO:0006810
establishment of localization	Biological Process	GO:0051234	2	428	122	8286	0.0163934	0.0516534	0.989	0.999992	-,-,Sch000027938|-,-,Sch000017846	http://amigo.geneontology.org/amigo/term/GO:0051234
aromatic compound biosynthetic process	Biological Process	GO:0019438	3	544	122	8286	0.0245902	0.0656529	0.989	0.999992	-,-,Sch000004360|-,-,Sch000002081|K10775,PAL,Sch000019066	http://amigo.geneontology.org/amigo/term/GO:0019438
localization	Biological Process	GO:0051179	2	433	122	8286	0.0163934	0.0522568	0.989	0.999992	-,-,Sch000027938|-,-,Sch000017846	http://amigo.geneontology.org/amigo/term/GO:0051179
regulation of biological process	Biological Process	GO:0050789	3	548	122	8286	0.0245902	0.0661357	0.989	0.999992	K14492,ARR-A,Sch000024726|-,-,Sch000004360|-,-,Sch000002081	http://amigo.geneontology.org/amigo/term/GO:0050789
cytoplasm	Cellular Component	GO:0005737	6	863	122	8286	0.0491803	0.104152	0.991	0.999992	K00021,HMGCR,Sch000020378|K10525,AOC,Sch000009399|K00021,HMGCR,Sch000001227|K00799,GST,Sch000006640|K00021,HMGCR,Sch000018881|K10775,PAL,Sch000019066	http://amigo.geneontology.org/amigo/term/GO:0005737
adenyl nucleotide binding	Molecular Function	GO:0030554	13	1495	122	8286	0.106557	0.180425	0.991	0.999992	-,-,Sch000006918|-,-,Sch000007481|-,-,Sch000017679|-,-,Sch000003066|K05658,ABCB1,Sch000026141|-,-,Sch000027462|-,-,Sch000024338|-,-,Sch000021652|-,-,Sch000018499|-,-,Sch000003826|-,-,Sch000014817|-,-,Sch000012734|-,-,Sch000019228	http://amigo.geneontology.org/amigo/term/GO:0030554
adenyl ribonucleotide binding	Molecular Function	GO:0032559	13	1495	122	8286	0.106557	0.180425	0.991	0.999992	-,-,Sch000006918|-,-,Sch000007481|-,-,Sch000017679|-,-,Sch000003066|K05658,ABCB1,Sch000026141|-,-,Sch000027462|-,-,Sch000024338|-,-,Sch000021652|-,-,Sch000018499|-,-,Sch000003826|-,-,Sch000014817|-,-,Sch000012734|-,-,Sch000019228	http://amigo.geneontology.org/amigo/term/GO:0032559
organic cyclic compound biosynthetic process	Biological Process	GO:1901362	3	574	122	8286	0.0245902	0.0692735	0.992	0.999992	-,-,Sch000004360|-,-,Sch000002081|K10775,PAL,Sch000019066	http://amigo.geneontology.org/amigo/term/GO:1901362
biological regulation	Biological Process	GO:0065007	3	577	122	8286	0.0245902	0.0696355	0.993	0.999992	K14492,ARR-A,Sch000024726|-,-,Sch000004360|-,-,Sch000002081	http://amigo.geneontology.org/amigo/term/GO:0065007
organic substance metabolic process	Biological Process	GO:0071704	20	2100	122	8286	0.163934	0.25344	0.994	0.999992	-,-,Sch000001879|K00021,HMGCR,Sch000018881|-,-,Sch000019832|K15397,KCS,Sch000010440|-,-,Sch000002081|-,-,Sch000000457|K00021,HMGCR,Sch000001227|K00799,GST,Sch000006640|K01183,E3.2.1.14,Sch000003432|K01193,INV,Sch000019997|-,-,Sch000010605|-,-,Sch000004360|K01183,E3.2.1.14,Sch000021155|K15397,KCS,Sch000015334|K10775,PAL,Sch000019066|K15397,KCS,Sch000022862|K00021,HMGCR,Sch000020378|-,-,Sch00001545…	http://amigo.geneontology.org/amigo/term/GO:0071704
cytoplasmic part	Cellular Component	GO:0044444	4	699	122	8286	0.0327869	0.0843592	0.994	0.999992	K00021,HMGCR,Sch000020378|K10525,AOC,Sch000009399|K00021,HMGCR,Sch000001227|K00021,HMGCR,Sch000018881	http://amigo.geneontology.org/amigo/term/GO:0044444
cellular component organization	Biological Process	GO:0016043	1	351	122	8286	0.00819672	0.0423606	0.995	0.999992	K08235,E2.4.1.207,Sch000025761	http://amigo.geneontology.org/amigo/term/GO:0016043
carbohydrate derivative binding	Molecular Function	GO:0097367	14	1642	122	8286	0.114754	0.198166	0.995	0.999992	-,-,Sch000006918|-,-,Sch000007481|-,-,Sch000017679|K01183,E3.2.1.14,Sch000021155|-,-,Sch000003066|K05658,ABCB1,Sch000026141|-,-,Sch000027462|-,-,Sch000024338|-,-,Sch000021652|-,-,Sch000018499|-,-,Sch000003826|-,-,Sch000014817|-,-,Sch000012734|-,-,Sch000019228	http://amigo.geneontology.org/amigo/term/GO:0097367
nucleobase-containing compound biosynthetic process	Biological Process	GO:0034654	2	495	122	8286	0.0163934	0.0597393	0.995	0.999992	-,-,Sch000004360|-,-,Sch000002081	http://amigo.geneontology.org/amigo/term/GO:0034654
cellular nitrogen compound metabolic process	Biological Process	GO:0034641	6	937	122	8286	0.0491803	0.113082	0.996	0.999992	K00021,HMGCR,Sch000020378|-,-,Sch000004360|-,-,Sch000002081|K00021,HMGCR,Sch000001227|K00799,GST,Sch000006640|K00021,HMGCR,Sch000018881	http://amigo.geneontology.org/amigo/term/GO:0034641
cellular aromatic compound metabolic process	Biological Process	GO:0006725	6	940	122	8286	0.0491803	0.113444	0.996	0.999992	K00021,HMGCR,Sch000020378|-,-,Sch000004360|-,-,Sch000002081|K00021,HMGCR,Sch000001227|K00021,HMGCR,Sch000018881|K10775,PAL,Sch000019066	http://amigo.geneontology.org/amigo/term/GO:0006725
nucleobase-containing compound metabolic process	Biological Process	GO:0006139	5	859	122	8286	0.0409836	0.103669	0.997	0.999992	K00021,HMGCR,Sch000020378|-,-,Sch000004360|-,-,Sch000002081|K00021,HMGCR,Sch000001227|K00021,HMGCR,Sch000018881	http://amigo.geneontology.org/amigo/term/GO:0006139
zinc ion binding	Molecular Function	GO:0008270	1	379	122	8286	0.00819672	0.0457398	0.997	0.999992	-,-,Sch000017724	http://amigo.geneontology.org/amigo/term/GO:0008270
cellular metabolic process	Biological Process	GO:0044237	16	1858	122	8286	0.131148	0.224234	0.997	0.999992	-,-,Sch000001879|K00021,HMGCR,Sch000018881|K15397,KCS,Sch000010440|-,-,Sch000002081|-,-,Sch000000457|K00021,HMGCR,Sch000001227|K00799,GST,Sch000006640|-,-,Sch000004360|K01183,E3.2.1.14,Sch000021155|K15397,KCS,Sch000015334|K10775,PAL,Sch000019066|K00021,HMGCR,Sch000020378|K15397,KCS,Sch000022862|-,-,Sch000015457|K08235,E2.4.1.207,Sch000025761|-,-,Sch000026193	http://amigo.geneontology.org/amigo/term/GO:0044237
organic cyclic compound metabolic process	Biological Process	GO:1901360	6	965	122	8286	0.0491803	0.116462	0.997	0.999992	K00021,HMGCR,Sch000020378|-,-,Sch000004360|-,-,Sch000002081|K00021,HMGCR,Sch000001227|K00021,HMGCR,Sch000018881|K10775,PAL,Sch000019066	http://amigo.geneontology.org/amigo/term/GO:1901360
purine ribonucleotide binding	Molecular Function	GO:0032555	13	1606	122	8286	0.106557	0.193821	0.997	0.999992	-,-,Sch000006918|-,-,Sch000007481|-,-,Sch000017679|-,-,Sch000003066|K05658,ABCB1,Sch000026141|-,-,Sch000027462|-,-,Sch000024338|-,-,Sch000021652|-,-,Sch000018499|-,-,Sch000003826|-,-,Sch000014817|-,-,Sch000012734|-,-,Sch000019228	http://amigo.geneontology.org/amigo/term/GO:0032555
purine nucleoside binding	Molecular Function	GO:0001883	13	1606	122	8286	0.106557	0.193821	0.997	0.999992	-,-,Sch000006918|-,-,Sch000007481|-,-,Sch000017679|-,-,Sch000003066|K05658,ABCB1,Sch000026141|-,-,Sch000027462|-,-,Sch000024338|-,-,Sch000021652|-,-,Sch000018499|-,-,Sch000003826|-,-,Sch000014817|-,-,Sch000012734|-,-,Sch000019228	http://amigo.geneontology.org/amigo/term/GO:0001883
purine nucleotide binding	Molecular Function	GO:0017076	13	1606	122	8286	0.106557	0.193821	0.997	0.999992	-,-,Sch000006918|-,-,Sch000007481|-,-,Sch000017679|-,-,Sch000003066|K05658,ABCB1,Sch000026141|-,-,Sch000027462|-,-,Sch000024338|-,-,Sch000021652|-,-,Sch000018499|-,-,Sch000003826|-,-,Sch000014817|-,-,Sch000012734|-,-,Sch000019228	http://amigo.geneontology.org/amigo/term/GO:0017076
purine ribonucleoside binding	Molecular Function	GO:0032550	13	1606	122	8286	0.106557	0.193821	0.997	0.999992	-,-,Sch000006918|-,-,Sch000007481|-,-,Sch000017679|-,-,Sch000003066|K05658,ABCB1,Sch000026141|-,-,Sch000027462|-,-,Sch000024338|-,-,Sch000021652|-,-,Sch000018499|-,-,Sch000003826|-,-,Sch000014817|-,-,Sch000012734|-,-,Sch000019228	http://amigo.geneontology.org/amigo/term/GO:0032550
ribonucleotide binding	Molecular Function	GO:0032553	13	1622	122	8286	0.106557	0.195752	0.997	0.999992	-,-,Sch000006918|-,-,Sch000007481|-,-,Sch000017679|-,-,Sch000003066|K05658,ABCB1,Sch000026141|-,-,Sch000027462|-,-,Sch000024338|-,-,Sch000021652|-,-,Sch000018499|-,-,Sch000003826|-,-,Sch000014817|-,-,Sch000012734|-,-,Sch000019228	http://amigo.geneontology.org/amigo/term/GO:0032553
nucleoside binding	Molecular Function	GO:0001882	13	1624	122	8286	0.106557	0.195993	0.997	0.999992	-,-,Sch000006918|-,-,Sch000007481|-,-,Sch000017679|-,-,Sch000003066|K05658,ABCB1,Sch000026141|-,-,Sch000027462|-,-,Sch000024338|-,-,Sch000021652|-,-,Sch000018499|-,-,Sch000003826|-,-,Sch000014817|-,-,Sch000012734|-,-,Sch000019228	http://amigo.geneontology.org/amigo/term/GO:0001882
ribonucleoside binding	Molecular Function	GO:0032549	13	1624	122	8286	0.106557	0.195993	0.997	0.999992	-,-,Sch000006918|-,-,Sch000007481|-,-,Sch000017679|-,-,Sch000003066|K05658,ABCB1,Sch000026141|-,-,Sch000027462|-,-,Sch000024338|-,-,Sch000021652|-,-,Sch000018499|-,-,Sch000003826|-,-,Sch000014817|-,-,Sch000012734|-,-,Sch000019228	http://amigo.geneontology.org/amigo/term/GO:0032549
primary metabolic process	Biological Process	GO:0044238	17	1963	122	8286	0.139344	0.236906	0.997	0.999992	-,-,Sch000001879|K00021,HMGCR,Sch000018881|K15397,KCS,Sch000010440|-,-,Sch000002081|-,-,Sch000000457|K00021,HMGCR,Sch000001227|K01183,E3.2.1.14,Sch000003432|K01193,INV,Sch000019997|-,-,Sch000010605|-,-,Sch000004360|K01183,E3.2.1.14,Sch000021155|K15397,KCS,Sch000015334|K10775,PAL,Sch000019066|K15397,KCS,Sch000022862|K00021,HMGCR,Sch000020378|K08235,E2.4.1.207,Sch000025761|-,-,Sch000026193	http://amigo.geneontology.org/amigo/term/GO:0044238
cellular component organization or biogenesis	Biological Process	GO:0071840	1	396	122	8286	0.00819672	0.0477915	0.998	0.999992	K08235,E2.4.1.207,Sch000025761	http://amigo.geneontology.org/amigo/term/GO:0071840
cellular nitrogen compound biosynthetic process	Biological Process	GO:0044271	2	543	122	8286	0.0163934	0.0655322	0.998	0.999992	-,-,Sch000004360|-,-,Sch000002081	http://amigo.geneontology.org/amigo/term/GO:0044271
heterocycle biosynthetic process	Biological Process	GO:0018130	2	551	122	8286	0.0163934	0.0664977	0.998	0.999992	-,-,Sch000004360|-,-,Sch000002081	http://amigo.geneontology.org/amigo/term/GO:0018130
nucleus	Cellular Component	GO:0005634	2	564	122	8286	0.0163934	0.0680666	0.998	0.999992	-,-,Sch000004360|-,-,Sch000002081	http://amigo.geneontology.org/amigo/term/GO:0005634
heterocycle metabolic process	Biological Process	GO:0046483	5	920	122	8286	0.0409836	0.111031	0.998	0.999992	K00021,HMGCR,Sch000020378|-,-,Sch000004360|-,-,Sch000002081|K00021,HMGCR,Sch000001227|K00021,HMGCR,Sch000018881	http://amigo.geneontology.org/amigo/term/GO:0046483
RNA metabolic process	Biological Process	GO:0016070	2	572	122	8286	0.0163934	0.0690321	0.998	0.999992	-,-,Sch000004360|-,-,Sch000002081	http://amigo.geneontology.org/amigo/term/GO:0016070
nucleic acid binding	Molecular Function	GO:0003676	8	1222	122	8286	0.0655738	0.147478	0.998	0.999992	K09422,MYBP,Sch000026240|-,-,Sch000004360|K09422,MYBP,Sch000006010|-,-,Sch000013479|K09422,MYBP,Sch000010435|K01166,RNASET2,Sch000001573|-,-,Sch000002081|K09422,MYBP,Sch000028568	http://amigo.geneontology.org/amigo/term/GO:0003676
intracellular membrane-bounded organelle	Cellular Component	GO:0043231	6	1062	122	8286	0.0491803	0.128168	0.999	0.999992	K00021,HMGCR,Sch000020378|-,-,Sch000004360|-,-,Sch000002081|K10525,AOC,Sch000009399|K00021,HMGCR,Sch000001227|K00021,HMGCR,Sch000018881	http://amigo.geneontology.org/amigo/term/GO:0043231
membrane-bounded organelle	Cellular Component	GO:0043227	6	1063	122	8286	0.0491803	0.128289	0.999	0.999992	K00021,HMGCR,Sch000020378|-,-,Sch000004360|-,-,Sch000002081|K10525,AOC,Sch000009399|K00021,HMGCR,Sch000001227|K00021,HMGCR,Sch000018881	http://amigo.geneontology.org/amigo/term/GO:0043227
cellular macromolecule biosynthetic process	Biological Process	GO:0034645	2	735	122	8286	0.0163934	0.0887038	1	0.999992	-,-,Sch000004360|-,-,Sch000002081	http://amigo.geneontology.org/amigo/term/GO:0034645
nucleic acid metabolic process	Biological Process	GO:0090304	2	735	122	8286	0.0163934	0.0887038	1	0.999992	-,-,Sch000004360|-,-,Sch000002081	http://amigo.geneontology.org/amigo/term/GO:0090304
macromolecule biosynthetic process	Biological Process	GO:0009059	2	741	122	8286	0.0163934	0.089428	1	0.999992	-,-,Sch000004360|-,-,Sch000002081	http://amigo.geneontology.org/amigo/term/GO:0009059
gene expression	Biological Process	GO:0010467	2	745	122	8286	0.0163934	0.0899107	1	0.999992	-,-,Sch000004360|-,-,Sch000002081	http://amigo.geneontology.org/amigo/term/GO:0010467
cellular process	Biological Process	GO:0009987	19	2433	122	8286	0.155738	0.293628	1	0.999992	-,-,Sch000001879|K00021,HMGCR,Sch000018881|K15397,KCS,Sch000010440|-,-,Sch000002081|-,-,Sch000000457|-,-,Sch000008355|K00021,HMGCR,Sch000001227|K00799,GST,Sch000006640|-,-,Sch000007481|K14492,ARR-A,Sch000024726|-,-,Sch000004360|K01183,E3.2.1.14,Sch000021155|K15397,KCS,Sch000015334|K10775,PAL,Sch000019066|K15397,KCS,Sch000022862|K00021,HMGCR,Sch000020378|-,-,Sch000015457|K08235,E2.4.1.207,Sch00002…	http://amigo.geneontology.org/amigo/term/GO:0009987
intracellular organelle	Cellular Component	GO:0043229	6	1278	122	8286	0.0491803	0.154236	1	0.999992	K00021,HMGCR,Sch000020378|-,-,Sch000004360|-,-,Sch000002081|K10525,AOC,Sch000009399|K00021,HMGCR,Sch000001227|K00021,HMGCR,Sch000018881	http://amigo.geneontology.org/amigo/term/GO:0043229
organelle	Cellular Component	GO:0043226	6	1279	122	8286	0.0491803	0.154357	1	0.999992	K00021,HMGCR,Sch000020378|-,-,Sch000004360|-,-,Sch000002081|K10525,AOC,Sch000009399|K00021,HMGCR,Sch000001227|K00021,HMGCR,Sch000018881	http://amigo.geneontology.org/amigo/term/GO:0043226
cell part	Cellular Component	GO:0044464	11	1828	122	8286	0.0901639	0.220613	1	0.999992	K14492,ARR-A,Sch000024726|-,-,Sch000004360|K10525,AOC,Sch000009399|K00021,HMGCR,Sch000018881|K10775,PAL,Sch000019066|K00021,HMGCR,Sch000020378|-,-,Sch000008355|-,-,Sch000002081|K00021,HMGCR,Sch000001227|K00799,GST,Sch000006640|K08235,E2.4.1.207,Sch000025761	http://amigo.geneontology.org/amigo/term/GO:0044464
intracellular part	Cellular Component	GO:0044424	8	1546	122	8286	0.0655738	0.18658	1	0.999992	-,-,Sch000004360|K10525,AOC,Sch000009399|K00021,HMGCR,Sch000018881|K10775,PAL,Sch000019066|K00021,HMGCR,Sch000020378|-,-,Sch000002081|K00799,GST,Sch000006640|K00021,HMGCR,Sch000001227	http://amigo.geneontology.org/amigo/term/GO:0044424
cellular macromolecule metabolic process	Biological Process	GO:0044260	5	1229	122	8286	0.0409836	0.148322	1	0.999992	-,-,Sch000004360|-,-,Sch000002081|-,-,Sch000000457|K01183,E3.2.1.14,Sch000021155|K08235,E2.4.1.207,Sch000025761	http://amigo.geneontology.org/amigo/term/GO:0044260
intracellular	Cellular Component	GO:0005622	9	1681	122	8286	0.0737705	0.202872	1	0.999992	K14492,ARR-A,Sch000024726|-,-,Sch000004360|K10525,AOC,Sch000009399|K00021,HMGCR,Sch000018881|K10775,PAL,Sch000019066|K00021,HMGCR,Sch000020378|-,-,Sch000002081|K00021,HMGCR,Sch000001227|K00799,GST,Sch000006640	http://amigo.geneontology.org/amigo/term/GO:0005622
cell	Cellular Component	GO:0005623	11	1878	122	8286	0.0901639	0.226647	1	0.999992	K14492,ARR-A,Sch000024726|-,-,Sch000004360|K10525,AOC,Sch000009399|K00021,HMGCR,Sch000018881|K10775,PAL,Sch000019066|K00021,HMGCR,Sch000020378|-,-,Sch000008355|-,-,Sch000002081|K00021,HMGCR,Sch000001227|K00799,GST,Sch000006640|K08235,E2.4.1.207,Sch000025761	http://amigo.geneontology.org/amigo/term/GO:0005623
macromolecule metabolic process	Biological Process	GO:0043170	5	1317	122	8286	0.0409836	0.158943	1	0.999992	-,-,Sch000004360|-,-,Sch000002081|-,-,Sch000000457|K01183,E3.2.1.14,Sch000021155|K08235,E2.4.1.207,Sch000025761	http://amigo.geneontology.org/amigo/term/GO:0043170

## Sheet: cluster6
#Term	Database	ID	Input number	Background number	All input number	All background number	Input frequency	Background frequency	P-Value	Corrected P-Value	input_gene	Hyperlink_change
cinnamic acid biosynthetic process	Biological Process	GO:0009800	3	3	77	8286	0.038961	0.000362056	7.7177e-07	7.15817e-05	K10775,PAL,Sch000021239|K10775,PAL,Sch000019066|K10775,PAL,Sch000009300	http://amigo.geneontology.org/amigo/term/GO:0009800
cinnamic acid metabolic process	Biological Process	GO:0009803	3	3	77	8286	0.038961	0.000362056	7.7177e-07	7.15817e-05	K10775,PAL,Sch000021239|K10775,PAL,Sch000019066|K10775,PAL,Sch000009300	http://amigo.geneontology.org/amigo/term/GO:0009803
phenylalanine ammonia-lyase activity	Molecular Function	GO:0045548	3	3	77	8286	0.038961	0.000362056	7.7177e-07	7.15817e-05	K10775,PAL,Sch000021239|K10775,PAL,Sch000019066|K10775,PAL,Sch000009300	http://amigo.geneontology.org/amigo/term/GO:0045548
benzene-containing compound metabolic process	Biological Process	GO:0042537	3	3	77	8286	0.038961	0.000362056	7.7177e-07	7.15817e-05	K10775,PAL,Sch000021239|K10775,PAL,Sch000019066|K10775,PAL,Sch000009300	http://amigo.geneontology.org/amigo/term/GO:0042537
aromatic amino acid family catabolic process	Biological Process	GO:0009074	3	4	77	8286	0.038961	0.000482742	3.0664e-06	0.000126404	K10775,PAL,Sch000021239|K10775,PAL,Sch000019066|K10775,PAL,Sch000009300	http://amigo.geneontology.org/amigo/term/GO:0009074
phenylpropanoid biosynthetic process	Biological Process	GO:0009699	3	4	77	8286	0.038961	0.000482742	3.0664e-06	0.000126404	K10775,PAL,Sch000021239|K10775,PAL,Sch000019066|K10775,PAL,Sch000009300	http://amigo.geneontology.org/amigo/term/GO:0009699
ammonia-lyase activity	Molecular Function	GO:0016841	3	4	77	8286	0.038961	0.000482742	3.0664e-06	0.000126404	K10775,PAL,Sch000021239|K10775,PAL,Sch000019066|K10775,PAL,Sch000009300	http://amigo.geneontology.org/amigo/term/GO:0016841
erythrose 4-phosphate/phosphoenolpyruvate family amino acid catabolic process	Biological Process	GO:1902222	3	4	77	8286	0.038961	0.000482742	3.0664e-06	0.000126404	K10775,PAL,Sch000021239|K10775,PAL,Sch000019066|K10775,PAL,Sch000009300	http://amigo.geneontology.org/amigo/term/GO:1902222
L-phenylalanine catabolic process	Biological Process	GO:0006559	3	4	77	8286	0.038961	0.000482742	3.0664e-06	0.000126404	K10775,PAL,Sch000021239|K10775,PAL,Sch000019066|K10775,PAL,Sch000009300	http://amigo.geneontology.org/amigo/term/GO:0006559
carbon-nitrogen lyase activity	Molecular Function	GO:0016840	3	5	77	8286	0.038961	0.000603427	7.61464e-06	0.000282503	K10775,PAL,Sch000021239|K10775,PAL,Sch000019066|K10775,PAL,Sch000009300	http://amigo.geneontology.org/amigo/term/GO:0016840
L-phenylalanine metabolic process	Biological Process	GO:0006558	3	6	77	8286	0.038961	0.000724113	1.51273e-05	0.000467686	K10775,PAL,Sch000021239|K10775,PAL,Sch000019066|K10775,PAL,Sch000009300	http://amigo.geneontology.org/amigo/term/GO:0006558
erythrose 4-phosphate/phosphoenolpyruvate family amino acid metabolic process	Biological Process	GO:1902221	3	6	77	8286	0.038961	0.000724113	1.51273e-05	0.000467686	K10775,PAL,Sch000021239|K10775,PAL,Sch000019066|K10775,PAL,Sch000009300	http://amigo.geneontology.org/amigo/term/GO:1902221
single-organism catabolic process	Biological Process	GO:0044712	8	130	77	8286	0.103896	0.0156891	2.51015e-05	0.000716358	-,-,Sch000016423|K00430,E1.11.1.7,Sch000012327|-,-,Sch000002059|K10775,PAL,Sch000019066|K10775,PAL,Sch000009300|K00430,E1.11.1.7,Sch000014461|K00799,GST,Sch000006640|K10775,PAL,Sch000021239	http://amigo.geneontology.org/amigo/term/GO:0044712
secondary metabolite biosynthetic process	Biological Process	GO:0044550	3	9	77	8286	0.038961	0.00108617	6.22679e-05	0.0016501	K10775,PAL,Sch000021239|K10775,PAL,Sch000019066|K10775,PAL,Sch000009300	http://amigo.geneontology.org/amigo/term/GO:0044550
alpha-amino acid catabolic process	Biological Process	GO:1901606	3	10	77	8286	0.038961	0.00120685	8.83594e-05	0.00218542	K10775,PAL,Sch000021239|K10775,PAL,Sch000019066|K10775,PAL,Sch000009300	http://amigo.geneontology.org/amigo/term/GO:1901606
cellular amino acid catabolic process	Biological Process	GO:0009063	3	11	77	8286	0.038961	0.00132754	0.000120682	0.00279832	K10775,PAL,Sch000021239|K10775,PAL,Sch000019066|K10775,PAL,Sch000009300	http://amigo.geneontology.org/amigo/term/GO:0009063
secondary metabolic process	Biological Process	GO:0019748	4	31	77	8286	0.0519481	0.00374125	0.000179308	0.00391313	K00799,GST,Sch000006640|K10775,PAL,Sch000021239|K10775,PAL,Sch000019066|K10775,PAL,Sch000009300	http://amigo.geneontology.org/amigo/term/GO:0019748
transporter activity	Molecular Function	GO:0005215	12	402	77	8286	0.155844	0.0485156	0.000301758	0.00572382	K03327,TC.MATE,Sch000008652|-,-,Sch000014551|K03327,TC.MATE,Sch000019073|K17471,SULTR3,Sch000003513|-,-,Sch000008194|K09872,PIP,Sch000022541|K09872,PIP,Sch000019175|K17469,SULTR2,Sch000013930|-,-,Sch000004439|K01535,PMA1,Sch000028732|K17471,SULTR3,Sch000014797|-,-,Sch000022575	http://amigo.geneontology.org/amigo/term/GO:0005215
sulfate transmembrane transporter activity	Molecular Function	GO:0015116	3	15	77	8286	0.038961	0.00181028	0.00032399	0.00572382	K17469,SULTR2,Sch000013930|K17471,SULTR3,Sch000003513|K17471,SULTR3,Sch000014797	http://amigo.geneontology.org/amigo/term/GO:0015116
secondary active sulfate transmembrane transporter activity	Molecular Function	GO:0008271	3	15	77	8286	0.038961	0.00181028	0.00032399	0.00572382	K17469,SULTR2,Sch000013930|K17471,SULTR3,Sch000003513|K17471,SULTR3,Sch000014797	http://amigo.geneontology.org/amigo/term/GO:0008271
sulfur compound transmembrane transporter activity	Molecular Function	GO:1901682	3	15	77	8286	0.038961	0.00181028	0.00032399	0.00572382	K17469,SULTR2,Sch000013930|K17471,SULTR3,Sch000003513|K17471,SULTR3,Sch000014797	http://amigo.geneontology.org/amigo/term/GO:1901682
carboxylic acid catabolic process	Biological Process	GO:0046395	3	16	77	8286	0.038961	0.00193097	0.000396096	0.0063892	K10775,PAL,Sch000021239|K10775,PAL,Sch000019066|K10775,PAL,Sch000009300	http://amigo.geneontology.org/amigo/term/GO:0046395
organic acid catabolic process	Biological Process	GO:0016054	3	16	77	8286	0.038961	0.00193097	0.000396096	0.0063892	K10775,PAL,Sch000021239|K10775,PAL,Sch000019066|K10775,PAL,Sch000009300	http://amigo.geneontology.org/amigo/term/GO:0016054
aromatic amino acid family metabolic process	Biological Process	GO:0009072	3	17	77	8286	0.038961	0.00205165	0.000477766	0.00709005	K10775,PAL,Sch000021239|K10775,PAL,Sch000019066|K10775,PAL,Sch000009300	http://amigo.geneontology.org/amigo/term/GO:0009072
inorganic anion transmembrane transporter activity	Molecular Function	GO:0015103	3	17	77	8286	0.038961	0.00205165	0.000477766	0.00709005	K17469,SULTR2,Sch000013930|K17471,SULTR3,Sch000003513|K17471,SULTR3,Sch000014797	http://amigo.geneontology.org/amigo/term/GO:0015103
reactive oxygen species metabolic process	Biological Process	GO:0072593	4	42	77	8286	0.0519481	0.00506879	0.000590384	0.00842432	K00430,E1.11.1.7,Sch000014461|K00430,E1.11.1.7,Sch000012327|-,-,Sch000002059|K04569,CCS,Sch000027081	http://amigo.geneontology.org/amigo/term/GO:0072593
oxidoreductase activity	Molecular Function	GO:0016491	19	938	77	8286	0.246753	0.113203	0.00073863	0.0100543	K00430,E1.11.1.7,Sch000012327|K01723,AOS,Sch000007491|K22395,K22395,Sch000002168|-,-,Sch000010789|K00487,CYP73A,Sch000013051|K00083,CAD,Sch000026856|-,-,Sch000002059|-,-,Sch000004278|-,-,Sch000019152|K23232,10HGO,Sch000007573|K04125,E1.14.11.13,Sch000019010|K13447,RBOH,Sch000023644|K09754,CYP98A,Sch000011747|K13407,CYP94A1,Sch000027231|K00423,E1.10.3.3,Sch000009737|K00430,E1.11.1.7,Sch000014461|-…	http://amigo.geneontology.org/amigo/term/GO:0016491
cellular catabolic process	Biological Process	GO:0044248	7	163	77	8286	0.0909091	0.0196717	0.000758813	0.0100543	K00430,E1.11.1.7,Sch000014461|K00430,E1.11.1.7,Sch000012327|K00799,GST,Sch000006640|-,-,Sch000002059|K10775,PAL,Sch000021239|K10775,PAL,Sch000019066|K10775,PAL,Sch000009300	http://amigo.geneontology.org/amigo/term/GO:0044248
secondary active transmembrane transporter activity	Molecular Function	GO:0015291	5	81	77	8286	0.0649351	0.00977552	0.000898149	0.0114901	K03327,TC.MATE,Sch000008652|K17469,SULTR2,Sch000013930|K03327,TC.MATE,Sch000019073|K17471,SULTR3,Sch000003513|K17471,SULTR3,Sch000014797	http://amigo.geneontology.org/amigo/term/GO:0015291
small molecule catabolic process	Biological Process	GO:0044282	3	22	77	8286	0.038961	0.00265508	0.00104644	0.0129409	K10775,PAL,Sch000021239|K10775,PAL,Sch000019066|K10775,PAL,Sch000009300	http://amigo.geneontology.org/amigo/term/GO:0044282
organonitrogen compound catabolic process	Biological Process	GO:1901565	3	23	77	8286	0.038961	0.00277577	0.00119539	0.0143062	K10775,PAL,Sch000021239|K10775,PAL,Sch000019066|K10775,PAL,Sch000009300	http://amigo.geneontology.org/amigo/term/GO:1901565
phenylpropanoid metabolic process	Biological Process	GO:0009698	3	24	77	8286	0.038961	0.00289645	0.00135708	0.0157336	K10775,PAL,Sch000021239|K10775,PAL,Sch000019066|K10775,PAL,Sch000009300	http://amigo.geneontology.org/amigo/term/GO:0009698
peroxidase activity	Molecular Function	GO:0004601	4	53	77	8286	0.0519481	0.00639633	0.00142986	0.0160751	K13447,RBOH,Sch000023644|K00430,E1.11.1.7,Sch000014461|K00430,E1.11.1.7,Sch000012327|-,-,Sch000002059	http://amigo.geneontology.org/amigo/term/GO:0004601
active transmembrane transporter activity	Molecular Function	GO:0022804	6	134	77	8286	0.0779221	0.0161719	0.00148074	0.0161575	K03327,TC.MATE,Sch000008652|K17469,SULTR2,Sch000013930|K01535,PMA1,Sch000028732|K03327,TC.MATE,Sch000019073|K17471,SULTR3,Sch000003513|K17471,SULTR3,Sch000014797	http://amigo.geneontology.org/amigo/term/GO:0022804
oxidoreductase activity, acting on peroxide as acceptor	Molecular Function	GO:0016684	4	54	77	8286	0.0519481	0.00651702	0.00153347	0.0162548	K13447,RBOH,Sch000023644|K00430,E1.11.1.7,Sch000014461|K00430,E1.11.1.7,Sch000012327|-,-,Sch000002059	http://amigo.geneontology.org/amigo/term/GO:0016684
metal ion binding	Molecular Function	GO:0046872	23	1332	77	8286	0.298701	0.160753	0.00169421	0.0170546	-,-,Sch000025227|K00430,E1.11.1.7,Sch000012327|K01723,AOS,Sch000007491|-,-,Sch000010789|K00487,CYP73A,Sch000013051|K00083,CAD,Sch000026856|-,-,Sch000002059|-,-,Sch000019152|K23232,10HGO,Sch000007573|K04125,E1.14.11.13,Sch000019010|K13447,RBOH,Sch000023644|K09754,CYP98A,Sch000011747|K13407,CYP94A1,Sch000027231|K01535,PMA1,Sch000028732|-,-,Sch000015580|K00423,E1.10.3.3,Sch000009737|K04569,CCS,Sch00…	http://amigo.geneontology.org/amigo/term/GO:0046872
response to wounding	Biological Process	GO:0009611	2	7	77	8286	0.025974	0.000844798	0.00173683	0.0170546	-,-,Sch000029363|-,-,Sch000024186	http://amigo.geneontology.org/amigo/term/GO:0009611
cation binding	Molecular Function	GO:0043169	23	1335	77	8286	0.298701	0.161115	0.00174683	0.0170546	-,-,Sch000025227|K00430,E1.11.1.7,Sch000012327|K01723,AOS,Sch000007491|-,-,Sch000010789|K00487,CYP73A,Sch000013051|K00083,CAD,Sch000026856|-,-,Sch000002059|-,-,Sch000019152|K23232,10HGO,Sch000007573|K04125,E1.14.11.13,Sch000019010|K13447,RBOH,Sch000023644|K09754,CYP98A,Sch000011747|K13407,CYP94A1,Sch000027231|K01535,PMA1,Sch000028732|-,-,Sch000015580|K00423,E1.10.3.3,Sch000009737|K04569,CCS,Sch00…	http://amigo.geneontology.org/amigo/term/GO:0043169
antioxidant activity	Molecular Function	GO:0016209	4	65	77	8286	0.0519481	0.00784456	0.00303982	0.0289172	K13447,RBOH,Sch000023644|K00430,E1.11.1.7,Sch000014461|K00430,E1.11.1.7,Sch000012327|-,-,Sch000002059	http://amigo.geneontology.org/amigo/term/GO:0016209
anion transmembrane transporter activity	Molecular Function	GO:0008509	3	33	77	8286	0.038961	0.00398262	0.00344532	0.0319554	K17469,SULTR2,Sch000013930|K17471,SULTR3,Sch000003513|K17471,SULTR3,Sch000014797	http://amigo.geneontology.org/amigo/term/GO:0008509
catabolic process	Biological Process	GO:0009056	8	272	77	8286	0.103896	0.0328265	0.00360122	0.0322864	-,-,Sch000016423|K00430,E1.11.1.7,Sch000012327|-,-,Sch000002059|K10775,PAL,Sch000019066|K10775,PAL,Sch000009300|K00430,E1.11.1.7,Sch000014461|K00799,GST,Sch000006640|K10775,PAL,Sch000021239	http://amigo.geneontology.org/amigo/term/GO:0009056
serine-type endopeptidase inhibitor activity	Molecular Function	GO:0004867	2	10	77	8286	0.025974	0.00120685	0.00365506	0.0322864	-,-,Sch000029363|-,-,Sch000024186	http://amigo.geneontology.org/amigo/term/GO:0004867
response to biotic stimulus	Biological Process	GO:0009607	3	34	77	8286	0.038961	0.00410331	0.0037537	0.0323866	-,-,Sch000023120|-,-,Sch000023088|-,-,Sch000023324	http://amigo.geneontology.org/amigo/term/GO:0009607
aromatic compound catabolic process	Biological Process	GO:0019439	3	35	77	8286	0.038961	0.00422399	0.00407841	0.0343884	K10775,PAL,Sch000021239|K10775,PAL,Sch000019066|K10775,PAL,Sch000009300	http://amigo.geneontology.org/amigo/term/GO:0019439
hydrogen peroxide catabolic process	Biological Process	GO:0042744	3	36	77	8286	0.038961	0.00434468	0.00441972	0.0364381	K00430,E1.11.1.7,Sch000014461|K00430,E1.11.1.7,Sch000012327|-,-,Sch000002059	http://amigo.geneontology.org/amigo/term/GO:0042744
organic cyclic compound catabolic process	Biological Process	GO:1901361	3	38	77	8286	0.038961	0.00458605	0.00515306	0.0415606	K10775,PAL,Sch000021239|K10775,PAL,Sch000019066|K10775,PAL,Sch000009300	http://amigo.geneontology.org/amigo/term/GO:1901361
hydrogen peroxide metabolic process	Biological Process	GO:0042743	3	39	77	8286	0.038961	0.00470673	0.00554556	0.0437745	K00430,E1.11.1.7,Sch000014461|K00430,E1.11.1.7,Sch000012327|-,-,Sch000002059	http://amigo.geneontology.org/amigo/term/GO:0042743
copper ion binding	Molecular Function	GO:0005507	3	40	77	8286	0.038961	0.00482742	0.00595556	0.0460315	K00423,E1.10.3.3,Sch000009737|K04569,CCS,Sch000027081|-,-,Sch000008685	http://amigo.geneontology.org/amigo/term/GO:0005507
peptidase inhibitor activity	Molecular Function	GO:0030414	2	14	77	8286	0.025974	0.0016896	0.00721564	0.0514808	-,-,Sch000029363|-,-,Sch000024186	http://amigo.geneontology.org/amigo/term/GO:0030414
endopeptidase inhibitor activity	Molecular Function	GO:0004866	2	14	77	8286	0.025974	0.0016896	0.00721564	0.0514808	-,-,Sch000029363|-,-,Sch000024186	http://amigo.geneontology.org/amigo/term/GO:0004866
peptidase regulator activity	Molecular Function	GO:0061134	2	14	77	8286	0.025974	0.0016896	0.00721564	0.0514808	-,-,Sch000029363|-,-,Sch000024186	http://amigo.geneontology.org/amigo/term/GO:0061134
endopeptidase regulator activity	Molecular Function	GO:0061135	2	14	77	8286	0.025974	0.0016896	0.00721564	0.0514808	-,-,Sch000029363|-,-,Sch000024186	http://amigo.geneontology.org/amigo/term/GO:0061135
extracellular region	Cellular Component	GO:0005576	6	192	77	8286	0.0779221	0.0231716	0.00868951	0.0608266	K00430,E1.11.1.7,Sch000014461|K00430,E1.11.1.7,Sch000012327|K00423,E1.10.3.3,Sch000009737|-,-,Sch000019312|-,-,Sch000008685|-,-,Sch000022711	http://amigo.geneontology.org/amigo/term/GO:0005576
superoxide dismutase copper chaperone activity	Molecular Function	GO:0016532	1	1	77	8286	0.012987	0.000120685	0.00929278	0.0626841	K04569,CCS,Sch000027081	http://amigo.geneontology.org/amigo/term/GO:0016532
hydroxymethylglutaryl-CoA synthase activity	Molecular Function	GO:0004421	1	1	77	8286	0.012987	0.000120685	0.00929278	0.0626841	K01641,E2.3.3.10,Sch000025887	http://amigo.geneontology.org/amigo/term/GO:0004421
heme binding	Molecular Function	GO:0020037	8	347	77	8286	0.103896	0.0418779	0.0148234	0.0982049	K00430,E1.11.1.7,Sch000012327|K01723,AOS,Sch000007491|-,-,Sch000010789|K00487,CYP73A,Sch000013051|-,-,Sch000002059|K09754,CYP98A,Sch000011747|K00430,E1.11.1.7,Sch000014461|K13407,CYP94A1,Sch000027231	http://amigo.geneontology.org/amigo/term/GO:0020037
response to oxidative stress	Biological Process	GO:0006979	3	59	77	8286	0.038961	0.00712044	0.0172842	0.108946	K00430,E1.11.1.7,Sch000014461|K00430,E1.11.1.7,Sch000012327|-,-,Sch000002059	http://amigo.geneontology.org/amigo/term/GO:0006979
alternative oxidase activity	Molecular Function	GO:0009916	1	2	77	8286	0.012987	0.000241371	0.0185003	0.108946	K17893,AOX1,Sch000015774	http://amigo.geneontology.org/amigo/term/GO:0009916
oxidoreductase activity, oxidizing metal ions	Molecular Function	GO:0016722	1	2	77	8286	0.012987	0.000241371	0.0185003	0.108946	K00423,E1.10.3.3,Sch000009737	http://amigo.geneontology.org/amigo/term/GO:0016722
toxin catabolic process	Biological Process	GO:0009407	1	2	77	8286	0.012987	0.000241371	0.0185003	0.108946	K00799,GST,Sch000006640	http://amigo.geneontology.org/amigo/term/GO:0009407
toxin metabolic process	Biological Process	GO:0009404	1	2	77	8286	0.012987	0.000241371	0.0185003	0.108946	K00799,GST,Sch000006640	http://amigo.geneontology.org/amigo/term/GO:0009404
secondary metabolite catabolic process	Biological Process	GO:0090487	1	2	77	8286	0.012987	0.000241371	0.0185003	0.108946	K00799,GST,Sch000006640	http://amigo.geneontology.org/amigo/term/GO:0090487
oxidoreductase activity, acting on NAD(P)H, oxygen as acceptor	Molecular Function	GO:0050664	1	2	77	8286	0.012987	0.000241371	0.0185003	0.108946	K13447,RBOH,Sch000023644	http://amigo.geneontology.org/amigo/term/GO:0050664
monocarboxylic acid biosynthetic process	Biological Process	GO:0072330	3	64	77	8286	0.038961	0.00772387	0.0214353	0.124258	K10775,PAL,Sch000021239|K10775,PAL,Sch000019066|K10775,PAL,Sch000009300	http://amigo.geneontology.org/amigo/term/GO:0072330
alpha-amino acid metabolic process	Biological Process	GO:1901605	3	67	77	8286	0.038961	0.00808593	0.0241656	0.13793	K10775,PAL,Sch000021239|K10775,PAL,Sch000019066|K10775,PAL,Sch000009300	http://amigo.geneontology.org/amigo/term/GO:1901605
metallochaperone activity	Molecular Function	GO:0016530	1	3	77	8286	0.012987	0.000362056	0.0276234	0.15071	K04569,CCS,Sch000027081	http://amigo.geneontology.org/amigo/term/GO:0016530
superoxide metabolic process	Biological Process	GO:0006801	1	3	77	8286	0.012987	0.000362056	0.0276234	0.15071	K04569,CCS,Sch000027081	http://amigo.geneontology.org/amigo/term/GO:0006801
copper chaperone activity	Molecular Function	GO:0016531	1	3	77	8286	0.012987	0.000362056	0.0276234	0.15071	K04569,CCS,Sch000027081	http://amigo.geneontology.org/amigo/term/GO:0016531
molecular_function	Molecular Function	GO:0003674	69	6706	77	8286	0.896104	0.809317	0.0294826	0.158523	K01641,E2.3.3.10,Sch000025887|K03327,TC.MATE,Sch000008652|-,-,Sch000024186|-,-,Sch000025227|K22395,K22395,Sch000002168|-,-,Sch000010789|K00487,CYP73A,Sch000013051|-,-,Sch000019312|-,-,Sch000002866|K10775,PAL,Sch000021239|-,-,Sch000023625|-,-,Sch000004360|-,-,Sch000015457|K09422,MYBP,Sch000000071|K17471,SULTR3,Sch000014797|-,-,Sch000016423|-,-,Sch000004053|K01723,AOS,Sch000007491|K00588,E2.1.1.104…	http://amigo.geneontology.org/amigo/term/GO:0003674
lyase activity	Molecular Function	GO:0016829	4	132	77	8286	0.0519481	0.0159305	0.0341085	0.180775	K10775,PAL,Sch000021239|K14182,HVS,Sch000023607|K10775,PAL,Sch000019066|K10775,PAL,Sch000009300	http://amigo.geneontology.org/amigo/term/GO:0016829
tetrapyrrole binding	Molecular Function	GO:0046906	8	409	77	8286	0.103896	0.0493604	0.0353695	0.184818	K00430,E1.11.1.7,Sch000012327|K01723,AOS,Sch000007491|-,-,Sch000010789|K00487,CYP73A,Sch000013051|-,-,Sch000002059|K09754,CYP98A,Sch000011747|K00430,E1.11.1.7,Sch000014461|K13407,CYP94A1,Sch000027231	http://amigo.geneontology.org/amigo/term/GO:0046906
hydrogen-exporting ATPase activity, phosphorylative mechanism	Molecular Function	GO:0008553	1	4	77	8286	0.012987	0.000482742	0.0366627	0.186263	K01535,PMA1,Sch000028732	http://amigo.geneontology.org/amigo/term/GO:0008553
calcium-dependent phospholipid binding	Molecular Function	GO:0005544	1	4	77	8286	0.012987	0.000482742	0.0366627	0.186263	K17098,ANNAT,Sch000005665	http://amigo.geneontology.org/amigo/term/GO:0005544
catalytic activity	Molecular Function	GO:0003824	45	3951	77	8286	0.584416	0.476828	0.0371522	0.186263	K01641,E2.3.3.10,Sch000025887|K22395,K22395,Sch000002168|-,-,Sch000010789|K00487,CYP73A,Sch000013051|K00083,CAD,Sch000026856|K10525,AOC,Sch000009399|-,-,Sch000002059|-,-,Sch000019312|-,-,Sch000017958|K00799,GST,Sch000006640|K10775,PAL,Sch000021239|-,-,Sch000023625|K10775,PAL,Sch000019066|K22845,PGT1,Sch000023106|K19861,BEBT,Sch000005845|-,-,Sch000015457|-,-,Sch000016423|-,-,Sch000004053|K01723,AO…	http://amigo.geneontology.org/amigo/term/GO:0003824
transferase activity, transferring hexosyl groups	Molecular Function	GO:0016758	5	206	77	8286	0.0649351	0.0248612	0.0423034	0.209261	K23260,TOGT1,Sch000029039|K22845,PGT1,Sch000023106|-,-,Sch000021047|K13496,UGT73C,Sch000006469|-,-,Sch000029114	http://amigo.geneontology.org/amigo/term/GO:0016758
malic enzyme activity	Molecular Function	GO:0004470	1	5	77	8286	0.012987	0.000603427	0.0456191	0.211559	-,-,Sch000015457	http://amigo.geneontology.org/amigo/term/GO:0004470
catalase activity	Molecular Function	GO:0004096	1	5	77	8286	0.012987	0.000603427	0.0456191	0.211559	-,-,Sch000002059	http://amigo.geneontology.org/amigo/term/GO:0004096
transferase activity, transferring acyl groups, acyl groups converted into alkyl on transfer	Molecular Function	GO:0046912	1	5	77	8286	0.012987	0.000603427	0.0456191	0.211559	K01641,E2.3.3.10,Sch000025887	http://amigo.geneontology.org/amigo/term/GO:0046912
malate dehydrogenase (decarboxylating) (NAD+) activity	Molecular Function	GO:0004471	1	5	77	8286	0.012987	0.000603427	0.0456191	0.211559	-,-,Sch000015457	http://amigo.geneontology.org/amigo/term/GO:0004471
glutathione transferase activity	Molecular Function	GO:0004364	1	5	77	8286	0.012987	0.000603427	0.0456191	0.211559	K00799,GST,Sch000006640	http://amigo.geneontology.org/amigo/term/GO:0004364
drug transmembrane transporter activity	Molecular Function	GO:0015238	2	39	77	8286	0.025974	0.00470673	0.0506294	0.229067	K03327,TC.MATE,Sch000008652|K03327,TC.MATE,Sch000019073	http://amigo.geneontology.org/amigo/term/GO:0015238
drug transporter activity	Molecular Function	GO:0090484	2	39	77	8286	0.025974	0.00470673	0.0506294	0.229067	K03327,TC.MATE,Sch000008652|K03327,TC.MATE,Sch000019073	http://amigo.geneontology.org/amigo/term/GO:0090484
enzyme regulator activity	Molecular Function	GO:0030234	3	97	77	8286	0.038961	0.0117065	0.0611668	0.273408	-,-,Sch000029363|-,-,Sch000024186|K04569,CCS,Sch000027081	http://amigo.geneontology.org/amigo/term/GO:0030234
transmembrane transporter activity	Molecular Function	GO:0022857	6	306	77	8286	0.0779221	0.0369298	0.0644149	0.284499	K03327,TC.MATE,Sch000008652|K17469,SULTR2,Sch000013930|K01535,PMA1,Sch000028732|K03327,TC.MATE,Sch000019073|K17471,SULTR3,Sch000003513|K17471,SULTR3,Sch000014797	http://amigo.geneontology.org/amigo/term/GO:0022857
monocarboxylic acid metabolic process	Biological Process	GO:0032787	3	101	77	8286	0.038961	0.0121892	0.0673704	0.294052	K10775,PAL,Sch000021239|K10775,PAL,Sch000019066|K10775,PAL,Sch000009300	http://amigo.geneontology.org/amigo/term/GO:0032787
molecular function regulator	Molecular Function	GO:0098772	3	107	77	8286	0.038961	0.0129133	0.0771925	0.328246	-,-,Sch000029363|-,-,Sch000024186|K04569,CCS,Sch000027081	http://amigo.geneontology.org/amigo/term/GO:0098772
oxidoreductase activity, acting on CH-OH group of donors	Molecular Function	GO:0016614	3	109	77	8286	0.038961	0.0131547	0.0806	0.328246	K22395,K22395,Sch000002168|-,-,Sch000015457|-,-,Sch000004278	http://amigo.geneontology.org/amigo/term/GO:0016614
malate dehydrogenase activity	Molecular Function	GO:0016615	1	9	77	8286	0.012987	0.00108617	0.0806302	0.328246	-,-,Sch000015457	http://amigo.geneontology.org/amigo/term/GO:0016615
ATPase activity, coupled to transmembrane movement of ions, phosphorylative mechanism	Molecular Function	GO:0015662	1	9	77	8286	0.012987	0.00108617	0.0806302	0.328246	K01535,PMA1,Sch000028732	http://amigo.geneontology.org/amigo/term/GO:0015662
malate metabolic process	Biological Process	GO:0006108	1	9	77	8286	0.012987	0.00108617	0.0806302	0.328246	-,-,Sch000015457	http://amigo.geneontology.org/amigo/term/GO:0006108
ion transmembrane transporter activity	Molecular Function	GO:0015075	4	176	77	8286	0.0519481	0.0212406	0.0807827	0.328246	K17469,SULTR2,Sch000013930|K01535,PMA1,Sch000028732|K17471,SULTR3,Sch000003513|K17471,SULTR3,Sch000014797	http://amigo.geneontology.org/amigo/term/GO:0015075
transferase activity, transferring glycosyl groups	Molecular Function	GO:0016757	5	249	77	8286	0.0649351	0.0300507	0.0813979	0.328246	K23260,TOGT1,Sch000029039|K22845,PGT1,Sch000023106|-,-,Sch000021047|K13496,UGT73C,Sch000006469|-,-,Sch000029114	http://amigo.geneontology.org/amigo/term/GO:0016757
amide transport	Biological Process	GO:0042886	1	10	77	8286	0.012987	0.00120685	0.089183	0.344655	-,-,Sch000022575	http://amigo.geneontology.org/amigo/term/GO:0042886
oligopeptide transport	Biological Process	GO:0006857	1	10	77	8286	0.012987	0.00120685	0.089183	0.344655	-,-,Sch000022575	http://amigo.geneontology.org/amigo/term/GO:0006857
glutathione metabolic process	Biological Process	GO:0006749	1	10	77	8286	0.012987	0.00120685	0.089183	0.344655	K00799,GST,Sch000006640	http://amigo.geneontology.org/amigo/term/GO:0006749
peptide transport	Biological Process	GO:0015833	1	10	77	8286	0.012987	0.00120685	0.089183	0.344655	-,-,Sch000022575	http://amigo.geneontology.org/amigo/term/GO:0015833
hydrolase activity, hydrolyzing O-glycosyl compounds	Molecular Function	GO:0004553	4	193	77	8286	0.0519481	0.0232923	0.10446	0.39799	-,-,Sch000004053|K01193,INV,Sch000019997|-,-,Sch000019312|K01183,E3.2.1.14,Sch000023255	http://amigo.geneontology.org/amigo/term/GO:0004553
organic acid biosynthetic process	Biological Process	GO:0016053	3	123	77	8286	0.038961	0.0148443	0.106202	0.39799	K10775,PAL,Sch000021239|K10775,PAL,Sch000019066|K10775,PAL,Sch000009300	http://amigo.geneontology.org/amigo/term/GO:0016053
carboxylic acid biosynthetic process	Biological Process	GO:0046394	3	123	77	8286	0.038961	0.0148443	0.106202	0.39799	K10775,PAL,Sch000021239|K10775,PAL,Sch000019066|K10775,PAL,Sch000009300	http://amigo.geneontology.org/amigo/term/GO:0046394
antiporter activity	Molecular Function	GO:0015297	2	61	77	8286	0.025974	0.00736182	0.109929	0.407838	K03327,TC.MATE,Sch000008652|K03327,TC.MATE,Sch000019073	http://amigo.geneontology.org/amigo/term/GO:0015297
respiratory chain	Cellular Component	GO:0070469	1	13	77	8286	0.012987	0.00156891	0.114373	0.411965	K17893,AOX1,Sch000015774	http://amigo.geneontology.org/amigo/term/GO:0070469
enzyme activator activity	Molecular Function	GO:0008047	1	13	77	8286	0.012987	0.00156891	0.114373	0.411965	K04569,CCS,Sch000027081	http://amigo.geneontology.org/amigo/term/GO:0008047
actin filament organization	Biological Process	GO:0007015	1	13	77	8286	0.012987	0.00156891	0.114373	0.411965	-,-,Sch000004053	http://amigo.geneontology.org/amigo/term/GO:0007015
hydrolase activity, acting on glycosyl bonds	Molecular Function	GO:0016798	4	201	77	8286	0.0519481	0.0242578	0.116595	0.415929	-,-,Sch000004053|K01193,INV,Sch000019997|-,-,Sch000019312|K01183,E3.2.1.14,Sch000023255	http://amigo.geneontology.org/amigo/term/GO:0016798
enzyme inhibitor activity	Molecular Function	GO:0004857	2	64	77	8286	0.025974	0.00772387	0.119014	0.420518	-,-,Sch000029363|-,-,Sch000024186	http://amigo.geneontology.org/amigo/term/GO:0004857
cellular amino acid metabolic process	Biological Process	GO:0006520	3	134	77	8286	0.038961	0.0161719	0.128275	0.448962	K10775,PAL,Sch000021239|K10775,PAL,Sch000019066|K10775,PAL,Sch000009300	http://amigo.geneontology.org/amigo/term/GO:0006520
exocyst	Cellular Component	GO:0000145	1	15	77	8286	0.012987	0.00181028	0.130783	0.449195	K07195,EXOC7,Sch000005463	http://amigo.geneontology.org/amigo/term/GO:0000145
nitrogen compound transport	Biological Process	GO:0071705	1	15	77	8286	0.012987	0.00181028	0.130783	0.449195	-,-,Sch000022575	http://amigo.geneontology.org/amigo/term/GO:0071705
cell cortex part	Cellular Component	GO:0044448	1	16	77	8286	0.012987	0.00193097	0.138875	0.449195	K07195,EXOC7,Sch000005463	http://amigo.geneontology.org/amigo/term/GO:0044448
peptide metabolic process	Biological Process	GO:0006518	1	16	77	8286	0.012987	0.00193097	0.138875	0.449195	K00799,GST,Sch000006640	http://amigo.geneontology.org/amigo/term/GO:0006518
actin cytoskeleton organization	Biological Process	GO:0030036	1	16	77	8286	0.012987	0.00193097	0.138875	0.449195	-,-,Sch000004053	http://amigo.geneontology.org/amigo/term/GO:0030036
lipid transport	Biological Process	GO:0006869	1	16	77	8286	0.012987	0.00193097	0.138875	0.449195	-,-,Sch000004520	http://amigo.geneontology.org/amigo/term/GO:0006869
actin filament-based process	Biological Process	GO:0030029	1	16	77	8286	0.012987	0.00193097	0.138875	0.449195	-,-,Sch000004053	http://amigo.geneontology.org/amigo/term/GO:0030029
cell cortex	Cellular Component	GO:0005938	1	16	77	8286	0.012987	0.00193097	0.138875	0.449195	K07195,EXOC7,Sch000005463	http://amigo.geneontology.org/amigo/term/GO:0005938
substrate-specific transmembrane transporter activity	Molecular Function	GO:0022891	4	215	77	8286	0.0519481	0.0259474	0.139238	0.449195	K17469,SULTR2,Sch000013930|K01535,PMA1,Sch000028732|K17471,SULTR3,Sch000003513|K17471,SULTR3,Sch000014797	http://amigo.geneontology.org/amigo/term/GO:0022891
lipid localization	Biological Process	GO:0010876	1	17	77	8286	0.012987	0.00205165	0.146893	0.465788	-,-,Sch000004520	http://amigo.geneontology.org/amigo/term/GO:0010876
dicarboxylic acid metabolic process	Biological Process	GO:0043648	1	17	77	8286	0.012987	0.00205165	0.146893	0.465788	-,-,Sch000015457	http://amigo.geneontology.org/amigo/term/GO:0043648
organic substance catabolic process	Biological Process	GO:1901575	4	224	77	8286	0.0519481	0.0270336	0.154669	0.474748	-,-,Sch000016423|K10775,PAL,Sch000021239|K10775,PAL,Sch000019066|K10775,PAL,Sch000009300	http://amigo.geneontology.org/amigo/term/GO:1901575
secretion by cell	Biological Process	GO:0032940	1	18	77	8286	0.012987	0.00217234	0.154837	0.474748	K07195,EXOC7,Sch000005463	http://amigo.geneontology.org/amigo/term/GO:0032940
hydrogen-exporting ATPase activity	Molecular Function	GO:0036442	1	18	77	8286	0.012987	0.00217234	0.154837	0.474748	K01535,PMA1,Sch000028732	http://amigo.geneontology.org/amigo/term/GO:0036442
exocytosis	Biological Process	GO:0006887	1	18	77	8286	0.012987	0.00217234	0.154837	0.474748	K07195,EXOC7,Sch000005463	http://amigo.geneontology.org/amigo/term/GO:0006887
single-organism metabolic process	Biological Process	GO:0044710	12	939	77	8286	0.155844	0.113324	0.157487	0.478914	K01641,E2.3.3.10,Sch000025887|-,-,Sch000016423|K00430,E1.11.1.7,Sch000012327|-,-,Sch000002059|K04569,CCS,Sch000027081|K10775,PAL,Sch000019066|K10775,PAL,Sch000009300|K00430,E1.11.1.7,Sch000014461|K01535,PMA1,Sch000028732|-,-,Sch000015457|K00799,GST,Sch000006640|K10775,PAL,Sch000021239	http://amigo.geneontology.org/amigo/term/GO:0044710
phospholipid binding	Molecular Function	GO:0005543	1	19	77	8286	0.012987	0.00229302	0.162708	0.490769	K17098,ANNAT,Sch000005665	http://amigo.geneontology.org/amigo/term/GO:0005543
substrate-specific transporter activity	Molecular Function	GO:0022892	4	230	77	8286	0.0519481	0.0277577	0.165305	0.494582	K17469,SULTR2,Sch000013930|K01535,PMA1,Sch000028732|K17471,SULTR3,Sch000003513|K17471,SULTR3,Sch000014797	http://amigo.geneontology.org/amigo/term/GO:0022892
oxidoreductase activity, acting on paired donors, with incorporation or reduction of molecular oxygen	Molecular Function	GO:0016705	5	315	77	8286	0.0649351	0.0380159	0.168347	0.498094	K09754,CYP98A,Sch000011747|K01723,AOS,Sch000007491|-,-,Sch000010789|K13407,CYP94A1,Sch000027231|K00487,CYP73A,Sch000013051	http://amigo.geneontology.org/amigo/term/GO:0016705
small molecule biosynthetic process	Biological Process	GO:0044283	3	153	77	8286	0.038961	0.0184649	0.169779	0.498094	K10775,PAL,Sch000021239|K10775,PAL,Sch000019066|K10775,PAL,Sch000009300	http://amigo.geneontology.org/amigo/term/GO:0044283
cellular modified amino acid metabolic process	Biological Process	GO:0006575	1	20	77	8286	0.012987	0.00241371	0.170507	0.498094	K00799,GST,Sch000006640	http://amigo.geneontology.org/amigo/term/GO:0006575
organonitrogen compound metabolic process	Biological Process	GO:1901564	5	319	77	8286	0.0649351	0.0384987	0.174522	0.502954	K00799,GST,Sch000006640|K01535,PMA1,Sch000028732|K10775,PAL,Sch000021239|K10775,PAL,Sch000019066|K10775,PAL,Sch000009300	http://amigo.geneontology.org/amigo/term/GO:1901564
transition metal ion binding	Molecular Function	GO:0046914	10	770	77	8286	0.12987	0.0929278	0.174882	0.502954	K01723,AOS,Sch000007491|-,-,Sch000010789|K00487,CYP73A,Sch000013051|K00083,CAD,Sch000026856|K04569,CCS,Sch000027081|K23232,10HGO,Sch000007573|K09754,CYP98A,Sch000011747|K13407,CYP94A1,Sch000027231|K00423,E1.10.3.3,Sch000009737|-,-,Sch000008685	http://amigo.geneontology.org/amigo/term/GO:0046914
secretion	Biological Process	GO:0046903	1	21	77	8286	0.012987	0.0025344	0.178233	0.508651	K07195,EXOC7,Sch000005463	http://amigo.geneontology.org/amigo/term/GO:0046903
iron ion binding	Molecular Function	GO:0005506	5	326	77	8286	0.0649351	0.0393435	0.185539	0.525459	K09754,CYP98A,Sch000011747|K01723,AOS,Sch000007491|-,-,Sch000010789|K13407,CYP94A1,Sch000027231|K00487,CYP73A,Sch000013051	http://amigo.geneontology.org/amigo/term/GO:0005506
carboxylic acid metabolic process	Biological Process	GO:0019752	4	247	77	8286	0.0519481	0.0298093	0.196798	0.553121	-,-,Sch000015457|K10775,PAL,Sch000021239|K10775,PAL,Sch000019066|K10775,PAL,Sch000009300	http://amigo.geneontology.org/amigo/term/GO:0019752
response to stress	Biological Process	GO:0006950	9	704	77	8286	0.116883	0.0849626	0.204584	0.567225	-,-,Sch000024186|K00430,E1.11.1.7,Sch000012327|-,-,Sch000023120|-,-,Sch000023088|-,-,Sch000002059|-,-,Sch000023324|-,-,Sch000029363|K00430,E1.11.1.7,Sch000014461|K08472,MLO,Sch000017758	http://amigo.geneontology.org/amigo/term/GO:0006950
oxoacid metabolic process	Biological Process	GO:0043436	4	252	77	8286	0.0519481	0.0304127	0.206402	0.567225	-,-,Sch000015457|K10775,PAL,Sch000021239|K10775,PAL,Sch000019066|K10775,PAL,Sch000009300	http://amigo.geneontology.org/amigo/term/GO:0043436
organic acid metabolic process	Biological Process	GO:0006082	4	252	77	8286	0.0519481	0.0304127	0.206402	0.567225	-,-,Sch000015457|K10775,PAL,Sch000021239|K10775,PAL,Sch000019066|K10775,PAL,Sch000009300	http://amigo.geneontology.org/amigo/term/GO:0006082
transferase activity, transferring alkyl or aryl (other than methyl) groups	Molecular Function	GO:0016765	1	26	77	8286	0.012987	0.00313782	0.215815	0.588731	K00799,GST,Sch000006640	http://amigo.geneontology.org/amigo/term/GO:0016765
cation-transporting ATPase activity	Molecular Function	GO:0019829	1	27	77	8286	0.012987	0.00325851	0.223126	0.595536	K01535,PMA1,Sch000028732	http://amigo.geneontology.org/amigo/term/GO:0019829
ATP biosynthetic process	Biological Process	GO:0006754	1	27	77	8286	0.012987	0.00325851	0.223126	0.595536	K01535,PMA1,Sch000028732	http://amigo.geneontology.org/amigo/term/GO:0006754
oxidoreductase activity, acting on diphenols and related substances as donors, oxygen as acceptor	Molecular Function	GO:0016682	1	27	77	8286	0.012987	0.00325851	0.223126	0.595536	K17893,AOX1,Sch000015774	http://amigo.geneontology.org/amigo/term/GO:0016682
calcium ion binding	Molecular Function	GO:0005509	2	98	77	8286	0.025974	0.0118272	0.231055	0.603624	K13447,RBOH,Sch000023644|K17098,ANNAT,Sch000005665	http://amigo.geneontology.org/amigo/term/GO:0005509
flavin adenine dinucleotide binding	Molecular Function	GO:0050660	2	98	77	8286	0.025974	0.0118272	0.231055	0.603624	K22395,K22395,Sch000002168|-,-,Sch000004278	http://amigo.geneontology.org/amigo/term/GO:0050660
purine ribonucleoside triphosphate biosynthetic process	Biological Process	GO:0009206	1	29	77	8286	0.012987	0.00349988	0.237545	0.603624	K01535,PMA1,Sch000028732	http://amigo.geneontology.org/amigo/term/GO:0009206
ATPase activity, coupled to transmembrane movement of ions	Molecular Function	GO:0042625	1	29	77	8286	0.012987	0.00349988	0.237545	0.603624	K01535,PMA1,Sch000028732	http://amigo.geneontology.org/amigo/term/GO:0042625
purine nucleoside triphosphate biosynthetic process	Biological Process	GO:0009145	1	29	77	8286	0.012987	0.00349988	0.237545	0.603624	K01535,PMA1,Sch000028732	http://amigo.geneontology.org/amigo/term/GO:0009145
cellular amide metabolic process	Biological Process	GO:0043603	1	29	77	8286	0.012987	0.00349988	0.237545	0.603624	K00799,GST,Sch000006640	http://amigo.geneontology.org/amigo/term/GO:0043603
oxidoreductase activity, acting on NAD(P)H	Molecular Function	GO:0016651	1	29	77	8286	0.012987	0.00349988	0.237545	0.603624	K13447,RBOH,Sch000023644	http://amigo.geneontology.org/amigo/term/GO:0016651
polygalacturonase activity	Molecular Function	GO:0004650	1	30	77	8286	0.012987	0.00362056	0.244655	0.605551	-,-,Sch000019312	http://amigo.geneontology.org/amigo/term/GO:0004650
O-methyltransferase activity	Molecular Function	GO:0008171	1	30	77	8286	0.012987	0.00362056	0.244655	0.605551	K00588,E2.1.1.104,Sch000028417	http://amigo.geneontology.org/amigo/term/GO:0008171
lipid catabolic process	Biological Process	GO:0016042	1	30	77	8286	0.012987	0.00362056	0.244655	0.605551	-,-,Sch000016423	http://amigo.geneontology.org/amigo/term/GO:0016042
methyltransferase activity	Molecular Function	GO:0008168	2	102	77	8286	0.025974	0.0123099	0.244832	0.605551	K00588,E2.1.1.104,Sch000028417|-,-,Sch000011759	http://amigo.geneontology.org/amigo/term/GO:0008168
pathogenesis	Biological Process	GO:0009405	1	31	77	8286	0.012987	0.00374125	0.2517	0.618414	-,-,Sch000022711	http://amigo.geneontology.org/amigo/term/GO:0009405
coenzyme binding	Molecular Function	GO:0050662	3	189	77	8286	0.038961	0.0228096	0.256613	0.623098	K22395,K22395,Sch000002168|-,-,Sch000015457|-,-,Sch000004278	http://amigo.geneontology.org/amigo/term/GO:0050662
single-organism transport	Biological Process	GO:0044765	4	278	77	8286	0.0519481	0.0335506	0.258345	0.623098	K07195,EXOC7,Sch000005463|K04569,CCS,Sch000027081|-,-,Sch000022575|-,-,Sch000004520	http://amigo.geneontology.org/amigo/term/GO:0044765
transferase activity, transferring one-carbon groups	Molecular Function	GO:0016741	2	106	77	8286	0.025974	0.0127927	0.258645	0.623098	K00588,E2.1.1.104,Sch000028417|-,-,Sch000011759	http://amigo.geneontology.org/amigo/term/GO:0016741
ubiquitin-protein transferase activity	Molecular Function	GO:0004842	1	33	77	8286	0.012987	0.00398262	0.265595	0.627617	-,-,Sch000017958	http://amigo.geneontology.org/amigo/term/GO:0004842
nucleoside triphosphate biosynthetic process	Biological Process	GO:0009142	1	33	77	8286	0.012987	0.00398262	0.265595	0.627617	K01535,PMA1,Sch000028732	http://amigo.geneontology.org/amigo/term/GO:0009142
ribonucleoside triphosphate biosynthetic process	Biological Process	GO:0009201	1	33	77	8286	0.012987	0.00398262	0.265595	0.627617	K01535,PMA1,Sch000028732	http://amigo.geneontology.org/amigo/term/GO:0009201
oxidoreductase activity, acting on diphenols and related substances as donors	Molecular Function	GO:0016679	1	34	77	8286	0.012987	0.00410331	0.272447	0.639485	K17893,AOX1,Sch000015774	http://amigo.geneontology.org/amigo/term/GO:0016679
single-organism localization	Biological Process	GO:1902578	4	286	77	8286	0.0519481	0.0345161	0.274863	0.639485	K07195,EXOC7,Sch000005463|K04569,CCS,Sch000027081|-,-,Sch000022575|-,-,Sch000004520	http://amigo.geneontology.org/amigo/term/GO:1902578
transferase activity, transferring acyl groups	Molecular Function	GO:0016746	3	197	77	8286	0.038961	0.023775	0.276795	0.639485	K01641,E2.3.3.10,Sch000025887|K19861,BEBT,Sch000005845|-,-,Sch000025185	http://amigo.geneontology.org/amigo/term/GO:0016746
ubiquitin-like protein transferase activity	Molecular Function	GO:0019787	1	35	77	8286	0.012987	0.00422399	0.279236	0.639485	-,-,Sch000017958	http://amigo.geneontology.org/amigo/term/GO:0019787
cytoskeleton organization	Biological Process	GO:0007010	1	35	77	8286	0.012987	0.00422399	0.279236	0.639485	-,-,Sch000004053	http://amigo.geneontology.org/amigo/term/GO:0007010
monooxygenase activity	Molecular Function	GO:0004497	4	289	77	8286	0.0519481	0.0348781	0.281107	0.63982	K09754,CYP98A,Sch000011747|K01723,AOS,Sch000007491|-,-,Sch000010789|K00487,CYP73A,Sch000013051	http://amigo.geneontology.org/amigo/term/GO:0004497
purine ribonucleoside monophosphate biosynthetic process	Biological Process	GO:0009168	1	37	77	8286	0.012987	0.00446536	0.292627	0.657967	K01535,PMA1,Sch000028732	http://amigo.geneontology.org/amigo/term/GO:0009168
purine nucleoside monophosphate biosynthetic process	Biological Process	GO:0009127	1	37	77	8286	0.012987	0.00446536	0.292627	0.657967	K01535,PMA1,Sch000028732	http://amigo.geneontology.org/amigo/term/GO:0009127
chloroplast	Cellular Component	GO:0009507	3	207	77	8286	0.038961	0.0249819	0.302247	0.675246	K10525,AOC,Sch000009399|K17471,SULTR3,Sch000003513|K17471,SULTR3,Sch000014797	http://amigo.geneontology.org/amigo/term/GO:0009507
metal ion transport	Biological Process	GO:0030001	1	39	77	8286	0.012987	0.00470673	0.305772	0.675246	K04569,CCS,Sch000027081	http://amigo.geneontology.org/amigo/term/GO:0030001
ATP metabolic process	Biological Process	GO:0046034	1	39	77	8286	0.012987	0.00470673	0.305772	0.675246	K01535,PMA1,Sch000028732	http://amigo.geneontology.org/amigo/term/GO:0046034
NAD binding	Molecular Function	GO:0051287	1	40	77	8286	0.012987	0.00482742	0.312254	0.675592	-,-,Sch000015457	http://amigo.geneontology.org/amigo/term/GO:0051287
single-organism biosynthetic process	Biological Process	GO:0044711	5	402	77	8286	0.0649351	0.0485156	0.31806	0.675592	K01641,E2.3.3.10,Sch000025887|K01535,PMA1,Sch000028732|K10775,PAL,Sch000021239|K10775,PAL,Sch000019066|K10775,PAL,Sch000009300	http://amigo.geneontology.org/amigo/term/GO:0044711
ribonucleoside monophosphate biosynthetic process	Biological Process	GO:0009156	1	41	77	8286	0.012987	0.00494811	0.318676	0.675592	K01535,PMA1,Sch000028732	http://amigo.geneontology.org/amigo/term/GO:0009156
purine nucleoside biosynthetic process	Biological Process	GO:0042451	1	41	77	8286	0.012987	0.00494811	0.318676	0.675592	K01535,PMA1,Sch000028732	http://amigo.geneontology.org/amigo/term/GO:0042451
purine ribonucleoside biosynthetic process	Biological Process	GO:0046129	1	41	77	8286	0.012987	0.00494811	0.318676	0.675592	K01535,PMA1,Sch000028732	http://amigo.geneontology.org/amigo/term/GO:0046129
purine ribonucleoside triphosphate metabolic process	Biological Process	GO:0009205	1	41	77	8286	0.012987	0.00494811	0.318676	0.675592	K01535,PMA1,Sch000028732	http://amigo.geneontology.org/amigo/term/GO:0009205
purine nucleoside triphosphate metabolic process	Biological Process	GO:0009144	1	41	77	8286	0.012987	0.00494811	0.318676	0.675592	K01535,PMA1,Sch000028732	http://amigo.geneontology.org/amigo/term/GO:0009144
nucleoside monophosphate biosynthetic process	Biological Process	GO:0009124	1	42	77	8286	0.012987	0.00506879	0.325039	0.685166	K01535,PMA1,Sch000028732	http://amigo.geneontology.org/amigo/term/GO:0009124
ribonucleoside triphosphate metabolic process	Biological Process	GO:0009199	1	45	77	8286	0.012987	0.00543085	0.343777	0.706244	K01535,PMA1,Sch000028732	http://amigo.geneontology.org/amigo/term/GO:0009199
purine ribonucleotide biosynthetic process	Biological Process	GO:0009152	1	45	77	8286	0.012987	0.00543085	0.343777	0.706244	K01535,PMA1,Sch000028732	http://amigo.geneontology.org/amigo/term/GO:0009152
purine nucleotide biosynthetic process	Biological Process	GO:0006164	1	45	77	8286	0.012987	0.00543085	0.343777	0.706244	K01535,PMA1,Sch000028732	http://amigo.geneontology.org/amigo/term/GO:0006164
nucleoside triphosphate metabolic process	Biological Process	GO:0009141	1	46	77	8286	0.012987	0.00555153	0.349909	0.706244	K01535,PMA1,Sch000028732	http://amigo.geneontology.org/amigo/term/GO:0009141
aspartic-type peptidase activity	Molecular Function	GO:0070001	1	46	77	8286	0.012987	0.00555153	0.349909	0.706244	-,-,Sch000023625	http://amigo.geneontology.org/amigo/term/GO:0070001
aspartic-type endopeptidase activity	Molecular Function	GO:0004190	1	46	77	8286	0.012987	0.00555153	0.349909	0.706244	-,-,Sch000023625	http://amigo.geneontology.org/amigo/term/GO:0004190
oxidoreductase activity, acting on the CH-OH group of donors, NAD or NADP as acceptor	Molecular Function	GO:0016616	1	46	77	8286	0.012987	0.00555153	0.349909	0.706244	-,-,Sch000015457	http://amigo.geneontology.org/amigo/term/GO:0016616
single-organism process	Biological Process	GO:0044699	16	1537	77	8286	0.207792	0.185494	0.350267	0.706244	K01641,E2.3.3.10,Sch000025887|-,-,Sch000016423|K00430,E1.11.1.7,Sch000012327|-,-,Sch000004053|K07195,EXOC7,Sch000005463|-,-,Sch000002059|K00799,GST,Sch000006640|K01535,PMA1,Sch000028732|K10775,PAL,Sch000021239|-,-,Sch000004520|K10775,PAL,Sch000019066|K04569,CCS,Sch000027081|K10775,PAL,Sch000009300|K00430,E1.11.1.7,Sch000014461|-,-,Sch000015457|-,-,Sch000022575	http://amigo.geneontology.org/amigo/term/GO:0044699
glycosyl compound biosynthetic process	Biological Process	GO:1901659	1	47	77	8286	0.012987	0.00567222	0.355984	0.706256	K01535,PMA1,Sch000028732	http://amigo.geneontology.org/amigo/term/GO:1901659
nucleoside biosynthetic process	Biological Process	GO:0009163	1	47	77	8286	0.012987	0.00567222	0.355984	0.706256	K01535,PMA1,Sch000028732	http://amigo.geneontology.org/amigo/term/GO:0009163
ribonucleoside biosynthetic process	Biological Process	GO:0042455	1	47	77	8286	0.012987	0.00567222	0.355984	0.706256	K01535,PMA1,Sch000028732	http://amigo.geneontology.org/amigo/term/GO:0042455
ATPase activity, coupled to transmembrane movement of substances	Molecular Function	GO:0042626	1	48	77	8286	0.012987	0.0057929	0.362003	0.708822	K01535,PMA1,Sch000028732	http://amigo.geneontology.org/amigo/term/GO:0042626
small molecule metabolic process	Biological Process	GO:0044281	5	427	77	8286	0.0649351	0.0515327	0.364622	0.708822	-,-,Sch000015457|K01535,PMA1,Sch000028732|K10775,PAL,Sch000021239|K10775,PAL,Sch000019066|K10775,PAL,Sch000009300	http://amigo.geneontology.org/amigo/term/GO:0044281
ribonucleotide biosynthetic process	Biological Process	GO:0009260	1	49	77	8286	0.012987	0.00591359	0.367966	0.708822	K01535,PMA1,Sch000028732	http://amigo.geneontology.org/amigo/term/GO:0009260
ribose phosphate biosynthetic process	Biological Process	GO:0046390	1	49	77	8286	0.012987	0.00591359	0.367966	0.708822	K01535,PMA1,Sch000028732	http://amigo.geneontology.org/amigo/term/GO:0046390
purine-containing compound biosynthetic process	Biological Process	GO:0072522	1	49	77	8286	0.012987	0.00591359	0.367966	0.708822	K01535,PMA1,Sch000028732	http://amigo.geneontology.org/amigo/term/GO:0072522
plastid	Cellular Component	GO:0009536	3	233	77	8286	0.038961	0.0281197	0.36874	0.708822	K10525,AOC,Sch000009399|K17471,SULTR3,Sch000003513|K17471,SULTR3,Sch000014797	http://amigo.geneontology.org/amigo/term/GO:0009536
cofactor binding	Molecular Function	GO:0048037	3	238	77	8286	0.038961	0.0287231	0.381463	0.725491	K22395,K22395,Sch000002168|-,-,Sch000015457|-,-,Sch000004278	http://amigo.geneontology.org/amigo/term/GO:0048037
sulfur compound metabolic process	Biological Process	GO:0006790	1	52	77	8286	0.012987	0.00627565	0.385528	0.725491	K00799,GST,Sch000006640	http://amigo.geneontology.org/amigo/term/GO:0006790
terpene synthase activity	Molecular Function	GO:0010333	1	53	77	8286	0.012987	0.00639633	0.391274	0.725491	K14182,HVS,Sch000023607	http://amigo.geneontology.org/amigo/term/GO:0010333
primary active transmembrane transporter activity	Molecular Function	GO:0015399	1	53	77	8286	0.012987	0.00639633	0.391274	0.725491	K01535,PMA1,Sch000028732	http://amigo.geneontology.org/amigo/term/GO:0015399
ATPase activity, coupled to movement of substances	Molecular Function	GO:0043492	1	53	77	8286	0.012987	0.00639633	0.391274	0.725491	K01535,PMA1,Sch000028732	http://amigo.geneontology.org/amigo/term/GO:0043492
P-P-bond-hydrolysis-driven transmembrane transporter activity	Molecular Function	GO:0015405	1	53	77	8286	0.012987	0.00639633	0.391274	0.725491	K01535,PMA1,Sch000028732	http://amigo.geneontology.org/amigo/term/GO:0015405
isoprenoid biosynthetic process	Biological Process	GO:0008299	1	53	77	8286	0.012987	0.00639633	0.391274	0.725491	K01641,E2.3.3.10,Sch000025887	http://amigo.geneontology.org/amigo/term/GO:0008299
metabolic process	Biological Process	GO:0008152	25	2526	77	8286	0.324675	0.304852	0.393609	0.725491	K01641,E2.3.3.10,Sch000025887|-,-,Sch000016423|K00430,E1.11.1.7,Sch000012327|-,-,Sch000004053|-,-,Sch000002059|K13496,UGT73C,Sch000006469|-,-,Sch000019312|K00799,GST,Sch000006640|K01535,PMA1,Sch000028732|K10775,PAL,Sch000021239|K01193,INV,Sch000019997|K23260,TOGT1,Sch000029039|-,-,Sch000021047|-,-,Sch000004360|K04569,CCS,Sch000027081|K10775,PAL,Sch000019066|K10775,PAL,Sch000009300|K22845,PGT1,Sch…	http://amigo.geneontology.org/amigo/term/GO:0008152
carbon-oxygen lyase activity, acting on phosphates	Molecular Function	GO:0016838	1	54	77	8286	0.012987	0.00651702	0.396967	0.725491	K14182,HVS,Sch000023607	http://amigo.geneontology.org/amigo/term/GO:0016838
isoprenoid metabolic process	Biological Process	GO:0006720	1	54	77	8286	0.012987	0.00651702	0.396967	0.725491	K01641,E2.3.3.10,Sch000025887	http://amigo.geneontology.org/amigo/term/GO:0006720
hydrolase activity, acting on acid anhydrides, catalyzing transmembrane movement of substances	Molecular Function	GO:0016820	1	55	77	8286	0.012987	0.0066377	0.402608	0.732193	K01535,PMA1,Sch000028732	http://amigo.geneontology.org/amigo/term/GO:0016820
lipid binding	Molecular Function	GO:0008289	1	56	77	8286	0.012987	0.00675839	0.408196	0.738735	K17098,ANNAT,Sch000005665	http://amigo.geneontology.org/amigo/term/GO:0008289
purine nucleoside monophosphate metabolic process	Biological Process	GO:0009126	1	57	77	8286	0.012987	0.00687907	0.413733	0.741522	K01535,PMA1,Sch000028732	http://amigo.geneontology.org/amigo/term/GO:0009126
purine ribonucleoside monophosphate metabolic process	Biological Process	GO:0009167	1	57	77	8286	0.012987	0.00687907	0.413733	0.741522	K01535,PMA1,Sch000028732	http://amigo.geneontology.org/amigo/term/GO:0009167
ribonucleoside monophosphate metabolic process	Biological Process	GO:0009161	1	61	77	8286	0.012987	0.00736182	0.435374	0.775587	K01535,PMA1,Sch000028732	http://amigo.geneontology.org/amigo/term/GO:0009161
sequence-specific DNA binding	Molecular Function	GO:0043565	2	159	77	8286	0.025974	0.019189	0.436921	0.775587	-,-,Sch000021895|K13426,WRKY29,Sch000023374	http://amigo.geneontology.org/amigo/term/GO:0043565
nucleoside monophosphate metabolic process	Biological Process	GO:0009123	1	62	77	8286	0.012987	0.0074825	0.44066	0.778499	K01535,PMA1,Sch000028732	http://amigo.geneontology.org/amigo/term/GO:0009123
organic substance transport	Biological Process	GO:0071702	2	162	77	8286	0.025974	0.019551	0.446423	0.784942	-,-,Sch000022575|-,-,Sch000004520	http://amigo.geneontology.org/amigo/term/GO:0071702
multi-organism process	Biological Process	GO:0051704	1	64	77	8286	0.012987	0.00772387	0.451086	0.7894	-,-,Sch000022711	http://amigo.geneontology.org/amigo/term/GO:0051704
response to stimulus	Biological Process	GO:0050896	9	898	77	8286	0.116883	0.108376	0.458318	0.798291	-,-,Sch000024186|K00430,E1.11.1.7,Sch000012327|-,-,Sch000023120|-,-,Sch000023088|-,-,Sch000002059|-,-,Sch000023324|-,-,Sch000029363|K00430,E1.11.1.7,Sch000014461|K08472,MLO,Sch000017758	http://amigo.geneontology.org/amigo/term/GO:0050896
hydrogen ion transmembrane transporter activity	Molecular Function	GO:0015078	1	67	77	8286	0.012987	0.00808593	0.466365	0.801026	K01535,PMA1,Sch000028732	http://amigo.geneontology.org/amigo/term/GO:0015078
nucleoside phosphate biosynthetic process	Biological Process	GO:1901293	1	67	77	8286	0.012987	0.00808593	0.466365	0.801026	K01535,PMA1,Sch000028732	http://amigo.geneontology.org/amigo/term/GO:1901293
nucleotide biosynthetic process	Biological Process	GO:0009165	1	67	77	8286	0.012987	0.00808593	0.466365	0.801026	K01535,PMA1,Sch000028732	http://amigo.geneontology.org/amigo/term/GO:0009165
single-organism organelle organization	Biological Process	GO:1902589	1	71	77	8286	0.012987	0.00856867	0.486087	0.831052	-,-,Sch000004053	http://amigo.geneontology.org/amigo/term/GO:1902589
purine ribonucleoside metabolic process	Biological Process	GO:0046128	1	72	77	8286	0.012987	0.00868936	0.490904	0.831623	K01535,PMA1,Sch000028732	http://amigo.geneontology.org/amigo/term/GO:0046128
purine nucleoside metabolic process	Biological Process	GO:0042278	1	72	77	8286	0.012987	0.00868936	0.490904	0.831623	K01535,PMA1,Sch000028732	http://amigo.geneontology.org/amigo/term/GO:0042278
transferase activity, transferring acyl groups other than amino-acyl groups	Molecular Function	GO:0016747	2	178	77	8286	0.025974	0.021482	0.495564	0.8357	K19861,BEBT,Sch000005845|-,-,Sch000025185	http://amigo.geneontology.org/amigo/term/GO:0016747
carbohydrate metabolic process	Biological Process	GO:0005975	4	397	77	8286	0.0519481	0.0479121	0.50778	0.848027	-,-,Sch000004053|K01193,INV,Sch000019997|-,-,Sch000019312|K01183,E3.2.1.14,Sch000023255	http://amigo.geneontology.org/amigo/term/GO:0005975
purine nucleotide metabolic process	Biological Process	GO:0006163	1	76	77	8286	0.012987	0.0091721	0.50973	0.848027	K01535,PMA1,Sch000028732	http://amigo.geneontology.org/amigo/term/GO:0006163
purine ribonucleotide metabolic process	Biological Process	GO:0009150	1	76	77	8286	0.012987	0.0091721	0.50973	0.848027	K01535,PMA1,Sch000028732	http://amigo.geneontology.org/amigo/term/GO:0009150
single-organism cellular process	Biological Process	GO:0044763	12	1263	77	8286	0.155844	0.152426	0.515476	0.853757	K01641,E2.3.3.10,Sch000025887|K00430,E1.11.1.7,Sch000012327|-,-,Sch000004053|K07195,EXOC7,Sch000005463|-,-,Sch000002059|K10775,PAL,Sch000019066|K10775,PAL,Sch000009300|K00430,E1.11.1.7,Sch000014461|K01535,PMA1,Sch000028732|-,-,Sch000015457|K00799,GST,Sch000006640|K10775,PAL,Sch000021239	http://amigo.geneontology.org/amigo/term/GO:0044763
ribonucleoside metabolic process	Biological Process	GO:0009119	1	78	77	8286	0.012987	0.00941347	0.518884	0.855582	K01535,PMA1,Sch000028732	http://amigo.geneontology.org/amigo/term/GO:0009119
ribonucleotide metabolic process	Biological Process	GO:0009259	1	80	77	8286	0.012987	0.00965484	0.527869	0.858239	K01535,PMA1,Sch000028732	http://amigo.geneontology.org/amigo/term/GO:0009259
cation transport	Biological Process	GO:0006812	1	80	77	8286	0.012987	0.00965484	0.527869	0.858239	K04569,CCS,Sch000027081	http://amigo.geneontology.org/amigo/term/GO:0006812
protein complex subunit organization	Biological Process	GO:0071822	1	81	77	8286	0.012987	0.00977552	0.532299	0.858239	-,-,Sch000004053	http://amigo.geneontology.org/amigo/term/GO:0071822
sequence-specific DNA binding transcription factor activity	Molecular Function	GO:0003700	2	191	77	8286	0.025974	0.0230509	0.533448	0.858239	-,-,Sch000021895|K13426,WRKY29,Sch000023374	http://amigo.geneontology.org/amigo/term/GO:0003700
nucleic acid binding transcription factor activity	Molecular Function	GO:0001071	2	191	77	8286	0.025974	0.0230509	0.533448	0.858239	-,-,Sch000021895|K13426,WRKY29,Sch000023374	http://amigo.geneontology.org/amigo/term/GO:0001071
isomerase activity	Molecular Function	GO:0016853	1	82	77	8286	0.012987	0.00989621	0.536688	0.858239	K10525,AOC,Sch000009399	http://amigo.geneontology.org/amigo/term/GO:0016853
purine-containing compound metabolic process	Biological Process	GO:0072521	1	82	77	8286	0.012987	0.00989621	0.536688	0.858239	K01535,PMA1,Sch000028732	http://amigo.geneontology.org/amigo/term/GO:0072521
monovalent inorganic cation transmembrane transporter activity	Molecular Function	GO:0015077	1	83	77	8286	0.012987	0.0100169	0.541037	0.861479	K01535,PMA1,Sch000028732	http://amigo.geneontology.org/amigo/term/GO:0015077
ribose phosphate metabolic process	Biological Process	GO:0019693	1	84	77	8286	0.012987	0.0101376	0.545345	0.864011	K01535,PMA1,Sch000028732	http://amigo.geneontology.org/amigo/term/GO:0019693
nucleoside metabolic process	Biological Process	GO:0009116	1	85	77	8286	0.012987	0.0102583	0.549613	0.864011	K01535,PMA1,Sch000028732	http://amigo.geneontology.org/amigo/term/GO:0009116
glycosyl compound metabolic process	Biological Process	GO:1901657	1	85	77	8286	0.012987	0.0102583	0.549613	0.864011	K01535,PMA1,Sch000028732	http://amigo.geneontology.org/amigo/term/GO:1901657
oxidation-reduction process	Biological Process	GO:0055114	1	87	77	8286	0.012987	0.0104996	0.558032	0.867113	K04569,CCS,Sch000027081	http://amigo.geneontology.org/amigo/term/GO:0055114
cytoplasm	Cellular Component	GO:0005737	8	863	77	8286	0.103896	0.104152	0.558277	0.867113	K07195,EXOC7,Sch000005463|K10525,AOC,Sch000009399|K10775,PAL,Sch000019066|K17471,SULTR3,Sch000003513|K10775,PAL,Sch000009300|K00799,GST,Sch000006640|K10775,PAL,Sch000021239|K17471,SULTR3,Sch000014797	http://amigo.geneontology.org/amigo/term/GO:0005737
transport	Biological Process	GO:0006810	4	423	77	8286	0.0519481	0.05105	0.558598	0.867113	K07195,EXOC7,Sch000005463|K04569,CCS,Sch000027081|-,-,Sch000022575|-,-,Sch000004520	http://amigo.geneontology.org/amigo/term/GO:0006810
vesicle-mediated transport	Biological Process	GO:0016192	1	88	77	8286	0.012987	0.0106203	0.562182	0.86904	K07195,EXOC7,Sch000005463	http://amigo.geneontology.org/amigo/term/GO:0016192
carbon-oxygen lyase activity	Molecular Function	GO:0016835	1	89	77	8286	0.012987	0.010741	0.566295	0.870869	K14182,HVS,Sch000023607	http://amigo.geneontology.org/amigo/term/GO:0016835
establishment of localization	Biological Process	GO:0051234	4	428	77	8286	0.0519481	0.0516534	0.56806	0.870869	K07195,EXOC7,Sch000005463|K04569,CCS,Sch000027081|-,-,Sch000022575|-,-,Sch000004520	http://amigo.geneontology.org/amigo/term/GO:0051234
aromatic compound biosynthetic process	Biological Process	GO:0019438	5	544	77	8286	0.0649351	0.0656529	0.57622	0.877953	-,-,Sch000004360|K01535,PMA1,Sch000028732|K10775,PAL,Sch000021239|K10775,PAL,Sch000019066|K10775,PAL,Sch000009300	http://amigo.geneontology.org/amigo/term/GO:0019438
localization	Biological Process	GO:0051179	4	433	77	8286	0.0519481	0.0522568	0.577414	0.877953	K07195,EXOC7,Sch000005463|K04569,CCS,Sch000027081|-,-,Sch000022575|-,-,Sch000004520	http://amigo.geneontology.org/amigo/term/GO:0051179
biological_process	Biological Process	GO:0008150	35	3815	77	8286	0.454545	0.460415	0.585349	0.886386	K01641,E2.3.3.10,Sch000025887|-,-,Sch000024186|-,-,Sch000023120|-,-,Sch000002059|-,-,Sch000019312|-,-,Sch000022711|K00799,GST,Sch000006640|K10775,PAL,Sch000021239|-,-,Sch000004520|-,-,Sch000004360|K10775,PAL,Sch000019066|-,-,Sch000023324|-,-,Sch000029363|K22845,PGT1,Sch000023106|-,-,Sch000015457|-,-,Sch000016423|-,-,Sch000004053|K00430,E1.11.1.7,Sch000012327|K07195,EXOC7,Sch000005463|K13496,UGT73…	http://amigo.geneontology.org/amigo/term/GO:0008150
carbohydrate derivative biosynthetic process	Biological Process	GO:1901137	1	100	77	8286	0.012987	0.0120685	0.609088	0.918583	K01535,PMA1,Sch000028732	http://amigo.geneontology.org/amigo/term/GO:1901137
transferase activity	Molecular Function	GO:0016740	12	1349	77	8286	0.155844	0.162805	0.613926	0.922126	K01641,E2.3.3.10,Sch000025887|K23260,TOGT1,Sch000029039|-,-,Sch000021047|K00588,E2.1.1.104,Sch000028417|K13496,UGT73C,Sch000006469|-,-,Sch000011759|K22845,PGT1,Sch000023106|K19861,BEBT,Sch000005845|-,-,Sch000025185|-,-,Sch000017958|K00799,GST,Sch000006640|-,-,Sch000029114	http://amigo.geneontology.org/amigo/term/GO:0016740
ion transport	Biological Process	GO:0006811	1	102	77	8286	0.012987	0.0123099	0.616408	0.922126	K04569,CCS,Sch000027081	http://amigo.geneontology.org/amigo/term/GO:0006811
organophosphate biosynthetic process	Biological Process	GO:0090407	1	103	77	8286	0.012987	0.0124306	0.620017	0.9238	K01535,PMA1,Sch000028732	http://amigo.geneontology.org/amigo/term/GO:0090407
organic cyclic compound biosynthetic process	Biological Process	GO:1901362	5	574	77	8286	0.0649351	0.0692735	0.624863	0.92696	-,-,Sch000004360|K01535,PMA1,Sch000028732|K10775,PAL,Sch000021239|K10775,PAL,Sch000019066|K10775,PAL,Sch000009300	http://amigo.geneontology.org/amigo/term/GO:1901362
nucleotide metabolic process	Biological Process	GO:0009117	1	105	77	8286	0.012987	0.012672	0.627135	0.92696	K01535,PMA1,Sch000028732	http://amigo.geneontology.org/amigo/term/GO:0009117
nucleoside phosphate metabolic process	Biological Process	GO:0006753	1	106	77	8286	0.012987	0.0127927	0.630644	0.928448	K01535,PMA1,Sch000028732	http://amigo.geneontology.org/amigo/term/GO:0006753
lipid metabolic process	Biological Process	GO:0006629	2	232	77	8286	0.025974	0.027999	0.639984	0.938474	K01641,E2.3.3.10,Sch000025887|-,-,Sch000016423	http://amigo.geneontology.org/amigo/term/GO:0006629
inorganic cation transmembrane transporter activity	Molecular Function	GO:0022890	1	110	77	8286	0.012987	0.0132754	0.644359	0.938671	K01535,PMA1,Sch000028732	http://amigo.geneontology.org/amigo/term/GO:0022890
macromolecular complex subunit organization	Biological Process	GO:0043933	1	111	77	8286	0.012987	0.0133961	0.647708	0.938671	-,-,Sch000004053	http://amigo.geneontology.org/amigo/term/GO:0043933
ligase activity	Molecular Function	GO:0016874	1	111	77	8286	0.012987	0.0133961	0.647708	0.938671	K01904,4CL,Sch000024719	http://amigo.geneontology.org/amigo/term/GO:0016874
ATPase activity, coupled	Molecular Function	GO:0042623	1	116	77	8286	0.012987	0.0139995	0.663993	0.957101	K01535,PMA1,Sch000028732	http://amigo.geneontology.org/amigo/term/GO:0042623
magnesium ion binding	Molecular Function	GO:0000287	1	118	77	8286	0.012987	0.0142409	0.670297	0.957101	K14182,HVS,Sch000023607	http://amigo.geneontology.org/amigo/term/GO:0000287
cation transmembrane transporter activity	Molecular Function	GO:0008324	1	118	77	8286	0.012987	0.0142409	0.670297	0.957101	K01535,PMA1,Sch000028732	http://amigo.geneontology.org/amigo/term/GO:0008324
ion binding	Molecular Function	GO:0043167	27	3056	77	8286	0.350649	0.368815	0.670745	0.957101	-,-,Sch000025227|K00430,E1.11.1.7,Sch000012327|K01723,AOS,Sch000007491|K22395,K22395,Sch000002168|-,-,Sch000010789|K00487,CYP73A,Sch000013051|K00083,CAD,Sch000026856|-,-,Sch000002059|-,-,Sch000004278|-,-,Sch000019152|-,-,Sch000016483|K23232,10HGO,Sch000007573|K04125,E1.14.11.13,Sch000019010|K13447,RBOH,Sch000023644|K09754,CYP98A,Sch000011747|K13407,CYP94A1,Sch000027231|K01535,PMA1,Sch000028732|-,…	http://amigo.geneontology.org/amigo/term/GO:0043167
defense response	Biological Process	GO:0006952	4	493	77	8286	0.0519481	0.0594979	0.680404	0.967164	-,-,Sch000023120|-,-,Sch000023088|K08472,MLO,Sch000017758|-,-,Sch000023324	http://amigo.geneontology.org/amigo/term/GO:0006952
nucleobase-containing small molecule metabolic process	Biological Process	GO:0055086	1	123	77	8286	0.012987	0.0148443	0.685551	0.970762	K01535,PMA1,Sch000028732	http://amigo.geneontology.org/amigo/term/GO:0055086
cell wall organization	Biological Process	GO:0071555	1	127	77	8286	0.012987	0.0153271	0.697251	0.980639	-,-,Sch000019312	http://amigo.geneontology.org/amigo/term/GO:0071555
macromolecule localization	Biological Process	GO:0033036	1	128	77	8286	0.012987	0.0154477	0.700109	0.980639	-,-,Sch000004520	http://amigo.geneontology.org/amigo/term/GO:0033036
establishment of localization in cell	Biological Process	GO:0051649	1	129	77	8286	0.012987	0.0155684	0.702939	0.980639	K07195,EXOC7,Sch000005463	http://amigo.geneontology.org/amigo/term/GO:0051649
external encapsulating structure organization	Biological Process	GO:0045229	1	130	77	8286	0.012987	0.0156891	0.705743	0.980639	-,-,Sch000019312	http://amigo.geneontology.org/amigo/term/GO:0045229
endopeptidase activity	Molecular Function	GO:0004175	1	130	77	8286	0.012987	0.0156891	0.705743	0.980639	-,-,Sch000023625	http://amigo.geneontology.org/amigo/term/GO:0004175
cellular localization	Biological Process	GO:0051641	1	139	77	8286	0.012987	0.0167753	0.729833	0.999999	K07195,EXOC7,Sch000005463	http://amigo.geneontology.org/amigo/term/GO:0051641
cell wall organization or biogenesis	Biological Process	GO:0071554	1	140	77	8286	0.012987	0.016896	0.732387	0.999999	-,-,Sch000019312	http://amigo.geneontology.org/amigo/term/GO:0071554
organelle organization	Biological Process	GO:0006996	1	147	77	8286	0.012987	0.0177408	0.749606	0.999999	-,-,Sch000004053	http://amigo.geneontology.org/amigo/term/GO:0006996
lipid biosynthetic process	Biological Process	GO:0008610	1	149	77	8286	0.012987	0.0179821	0.754322	0.999999	K01641,E2.3.3.10,Sch000025887	http://amigo.geneontology.org/amigo/term/GO:0008610
ATPase activity	Molecular Function	GO:0016887	1	162	77	8286	0.012987	0.019551	0.782907	0.999999	K01535,PMA1,Sch000028732	http://amigo.geneontology.org/amigo/term/GO:0016887
carbohydrate derivative metabolic process	Biological Process	GO:1901135	1	163	77	8286	0.012987	0.0196717	0.784964	0.999999	K01535,PMA1,Sch000028732	http://amigo.geneontology.org/amigo/term/GO:1901135
organonitrogen compound biosynthetic process	Biological Process	GO:1901566	1	169	77	8286	0.012987	0.0203958	0.796912	0.999999	K01535,PMA1,Sch000028732	http://amigo.geneontology.org/amigo/term/GO:1901566
cellular lipid metabolic process	Biological Process	GO:0044255	1	176	77	8286	0.012987	0.0212406	0.810025	0.999999	K01641,E2.3.3.10,Sch000025887	http://amigo.geneontology.org/amigo/term/GO:0044255
organophosphate metabolic process	Biological Process	GO:0019637	1	179	77	8286	0.012987	0.0216027	0.815385	0.999999	K01535,PMA1,Sch000028732	http://amigo.geneontology.org/amigo/term/GO:0019637
cell periphery	Cellular Component	GO:0071944	1	185	77	8286	0.012987	0.0223268	0.825662	0.999999	K07195,EXOC7,Sch000005463	http://amigo.geneontology.org/amigo/term/GO:0071944
DNA binding	Molecular Function	GO:0003677	5	748	77	8286	0.0649351	0.0902727	0.836578	0.999999	-,-,Sch000021895|-,-,Sch000004360|-,-,Sch000002866|K09422,MYBP,Sch000000071|K13426,WRKY29,Sch000023374	http://amigo.geneontology.org/amigo/term/GO:0003677
cellular component organization	Biological Process	GO:0016043	2	351	77	8286	0.025974	0.0423606	0.844041	0.999999	-,-,Sch000004053|-,-,Sch000019312	http://amigo.geneontology.org/amigo/term/GO:0016043
zinc ion binding	Molecular Function	GO:0008270	2	379	77	8286	0.025974	0.0457398	0.873673	0.999999	K00083,CAD,Sch000026856|K23232,10HGO,Sch000007573	http://amigo.geneontology.org/amigo/term/GO:0008270
phosphate-containing compound metabolic process	Biological Process	GO:0006796	1	223	77	8286	0.012987	0.0269129	0.878824	0.999999	K01535,PMA1,Sch000028732	http://amigo.geneontology.org/amigo/term/GO:0006796
phosphorus metabolic process	Biological Process	GO:0006793	1	231	77	8286	0.012987	0.0278783	0.887782	0.999999	K01535,PMA1,Sch000028732	http://amigo.geneontology.org/amigo/term/GO:0006793
cellular component organization or biogenesis	Biological Process	GO:0071840	2	396	77	8286	0.025974	0.0477915	0.889078	0.999999	-,-,Sch000004053|-,-,Sch000019312	http://amigo.geneontology.org/amigo/term/GO:0071840
cytoplasmic part	Cellular Component	GO:0044444	4	699	77	8286	0.0519481	0.0843592	0.89928	0.999999	K07195,EXOC7,Sch000005463|K10525,AOC,Sch000009399|K17471,SULTR3,Sch000003513|K17471,SULTR3,Sch000014797	http://amigo.geneontology.org/amigo/term/GO:0044444
nucleoside-triphosphatase activity	Molecular Function	GO:0017111	1	257	77	8286	0.012987	0.0310162	0.912616	0.999999	K01535,PMA1,Sch000028732	http://amigo.geneontology.org/amigo/term/GO:0017111
pyrophosphatase activity	Molecular Function	GO:0016462	1	268	77	8286	0.012987	0.0323437	0.92141	0.999999	K01535,PMA1,Sch000028732	http://amigo.geneontology.org/amigo/term/GO:0016462
integral component of membrane	Cellular Component	GO:0016021	16	2251	77	8286	0.207792	0.271663	0.921697	0.999999	K03327,TC.MATE,Sch000008652|K17471,SULTR3,Sch000003513|-,-,Sch000008194|K13447,RBOH,Sch000023644|-,-,Sch000004439|K01535,PMA1,Sch000028732|K01193,INV,Sch000019997|-,-,Sch000014551|-,-,Sch000006351|K03327,TC.MATE,Sch000019073|K09872,PIP,Sch000022541|K09872,PIP,Sch000019175|K08472,MLO,Sch000017758|K17893,AOX1,Sch000015774|-,-,Sch000022575|K17471,SULTR3,Sch000014797	http://amigo.geneontology.org/amigo/term/GO:0016021
intrinsic component of membrane	Cellular Component	GO:0031224	16	2257	77	8286	0.207792	0.272387	0.923719	0.999999	K03327,TC.MATE,Sch000008652|K17471,SULTR3,Sch000003513|-,-,Sch000008194|K13447,RBOH,Sch000023644|-,-,Sch000004439|K01535,PMA1,Sch000028732|K01193,INV,Sch000019997|-,-,Sch000014551|-,-,Sch000006351|K03327,TC.MATE,Sch000019073|K09872,PIP,Sch000022541|K09872,PIP,Sch000019175|K08472,MLO,Sch000017758|K17893,AOX1,Sch000015774|-,-,Sch000022575|K17471,SULTR3,Sch000014797	http://amigo.geneontology.org/amigo/term/GO:0031224
hydrolase activity, acting on acid anhydrides, in phosphorus-containing anhydrides	Molecular Function	GO:0016818	1	272	77	8286	0.012987	0.0328265	0.924386	0.999999	K01535,PMA1,Sch000028732	http://amigo.geneontology.org/amigo/term/GO:0016818
nitrogen compound metabolic process	Biological Process	GO:0006807	6	1038	77	8286	0.0779221	0.125272	0.932467	0.999999	-,-,Sch000004360|K00799,GST,Sch000006640|K01535,PMA1,Sch000028732|K10775,PAL,Sch000021239|K10775,PAL,Sch000019066|K10775,PAL,Sch000009300	http://amigo.geneontology.org/amigo/term/GO:0006807
hydrolase activity, acting on acid anhydrides	Molecular Function	GO:0016817	1	284	77	8286	0.012987	0.0342747	0.932663	0.999999	K01535,PMA1,Sch000028732	http://amigo.geneontology.org/amigo/term/GO:0016817
membrane	Cellular Component	GO:0016020	17	2421	77	8286	0.220779	0.29218	0.937816	0.999999	K03327,TC.MATE,Sch000008652|K17471,SULTR3,Sch000003513|-,-,Sch000008194|K13447,RBOH,Sch000023644|K17469,SULTR2,Sch000013930|-,-,Sch000004439|K01535,PMA1,Sch000028732|K01193,INV,Sch000019997|-,-,Sch000014551|-,-,Sch000006351|K03327,TC.MATE,Sch000019073|K09872,PIP,Sch000022541|K09872,PIP,Sch000019175|K08472,MLO,Sch000017758|K17893,AOX1,Sch000015774|-,-,Sch000022575|K17471,SULTR3,Sch000014797	http://amigo.geneontology.org/amigo/term/GO:0016020
regulation of RNA biosynthetic process	Biological Process	GO:2001141	1	294	77	8286	0.012987	0.0354815	0.938873	0.999999	-,-,Sch000004360	http://amigo.geneontology.org/amigo/term/GO:2001141
regulation of transcription, DNA-templated	Biological Process	GO:0006355	1	294	77	8286	0.012987	0.0354815	0.938873	0.999999	-,-,Sch000004360	http://amigo.geneontology.org/amigo/term/GO:0006355
regulation of nucleic acid-templated transcription	Biological Process	GO:1903506	1	294	77	8286	0.012987	0.0354815	0.938873	0.999999	-,-,Sch000004360	http://amigo.geneontology.org/amigo/term/GO:1903506
regulation of RNA metabolic process	Biological Process	GO:0051252	1	296	77	8286	0.012987	0.0357229	0.940045	0.999999	-,-,Sch000004360	http://amigo.geneontology.org/amigo/term/GO:0051252
regulation of nucleobase-containing compound metabolic process	Biological Process	GO:0019219	1	299	77	8286	0.012987	0.036085	0.941762	0.999999	-,-,Sch000004360	http://amigo.geneontology.org/amigo/term/GO:0019219
regulation of nitrogen compound metabolic process	Biological Process	GO:0051171	1	302	77	8286	0.012987	0.036447	0.94343	0.999999	-,-,Sch000004360	http://amigo.geneontology.org/amigo/term/GO:0051171
cellular_component	Cellular Component	GO:0005575	30	3918	77	8286	0.38961	0.472846	0.9441	0.999999	K03327,TC.MATE,Sch000008652|K00430,E1.11.1.7,Sch000012327|K07195,EXOC7,Sch000005463|K10525,AOC,Sch000009399|K17471,SULTR3,Sch000003513|-,-,Sch000008194|-,-,Sch000019312|-,-,Sch000022711|K13447,RBOH,Sch000023644|K17469,SULTR2,Sch000013930|-,-,Sch000004439|K00799,GST,Sch000006640|K01535,PMA1,Sch000028732|K10775,PAL,Sch000021239|K00423,E1.10.3.3,Sch000009737|K01193,INV,Sch000019997|-,-,Sch000014551|…	http://amigo.geneontology.org/amigo/term/GO:0005575
cellular biosynthetic process	Biological Process	GO:0044249	6	1076	77	8286	0.0779221	0.129858	0.946036	0.999999	K01641,E2.3.3.10,Sch000025887|-,-,Sch000004360|K01535,PMA1,Sch000028732|K10775,PAL,Sch000021239|K10775,PAL,Sch000019066|K10775,PAL,Sch000009300	http://amigo.geneontology.org/amigo/term/GO:0044249
regulation of cellular macromolecule biosynthetic process	Biological Process	GO:2000112	1	307	77	8286	0.012987	0.0370504	0.946107	0.999999	-,-,Sch000004360	http://amigo.geneontology.org/amigo/term/GO:2000112
regulation of biosynthetic process	Biological Process	GO:0009889	1	307	77	8286	0.012987	0.0370504	0.946107	0.999999	-,-,Sch000004360	http://amigo.geneontology.org/amigo/term/GO:0009889
regulation of cellular biosynthetic process	Biological Process	GO:0031326	1	307	77	8286	0.012987	0.0370504	0.946107	0.999999	-,-,Sch000004360	http://amigo.geneontology.org/amigo/term/GO:0031326
regulation of macromolecule biosynthetic process	Biological Process	GO:0010556	1	307	77	8286	0.012987	0.0370504	0.946107	0.999999	-,-,Sch000004360	http://amigo.geneontology.org/amigo/term/GO:0010556
cellular aromatic compound metabolic process	Biological Process	GO:0006725	5	940	77	8286	0.0649351	0.113444	0.946719	0.999999	-,-,Sch000004360|K01535,PMA1,Sch000028732|K10775,PAL,Sch000021239|K10775,PAL,Sch000019066|K10775,PAL,Sch000009300	http://amigo.geneontology.org/amigo/term/GO:0006725
membrane part	Cellular Component	GO:0044425	16	2337	77	8286	0.207792	0.282042	0.946874	0.999999	K03327,TC.MATE,Sch000008652|K17471,SULTR3,Sch000003513|-,-,Sch000008194|K13447,RBOH,Sch000023644|-,-,Sch000004439|K01535,PMA1,Sch000028732|K01193,INV,Sch000019997|-,-,Sch000014551|-,-,Sch000006351|K03327,TC.MATE,Sch000019073|K09872,PIP,Sch000022541|K09872,PIP,Sch000019175|K08472,MLO,Sch000017758|K17893,AOX1,Sch000015774|-,-,Sch000022575|K17471,SULTR3,Sch000014797	http://amigo.geneontology.org/amigo/term/GO:0044425
cellular metabolic process	Biological Process	GO:0044237	12	1858	77	8286	0.155844	0.224234	0.948386	0.999999	K01641,E2.3.3.10,Sch000025887|K00430,E1.11.1.7,Sch000012327|-,-,Sch000004360|-,-,Sch000002059|K04569,CCS,Sch000027081|K10775,PAL,Sch000019066|K10775,PAL,Sch000009300|K00430,E1.11.1.7,Sch000014461|K01535,PMA1,Sch000028732|-,-,Sch000015457|K00799,GST,Sch000006640|K10775,PAL,Sch000021239	http://amigo.geneontology.org/amigo/term/GO:0044237
regulation of gene expression	Biological Process	GO:0010468	1	313	77	8286	0.012987	0.0377746	0.949154	0.999999	-,-,Sch000004360	http://amigo.geneontology.org/amigo/term/GO:0010468
nucleobase-containing compound biosynthetic process	Biological Process	GO:0034654	2	495	77	8286	0.025974	0.0597393	0.949403	0.999999	-,-,Sch000004360|K01535,PMA1,Sch000028732	http://amigo.geneontology.org/amigo/term/GO:0034654
organic substance biosynthetic process	Biological Process	GO:1901576	6	1102	77	8286	0.0779221	0.132995	0.953886	0.999999	K01641,E2.3.3.10,Sch000025887|-,-,Sch000004360|K01535,PMA1,Sch000028732|K10775,PAL,Sch000021239|K10775,PAL,Sch000019066|K10775,PAL,Sch000009300	http://amigo.geneontology.org/amigo/term/GO:1901576
organic cyclic compound metabolic process	Biological Process	GO:1901360	5	965	77	8286	0.0649351	0.116462	0.954561	0.999999	-,-,Sch000004360|K01535,PMA1,Sch000028732|K10775,PAL,Sch000021239|K10775,PAL,Sch000019066|K10775,PAL,Sch000009300	http://amigo.geneontology.org/amigo/term/GO:1901360
regulation of primary metabolic process	Biological Process	GO:0080090	1	329	77	8286	0.012987	0.0397055	0.956473	0.999999	-,-,Sch000004360	http://amigo.geneontology.org/amigo/term/GO:0080090
regulation of macromolecule metabolic process	Biological Process	GO:0060255	1	332	77	8286	0.012987	0.0400676	0.957724	0.999999	-,-,Sch000004360	http://amigo.geneontology.org/amigo/term/GO:0060255
regulation of cellular metabolic process	Biological Process	GO:0031323	1	333	77	8286	0.012987	0.0401883	0.958134	0.999999	-,-,Sch000004360	http://amigo.geneontology.org/amigo/term/GO:0031323
binding	Molecular Function	GO:0005488	32	4223	77	8286	0.415584	0.509655	0.962131	0.999999	-,-,Sch000025227|K22395,K22395,Sch000002168|-,-,Sch000010789|K00487,CYP73A,Sch000013051|K00083,CAD,Sch000026856|-,-,Sch000002059|-,-,Sch000016483|-,-,Sch000002866|-,-,Sch000023662|-,-,Sch000004360|K13426,WRKY29,Sch000023374|-,-,Sch000015457|K09422,MYBP,Sch000000071|K17098,ANNAT,Sch000005665|K01723,AOS,Sch000007491|K00430,E1.11.1.7,Sch000012327|-,-,Sch000004278|-,-,Sch000019152|K23232,10HGO,Sch000…	http://amigo.geneontology.org/amigo/term/GO:0005488
regulation of metabolic process	Biological Process	GO:0019222	1	347	77	8286	0.012987	0.0418779	0.963469	0.999999	-,-,Sch000004360	http://amigo.geneontology.org/amigo/term/GO:0019222
intracellular part	Cellular Component	GO:0044424	9	1546	77	8286	0.116883	0.18658	0.964174	0.999999	K07195,EXOC7,Sch000005463|-,-,Sch000004360|K10525,AOC,Sch000009399|K10775,PAL,Sch000019066|K17471,SULTR3,Sch000003513|K10775,PAL,Sch000009300|K00799,GST,Sch000006640|K10775,PAL,Sch000021239|K17471,SULTR3,Sch000014797	http://amigo.geneontology.org/amigo/term/GO:0044424
cellular nitrogen compound biosynthetic process	Biological Process	GO:0044271	2	543	77	8286	0.025974	0.0655322	0.965927	0.999999	-,-,Sch000004360|K01535,PMA1,Sch000028732	http://amigo.geneontology.org/amigo/term/GO:0044271
hydrolase activity	Molecular Function	GO:0016787	7	1297	77	8286	0.0909091	0.156529	0.967665	0.999999	-,-,Sch000016423|-,-,Sch000004053|K01535,PMA1,Sch000028732|K01193,INV,Sch000019997|-,-,Sch000019312|K01183,E3.2.1.14,Sch000023255|-,-,Sch000023625	http://amigo.geneontology.org/amigo/term/GO:0016787
biosynthetic process	Biological Process	GO:0009058	6	1161	77	8286	0.0779221	0.140116	0.968073	0.999999	K01641,E2.3.3.10,Sch000025887|-,-,Sch000004360|K01535,PMA1,Sch000028732|K10775,PAL,Sch000021239|K10775,PAL,Sch000019066|K10775,PAL,Sch000009300	http://amigo.geneontology.org/amigo/term/GO:0009058
heterocycle biosynthetic process	Biological Process	GO:0018130	2	551	77	8286	0.025974	0.0664977	0.968126	0.999999	-,-,Sch000004360|K01535,PMA1,Sch000028732	http://amigo.geneontology.org/amigo/term/GO:0018130
organic substance metabolic process	Biological Process	GO:0071704	13	2100	77	8286	0.168831	0.25344	0.972014	0.999999	K01641,E2.3.3.10,Sch000025887|-,-,Sch000016423|-,-,Sch000004053|-,-,Sch000004360|K10775,PAL,Sch000019066|-,-,Sch000019312|K10775,PAL,Sch000009300|K01535,PMA1,Sch000028732|-,-,Sch000015457|K00799,GST,Sch000006640|K10775,PAL,Sch000021239|K01193,INV,Sch000019997|K01183,E3.2.1.14,Sch000023255	http://amigo.geneontology.org/amigo/term/GO:0071704
nucleic acid binding	Molecular Function	GO:0003676	6	1222	77	8286	0.0779221	0.147478	0.978501	0.999999	-,-,Sch000021895|-,-,Sch000004360|-,-,Sch000002866|-,-,Sch000015580|K09422,MYBP,Sch000000071|K13426,WRKY29,Sch000023374	http://amigo.geneontology.org/amigo/term/GO:0003676
peptidase activity, acting on L-amino acid peptides	Molecular Function	GO:0070011	1	416	77	8286	0.012987	0.0502052	0.981407	0.999999	-,-,Sch000023625	http://amigo.geneontology.org/amigo/term/GO:0070011
transcription, DNA-templated	Biological Process	GO:0006351	1	417	77	8286	0.012987	0.0503259	0.98159	0.999999	-,-,Sch000004360	http://amigo.geneontology.org/amigo/term/GO:0006351
nucleic acid-templated transcription	Biological Process	GO:0097659	1	417	77	8286	0.012987	0.0503259	0.98159	0.999999	-,-,Sch000004360	http://amigo.geneontology.org/amigo/term/GO:0097659
RNA biosynthetic process	Biological Process	GO:0032774	1	417	77	8286	0.012987	0.0503259	0.98159	0.999999	-,-,Sch000004360	http://amigo.geneontology.org/amigo/term/GO:0032774
peptidase activity	Molecular Function	GO:0008233	1	421	77	8286	0.012987	0.0508086	0.9823	0.999999	-,-,Sch000023625	http://amigo.geneontology.org/amigo/term/GO:0008233
cellular process	Biological Process	GO:0009987	15	2433	77	8286	0.194805	0.293628	0.982465	0.999999	K01641,E2.3.3.10,Sch000025887|K00430,E1.11.1.7,Sch000012327|-,-,Sch000004053|K07195,EXOC7,Sch000005463|-,-,Sch000004360|-,-,Sch000002059|K04569,CCS,Sch000027081|K10775,PAL,Sch000019066|-,-,Sch000019312|K10775,PAL,Sch000009300|K00430,E1.11.1.7,Sch000014461|K00799,GST,Sch000006640|K01535,PMA1,Sch000028732|-,-,Sch000015457|K10775,PAL,Sch000021239	http://amigo.geneontology.org/amigo/term/GO:0009987
protein complex	Cellular Component	GO:0043234	1	424	77	8286	0.012987	0.0511706	0.982815	0.999999	K07195,EXOC7,Sch000005463	http://amigo.geneontology.org/amigo/term/GO:0043234
intracellular	Cellular Component	GO:0005622	9	1681	77	8286	0.116883	0.202872	0.983911	0.999999	K07195,EXOC7,Sch000005463|-,-,Sch000004360|K10525,AOC,Sch000009399|K10775,PAL,Sch000019066|K17471,SULTR3,Sch000003513|K10775,PAL,Sch000009300|K00799,GST,Sch000006640|K10775,PAL,Sch000021239|K17471,SULTR3,Sch000014797	http://amigo.geneontology.org/amigo/term/GO:0005622
primary metabolic process	Biological Process	GO:0044238	11	1963	77	8286	0.142857	0.236906	0.985613	0.999999	K01641,E2.3.3.10,Sch000025887|-,-,Sch000016423|-,-,Sch000004053|-,-,Sch000004360|K10775,PAL,Sch000019066|-,-,Sch000019312|K10775,PAL,Sch000009300|K01535,PMA1,Sch000028732|K10775,PAL,Sch000021239|K01193,INV,Sch000019997|K01183,E3.2.1.14,Sch000023255	http://amigo.geneontology.org/amigo/term/GO:0044238
intracellular membrane-bounded organelle	Cellular Component	GO:0043231	4	1062	77	8286	0.0519481	0.128168	0.99223	0.999999	-,-,Sch000004360|K10525,AOC,Sch000009399|K17471,SULTR3,Sch000003513|K17471,SULTR3,Sch000014797	http://amigo.geneontology.org/amigo/term/GO:0043231
membrane-bounded organelle	Cellular Component	GO:0043227	4	1063	77	8286	0.0519481	0.128289	0.99229	0.999999	-,-,Sch000004360|K10525,AOC,Sch000009399|K17471,SULTR3,Sch000003513|K17471,SULTR3,Sch000014797	http://amigo.geneontology.org/amigo/term/GO:0043227
regulation of cellular process	Biological Process	GO:0050794	1	526	77	8286	0.012987	0.0634806	0.993744	0.999999	-,-,Sch000004360	http://amigo.geneontology.org/amigo/term/GO:0050794
cell part	Cellular Component	GO:0044464	9	1828	77	8286	0.116883	0.220613	0.993779	0.999999	K07195,EXOC7,Sch000005463|-,-,Sch000004360|K10525,AOC,Sch000009399|K10775,PAL,Sch000019066|K17471,SULTR3,Sch000003513|K10775,PAL,Sch000009300|K00799,GST,Sch000006640|K10775,PAL,Sch000021239|K17471,SULTR3,Sch000014797	http://amigo.geneontology.org/amigo/term/GO:0044464
cellular nitrogen compound metabolic process	Biological Process	GO:0034641	3	937	77	8286	0.038961	0.113082	0.994488	0.999999	-,-,Sch000004360|K00799,GST,Sch000006640|K01535,PMA1,Sch000028732	http://amigo.geneontology.org/amigo/term/GO:0034641
regulation of biological process	Biological Process	GO:0050789	1	548	77	8286	0.012987	0.0661357	0.994977	0.999999	-,-,Sch000004360	http://amigo.geneontology.org/amigo/term/GO:0050789
cell	Cellular Component	GO:0005623	9	1878	77	8286	0.116883	0.226647	0.995577	0.999999	K07195,EXOC7,Sch000005463|-,-,Sch000004360|K10525,AOC,Sch000009399|K10775,PAL,Sch000019066|K17471,SULTR3,Sch000003513|K10775,PAL,Sch000009300|K00799,GST,Sch000006640|K10775,PAL,Sch000021239|K17471,SULTR3,Sch000014797	http://amigo.geneontology.org/amigo/term/GO:0005623
nucleus	Cellular Component	GO:0005634	1	564	77	8286	0.012987	0.0680666	0.995721	0.999999	-,-,Sch000004360	http://amigo.geneontology.org/amigo/term/GO:0005634
RNA metabolic process	Biological Process	GO:0016070	1	572	77	8286	0.012987	0.0690321	0.996051	0.999999	-,-,Sch000004360	http://amigo.geneontology.org/amigo/term/GO:0016070
biological regulation	Biological Process	GO:0065007	1	577	77	8286	0.012987	0.0696355	0.996244	0.999999	-,-,Sch000004360	http://amigo.geneontology.org/amigo/term/GO:0065007
ATP binding	Molecular Function	GO:0005524	3	989	77	8286	0.038961	0.119358	0.996447	0.999999	K01535,PMA1,Sch000028732|-,-,Sch000023662|-,-,Sch000016483	http://amigo.geneontology.org/amigo/term/GO:0005524
heterocyclic compound binding	Molecular Function	GO:1901363	20	3318	77	8286	0.25974	0.400434	0.996706	0.999999	K00430,E1.11.1.7,Sch000012327|K01723,AOS,Sch000007491|K22395,K22395,Sch000002168|-,-,Sch000010789|K00487,CYP73A,Sch000013051|-,-,Sch000002059|-,-,Sch000004278|-,-,Sch000016483|K09754,CYP98A,Sch000011747|K13407,CYP94A1,Sch000027231|K01535,PMA1,Sch000028732|-,-,Sch000002866|-,-,Sch000015580|-,-,Sch000023662|-,-,Sch000004360|K13426,WRKY29,Sch000023374|-,-,Sch000021895|K00430,E1.11.1.7,Sch000014461|-…	http://amigo.geneontology.org/amigo/term/GO:1901363
organic cyclic compound binding	Molecular Function	GO:0097159	20	3319	77	8286	0.25974	0.400555	0.996727	0.999999	K00430,E1.11.1.7,Sch000012327|K01723,AOS,Sch000007491|K22395,K22395,Sch000002168|-,-,Sch000010789|K00487,CYP73A,Sch000013051|-,-,Sch000002059|-,-,Sch000004278|-,-,Sch000016483|K09754,CYP98A,Sch000011747|K13407,CYP94A1,Sch000027231|K01535,PMA1,Sch000028732|-,-,Sch000002866|-,-,Sch000015580|-,-,Sch000023662|-,-,Sch000004360|K13426,WRKY29,Sch000023374|-,-,Sch000021895|K00430,E1.11.1.7,Sch000014461|-…	http://amigo.geneontology.org/amigo/term/GO:0097159
macromolecular complex	Cellular Component	GO:0032991	1	629	77	8286	0.012987	0.0759112	0.997775	0.999999	K07195,EXOC7,Sch000005463	http://amigo.geneontology.org/amigo/term/GO:0032991
nucleobase-containing compound metabolic process	Biological Process	GO:0006139	2	859	77	8286	0.025974	0.103669	0.9979	0.999999	-,-,Sch000004360|K01535,PMA1,Sch000028732	http://amigo.geneontology.org/amigo/term/GO:0006139
purine ribonucleoside triphosphate binding	Molecular Function	GO:0035639	3	1100	77	8286	0.038961	0.132754	0.998646	0.999999	K01535,PMA1,Sch000028732|-,-,Sch000023662|-,-,Sch000016483	http://amigo.geneontology.org/amigo/term/GO:0035639
intracellular organelle	Cellular Component	GO:0043229	4	1278	77	8286	0.0519481	0.154236	0.99866	0.999999	-,-,Sch000004360|K10525,AOC,Sch000009399|K17471,SULTR3,Sch000003513|K17471,SULTR3,Sch000014797	http://amigo.geneontology.org/amigo/term/GO:0043229
organelle	Cellular Component	GO:0043226	4	1279	77	8286	0.0519481	0.154357	0.998671	0.999999	-,-,Sch000004360|K10525,AOC,Sch000009399|K17471,SULTR3,Sch000003513|K17471,SULTR3,Sch000014797	http://amigo.geneontology.org/amigo/term/GO:0043226
heterocycle metabolic process	Biological Process	GO:0046483	2	920	77	8286	0.025974	0.111031	0.998811	0.999999	-,-,Sch000004360|K01535,PMA1,Sch000028732	http://amigo.geneontology.org/amigo/term/GO:0046483
cellular macromolecule biosynthetic process	Biological Process	GO:0034645	1	735	77	8286	0.012987	0.0887038	0.999244	0.999999	-,-,Sch000004360	http://amigo.geneontology.org/amigo/term/GO:0034645
nucleic acid metabolic process	Biological Process	GO:0090304	1	735	77	8286	0.012987	0.0887038	0.999244	0.999999	-,-,Sch000004360	http://amigo.geneontology.org/amigo/term/GO:0090304
macromolecule biosynthetic process	Biological Process	GO:0009059	1	741	77	8286	0.012987	0.089428	0.999289	0.999999	-,-,Sch000004360	http://amigo.geneontology.org/amigo/term/GO:0009059
gene expression	Biological Process	GO:0010467	1	745	77	8286	0.012987	0.0899107	0.999317	0.999999	-,-,Sch000004360	http://amigo.geneontology.org/amigo/term/GO:0010467
anion binding	Molecular Function	GO:0043168	6	1810	77	8286	0.0779221	0.218441	0.999761	0.999999	K22395,K22395,Sch000002168|-,-,Sch000004278|K01535,PMA1,Sch000028732|-,-,Sch000023662|-,-,Sch000016483|K17098,ANNAT,Sch000005665	http://amigo.geneontology.org/amigo/term/GO:0043168
nucleotide binding	Molecular Function	GO:0000166	6	1866	77	8286	0.0779221	0.225199	0.999853	0.999999	K22395,K22395,Sch000002168|-,-,Sch000015457|-,-,Sch000004278|K01535,PMA1,Sch000028732|-,-,Sch000023662|-,-,Sch000016483	http://amigo.geneontology.org/amigo/term/GO:0000166
nucleoside phosphate binding	Molecular Function	GO:1901265	6	1866	77	8286	0.0779221	0.225199	0.999853	0.999999	K22395,K22395,Sch000002168|-,-,Sch000015457|-,-,Sch000004278|K01535,PMA1,Sch000028732|-,-,Sch000023662|-,-,Sch000016483	http://amigo.geneontology.org/amigo/term/GO:1901265
small molecule binding	Molecular Function	GO:0036094	6	1915	77	8286	0.0779221	0.231113	0.999905	0.999999	K22395,K22395,Sch000002168|-,-,Sch000015457|-,-,Sch000004278|K01535,PMA1,Sch000028732|-,-,Sch000023662|-,-,Sch000016483	http://amigo.geneontology.org/amigo/term/GO:0036094
adenyl nucleotide binding	Molecular Function	GO:0030554	3	1495	77	8286	0.038961	0.180425	0.999966	0.999999	K01535,PMA1,Sch000028732|-,-,Sch000023662|-,-,Sch000016483	http://amigo.geneontology.org/amigo/term/GO:0030554
adenyl ribonucleotide binding	Molecular Function	GO:0032559	3	1495	77	8286	0.038961	0.180425	0.999966	0.999999	K01535,PMA1,Sch000028732|-,-,Sch000023662|-,-,Sch000016483	http://amigo.geneontology.org/amigo/term/GO:0032559
purine ribonucleotide binding	Molecular Function	GO:0032555	3	1606	77	8286	0.038961	0.193821	0.999989	0.999999	K01535,PMA1,Sch000028732|-,-,Sch000023662|-,-,Sch000016483	http://amigo.geneontology.org/amigo/term/GO:0032555
purine nucleoside binding	Molecular Function	GO:0001883	3	1606	77	8286	0.038961	0.193821	0.999989	0.999999	K01535,PMA1,Sch000028732|-,-,Sch000023662|-,-,Sch000016483	http://amigo.geneontology.org/amigo/term/GO:0001883
purine nucleotide binding	Molecular Function	GO:0017076	3	1606	77	8286	0.038961	0.193821	0.999989	0.999999	K01535,PMA1,Sch000028732|-,-,Sch000023662|-,-,Sch000016483	http://amigo.geneontology.org/amigo/term/GO:0017076
purine ribonucleoside binding	Molecular Function	GO:0032550	3	1606	77	8286	0.038961	0.193821	0.999989	0.999999	K01535,PMA1,Sch000028732|-,-,Sch000023662|-,-,Sch000016483	http://amigo.geneontology.org/amigo/term/GO:0032550
ribonucleotide binding	Molecular Function	GO:0032553	3	1622	77	8286	0.038961	0.195752	0.999991	0.999999	K01535,PMA1,Sch000028732|-,-,Sch000023662|-,-,Sch000016483	http://amigo.geneontology.org/amigo/term/GO:0032553
nucleoside binding	Molecular Function	GO:0001882	3	1624	77	8286	0.038961	0.195993	0.999991	0.999999	K01535,PMA1,Sch000028732|-,-,Sch000023662|-,-,Sch000016483	http://amigo.geneontology.org/amigo/term/GO:0001882
ribonucleoside binding	Molecular Function	GO:0032549	3	1624	77	8286	0.038961	0.195993	0.999991	0.999999	K01535,PMA1,Sch000028732|-,-,Sch000023662|-,-,Sch000016483	http://amigo.geneontology.org/amigo/term/GO:0032549
carbohydrate derivative binding	Molecular Function	GO:0097367	3	1642	77	8286	0.038961	0.198166	0.999992	0.999999	K01535,PMA1,Sch000028732|-,-,Sch000023662|-,-,Sch000016483	http://amigo.geneontology.org/amigo/term/GO:0097367
cellular macromolecule metabolic process	Biological Process	GO:0044260	1	1229	77	8286	0.012987	0.148322	0.999996	0.999999	-,-,Sch000004360	http://amigo.geneontology.org/amigo/term/GO:0044260
macromolecule metabolic process	Biological Process	GO:0043170	1	1317	77	8286	0.012987	0.158943	0.999999	0.999999	-,-,Sch000004360	http://amigo.geneontology.org/amigo/term/GO:0043170

## Sheet: cluster7
#Term	Database	ID	Input number	Background number	All input number	All background number	Input frequency	Background frequency	P-Value	Corrected P-Value	input_gene	Hyperlink_change
oxidoreductase activity, acting on CH-OH group of donors	Molecular Function	GO:0016614	8	109	93	8286	0.0860215	0.0131547	2.79204e-05	0.0077167	K00021,HMGCR,Sch000018881|K00012,UGDH,Sch000007295|K22395,K22395,Sch000003284|K00021,HMGCR,Sch000020378|K00021,HMGCR,Sch000001227|K17756,FAO3,Sch000010978|K22395,K22395,Sch000002517|-,-,Sch000015649	http://amigo.geneontology.org/amigo/term/GO:0016614
lipid biosynthetic process	Biological Process	GO:0008610	9	149	93	8286	0.0967742	0.0179821	4.10529e-05	0.0077167	-,-,Sch000014563|-,-,Sch000001879|K00021,HMGCR,Sch000018881|K15397,KCS,Sch000010440|-,-,Sch000004306|K15397,KCS,Sch000022862|K00021,HMGCR,Sch000020378|K00021,HMGCR,Sch000001227|-,-,Sch000026193	http://amigo.geneontology.org/amigo/term/GO:0008610
hydroxymethylglutaryl-CoA reductase (NADPH) activity	Molecular Function	GO:0004420	3	8	93	8286	0.0322581	0.000965484	7.35988e-05	0.0077167	K00021,HMGCR,Sch000020378|K00021,HMGCR,Sch000018881|K00021,HMGCR,Sch000001227	http://amigo.geneontology.org/amigo/term/GO:0004420
monocarboxylic acid biosynthetic process	Biological Process	GO:0072330	6	64	93	8286	0.0645161	0.00772387	7.5469e-05	0.0077167	K15397,KCS,Sch000022862|K10775,PAL,Sch000019066|K10775,PAL,Sch000009300|K15397,KCS,Sch000010440|-,-,Sch000004306|-,-,Sch000026193	http://amigo.geneontology.org/amigo/term/GO:0072330
cellular lipid metabolic process	Biological Process	GO:0044255	9	176	93	8286	0.0967742	0.0212406	0.000149047	0.011645	-,-,Sch000014563|-,-,Sch000001879|K00021,HMGCR,Sch000018881|K15397,KCS,Sch000010440|-,-,Sch000004306|K15397,KCS,Sch000022862|K00021,HMGCR,Sch000020378|K00021,HMGCR,Sch000001227|-,-,Sch000026193	http://amigo.geneontology.org/amigo/term/GO:0044255
cell wall macromolecule metabolic process	Biological Process	GO:0044036	4	26	93	8286	0.0430108	0.00313782	0.000184021	0.011645	K08235,E2.4.1.207,Sch000001291|-,-,Sch000000457|K08235,E2.4.1.207,Sch000008293|K08235,E2.4.1.207,Sch000025761	http://amigo.geneontology.org/amigo/term/GO:0044036
hydrolase activity, hydrolyzing O-glycosyl compounds	Molecular Function	GO:0004553	9	193	93	8286	0.0967742	0.0232923	0.000297884	0.011645	K08235,E2.4.1.207,Sch000001291|-,-,Sch000003118|K08235,E2.4.1.207,Sch000008293|-,-,Sch000023116|-,-,Sch000010122|-,-,Sch000000457|K01183,E3.2.1.14,Sch000003432|-,-,Sch000010605|K08235,E2.4.1.207,Sch000025761	http://amigo.geneontology.org/amigo/term/GO:0004553
small molecule biosynthetic process	Biological Process	GO:0044283	8	153	93	8286	0.0860215	0.0184649	0.000303865	0.011645	-,-,Sch000014563|K10775,PAL,Sch000019066|K01915,glnA,Sch000019996|K10775,PAL,Sch000009300|K15397,KCS,Sch000010440|-,-,Sch000004306|K15397,KCS,Sch000022862|-,-,Sch000026193	http://amigo.geneontology.org/amigo/term/GO:0044283
cinnamic acid biosynthetic process	Biological Process	GO:0009800	2	3	93	8286	0.0215054	0.000362056	0.000371161	0.011645	K10775,PAL,Sch000019066|K10775,PAL,Sch000009300	http://amigo.geneontology.org/amigo/term/GO:0009800
cinnamic acid metabolic process	Biological Process	GO:0009803	2	3	93	8286	0.0215054	0.000362056	0.000371161	0.011645	K10775,PAL,Sch000019066|K10775,PAL,Sch000009300	http://amigo.geneontology.org/amigo/term/GO:0009803
phenylalanine ammonia-lyase activity	Molecular Function	GO:0045548	2	3	93	8286	0.0215054	0.000362056	0.000371161	0.011645	K10775,PAL,Sch000019066|K10775,PAL,Sch000009300	http://amigo.geneontology.org/amigo/term/GO:0045548
benzene-containing compound metabolic process	Biological Process	GO:0042537	2	3	93	8286	0.0215054	0.000362056	0.000371161	0.011645	K10775,PAL,Sch000019066|K10775,PAL,Sch000009300	http://amigo.geneontology.org/amigo/term/GO:0042537
hydrolase activity, acting on glycosyl bonds	Molecular Function	GO:0016798	9	201	93	8286	0.0967742	0.0242578	0.000402013	0.011645	K08235,E2.4.1.207,Sch000001291|-,-,Sch000003118|K08235,E2.4.1.207,Sch000008293|-,-,Sch000023116|-,-,Sch000010122|-,-,Sch000000457|K01183,E3.2.1.14,Sch000003432|-,-,Sch000010605|K08235,E2.4.1.207,Sch000025761	http://amigo.geneontology.org/amigo/term/GO:0016798
organic acid biosynthetic process	Biological Process	GO:0016053	7	123	93	8286	0.0752688	0.0148443	0.000440947	0.011645	K15397,KCS,Sch000022862|K10775,PAL,Sch000019066|K01915,glnA,Sch000019996|K10775,PAL,Sch000009300|K15397,KCS,Sch000010440|-,-,Sch000004306|-,-,Sch000026193	http://amigo.geneontology.org/amigo/term/GO:0016053
carboxylic acid biosynthetic process	Biological Process	GO:0046394	7	123	93	8286	0.0752688	0.0148443	0.000440947	0.011645	K15397,KCS,Sch000022862|K10775,PAL,Sch000019066|K01915,glnA,Sch000019996|K10775,PAL,Sch000009300|K15397,KCS,Sch000010440|-,-,Sch000004306|-,-,Sch000026193	http://amigo.geneontology.org/amigo/term/GO:0046394
coenzyme A metabolic process	Biological Process	GO:0015936	3	14	93	8286	0.0322581	0.0016896	0.000455549	0.011645	K00021,HMGCR,Sch000020378|K00021,HMGCR,Sch000018881|K00021,HMGCR,Sch000001227	http://amigo.geneontology.org/amigo/term/GO:0015936
ribonucleoside bisphosphate metabolic process	Biological Process	GO:0033875	3	16	93	8286	0.0322581	0.00193097	0.000689528	0.0125578	K00021,HMGCR,Sch000020378|K00021,HMGCR,Sch000018881|K00021,HMGCR,Sch000001227	http://amigo.geneontology.org/amigo/term/GO:0033875
purine nucleoside bisphosphate metabolic process	Biological Process	GO:0034032	3	16	93	8286	0.0322581	0.00193097	0.000689528	0.0125578	K00021,HMGCR,Sch000020378|K00021,HMGCR,Sch000018881|K00021,HMGCR,Sch000001227	http://amigo.geneontology.org/amigo/term/GO:0034032
nucleoside bisphosphate metabolic process	Biological Process	GO:0033865	3	16	93	8286	0.0322581	0.00193097	0.000689528	0.0125578	K00021,HMGCR,Sch000020378|K00021,HMGCR,Sch000018881|K00021,HMGCR,Sch000001227	http://amigo.geneontology.org/amigo/term/GO:0033865
aromatic amino acid family catabolic process	Biological Process	GO:0009074	2	4	93	8286	0.0215054	0.000482742	0.00073689	0.0125578	K10775,PAL,Sch000019066|K10775,PAL,Sch000009300	http://amigo.geneontology.org/amigo/term/GO:0009074
phenylpropanoid biosynthetic process	Biological Process	GO:0009699	2	4	93	8286	0.0215054	0.000482742	0.00073689	0.0125578	K10775,PAL,Sch000019066|K10775,PAL,Sch000009300	http://amigo.geneontology.org/amigo/term/GO:0009699
ammonia-lyase activity	Molecular Function	GO:0016841	2	4	93	8286	0.0215054	0.000482742	0.00073689	0.0125578	K10775,PAL,Sch000019066|K10775,PAL,Sch000009300	http://amigo.geneontology.org/amigo/term/GO:0016841
erythrose 4-phosphate/phosphoenolpyruvate family amino acid catabolic process	Biological Process	GO:1902222	2	4	93	8286	0.0215054	0.000482742	0.00073689	0.0125578	K10775,PAL,Sch000019066|K10775,PAL,Sch000009300	http://amigo.geneontology.org/amigo/term/GO:1902222
L-phenylalanine catabolic process	Biological Process	GO:0006559	2	4	93	8286	0.0215054	0.000482742	0.00073689	0.0125578	K10775,PAL,Sch000019066|K10775,PAL,Sch000009300	http://amigo.geneontology.org/amigo/term/GO:0006559
xyloglucan metabolic process	Biological Process	GO:0010411	3	17	93	8286	0.0322581	0.00205165	0.000830502	0.013587	K08235,E2.4.1.207,Sch000001291|K08235,E2.4.1.207,Sch000008293|K08235,E2.4.1.207,Sch000025761	http://amigo.geneontology.org/amigo/term/GO:0010411
monocarboxylic acid metabolic process	Biological Process	GO:0032787	6	101	93	8286	0.0645161	0.0121892	0.000915133	0.0143957	K15397,KCS,Sch000022862|K10775,PAL,Sch000019066|K10775,PAL,Sch000009300|K15397,KCS,Sch000010440|-,-,Sch000004306|-,-,Sch000026193	http://amigo.geneontology.org/amigo/term/GO:0032787
lipid metabolic process	Biological Process	GO:0006629	9	232	93	8286	0.0967742	0.027999	0.0011274	0.0170781	-,-,Sch000014563|-,-,Sch000001879|K00021,HMGCR,Sch000018881|K15397,KCS,Sch000010440|-,-,Sch000004306|K15397,KCS,Sch000022862|K00021,HMGCR,Sch000020378|K00021,HMGCR,Sch000001227|-,-,Sch000026193	http://amigo.geneontology.org/amigo/term/GO:0006629
carbon-nitrogen lyase activity	Molecular Function	GO:0016840	2	5	93	8286	0.0215054	0.000603427	0.00121917	0.0173391	K10775,PAL,Sch000019066|K10775,PAL,Sch000009300	http://amigo.geneontology.org/amigo/term/GO:0016840
coenzyme binding	Molecular Function	GO:0050662	8	189	93	8286	0.0860215	0.0228096	0.00122942	0.0173391	K00021,HMGCR,Sch000018881|K00012,UGDH,Sch000007295|K22395,K22395,Sch000003284|K00021,HMGCR,Sch000020378|K00021,HMGCR,Sch000001227|K17756,FAO3,Sch000010978|K22395,K22395,Sch000002517|-,-,Sch000015649	http://amigo.geneontology.org/amigo/term/GO:0050662
xyloglucan:xyloglucosyl transferase activity	Molecular Function	GO:0016762	3	21	93	8286	0.0322581	0.0025344	0.00157243	0.0195394	K08235,E2.4.1.207,Sch000001291|K08235,E2.4.1.207,Sch000008293|K08235,E2.4.1.207,Sch000025761	http://amigo.geneontology.org/amigo/term/GO:0016762
endoplasmic reticulum	Cellular Component	GO:0005783	5	77	93	8286	0.0537634	0.00929278	0.00167104	0.0195394	K00021,HMGCR,Sch000020378|K00021,HMGCR,Sch000018881|K00021,HMGCR,Sch000001227|K09487,HSP90B,Sch000011115|K14009,BCAP31,Sch000001363	http://amigo.geneontology.org/amigo/term/GO:0005783
oxidoreductase activity, acting on the CH-OH group of donors, NAD or NADP as acceptor	Molecular Function	GO:0016616	4	46	93	8286	0.0430108	0.00555153	0.00169263	0.0195394	K00021,HMGCR,Sch000020378|K00021,HMGCR,Sch000018881|K00021,HMGCR,Sch000001227|K00012,UGDH,Sch000007295	http://amigo.geneontology.org/amigo/term/GO:0016616
single-organism biosynthetic process	Biological Process	GO:0044711	12	402	93	8286	0.129032	0.0485156	0.00169929	0.0195394	-,-,Sch000014563|-,-,Sch000001879|K00021,HMGCR,Sch000018881|K10775,PAL,Sch000019066|K01915,glnA,Sch000019996|K10775,PAL,Sch000009300|K15397,KCS,Sch000010440|-,-,Sch000004306|K15397,KCS,Sch000022862|K00021,HMGCR,Sch000020378|K00021,HMGCR,Sch000001227|-,-,Sch000026193	http://amigo.geneontology.org/amigo/term/GO:0044711
cell wall polysaccharide metabolic process	Biological Process	GO:0010383	3	22	93	8286	0.0322581	0.00265508	0.00180599	0.0195394	K08235,E2.4.1.207,Sch000001291|K08235,E2.4.1.207,Sch000008293|K08235,E2.4.1.207,Sch000025761	http://amigo.geneontology.org/amigo/term/GO:0010383
hemicellulose metabolic process	Biological Process	GO:0010410	3	22	93	8286	0.0322581	0.00265508	0.00180599	0.0195394	K08235,E2.4.1.207,Sch000001291|K08235,E2.4.1.207,Sch000008293|K08235,E2.4.1.207,Sch000025761	http://amigo.geneontology.org/amigo/term/GO:0010410
L-phenylalanine metabolic process	Biological Process	GO:0006558	2	6	93	8286	0.0215054	0.000724113	0.0018154	0.0195394	K10775,PAL,Sch000019066|K10775,PAL,Sch000009300	http://amigo.geneontology.org/amigo/term/GO:0006558
chitinase activity	Molecular Function	GO:0004568	2	6	93	8286	0.0215054	0.000724113	0.0018154	0.0195394	-,-,Sch000000457|K01183,E3.2.1.14,Sch000003432	http://amigo.geneontology.org/amigo/term/GO:0004568
erythrose 4-phosphate/phosphoenolpyruvate family amino acid metabolic process	Biological Process	GO:1902221	2	6	93	8286	0.0215054	0.000724113	0.0018154	0.0195394	K10775,PAL,Sch000019066|K10775,PAL,Sch000009300	http://amigo.geneontology.org/amigo/term/GO:1902221
organonitrogen compound catabolic process	Biological Process	GO:1901565	3	23	93	8286	0.0322581	0.00277577	0.00206011	0.0216048	-,-,Sch000000457|K10775,PAL,Sch000019066|K10775,PAL,Sch000009300	http://amigo.geneontology.org/amigo/term/GO:1901565
isoprenoid biosynthetic process	Biological Process	GO:0008299	4	53	93	8286	0.0430108	0.00639633	0.00286137	0.0292575	-,-,Sch000014563|K00021,HMGCR,Sch000020378|K00021,HMGCR,Sch000018881|K00021,HMGCR,Sch000001227	http://amigo.geneontology.org/amigo/term/GO:0008299
catalytic activity	Molecular Function	GO:0003824	58	3951	93	8286	0.623656	0.476828	0.0029603	0.0295308	-,-,Sch000006918|-,-,Sch000001879|-,-,Sch000002059|-,-,Sch000019832|K01915,glnA,Sch000019996|-,-,Sch000023116|K00660,CHS,Sch000022377|-,-,Sch000010122|K23179,CYP93B2_16,Sch000017594|K00895,pfp,Sch000003475|K01897,ACSL,Sch000029061|K01183,E3.2.1.14,Sch000003432|-,-,Sch000010605|-,-,Sch000012734|K22395,K22395,Sch000002517|-,-,Sch000014563|K08235,E2.4.1.207,Sch000001291|-,-,Sch000017724|K15398,CYP86…	http://amigo.geneontology.org/amigo/term/GO:0003824
isoprenoid metabolic process	Biological Process	GO:0006720	4	54	93	8286	0.0430108	0.00651702	0.00306408	0.0298383	-,-,Sch000014563|K00021,HMGCR,Sch000020378|K00021,HMGCR,Sch000018881|K00021,HMGCR,Sch000001227	http://amigo.geneontology.org/amigo/term/GO:0006720
oxidoreductase activity	Molecular Function	GO:0016491	20	938	93	8286	0.215054	0.113203	0.00326191	0.0310261	K01723,AOS,Sch000007491|K00021,HMGCR,Sch000018881|-,-,Sch000002059|-,-,Sch000012642|K00012,UGDH,Sch000007295|K23179,CYP93B2_16,Sch000017594|K00021,HMGCR,Sch000001227|-,-,Sch000015649|K22395,K22395,Sch000002517|-,-,Sch000017724|K15398,CYP86A4S,Sch000020757|K00487,CYP73A,Sch000020065|K09754,CYP98A,Sch000028632|K22395,K22395,Sch000003284|K09754,CYP98A,Sch000012006|K21995,CYP77A4,Sch000028887|K00021,…	http://amigo.geneontology.org/amigo/term/GO:0016491
endoplasmic reticulum part	Cellular Component	GO:0044432	4	56	93	8286	0.0430108	0.00675839	0.00349853	0.0325204	K00021,HMGCR,Sch000020378|K00021,HMGCR,Sch000018881|K00021,HMGCR,Sch000001227|K09487,HSP90B,Sch000011115	http://amigo.geneontology.org/amigo/term/GO:0044432
cellular glucan metabolic process	Biological Process	GO:0006073	4	58	93	8286	0.0430108	0.00699976	0.00397311	0.0361112	K08235,E2.4.1.207,Sch000001291|K08235,E2.4.1.207,Sch000008293|K08235,E2.4.1.207,Sch000025761|-,-,Sch000023116	http://amigo.geneontology.org/amigo/term/GO:0006073
glucan metabolic process	Biological Process	GO:0044042	4	59	93	8286	0.0430108	0.00712044	0.00422599	0.0363186	K08235,E2.4.1.207,Sch000001291|K08235,E2.4.1.207,Sch000008293|K08235,E2.4.1.207,Sch000025761|-,-,Sch000023116	http://amigo.geneontology.org/amigo/term/GO:0044042
fatty acid biosynthetic process	Biological Process	GO:0006633	4	59	93	8286	0.0430108	0.00712044	0.00422599	0.0363186	K15397,KCS,Sch000022862|K15397,KCS,Sch000010440|-,-,Sch000004306|-,-,Sch000026193	http://amigo.geneontology.org/amigo/term/GO:0006633
secondary metabolite biosynthetic process	Biological Process	GO:0044550	2	9	93	8286	0.0215054	0.00108617	0.00426233	0.0363186	K10775,PAL,Sch000019066|K10775,PAL,Sch000009300	http://amigo.geneontology.org/amigo/term/GO:0044550
cofactor binding	Molecular Function	GO:0048037	8	238	93	8286	0.0860215	0.0287231	0.00513289	0.042194	K00021,HMGCR,Sch000018881|K00012,UGDH,Sch000007295|K22395,K22395,Sch000003284|K00021,HMGCR,Sch000020378|K00021,HMGCR,Sch000001227|K17756,FAO3,Sch000010978|K22395,K22395,Sch000002517|-,-,Sch000015649	http://amigo.geneontology.org/amigo/term/GO:0048037
alpha-amino acid catabolic process	Biological Process	GO:1901606	2	10	93	8286	0.0215054	0.00120685	0.00528912	0.042194	K10775,PAL,Sch000019066|K10775,PAL,Sch000009300	http://amigo.geneontology.org/amigo/term/GO:1901606
cellular polysaccharide metabolic process	Biological Process	GO:0044264	4	63	93	8286	0.0430108	0.00760319	0.00534616	0.042194	K08235,E2.4.1.207,Sch000001291|K08235,E2.4.1.207,Sch000008293|K08235,E2.4.1.207,Sch000025761|-,-,Sch000023116	http://amigo.geneontology.org/amigo/term/GO:0044264
NADP binding	Molecular Function	GO:0050661	3	32	93	8286	0.0322581	0.00386194	0.00536451	0.042194	K00021,HMGCR,Sch000020378|K00021,HMGCR,Sch000018881|K00021,HMGCR,Sch000001227	http://amigo.geneontology.org/amigo/term/GO:0050661
cell wall biogenesis	Biological Process	GO:0042546	3	33	93	8286	0.0322581	0.00398262	0.00585353	0.0451716	K08235,E2.4.1.207,Sch000001291|K08235,E2.4.1.207,Sch000008293|K08235,E2.4.1.207,Sch000025761	http://amigo.geneontology.org/amigo/term/GO:0042546
fatty acid metabolic process	Biological Process	GO:0006631	4	66	93	8286	0.0430108	0.00796524	0.00630596	0.0477225	K15397,KCS,Sch000022862|K15397,KCS,Sch000010440|-,-,Sch000004306|-,-,Sch000026193	http://amigo.geneontology.org/amigo/term/GO:0006631
cellular amino acid catabolic process	Biological Process	GO:0009063	2	11	93	8286	0.0215054	0.00132754	0.00641745	0.0477225	K10775,PAL,Sch000019066|K10775,PAL,Sch000009300	http://amigo.geneontology.org/amigo/term/GO:0009063
coenzyme metabolic process	Biological Process	GO:0006732	4	67	93	8286	0.0430108	0.00808593	0.00664971	0.0485667	-,-,Sch000014563|K00021,HMGCR,Sch000020378|K00021,HMGCR,Sch000018881|K00021,HMGCR,Sch000001227	http://amigo.geneontology.org/amigo/term/GO:0006732
small molecule metabolic process	Biological Process	GO:0044281	11	427	93	8286	0.11828	0.0515327	0.00803869	0.0576811	-,-,Sch000014563|K00021,HMGCR,Sch000018881|K10775,PAL,Sch000019066|K01915,glnA,Sch000019996|K10775,PAL,Sch000009300|K15397,KCS,Sch000010440|-,-,Sch000004306|K15397,KCS,Sch000022862|K00021,HMGCR,Sch000020378|K00021,HMGCR,Sch000001227|-,-,Sch000026193	http://amigo.geneontology.org/amigo/term/GO:0044281
iron ion binding	Molecular Function	GO:0005506	9	326	93	8286	0.0967742	0.0393435	0.0106646	0.0717268	K01723,AOS,Sch000007491|K15398,CYP86A4S,Sch000020757|K09754,CYP98A,Sch000028632|K00487,CYP73A,Sch000020065|-,-,Sch000012642|K09754,CYP98A,Sch000012006|K23179,CYP93B2_16,Sch000017594|K21995,CYP77A4,Sch000028887|-,-,Sch000026193	http://amigo.geneontology.org/amigo/term/GO:0005506
apoplast	Cellular Component	GO:0048046	3	41	93	8286	0.0322581	0.00494811	0.0107232	0.0717268	K08235,E2.4.1.207,Sch000001291|K08235,E2.4.1.207,Sch000008293|K08235,E2.4.1.207,Sch000025761	http://amigo.geneontology.org/amigo/term/GO:0048046
cofactor metabolic process	Biological Process	GO:0051186	4	77	93	8286	0.0430108	0.00929278	0.0107877	0.0717268	-,-,Sch000014563|K00021,HMGCR,Sch000020378|K00021,HMGCR,Sch000018881|K00021,HMGCR,Sch000001227	http://amigo.geneontology.org/amigo/term/GO:0051186
diphosphate-fructose-6-phosphate 1-phosphotransferase activity	Molecular Function	GO:0047334	1	1	93	8286	0.0107527	0.000120685	0.0112237	0.0717268	K00895,pfp,Sch000003475	http://amigo.geneontology.org/amigo/term/GO:0047334
UDP-glucose 6-dehydrogenase activity	Molecular Function	GO:0003979	1	1	93	8286	0.0107527	0.000120685	0.0112237	0.0717268	K00012,UGDH,Sch000007295	http://amigo.geneontology.org/amigo/term/GO:0003979
isopentenyl diphosphate biosynthetic process, mevalonate pathway	Biological Process	GO:0019287	1	1	93	8286	0.0107527	0.000120685	0.0112237	0.0717268	-,-,Sch000014563	http://amigo.geneontology.org/amigo/term/GO:0019287
diphosphomevalonate decarboxylase activity	Molecular Function	GO:0004163	1	1	93	8286	0.0107527	0.000120685	0.0112237	0.0717268	-,-,Sch000014563	http://amigo.geneontology.org/amigo/term/GO:0004163
cell wall	Cellular Component	GO:0005618	4	79	93	8286	0.0430108	0.00953415	0.0117766	0.0729789	K08235,E2.4.1.207,Sch000001291|K08235,E2.4.1.207,Sch000008293|K08235,E2.4.1.207,Sch000025761|-,-,Sch000009989	http://amigo.geneontology.org/amigo/term/GO:0005618
external encapsulating structure	Cellular Component	GO:0030312	4	79	93	8286	0.0430108	0.00953415	0.0117766	0.0729789	K08235,E2.4.1.207,Sch000001291|K08235,E2.4.1.207,Sch000008293|K08235,E2.4.1.207,Sch000025761|-,-,Sch000009989	http://amigo.geneontology.org/amigo/term/GO:0030312
carbohydrate metabolic process	Biological Process	GO:0005975	10	397	93	8286	0.107527	0.0479121	0.0132088	0.0788849	K08235,E2.4.1.207,Sch000001291|-,-,Sch000003118|K08235,E2.4.1.207,Sch000008293|-,-,Sch000023116|-,-,Sch000010122|-,-,Sch000000457|K01183,E3.2.1.14,Sch000003432|-,-,Sch000010605|-,-,Sch000009989|K08235,E2.4.1.207,Sch000025761	http://amigo.geneontology.org/amigo/term/GO:0005975
lipid transport	Biological Process	GO:0006869	2	16	93	8286	0.0215054	0.00193097	0.0135011	0.0788849	-,-,Sch000028765|-,-,Sch000017846	http://amigo.geneontology.org/amigo/term/GO:0006869
carboxylic acid catabolic process	Biological Process	GO:0046395	2	16	93	8286	0.0215054	0.00193097	0.0135011	0.0788849	K10775,PAL,Sch000019066|K10775,PAL,Sch000009300	http://amigo.geneontology.org/amigo/term/GO:0046395
organic acid catabolic process	Biological Process	GO:0016054	2	16	93	8286	0.0215054	0.00193097	0.0135011	0.0788849	K10775,PAL,Sch000019066|K10775,PAL,Sch000009300	http://amigo.geneontology.org/amigo/term/GO:0016054
polysaccharide metabolic process	Biological Process	GO:0005976	5	127	93	8286	0.0537634	0.0153271	0.0138908	0.0800188	K08235,E2.4.1.207,Sch000001291|K08235,E2.4.1.207,Sch000008293|K08235,E2.4.1.207,Sch000025761|-,-,Sch000023116|-,-,Sch000009989	http://amigo.geneontology.org/amigo/term/GO:0005976
cellular carbohydrate metabolic process	Biological Process	GO:0044262	4	84	93	8286	0.0430108	0.0101376	0.0144986	0.0823601	K08235,E2.4.1.207,Sch000001291|K08235,E2.4.1.207,Sch000008293|K08235,E2.4.1.207,Sch000025761|-,-,Sch000023116	http://amigo.geneontology.org/amigo/term/GO:0044262
transferase activity, transferring acyl groups other than amino-acyl groups	Molecular Function	GO:0016747	6	178	93	8286	0.0645161	0.021482	0.0147526	0.0826551	K13065,E2.3.1.133,Sch000018053|K15397,KCS,Sch000022862|-,-,Sch000001879|K19747,DCR,Sch000023108|K15397,KCS,Sch000010440|K00660,CHS,Sch000022377	http://amigo.geneontology.org/amigo/term/GO:0016747
lipid localization	Biological Process	GO:0010876	2	17	93	8286	0.0215054	0.00205165	0.0151905	0.0828388	-,-,Sch000028765|-,-,Sch000017846	http://amigo.geneontology.org/amigo/term/GO:0010876
aromatic amino acid family metabolic process	Biological Process	GO:0009072	2	17	93	8286	0.0215054	0.00205165	0.0151905	0.0828388	K10775,PAL,Sch000019066|K10775,PAL,Sch000009300	http://amigo.geneontology.org/amigo/term/GO:0009072
heme binding	Molecular Function	GO:0020037	9	347	93	8286	0.0967742	0.0418779	0.0155485	0.0828577	K01723,AOS,Sch000007491|K15398,CYP86A4S,Sch000020757|K09754,CYP98A,Sch000028632|-,-,Sch000002059|K00487,CYP73A,Sch000020065|-,-,Sch000012642|K09754,CYP98A,Sch000012006|K23179,CYP93B2_16,Sch000017594|K21995,CYP77A4,Sch000028887	http://amigo.geneontology.org/amigo/term/GO:0020037
monooxygenase activity	Molecular Function	GO:0004497	8	289	93	8286	0.0860215	0.0348781	0.0155991	0.0828577	K01723,AOS,Sch000007491|K15398,CYP86A4S,Sch000020757|K09754,CYP98A,Sch000028632|K00487,CYP73A,Sch000020065|-,-,Sch000012642|K09754,CYP98A,Sch000012006|K23179,CYP93B2_16,Sch000017594|K21995,CYP77A4,Sch000028887	http://amigo.geneontology.org/amigo/term/GO:0004497
endomembrane system	Cellular Component	GO:0012505	5	135	93	8286	0.0537634	0.0162925	0.0176722	0.0926655	K00021,HMGCR,Sch000020378|K00021,HMGCR,Sch000018881|K00021,HMGCR,Sch000001227|K09487,HSP90B,Sch000011115|K14009,BCAP31,Sch000001363	http://amigo.geneontology.org/amigo/term/GO:0012505
cell wall organization or biogenesis	Biological Process	GO:0071554	5	140	93	8286	0.0537634	0.016896	0.0203523	0.105368	K08235,E2.4.1.207,Sch000001291|-,-,Sch000000457|K08235,E2.4.1.207,Sch000008293|K08235,E2.4.1.207,Sch000025761|-,-,Sch000009989	http://amigo.geneontology.org/amigo/term/GO:0071554
carboxylic acid metabolic process	Biological Process	GO:0019752	7	247	93	8286	0.0752688	0.0298093	0.0207259	0.105961	K15397,KCS,Sch000022862|K10775,PAL,Sch000019066|K01915,glnA,Sch000019996|K10775,PAL,Sch000009300|K15397,KCS,Sch000010440|-,-,Sch000004306|-,-,Sch000026193	http://amigo.geneontology.org/amigo/term/GO:0019752
endoplasmic reticulum lumen	Cellular Component	GO:0005788	1	2	93	8286	0.0107527	0.000241371	0.0223229	0.107386	K09487,HSP90B,Sch000011115	http://amigo.geneontology.org/amigo/term/GO:0005788
chalcone isomerase activity	Molecular Function	GO:0045430	1	2	93	8286	0.0107527	0.000241371	0.0223229	0.107386	-,-,Sch000019832	http://amigo.geneontology.org/amigo/term/GO:0045430
anchored component of plasma membrane	Cellular Component	GO:0046658	1	2	93	8286	0.0107527	0.000241371	0.0223229	0.107386	-,-,Sch000008355	http://amigo.geneontology.org/amigo/term/GO:0046658
endoplasmic reticulum membrane	Cellular Component	GO:0005789	3	54	93	8286	0.0322581	0.00651702	0.0224836	0.107386	K00021,HMGCR,Sch000020378|K00021,HMGCR,Sch000018881|K00021,HMGCR,Sch000001227	http://amigo.geneontology.org/amigo/term/GO:0005789
nuclear outer membrane-endoplasmic reticulum membrane network	Cellular Component	GO:0042175	3	54	93	8286	0.0322581	0.00651702	0.0224836	0.107386	K00021,HMGCR,Sch000020378|K00021,HMGCR,Sch000018881|K00021,HMGCR,Sch000001227	http://amigo.geneontology.org/amigo/term/GO:0042175
oxoacid metabolic process	Biological Process	GO:0043436	7	252	93	8286	0.0752688	0.0304127	0.0228425	0.107386	K15397,KCS,Sch000022862|K10775,PAL,Sch000019066|K01915,glnA,Sch000019996|K10775,PAL,Sch000009300|K15397,KCS,Sch000010440|-,-,Sch000004306|-,-,Sch000026193	http://amigo.geneontology.org/amigo/term/GO:0043436
organic acid metabolic process	Biological Process	GO:0006082	7	252	93	8286	0.0752688	0.0304127	0.0228425	0.107386	K15397,KCS,Sch000022862|K10775,PAL,Sch000019066|K01915,glnA,Sch000019996|K10775,PAL,Sch000009300|K15397,KCS,Sch000010440|-,-,Sch000004306|-,-,Sch000026193	http://amigo.geneontology.org/amigo/term/GO:0006082
transferase activity, transferring acyl groups	Molecular Function	GO:0016746	6	197	93	8286	0.0645161	0.023775	0.0231096	0.107407	K13065,E2.3.1.133,Sch000018053|K15397,KCS,Sch000022862|-,-,Sch000001879|K19747,DCR,Sch000023108|K15397,KCS,Sch000010440|K00660,CHS,Sch000022377	http://amigo.geneontology.org/amigo/term/GO:0016746
flavin adenine dinucleotide binding	Molecular Function	GO:0050660	4	98	93	8286	0.0430108	0.0118272	0.0241283	0.110624	K17756,FAO3,Sch000010978|-,-,Sch000015649|K22395,K22395,Sch000002517|K22395,K22395,Sch000003284	http://amigo.geneontology.org/amigo/term/GO:0050660
lipid binding	Molecular Function	GO:0008289	3	56	93	8286	0.0322581	0.00675839	0.0247291	0.110624	-,-,Sch000028765|-,-,Sch000017846|K17098,ANNAT,Sch000005665	http://amigo.geneontology.org/amigo/term/GO:0008289
oxidoreductase activity, acting on paired donors, with incorporation or reduction of molecular oxygen	Molecular Function	GO:0016705	8	315	93	8286	0.0860215	0.0380159	0.0247626	0.110624	K01723,AOS,Sch000007491|K15398,CYP86A4S,Sch000020757|K09754,CYP98A,Sch000028632|K00487,CYP73A,Sch000020065|-,-,Sch000012642|K09754,CYP98A,Sch000012006|K23179,CYP93B2_16,Sch000017594|K21995,CYP77A4,Sch000028887	http://amigo.geneontology.org/amigo/term/GO:0016705
small molecule catabolic process	Biological Process	GO:0044282	2	22	93	8286	0.0215054	0.00265508	0.0248837	0.110624	K10775,PAL,Sch000019066|K10775,PAL,Sch000009300	http://amigo.geneontology.org/amigo/term/GO:0044282
phenylpropanoid metabolic process	Biological Process	GO:0009698	2	24	93	8286	0.0215054	0.00289645	0.0293048	0.128878	K10775,PAL,Sch000019066|K10775,PAL,Sch000009300	http://amigo.geneontology.org/amigo/term/GO:0009698
cell wall macromolecule catabolic process	Biological Process	GO:0016998	1	3	93	8286	0.0107527	0.000362056	0.0332987	0.14336	-,-,Sch000000457	http://amigo.geneontology.org/amigo/term/GO:0016998
long-chain-alcohol oxidase activity	Molecular Function	GO:0046577	1	3	93	8286	0.0107527	0.000362056	0.0332987	0.14336	K17756,FAO3,Sch000010978	http://amigo.geneontology.org/amigo/term/GO:0046577
cellular catabolic process	Biological Process	GO:0044248	5	163	93	8286	0.0537634	0.0196717	0.0360664	0.153658	-,-,Sch000000457|-,-,Sch000002059|K10775,PAL,Sch000019066|-,-,Sch000023116|K10775,PAL,Sch000009300	http://amigo.geneontology.org/amigo/term/GO:0044248
alpha-amino acid metabolic process	Biological Process	GO:1901605	3	67	93	8286	0.0322581	0.00808593	0.0391575	0.164696	K10775,PAL,Sch000019066|K01915,glnA,Sch000019996|K10775,PAL,Sch000009300	http://amigo.geneontology.org/amigo/term/GO:1901605
tetrapyrrole binding	Molecular Function	GO:0046906	9	409	93	8286	0.0967742	0.0493604	0.0394626	0.164696	K01723,AOS,Sch000007491|K15398,CYP86A4S,Sch000020757|K09754,CYP98A,Sch000028632|-,-,Sch000002059|K00487,CYP73A,Sch000020065|-,-,Sch000012642|K09754,CYP98A,Sch000012006|K23179,CYP93B2_16,Sch000017594|K21995,CYP77A4,Sch000028887	http://amigo.geneontology.org/amigo/term/GO:0046906
oxidoreductase activity, acting on the CH-OH group of donors, oxygen as acceptor	Molecular Function	GO:0016899	1	4	93	8286	0.0107527	0.000482742	0.0441527	0.178796	K17756,FAO3,Sch000010978	http://amigo.geneontology.org/amigo/term/GO:0016899
calcium-dependent phospholipid binding	Molecular Function	GO:0005544	1	4	93	8286	0.0107527	0.000482742	0.0441527	0.178796	K17098,ANNAT,Sch000005665	http://amigo.geneontology.org/amigo/term/GO:0005544
response to water	Biological Process	GO:0009415	1	4	93	8286	0.0107527	0.000482742	0.0441527	0.178796	-,-,Sch000008733	http://amigo.geneontology.org/amigo/term/GO:0009415
purine ribonucleoside metabolic process	Biological Process	GO:0046128	3	72	93	8286	0.0322581	0.00868936	0.0468579	0.184631	K00021,HMGCR,Sch000020378|K00021,HMGCR,Sch000018881|K00021,HMGCR,Sch000001227	http://amigo.geneontology.org/amigo/term/GO:0046128
purine nucleoside metabolic process	Biological Process	GO:0042278	3	72	93	8286	0.0322581	0.00868936	0.0468579	0.184631	K00021,HMGCR,Sch000020378|K00021,HMGCR,Sch000018881|K00021,HMGCR,Sch000001227	http://amigo.geneontology.org/amigo/term/GO:0042278
secondary metabolic process	Biological Process	GO:0019748	2	31	93	8286	0.0215054	0.00374125	0.0469478	0.184631	K10775,PAL,Sch000019066|K10775,PAL,Sch000009300	http://amigo.geneontology.org/amigo/term/GO:0019748
purine nucleotide metabolic process	Biological Process	GO:0006163	3	76	93	8286	0.0322581	0.0091721	0.0535161	0.188642	K00021,HMGCR,Sch000020378|K00021,HMGCR,Sch000018881|K00021,HMGCR,Sch000001227	http://amigo.geneontology.org/amigo/term/GO:0006163
purine ribonucleotide metabolic process	Biological Process	GO:0009150	3	76	93	8286	0.0322581	0.0091721	0.0535161	0.188642	K00021,HMGCR,Sch000020378|K00021,HMGCR,Sch000018881|K00021,HMGCR,Sch000001227	http://amigo.geneontology.org/amigo/term/GO:0009150
cell wall organization	Biological Process	GO:0071555	4	127	93	8286	0.0430108	0.0153271	0.054192	0.188642	K08235,E2.4.1.207,Sch000001291|K08235,E2.4.1.207,Sch000008293|K08235,E2.4.1.207,Sch000025761|-,-,Sch000009989	http://amigo.geneontology.org/amigo/term/GO:0071555
amino sugar catabolic process	Biological Process	GO:0046348	1	5	93	8286	0.0107527	0.000603427	0.054886	0.188642	-,-,Sch000000457	http://amigo.geneontology.org/amigo/term/GO:0046348
intramolecular lyase activity	Molecular Function	GO:0016872	1	5	93	8286	0.0107527	0.000603427	0.054886	0.188642	-,-,Sch000019832	http://amigo.geneontology.org/amigo/term/GO:0016872
glucosamine-containing compound catabolic process	Biological Process	GO:1901072	1	5	93	8286	0.0107527	0.000603427	0.054886	0.188642	-,-,Sch000000457	http://amigo.geneontology.org/amigo/term/GO:1901072
isopentenyl diphosphate metabolic process	Biological Process	GO:0046490	1	5	93	8286	0.0107527	0.000603427	0.054886	0.188642	-,-,Sch000014563	http://amigo.geneontology.org/amigo/term/GO:0046490
catalase activity	Molecular Function	GO:0004096	1	5	93	8286	0.0107527	0.000603427	0.054886	0.188642	-,-,Sch000002059	http://amigo.geneontology.org/amigo/term/GO:0004096
chitin metabolic process	Biological Process	GO:0006030	1	5	93	8286	0.0107527	0.000603427	0.054886	0.188642	-,-,Sch000000457	http://amigo.geneontology.org/amigo/term/GO:0006030
glucosamine-containing compound metabolic process	Biological Process	GO:1901071	1	5	93	8286	0.0107527	0.000603427	0.054886	0.188642	-,-,Sch000000457	http://amigo.geneontology.org/amigo/term/GO:1901071
glutamine biosynthetic process	Biological Process	GO:0006542	1	5	93	8286	0.0107527	0.000603427	0.054886	0.188642	K01915,glnA,Sch000019996	http://amigo.geneontology.org/amigo/term/GO:0006542
sterol biosynthetic process	Biological Process	GO:0016126	1	5	93	8286	0.0107527	0.000603427	0.054886	0.188642	-,-,Sch000014563	http://amigo.geneontology.org/amigo/term/GO:0016126
isopentenyl diphosphate biosynthetic process	Biological Process	GO:0009240	1	5	93	8286	0.0107527	0.000603427	0.054886	0.188642	-,-,Sch000014563	http://amigo.geneontology.org/amigo/term/GO:0009240
aminoglycan catabolic process	Biological Process	GO:0006026	1	5	93	8286	0.0107527	0.000603427	0.054886	0.188642	-,-,Sch000000457	http://amigo.geneontology.org/amigo/term/GO:0006026
chitin catabolic process	Biological Process	GO:0006032	1	5	93	8286	0.0107527	0.000603427	0.054886	0.188642	-,-,Sch000000457	http://amigo.geneontology.org/amigo/term/GO:0006032
cell periphery	Cellular Component	GO:0071944	5	185	93	8286	0.0537634	0.0223268	0.0566521	0.192694	K08235,E2.4.1.207,Sch000001291|-,-,Sch000008355|K08235,E2.4.1.207,Sch000008293|K08235,E2.4.1.207,Sch000025761|-,-,Sch000009989	http://amigo.geneontology.org/amigo/term/GO:0071944
ribonucleoside metabolic process	Biological Process	GO:0009119	3	78	93	8286	0.0322581	0.00941347	0.0570072	0.192694	K00021,HMGCR,Sch000020378|K00021,HMGCR,Sch000018881|K00021,HMGCR,Sch000001227	http://amigo.geneontology.org/amigo/term/GO:0009119
external encapsulating structure organization	Biological Process	GO:0045229	4	130	93	8286	0.0430108	0.0156891	0.058099	0.194117	K08235,E2.4.1.207,Sch000001291|K08235,E2.4.1.207,Sch000008293|K08235,E2.4.1.207,Sch000025761|-,-,Sch000009989	http://amigo.geneontology.org/amigo/term/GO:0045229
aromatic compound catabolic process	Biological Process	GO:0019439	2	35	93	8286	0.0215054	0.00422399	0.0583774	0.194117	K10775,PAL,Sch000019066|K10775,PAL,Sch000009300	http://amigo.geneontology.org/amigo/term/GO:0019439
ribonucleotide metabolic process	Biological Process	GO:0009259	3	80	93	8286	0.0322581	0.00965484	0.0606044	0.195544	K00021,HMGCR,Sch000020378|K00021,HMGCR,Sch000018881|K00021,HMGCR,Sch000001227	http://amigo.geneontology.org/amigo/term/GO:0009259
lyase activity	Molecular Function	GO:0016829	4	132	93	8286	0.0430108	0.0159305	0.0607859	0.195544	-,-,Sch000014563|K14182,HVS,Sch000023607|K10775,PAL,Sch000019066|K10775,PAL,Sch000009300	http://amigo.geneontology.org/amigo/term/GO:0016829
sequence-specific DNA binding transcription factor activity	Molecular Function	GO:0003700	5	191	93	8286	0.0537634	0.0230509	0.0632396	0.195544	-,-,Sch000023575|-,-,Sch000029237|K09286,EREBP,Sch000002198|K09286,EREBP,Sch000015194|-,-,Sch000013479	http://amigo.geneontology.org/amigo/term/GO:0003700
nucleic acid binding transcription factor activity	Molecular Function	GO:0001071	5	191	93	8286	0.0537634	0.0230509	0.0632396	0.195544	-,-,Sch000023575|-,-,Sch000029237|K09286,EREBP,Sch000002198|K09286,EREBP,Sch000015194|-,-,Sch000013479	http://amigo.geneontology.org/amigo/term/GO:0001071
purine-containing compound metabolic process	Biological Process	GO:0072521	3	82	93	8286	0.0322581	0.00989621	0.0643058	0.195544	K00021,HMGCR,Sch000020378|K00021,HMGCR,Sch000018881|K00021,HMGCR,Sch000001227	http://amigo.geneontology.org/amigo/term/GO:0072521
phosphofructokinase activity	Molecular Function	GO:0008443	1	6	93	8286	0.0107527	0.000724113	0.0655002	0.195544	K00895,pfp,Sch000003475	http://amigo.geneontology.org/amigo/term/GO:0008443
acid-ammonia (or amide) ligase activity	Molecular Function	GO:0016880	1	6	93	8286	0.0107527	0.000724113	0.0655002	0.195544	K01915,glnA,Sch000019996	http://amigo.geneontology.org/amigo/term/GO:0016880
6-phosphofructokinase activity	Molecular Function	GO:0003872	1	6	93	8286	0.0107527	0.000724113	0.0655002	0.195544	K00895,pfp,Sch000003475	http://amigo.geneontology.org/amigo/term/GO:0003872
amino sugar metabolic process	Biological Process	GO:0006040	1	6	93	8286	0.0107527	0.000724113	0.0655002	0.195544	-,-,Sch000000457	http://amigo.geneontology.org/amigo/term/GO:0006040
ammonia ligase activity	Molecular Function	GO:0016211	1	6	93	8286	0.0107527	0.000724113	0.0655002	0.195544	K01915,glnA,Sch000019996	http://amigo.geneontology.org/amigo/term/GO:0016211
glutamate-ammonia ligase activity	Molecular Function	GO:0004356	1	6	93	8286	0.0107527	0.000724113	0.0655002	0.195544	K01915,glnA,Sch000019996	http://amigo.geneontology.org/amigo/term/GO:0004356
sterol metabolic process	Biological Process	GO:0016125	1	6	93	8286	0.0107527	0.000724113	0.0655002	0.195544	-,-,Sch000014563	http://amigo.geneontology.org/amigo/term/GO:0016125
diacylglycerol O-acyltransferase activity	Molecular Function	GO:0004144	1	6	93	8286	0.0107527	0.000724113	0.0655002	0.195544	-,-,Sch000001879	http://amigo.geneontology.org/amigo/term/GO:0004144
structural constituent of cytoskeleton	Molecular Function	GO:0005200	1	6	93	8286	0.0107527	0.000724113	0.0655002	0.195544	-,-,Sch000021932	http://amigo.geneontology.org/amigo/term/GO:0005200
organonitrogen compound metabolic process	Biological Process	GO:1901564	7	319	93	8286	0.0752688	0.0384987	0.0666897	0.197653	K00021,HMGCR,Sch000020378|-,-,Sch000000457|K00021,HMGCR,Sch000018881|K00021,HMGCR,Sch000001227|K10775,PAL,Sch000019066|K01915,glnA,Sch000019996|K10775,PAL,Sch000009300	http://amigo.geneontology.org/amigo/term/GO:1901564
organic cyclic compound catabolic process	Biological Process	GO:1901361	2	38	93	8286	0.0215054	0.00458605	0.0675131	0.198654	K10775,PAL,Sch000019066|K10775,PAL,Sch000009300	http://amigo.geneontology.org/amigo/term/GO:1901361
ribose phosphate metabolic process	Biological Process	GO:0019693	3	84	93	8286	0.0322581	0.0101376	0.0681097	0.198978	K00021,HMGCR,Sch000020378|K00021,HMGCR,Sch000018881|K00021,HMGCR,Sch000001227	http://amigo.geneontology.org/amigo/term/GO:0019693
nucleoside metabolic process	Biological Process	GO:0009116	3	85	93	8286	0.0322581	0.0102583	0.0700496	0.201763	K00021,HMGCR,Sch000020378|K00021,HMGCR,Sch000018881|K00021,HMGCR,Sch000001227	http://amigo.geneontology.org/amigo/term/GO:0009116
glycosyl compound metabolic process	Biological Process	GO:1901657	3	85	93	8286	0.0322581	0.0102583	0.0700496	0.201763	K00021,HMGCR,Sch000020378|K00021,HMGCR,Sch000018881|K00021,HMGCR,Sch000001227	http://amigo.geneontology.org/amigo/term/GO:1901657
beta-glucan catabolic process	Biological Process	GO:0051275	1	7	93	8286	0.0107527	0.000844798	0.0759964	0.214362	-,-,Sch000023116	http://amigo.geneontology.org/amigo/term/GO:0051275
cellulase activity	Molecular Function	GO:0008810	1	7	93	8286	0.0107527	0.000844798	0.0759964	0.214362	-,-,Sch000023116	http://amigo.geneontology.org/amigo/term/GO:0008810
cellulose catabolic process	Biological Process	GO:0030245	1	7	93	8286	0.0107527	0.000844798	0.0759964	0.214362	-,-,Sch000023116	http://amigo.geneontology.org/amigo/term/GO:0030245
catabolic process	Biological Process	GO:0009056	6	272	93	8286	0.0645161	0.0328265	0.084786	0.233959	-,-,Sch000000457|-,-,Sch000002059|K10775,PAL,Sch000019066|-,-,Sch000023116|-,-,Sch000009989|K10775,PAL,Sch000009300	http://amigo.geneontology.org/amigo/term/GO:0009056
acetyl-CoA metabolic process	Biological Process	GO:0006084	1	8	93	8286	0.0107527	0.000965484	0.0863759	0.233959	-,-,Sch000014563	http://amigo.geneontology.org/amigo/term/GO:0006084
glutamine metabolic process	Biological Process	GO:0006541	1	8	93	8286	0.0107527	0.000965484	0.0863759	0.233959	K01915,glnA,Sch000019996	http://amigo.geneontology.org/amigo/term/GO:0006541
acylglycerol O-acyltransferase activity	Molecular Function	GO:0016411	1	8	93	8286	0.0107527	0.000965484	0.0863759	0.233959	-,-,Sch000001879	http://amigo.geneontology.org/amigo/term/GO:0016411
fatty-acyl-CoA reductase (alcohol-forming) activity	Molecular Function	GO:0080019	1	8	93	8286	0.0107527	0.000965484	0.0863759	0.233959	K13356,FAR,Sch000011923	http://amigo.geneontology.org/amigo/term/GO:0080019
cellular polysaccharide catabolic process	Biological Process	GO:0044247	1	8	93	8286	0.0107527	0.000965484	0.0863759	0.233959	-,-,Sch000023116	http://amigo.geneontology.org/amigo/term/GO:0044247
biosynthetic process	Biological Process	GO:0009058	18	1161	93	8286	0.193548	0.140116	0.0933666	0.25123	-,-,Sch000001879|K00021,HMGCR,Sch000018881|-,-,Sch000019832|K01915,glnA,Sch000019996|K15397,KCS,Sch000010440|-,-,Sch000004306|K00660,CHS,Sch000022377|K00021,HMGCR,Sch000001227|-,-,Sch000014563|K09286,EREBP,Sch000002198|K10775,PAL,Sch000019066|K10775,PAL,Sch000009300|K09286,EREBP,Sch000015194|K15397,KCS,Sch000022862|K00021,HMGCR,Sch000020378|K14431,TGA,Sch000004341|-,-,Sch000029237|-,-,Sch000026193	http://amigo.geneontology.org/amigo/term/GO:0009058
glutamine family amino acid biosynthetic process	Biological Process	GO:0009084	1	9	93	8286	0.0107527	0.00108617	0.0966401	0.251757	K01915,glnA,Sch000019996	http://amigo.geneontology.org/amigo/term/GO:0009084
carbohydrate derivative catabolic process	Biological Process	GO:1901136	1	9	93	8286	0.0107527	0.00108617	0.0966401	0.251757	-,-,Sch000000457	http://amigo.geneontology.org/amigo/term/GO:1901136
glucan catabolic process	Biological Process	GO:0009251	1	9	93	8286	0.0107527	0.00108617	0.0966401	0.251757	-,-,Sch000023116	http://amigo.geneontology.org/amigo/term/GO:0009251
aminoglycan metabolic process	Biological Process	GO:0006022	1	9	93	8286	0.0107527	0.00108617	0.0966401	0.251757	-,-,Sch000000457	http://amigo.geneontology.org/amigo/term/GO:0006022
anchored component of membrane	Cellular Component	GO:0031225	1	9	93	8286	0.0107527	0.00108617	0.0966401	0.251757	-,-,Sch000008355	http://amigo.geneontology.org/amigo/term/GO:0031225
organic substance biosynthetic process	Biological Process	GO:1901576	17	1102	93	8286	0.182796	0.132995	0.105374	0.269659	-,-,Sch000001879|K00021,HMGCR,Sch000018881|-,-,Sch000019832|K01915,glnA,Sch000019996|K15397,KCS,Sch000010440|-,-,Sch000004306|K00021,HMGCR,Sch000001227|-,-,Sch000014563|K09286,EREBP,Sch000002198|K10775,PAL,Sch000019066|K10775,PAL,Sch000009300|K09286,EREBP,Sch000015194|K00021,HMGCR,Sch000020378|K15397,KCS,Sch000022862|K14431,TGA,Sch000004341|-,-,Sch000029237|-,-,Sch000026193	http://amigo.geneontology.org/amigo/term/GO:1901576
alcohol biosynthetic process	Biological Process	GO:0046165	1	10	93	8286	0.0107527	0.00120685	0.10679	0.269659	-,-,Sch000014563	http://amigo.geneontology.org/amigo/term/GO:0046165
acyl-CoA metabolic process	Biological Process	GO:0006637	1	10	93	8286	0.0107527	0.00120685	0.10679	0.269659	-,-,Sch000014563	http://amigo.geneontology.org/amigo/term/GO:0006637
thioester metabolic process	Biological Process	GO:0035383	1	10	93	8286	0.0107527	0.00120685	0.10679	0.269659	-,-,Sch000014563	http://amigo.geneontology.org/amigo/term/GO:0035383
organic substance catabolic process	Biological Process	GO:1901575	5	224	93	8286	0.0537634	0.0270336	0.106809	0.269659	-,-,Sch000000457|K10775,PAL,Sch000019066|-,-,Sch000023116|-,-,Sch000009989|K10775,PAL,Sch000009300	http://amigo.geneontology.org/amigo/term/GO:1901575
carbohydrate derivative metabolic process	Biological Process	GO:1901135	4	163	93	8286	0.0430108	0.0196717	0.110472	0.277197	K00021,HMGCR,Sch000020378|-,-,Sch000000457|K00021,HMGCR,Sch000018881|K00021,HMGCR,Sch000001227	http://amigo.geneontology.org/amigo/term/GO:1901135
nucleotide metabolic process	Biological Process	GO:0009117	3	105	93	8286	0.0322581	0.012672	0.113746	0.283672	K00021,HMGCR,Sch000020378|K00021,HMGCR,Sch000018881|K00021,HMGCR,Sch000001227	http://amigo.geneontology.org/amigo/term/GO:0009117
nucleoside phosphate metabolic process	Biological Process	GO:0006753	3	106	93	8286	0.0322581	0.0127927	0.116156	0.284419	K00021,HMGCR,Sch000020378|K00021,HMGCR,Sch000018881|K00021,HMGCR,Sch000001227	http://amigo.geneontology.org/amigo/term/GO:0006753
cellular carbohydrate catabolic process	Biological Process	GO:0044275	1	11	93	8286	0.0107527	0.00132754	0.116828	0.284419	-,-,Sch000023116	http://amigo.geneontology.org/amigo/term/GO:0044275
O-acyltransferase activity	Molecular Function	GO:0008374	1	11	93	8286	0.0107527	0.00132754	0.116828	0.284419	-,-,Sch000001879	http://amigo.geneontology.org/amigo/term/GO:0008374
steroid biosynthetic process	Biological Process	GO:0006694	1	11	93	8286	0.0107527	0.00132754	0.116828	0.284419	-,-,Sch000014563	http://amigo.geneontology.org/amigo/term/GO:0006694
metabolic process	Biological Process	GO:0008152	34	2526	93	8286	0.365591	0.304852	0.122604	0.296717	-,-,Sch000001879|-,-,Sch000002059|-,-,Sch000019832|K01915,glnA,Sch000019996|-,-,Sch000023116|-,-,Sch000004306|K00660,CHS,Sch000022377|-,-,Sch000010122|K01897,ACSL,Sch000029061|K01183,E3.2.1.14,Sch000003432|K09487,HSP90B,Sch000011115|-,-,Sch000010605|-,-,Sch000014563|K08235,E2.4.1.207,Sch000001291|K10775,PAL,Sch000019066|K15397,KCS,Sch000022862|K00021,HMGCR,Sch000020378|-,-,Sch000009989|-,-,Sch000…	http://amigo.geneontology.org/amigo/term/GO:0008152
carbohydrate kinase activity	Molecular Function	GO:0019200	1	12	93	8286	0.0107527	0.00144823	0.126753	0.30317	K00895,pfp,Sch000003475	http://amigo.geneontology.org/amigo/term/GO:0019200
response to acid chemical	Biological Process	GO:0001101	1	12	93	8286	0.0107527	0.00144823	0.126753	0.30317	-,-,Sch000008733	http://amigo.geneontology.org/amigo/term/GO:0001101
bounding membrane of organelle	Cellular Component	GO:0098588	3	114	93	8286	0.0322581	0.0137581	0.1361	0.318993	K00021,HMGCR,Sch000020378|K00021,HMGCR,Sch000018881|K00021,HMGCR,Sch000001227	http://amigo.geneontology.org/amigo/term/GO:0098588
steroid metabolic process	Biological Process	GO:0008202	1	13	93	8286	0.0107527	0.00156891	0.136569	0.318993	-,-,Sch000014563	http://amigo.geneontology.org/amigo/term/GO:0008202
glutamine family amino acid metabolic process	Biological Process	GO:0009064	1	13	93	8286	0.0107527	0.00156891	0.136569	0.318993	K01915,glnA,Sch000019996	http://amigo.geneontology.org/amigo/term/GO:0009064
actin filament organization	Biological Process	GO:0007015	1	13	93	8286	0.0107527	0.00156891	0.136569	0.318993	-,-,Sch000003118	http://amigo.geneontology.org/amigo/term/GO:0007015
primary metabolic process	Biological Process	GO:0044238	27	1963	93	8286	0.290323	0.236906	0.137268	0.318993	-,-,Sch000001879|K00021,HMGCR,Sch000018881|K01915,glnA,Sch000019996|-,-,Sch000023116|K15397,KCS,Sch000010440|-,-,Sch000004306|-,-,Sch000010122|-,-,Sch000000457|K00021,HMGCR,Sch000001227|K01183,E3.2.1.14,Sch000003432|K09487,HSP90B,Sch000011115|-,-,Sch000010605|-,-,Sch000014563|K08235,E2.4.1.207,Sch000001291|-,-,Sch000003118|K08235,E2.4.1.207,Sch000008293|K09286,EREBP,Sch000002198|K10775,PAL,Sch000…	http://amigo.geneontology.org/amigo/term/GO:0044238
organophosphate metabolic process	Biological Process	GO:0019637	4	179	93	8286	0.0430108	0.0216027	0.141494	0.326955	-,-,Sch000014563|K00021,HMGCR,Sch000020378|K00021,HMGCR,Sch000018881|K00021,HMGCR,Sch000001227	http://amigo.geneontology.org/amigo/term/GO:0019637
cellular biosynthetic process	Biological Process	GO:0044249	16	1076	93	8286	0.172043	0.129858	0.144604	0.332263	-,-,Sch000001879|K00021,HMGCR,Sch000018881|K01915,glnA,Sch000019996|K15397,KCS,Sch000010440|-,-,Sch000004306|K00021,HMGCR,Sch000001227|-,-,Sch000014563|K09286,EREBP,Sch000002198|K10775,PAL,Sch000019066|K10775,PAL,Sch000009300|K09286,EREBP,Sch000015194|K00021,HMGCR,Sch000020378|K15397,KCS,Sch000022862|K14431,TGA,Sch000004341|-,-,Sch000029237|-,-,Sch000026193	http://amigo.geneontology.org/amigo/term/GO:0044249
response to inorganic substance	Biological Process	GO:0010035	1	14	93	8286	0.0107527	0.0016896	0.146275	0.332369	-,-,Sch000008733	http://amigo.geneontology.org/amigo/term/GO:0010035
intrinsic component of plasma membrane	Cellular Component	GO:0031226	1	14	93	8286	0.0107527	0.0016896	0.146275	0.332369	-,-,Sch000008355	http://amigo.geneontology.org/amigo/term/GO:0031226
nucleobase-containing small molecule metabolic process	Biological Process	GO:0055086	3	123	93	8286	0.0322581	0.0148443	0.15983	0.361162	K00021,HMGCR,Sch000020378|K00021,HMGCR,Sch000018881|K00021,HMGCR,Sch000001227	http://amigo.geneontology.org/amigo/term/GO:0055086
actin cytoskeleton organization	Biological Process	GO:0030036	1	16	93	8286	0.0107527	0.00193097	0.165364	0.367576	-,-,Sch000003118	http://amigo.geneontology.org/amigo/term/GO:0030036
organic hydroxy compound biosynthetic process	Biological Process	GO:1901617	1	16	93	8286	0.0107527	0.00193097	0.165364	0.367576	-,-,Sch000014563	http://amigo.geneontology.org/amigo/term/GO:1901617
actin filament-based process	Biological Process	GO:0030029	1	16	93	8286	0.0107527	0.00193097	0.165364	0.367576	-,-,Sch000003118	http://amigo.geneontology.org/amigo/term/GO:0030029
polysaccharide catabolic process	Biological Process	GO:0000272	2	66	93	8286	0.0215054	0.00796524	0.169183	0.374032	-,-,Sch000023116|-,-,Sch000009989	http://amigo.geneontology.org/amigo/term/GO:0000272
organic substance metabolic process	Biological Process	GO:0071704	28	2100	93	8286	0.301075	0.25344	0.172397	0.376173	-,-,Sch000001879|K00021,HMGCR,Sch000018881|-,-,Sch000019832|K01915,glnA,Sch000019996|-,-,Sch000023116|K15397,KCS,Sch000010440|-,-,Sch000004306|-,-,Sch000010122|-,-,Sch000000457|K00021,HMGCR,Sch000001227|K01183,E3.2.1.14,Sch000003432|K09487,HSP90B,Sch000011115|-,-,Sch000010605|-,-,Sch000014563|K08235,E2.4.1.207,Sch000001291|-,-,Sch000003118|K08235,E2.4.1.207,Sch000008293|K09286,EREBP,Sch000002198|…	http://amigo.geneontology.org/amigo/term/GO:0071704
macromolecule localization	Biological Process	GO:0033036	3	128	93	8286	0.0322581	0.0154477	0.173529	0.376173	-,-,Sch000028765|-,-,Sch000017846|K14009,BCAP31,Sch000001363	http://amigo.geneontology.org/amigo/term/GO:0033036
carboxypeptidase activity	Molecular Function	GO:0004180	1	17	93	8286	0.0107527	0.00205165	0.17475	0.376173	K16297,SCPL-II,Sch000015850	http://amigo.geneontology.org/amigo/term/GO:0004180
glycerolipid biosynthetic process	Biological Process	GO:0045017	1	17	93	8286	0.0107527	0.00205165	0.17475	0.376173	-,-,Sch000001879	http://amigo.geneontology.org/amigo/term/GO:0045017
serine-type carboxypeptidase activity	Molecular Function	GO:0004185	1	17	93	8286	0.0107527	0.00205165	0.17475	0.376173	K16297,SCPL-II,Sch000015850	http://amigo.geneontology.org/amigo/term/GO:0004185
single-organism catabolic process	Biological Process	GO:0044712	3	130	93	8286	0.0322581	0.0156891	0.179101	0.38352	-,-,Sch000002059|K10775,PAL,Sch000019066|K10775,PAL,Sch000009300	http://amigo.geneontology.org/amigo/term/GO:0044712
flavonoid biosynthetic process	Biological Process	GO:0009813	1	18	93	8286	0.0107527	0.00217234	0.184032	0.392026	-,-,Sch000019832	http://amigo.geneontology.org/amigo/term/GO:0009813
cellular amino acid metabolic process	Biological Process	GO:0006520	3	134	93	8286	0.0322581	0.0161719	0.190391	0.403245	K10775,PAL,Sch000019066|K01915,glnA,Sch000019996|K10775,PAL,Sch000009300	http://amigo.geneontology.org/amigo/term/GO:0006520
flavonoid metabolic process	Biological Process	GO:0009812	1	19	93	8286	0.0107527	0.00229302	0.19321	0.403245	-,-,Sch000019832	http://amigo.geneontology.org/amigo/term/GO:0009812
phospholipid binding	Molecular Function	GO:0005543	1	19	93	8286	0.0107527	0.00229302	0.19321	0.403245	K17098,ANNAT,Sch000005665	http://amigo.geneontology.org/amigo/term/GO:0005543
macromolecule catabolic process	Biological Process	GO:0009057	3	135	93	8286	0.0322581	0.0162925	0.193242	0.403245	-,-,Sch000000457|-,-,Sch000023116|-,-,Sch000009989	http://amigo.geneontology.org/amigo/term/GO:0009057
transferase activity, transferring hexosyl groups	Molecular Function	GO:0016758	4	206	93	8286	0.0430108	0.0248612	0.200495	0.416255	K08235,E2.4.1.207,Sch000001291|-,-,Sch000023742|K08235,E2.4.1.207,Sch000008293|K08235,E2.4.1.207,Sch000025761	http://amigo.geneontology.org/amigo/term/GO:0016758
response to oxygen-containing compound	Biological Process	GO:1901700	1	20	93	8286	0.0107527	0.00241371	0.202286	0.417853	-,-,Sch000008733	http://amigo.geneontology.org/amigo/term/GO:1901700
cellulose metabolic process	Biological Process	GO:0030243	1	21	93	8286	0.0107527	0.0025344	0.211261	0.432028	-,-,Sch000023116	http://amigo.geneontology.org/amigo/term/GO:0030243
carboxy-lyase activity	Molecular Function	GO:0016831	1	21	93	8286	0.0107527	0.0025344	0.211261	0.432028	-,-,Sch000014563	http://amigo.geneontology.org/amigo/term/GO:0016831
organelle membrane	Cellular Component	GO:0031090	3	144	93	8286	0.0322581	0.0173787	0.219361	0.446361	K00021,HMGCR,Sch000020378|K00021,HMGCR,Sch000018881|K00021,HMGCR,Sch000001227	http://amigo.geneontology.org/amigo/term/GO:0031090
carbohydrate catabolic process	Biological Process	GO:0016052	2	79	93	8286	0.0215054	0.00953415	0.222185	0.449869	-,-,Sch000023116|-,-,Sch000009989	http://amigo.geneontology.org/amigo/term/GO:0016052
intrinsic component of membrane	Cellular Component	GO:0031224	29	2257	93	8286	0.311828	0.272387	0.226702	0.456753	K00021,HMGCR,Sch000018881|K09872,PIP,Sch000018736|-,-,Sch000012642|K03327,TC.MATE,Sch000024923|K15397,KCS,Sch000010440|-,-,Sch000011946|-,-,Sch000027462|-,-,Sch000007113|-,-,Sch000013817|-,-,Sch000008355|K00021,HMGCR,Sch000001227|-,-,Sch000025616|-,-,Sch000006715|K09872,PIP,Sch000026827|-,-,Sch000014697|K20858,MCU,Sch000015830|-,-,Sch000028526|K05658,ABCB1,Sch000026141|K21995,CYP77A4,Sch000028887…	http://amigo.geneontology.org/amigo/term/GO:0031224
serine-type exopeptidase activity	Molecular Function	GO:0070008	1	24	93	8286	0.0107527	0.00289645	0.237591	0.476346	K16297,SCPL-II,Sch000015850	http://amigo.geneontology.org/amigo/term/GO:0070008
phosphate-containing compound metabolic process	Biological Process	GO:0006796	4	223	93	8286	0.0430108	0.0269129	0.240925	0.480674	-,-,Sch000014563|K00021,HMGCR,Sch000020378|K00021,HMGCR,Sch000018881|K00021,HMGCR,Sch000001227	http://amigo.geneontology.org/amigo/term/GO:0006796
transition metal ion binding	Molecular Function	GO:0046914	11	770	93	8286	0.11828	0.0929278	0.243838	0.484061	K01723,AOS,Sch000007491|-,-,Sch000017724|K15398,CYP86A4S,Sch000020757|K09754,CYP98A,Sch000028632|K00487,CYP73A,Sch000020065|-,-,Sch000012642|K09754,CYP98A,Sch000012006|K23179,CYP93B2_16,Sch000017594|K21995,CYP77A4,Sch000028887|-,-,Sch000014921|-,-,Sch000026193	http://amigo.geneontology.org/amigo/term/GO:0046914
alcohol metabolic process	Biological Process	GO:0006066	1	25	93	8286	0.0107527	0.00301714	0.246173	0.484061	-,-,Sch000014563	http://amigo.geneontology.org/amigo/term/GO:0006066
phospholipid biosynthetic process	Biological Process	GO:0008654	1	25	93	8286	0.0107527	0.00301714	0.246173	0.484061	-,-,Sch000014563	http://amigo.geneontology.org/amigo/term/GO:0008654
single-organism metabolic process	Biological Process	GO:0044710	13	939	93	8286	0.139785	0.113324	0.251627	0.492419	-,-,Sch000014563|-,-,Sch000001879|K00021,HMGCR,Sch000018881|-,-,Sch000002059|K10775,PAL,Sch000019066|K01915,glnA,Sch000019996|K10775,PAL,Sch000009300|K15397,KCS,Sch000010440|-,-,Sch000004306|K15397,KCS,Sch000022862|K00021,HMGCR,Sch000020378|K00021,HMGCR,Sch000001227|-,-,Sch000026193	http://amigo.geneontology.org/amigo/term/GO:0044710
phosphorus metabolic process	Biological Process	GO:0006793	4	231	93	8286	0.0430108	0.0278783	0.260587	0.507525	-,-,Sch000014563|K00021,HMGCR,Sch000020378|K00021,HMGCR,Sch000018881|K00021,HMGCR,Sch000001227	http://amigo.geneontology.org/amigo/term/GO:0006793
plasma membrane part	Cellular Component	GO:0044459	1	27	93	8286	0.0107527	0.00325851	0.263051	0.509895	-,-,Sch000008355	http://amigo.geneontology.org/amigo/term/GO:0044459
sequence-specific DNA binding	Molecular Function	GO:0043565	3	159	93	8286	0.0322581	0.019189	0.264321	0.509941	-,-,Sch000023575|K14431,TGA,Sch000004341|-,-,Sch000013479	http://amigo.geneontology.org/amigo/term/GO:0043565
organic substance transport	Biological Process	GO:0071702	3	162	93	8286	0.0322581	0.019551	0.273465	0.525105	-,-,Sch000028765|-,-,Sch000017846|K14009,BCAP31,Sch000001363	http://amigo.geneontology.org/amigo/term/GO:0071702
microtubule	Cellular Component	GO:0005874	1	29	93	8286	0.0107527	0.00349988	0.279555	0.53429	-,-,Sch000021932	http://amigo.geneontology.org/amigo/term/GO:0005874
hydrolase activity	Molecular Function	GO:0016787	17	1297	93	8286	0.182796	0.156529	0.281128	0.534796	-,-,Sch000025237|-,-,Sch000021932|-,-,Sch000023116|-,-,Sch000010122|-,-,Sch000000457|K01183,E3.2.1.14,Sch000003432|-,-,Sch000010605|K08235,E2.4.1.207,Sch000001291|K08235,E2.4.1.207,Sch000008293|-,-,Sch000003118|-,-,Sch000001681|-,-,Sch000002122|K05658,ABCB1,Sch000026141|-,-,Sch000009989|K08235,E2.4.1.207,Sch000025761|-,-,Sch000019228|K16297,SCPL-II,Sch000015850	http://amigo.geneontology.org/amigo/term/GO:0016787
molecular_function	Molecular Function	GO:0003674	78	6706	93	8286	0.83871	0.809317	0.282683	0.534804	K13195,CIRBP,Sch000011097|-,-,Sch000019832|K01915,glnA,Sch000019996|-,-,Sch000023116|K00895,pfp,Sch000003475|K01897,ACSL,Sch000029061|K09487,HSP90B,Sch000011115|-,-,Sch000010605|-,-,Sch000012734|K22395,K22395,Sch000002517|-,-,Sch000014563|K09872,PIP,Sch000026827|K01648,ACLY,Sch000004115|-,-,Sch000017724|K15398,CYP86A4S,Sch000020757|K09754,CYP98A,Sch000012006|-,-,Sch000028765|K13065,E2.3.1.133,Sch…	http://amigo.geneontology.org/amigo/term/GO:0003674
O-methyltransferase activity	Molecular Function	GO:0008171	1	30	93	8286	0.0107527	0.00362056	0.28767	0.534804	-,-,Sch000023909	http://amigo.geneontology.org/amigo/term/GO:0008171
carbon-carbon lyase activity	Molecular Function	GO:0016830	1	30	93	8286	0.0107527	0.00362056	0.28767	0.534804	-,-,Sch000014563	http://amigo.geneontology.org/amigo/term/GO:0016830
beta-glucan metabolic process	Biological Process	GO:0051273	1	30	93	8286	0.0107527	0.00362056	0.28767	0.534804	-,-,Sch000023116	http://amigo.geneontology.org/amigo/term/GO:0051273
response to abiotic stimulus	Biological Process	GO:0009628	1	30	93	8286	0.0107527	0.00362056	0.28767	0.534804	-,-,Sch000008733	http://amigo.geneontology.org/amigo/term/GO:0009628
membrane part	Cellular Component	GO:0044425	29	2337	93	8286	0.311828	0.282042	0.295396	0.542588	K00021,HMGCR,Sch000018881|K09872,PIP,Sch000018736|-,-,Sch000012642|K03327,TC.MATE,Sch000024923|K15397,KCS,Sch000010440|-,-,Sch000011946|-,-,Sch000027462|-,-,Sch000007113|-,-,Sch000013817|-,-,Sch000008355|K00021,HMGCR,Sch000001227|-,-,Sch000025616|-,-,Sch000006715|K09872,PIP,Sch000026827|-,-,Sch000014697|K20858,MCU,Sch000015830|-,-,Sch000028526|K05658,ABCB1,Sch000026141|K21995,CYP77A4,Sch000028887…	http://amigo.geneontology.org/amigo/term/GO:0044425
organic hydroxy compound metabolic process	Biological Process	GO:1901615	1	31	93	8286	0.0107527	0.00374125	0.295694	0.542588	-,-,Sch000014563	http://amigo.geneontology.org/amigo/term/GO:1901615
integral component of membrane	Cellular Component	GO:0016021	28	2251	93	8286	0.301075	0.271663	0.295837	0.542588	K00021,HMGCR,Sch000018881|K09872,PIP,Sch000018736|-,-,Sch000012642|K03327,TC.MATE,Sch000024923|K15397,KCS,Sch000010440|-,-,Sch000011946|-,-,Sch000027462|-,-,Sch000007113|-,-,Sch000013817|K00021,HMGCR,Sch000001227|-,-,Sch000025616|-,-,Sch000006715|K09872,PIP,Sch000026827|-,-,Sch000014697|K20858,MCU,Sch000015830|-,-,Sch000028526|K05658,ABCB1,Sch000026141|K21995,CYP77A4,Sch000028887|-,-,Sch000028765…	http://amigo.geneontology.org/amigo/term/GO:0016021
calcium ion binding	Molecular Function	GO:0005509	2	98	93	8286	0.0215054	0.0118272	0.301339	0.550212	K13448,CML,Sch000024183|K17098,ANNAT,Sch000005665	http://amigo.geneontology.org/amigo/term/GO:0005509
transferase activity, transferring glycosyl groups	Molecular Function	GO:0016757	4	249	93	8286	0.0430108	0.0300507	0.305864	0.555992	K08235,E2.4.1.207,Sch000001291|-,-,Sch000023742|K08235,E2.4.1.207,Sch000008293|K08235,E2.4.1.207,Sch000025761	http://amigo.geneontology.org/amigo/term/GO:0016757
hydrolase activity, acting on ester bonds	Molecular Function	GO:0016788	4	250	93	8286	0.0430108	0.0301714	0.30841	0.55814	-,-,Sch000025237|-,-,Sch000001681|-,-,Sch000002122|-,-,Sch000009989	http://amigo.geneontology.org/amigo/term/GO:0016788
exopeptidase activity	Molecular Function	GO:0008238	1	34	93	8286	0.0107527	0.00410331	0.319234	0.57266	K16297,SCPL-II,Sch000015850	http://amigo.geneontology.org/amigo/term/GO:0008238
glycerolipid metabolic process	Biological Process	GO:0046486	1	34	93	8286	0.0107527	0.00410331	0.319234	0.57266	-,-,Sch000001879	http://amigo.geneontology.org/amigo/term/GO:0046486
metal ion binding	Molecular Function	GO:0046872	17	1332	93	8286	0.182796	0.160753	0.320937	0.573202	K01723,AOS,Sch000007491|-,-,Sch000002059|-,-,Sch000012642|-,-,Sch000014921|K23179,CYP93B2_16,Sch000017594|K00895,pfp,Sch000003475|K13448,CML,Sch000024183|-,-,Sch000017724|K15398,CYP86A4S,Sch000020757|K00487,CYP73A,Sch000020065|K09754,CYP98A,Sch000028632|K09754,CYP98A,Sch000012006|K21995,CYP77A4,Sch000028887|-,-,Sch000027938|K14182,HVS,Sch000023607|K17098,ANNAT,Sch000005665|-,-,Sch000026193	http://amigo.geneontology.org/amigo/term/GO:0046872
[truncated: 180 more rows]

## Sheet: cluster8
#Term	Database	ID	Input number	Background number	All input number	All background number	Input frequency	Background frequency	P-Value	Corrected P-Value	input_gene	Hyperlink_change
[truncated: 211 more rows]

[truncated: 10 more sheets: cluster9, cluster10, cluster11, cluster12, cluster13, cluster14, cluster15, cluster16, cluster17, cluster18]
