# Supplementary material for: Single-cell transcriptome of Nepeta tenuifolia leaves reveal differentiation trajectories in glandular trichomes
Source: Front Plant Sci. 2022 Oct 19;13:988594. doi: 10.3389/fpls.2022.988594 (PMC9627484; doi:10.3389/fpls.2022.988594)
Supplement: Supplementary file 7 [file Table_7.xlsx]

## Sheet: Overview
Table S7. GO enrichment analysis of reEC clusters.
Genes selected by Log FC ≥ 0.25,q <0.01

## Sheet: E0
#Term	Database	ID	Input number	Background number	All input number	All background number	Input frequency	Background frequency	P-Value	Corrected P-Value	input_gene	Hyperlink_change
thylakoid	Cellular Component	GO:0009579	25	113	122	8286	0.204918	0.0136375	3.32861e-23	1.89398e-20	K02695,psaH,Sch000027318|-,-,Sch000017565|K04078,groES,Sch000029315|K02692,psaD,Sch000021821|K08907,LHCA1,Sch000023508|K03542,psbS,Sch000013388|K08901,psbQ,Sch000029972|K08915,LHCB4,Sch000018338|K08914,LHCB3,Sch000006159|K08909,LHCA3,Sch000001809|K08910,LHCA4,Sch000005681|-,-,Sch000012822|K03541,psbR,Sch000000847|-,-,Sch000010482|K02693,psaE,Sch000011611|K02717,psbP,Sch000027018|K02716,psbO,Sch00…	http://amigo.geneontology.org/amigo/term/GO:0009579
photosynthesis	Biological Process	GO:0015979	24	115	122	8286	0.196721	0.0138788	1.20842e-21	3.43794e-19	K02695,psaH,Sch000027318|K01602,rbcS,Sch000008103|K02692,psaD,Sch000021821|K08907,LHCA1,Sch000023508|K03542,psbS,Sch000013388|K04035,E1.14.13.81,Sch000025882|K08901,psbQ,Sch000029972|K08914,LHCB3,Sch000006159|K08915,LHCB4,Sch000018338|K08909,LHCA3,Sch000001809|K08910,LHCA4,Sch000005681|K03541,psbR,Sch000000847|K02693,psaE,Sch000011611|K01602,rbcS,Sch000009629|K02717,psbP,Sch000027018|K02716,psbO,…	http://amigo.geneontology.org/amigo/term/GO:0015979
thylakoid part	Cellular Component	GO:0044436	23	110	122	8286	0.188525	0.0132754	8.75652e-21	1.66082e-18	K02695,psaH,Sch000027318|-,-,Sch000017565|K04078,groES,Sch000029315|K02692,psaD,Sch000021821|K08907,LHCA1,Sch000023508|K03542,psbS,Sch000013388|K08901,psbQ,Sch000029972|K08915,LHCB4,Sch000018338|K08914,LHCB3,Sch000006159|K08909,LHCA3,Sch000001809|K08910,LHCA4,Sch000005681|K03541,psbR,Sch000000847|K02693,psaE,Sch000011611|K02717,psbP,Sch000027018|K02716,psbO,Sch000011576|K02716,psbO,Sch000011016|K…	http://amigo.geneontology.org/amigo/term/GO:0044436
photosynthetic membrane	Cellular Component	GO:0034357	22	108	122	8286	0.180328	0.013034	1.21209e-19	1.7242e-17	K02695,psaH,Sch000027318|-,-,Sch000017565|K04078,groES,Sch000029315|K02692,psaD,Sch000021821|K08907,LHCA1,Sch000023508|K03542,psbS,Sch000013388|K08901,psbQ,Sch000029972|K08915,LHCB4,Sch000018338|K08914,LHCB3,Sch000006159|K08909,LHCA3,Sch000001809|K08910,LHCA4,Sch000005681|K03541,psbR,Sch000000847|K02693,psaE,Sch000011611|K02717,psbP,Sch000027018|K02716,psbO,Sch000011576|K02716,psbO,Sch000011016|K…	http://amigo.geneontology.org/amigo/term/GO:0034357
macromolecular complex	Cellular Component	GO:0032991	43	629	122	8286	0.352459	0.0759112	1.11222e-18	1.2657e-16	K02909,RP-L31,Sch000006205|K02692,psaD,Sch000021821|K02951,RP-S12e,Sch000026191|K08901,psbQ,Sch000029972|K08914,LHCB3,Sch000006159|K02902,RP-L28,Sch000000621|K08909,LHCA3,Sch000001809|K08910,LHCA4,Sch000005681|K03541,psbR,Sch000000847|K02952,RP-S13,Sch000022395|K02922,RP-L37e,Sch000025526|K02716,psbO,Sch000011576|K08912,LHCB1,Sch000001312|K02933,RP-L6,Sch000015942|K08916,LHCB5,Sch000009532|K02723…	http://amigo.geneontology.org/amigo/term/GO:0032991
cytoplasmic part	Cellular Component	GO:0044444	44	699	122	8286	0.360656	0.0843592	9.26712e-18	8.78832e-16	K10525,AOC,Sch000009399|-,-,Sch000016811|K02909,RP-L31,Sch000006205|K04078,groES,Sch000029315|K02951,RP-S12e,Sch000026191|K08914,LHCB3,Sch000006159|K02902,RP-L28,Sch000000621|K08909,LHCA3,Sch000001809|K08910,LHCA4,Sch000005681|K01602,rbcS,Sch000009629|K02262,COX3,Sch000024244|K02952,RP-S13,Sch000022395|K02922,RP-L37e,Sch000025526|K08912,LHCB1,Sch000001312|K02933,RP-L6,Sch000015942|K08916,LHCB5,Sc…	http://amigo.geneontology.org/amigo/term/GO:0044444
photosystem	Cellular Component	GO:0009521	19	91	122	8286	0.155738	0.0109824	2.7838e-17	2.26283e-15	K02695,psaH,Sch000027318|K02692,psaD,Sch000021821|K08907,LHCA1,Sch000023508|K08901,psbQ,Sch000029972|K08915,LHCB4,Sch000018338|K08914,LHCB3,Sch000006159|K08909,LHCA3,Sch000001809|K08910,LHCA4,Sch000005681|K03541,psbR,Sch000000847|K02693,psaE,Sch000011611|K02717,psbP,Sch000027018|K02716,psbO,Sch000011576|K02716,psbO,Sch000011016|K08912,LHCB1,Sch000001312|K08916,LHCB5,Sch000009532|K02723,psbY,Sch00…	http://amigo.geneontology.org/amigo/term/GO:0009521
thylakoid membrane	Cellular Component	GO:0042651	18	95	122	8286	0.147541	0.0114651	1.26846e-15	9.02191e-14	-,-,Sch000017565|K04078,groES,Sch000029315|K08907,LHCA1,Sch000023508|K03542,psbS,Sch000013388|K08901,psbQ,Sch000029972|K08915,LHCB4,Sch000018338|K08914,LHCB3,Sch000006159|K08909,LHCA3,Sch000001809|K08910,LHCA4,Sch000005681|K03541,psbR,Sch000000847|K02693,psaE,Sch000011611|K02717,psbP,Sch000027018|K02716,psbO,Sch000011576|K08912,LHCB1,Sch000001312|K02716,psbO,Sch000011016|K08916,LHCB5,Sch000009532…	http://amigo.geneontology.org/amigo/term/GO:0042651
photosystem II	Cellular Component	GO:0009523	15	58	122	8286	0.122951	0.00699976	2.40733e-15	1.52197e-13	K02717,psbP,Sch000027018|K02716,psbO,Sch000011576|K02716,psbO,Sch000011016|K08912,LHCB1,Sch000001312|K08916,LHCB5,Sch000009532|K08907,LHCA1,Sch000023508|K02723,psbY,Sch000018258|K08901,psbQ,Sch000029972|K08915,LHCB4,Sch000018338|K08914,LHCB3,Sch000006159|-,-,Sch000011411|K08909,LHCA3,Sch000001809|K08910,LHCA4,Sch000005681|K02717,psbP,Sch000005961|K03541,psbR,Sch000000847	http://amigo.geneontology.org/amigo/term/GO:0009523
intracellular part	Cellular Component	GO:0044424	60	1546	122	8286	0.491803	0.18658	1.38309e-14	7.86979e-13	K10525,AOC,Sch000009399|-,-,Sch000016811|K02909,RP-L31,Sch000006205|K04078,groES,Sch000029315|K02692,psaD,Sch000021821|K02951,RP-S12e,Sch000026191|K08901,psbQ,Sch000029972|K08914,LHCB3,Sch000006159|K02902,RP-L28,Sch000000621|K08909,LHCA3,Sch000001809|K08910,LHCA4,Sch000005681|K03541,psbR,Sch000000847|-,-,Sch000010482|K01602,rbcS,Sch000009629|K02262,COX3,Sch000024244|K02952,RP-S13,Sch000022395|K02…	http://amigo.geneontology.org/amigo/term/GO:0044424
cytoplasm	Cellular Component	GO:0005737	44	863	122	8286	0.360656	0.104152	2.44403e-14	1.26423e-12	K10525,AOC,Sch000009399|-,-,Sch000016811|K02909,RP-L31,Sch000006205|K04078,groES,Sch000029315|K02951,RP-S12e,Sch000026191|K08914,LHCB3,Sch000006159|K02902,RP-L28,Sch000000621|K08909,LHCA3,Sch000001809|K08910,LHCA4,Sch000005681|K01602,rbcS,Sch000009629|K02262,COX3,Sch000024244|K02952,RP-S13,Sch000022395|K02922,RP-L37e,Sch000025526|K08912,LHCB1,Sch000001312|K02933,RP-L6,Sch000015942|K08916,LHCB5,Sc…	http://amigo.geneontology.org/amigo/term/GO:0005737
intracellular	Cellular Component	GO:0005622	62	1681	122	8286	0.508197	0.202872	4.06177e-14	1.92595e-12	K10525,AOC,Sch000009399|-,-,Sch000016811|K02909,RP-L31,Sch000006205|K04078,groES,Sch000029315|K02692,psaD,Sch000021821|K02358,tuf,Sch000007316|K02951,RP-S12e,Sch000026191|K08901,psbQ,Sch000029972|K08914,LHCB3,Sch000006159|K02902,RP-L28,Sch000000621|K08909,LHCA3,Sch000001809|K08910,LHCA4,Sch000005681|K03541,psbR,Sch000000847|-,-,Sch000010482|K01602,rbcS,Sch000009629|K02262,COX3,Sch000024244|K02952…	http://amigo.geneontology.org/amigo/term/GO:0005622
cellular metabolic process	Biological Process	GO:0044237	65	1858	122	8286	0.532787	0.224234	7.74249e-14	3.38883e-12	K04078,groES,Sch000029315|K02692,psaD,Sch000021821|K08901,psbQ,Sch000029972|K08914,LHCB3,Sch000006159|K02902,RP-L28,Sch000000621|K08909,LHCA3,Sch000001809|K03541,psbR,Sch000000847|K01602,rbcS,Sch000009629|K02262,COX3,Sch000024244|K02952,RP-S13,Sch000022395|K02922,RP-L37e,Sch000025526|K02933,RP-L6,Sch000015942|-,-,Sch000003925|K05658,ABCB1,Sch000013974|K02723,psbY,Sch000018258|-,-,Sch000011411|K02…	http://amigo.geneontology.org/amigo/term/GO:0044237
membrane protein complex	Cellular Component	GO:0098796	21	184	122	8286	0.172131	0.0222061	1.76574e-13	7.17647e-12	K02695,psaH,Sch000027318|K02692,psaD,Sch000021821|K08907,LHCA1,Sch000023508|K08901,psbQ,Sch000029972|K08915,LHCB4,Sch000018338|K08914,LHCB3,Sch000006159|K08909,LHCA3,Sch000001809|K08910,LHCA4,Sch000005681|K03541,psbR,Sch000000847|K02693,psaE,Sch000011611|K02717,psbP,Sch000027018|K02716,psbO,Sch000011576|K02716,psbO,Sch000011016|K08912,LHCB1,Sch000001312|K08916,LHCB5,Sch000009532|K02723,psbY,Sch00…	http://amigo.geneontology.org/amigo/term/GO:0098796
cell	Cellular Component	GO:0005623	64	1878	122	8286	0.52459	0.226647	5.23964e-13	1.98757e-11	-,-,Sch000016811|K04078,groES,Sch000029315|K02692,psaD,Sch000021821|K08901,psbQ,Sch000029972|K08914,LHCB3,Sch000006159|K02902,RP-L28,Sch000000621|K08909,LHCA3,Sch000001809|K03541,psbR,Sch000000847|K01602,rbcS,Sch000009629|K02262,COX3,Sch000024244|K02952,RP-S13,Sch000022395|K02922,RP-L37e,Sch000025526|K02933,RP-L6,Sch000015942|K02723,psbY,Sch000018258|-,-,Sch000011411|-,-,Sch000011956|K02132,ATPeF…	http://amigo.geneontology.org/amigo/term/GO:0005623
cellular protein metabolic process	Biological Process	GO:0044267	32	510	122	8286	0.262295	0.0615496	9.71619e-13	3.33832e-11	K02909,RP-L31,Sch000006205|K04078,groES,Sch000029315|K02951,RP-S12e,Sch000026191|K08914,LHCB3,Sch000006159|K02902,RP-L28,Sch000000621|K08909,LHCA3,Sch000001809|K08910,LHCA4,Sch000005681|-,-,Sch000004226|-,-,Sch000014908|K02952,RP-S13,Sch000022395|K02922,RP-L37e,Sch000025526|K08912,LHCB1,Sch000001312|K08916,LHCB5,Sch000009532|K02933,RP-L6,Sch000015942|-,-,Sch000003925|K02969,RP-S20e,Sch000003115|K…	http://amigo.geneontology.org/amigo/term/GO:0044267
photosynthesis, light harvesting	Biological Process	GO:0009765	7	8	122	8286	0.057377	0.000965484	9.9739e-13	3.33832e-11	K08914,LHCB3,Sch000006159|K08915,LHCB4,Sch000018338|K08909,LHCA3,Sch000001809|K08910,LHCA4,Sch000005681|K08912,LHCB1,Sch000001312|K08916,LHCB5,Sch000009532|K08907,LHCA1,Sch000023508	http://amigo.geneontology.org/amigo/term/GO:0009765
cell part	Cellular Component	GO:0044464	62	1828	122	8286	0.508197	0.220613	2.1502e-12	6.79702e-11	K10525,AOC,Sch000009399|-,-,Sch000016811|K02909,RP-L31,Sch000006205|K04078,groES,Sch000029315|K02692,psaD,Sch000021821|K02358,tuf,Sch000007316|K02951,RP-S12e,Sch000026191|K08901,psbQ,Sch000029972|K08914,LHCB3,Sch000006159|K02902,RP-L28,Sch000000621|K08909,LHCA3,Sch000001809|K08910,LHCA4,Sch000005681|K03541,psbR,Sch000000847|-,-,Sch000010482|K01602,rbcS,Sch000009629|K02262,COX3,Sch000024244|K02952…	http://amigo.geneontology.org/amigo/term/GO:0044464
protein metabolic process	Biological Process	GO:0019538	32	530	122	8286	0.262295	0.0639633	2.76274e-12	8.27369e-11	K02909,RP-L31,Sch000006205|K04078,groES,Sch000029315|K02951,RP-S12e,Sch000026191|K08914,LHCB3,Sch000006159|K02902,RP-L28,Sch000000621|K08909,LHCA3,Sch000001809|K08910,LHCA4,Sch000005681|-,-,Sch000004226|-,-,Sch000014908|K02952,RP-S13,Sch000022395|K02922,RP-L37e,Sch000025526|K08912,LHCB1,Sch000001312|K08916,LHCB5,Sch000009532|K02933,RP-L6,Sch000015942|-,-,Sch000003925|K02969,RP-S20e,Sch000003115|K…	http://amigo.geneontology.org/amigo/term/GO:0019538
structural constituent of ribosome	Molecular Function	GO:0003735	19	167	122	8286	0.155738	0.0201545	2.9755e-12	8.4653e-11	K02863,RP-L1,Sch000015600|K02909,RP-L31,Sch000006205|K02996,RP-S9,Sch000007451|K02951,RP-S12e,Sch000026191|K02902,RP-L28,Sch000000621|K02914,RP-L34,Sch000000610|K02893,RP-L23Ae,Sch000005774|K02921,RP-L37Ae,Sch000015853|K02968,RP-S20,Sch000020680|K02894,RP-L23e,Sch000002098|K02952,RP-S13,Sch000022395|K02922,RP-L37e,Sch000025526|K02933,RP-L6,Sch000015942|K02969,RP-S20e,Sch000003115|K02883,RP-L18e,S…	http://amigo.geneontology.org/amigo/term/GO:0003735
ribosome	Cellular Component	GO:0005840	19	174	122	8286	0.155738	0.0209993	6.23777e-12	1.69014e-10	K02863,RP-L1,Sch000015600|K02909,RP-L31,Sch000006205|K02996,RP-S9,Sch000007451|K02951,RP-S12e,Sch000026191|K02902,RP-L28,Sch000000621|K02914,RP-L34,Sch000000610|K02893,RP-L23Ae,Sch000005774|K02921,RP-L37Ae,Sch000015853|K02968,RP-S20,Sch000020680|K02894,RP-L23e,Sch000002098|K02952,RP-S13,Sch000022395|K02922,RP-L37e,Sch000025526|K02933,RP-L6,Sch000015942|K02969,RP-S20e,Sch000003115|K02883,RP-L18e,S…	http://amigo.geneontology.org/amigo/term/GO:0005840
photosystem I	Cellular Component	GO:0009522	11	41	122	8286	0.0901639	0.00494811	9.7219e-12	2.51444e-10	K02695,psaH,Sch000027318|K02693,psaE,Sch000011611|K02692,psaD,Sch000021821|K08912,LHCB1,Sch000001312|K08916,LHCB5,Sch000009532|K08907,LHCA1,Sch000023508|K08915,LHCB4,Sch000018338|K08914,LHCB3,Sch000006159|K08909,LHCA3,Sch000001809|K08910,LHCA4,Sch000005681|K02701,psaN,Sch000019097	http://amigo.geneontology.org/amigo/term/GO:0009522
metabolic process	Biological Process	GO:0008152	73	2526	122	8286	0.598361	0.304852	1.40308e-11	3.4711e-10	K10526,OPCL1,Sch000009123|K04078,groES,Sch000029315|K02692,psaD,Sch000021821|K08901,psbQ,Sch000029972|K08914,LHCB3,Sch000006159|K02902,RP-L28,Sch000000621|K08909,LHCA3,Sch000001809|K01100,E3.1.3.37,Sch000026552|K03541,psbR,Sch000000847|K01602,rbcS,Sch000009629|K02262,COX3,Sch000024244|K02952,RP-S13,Sch000022395|K02922,RP-L37e,Sch000025526|K02933,RP-L6,Sch000015942|-,-,Sch000003925|K05658,ABCB1,Sc…	http://amigo.geneontology.org/amigo/term/GO:0008152
structural molecule activity	Molecular Function	GO:0005198	19	184	122	8286	0.155738	0.0222061	1.69303e-11	4.0139e-10	K02863,RP-L1,Sch000015600|K02909,RP-L31,Sch000006205|K02996,RP-S9,Sch000007451|K02951,RP-S12e,Sch000026191|K02902,RP-L28,Sch000000621|K02914,RP-L34,Sch000000610|K02893,RP-L23Ae,Sch000005774|K02921,RP-L37Ae,Sch000015853|K02968,RP-S20,Sch000020680|K02894,RP-L23e,Sch000002098|K02952,RP-S13,Sch000022395|K02922,RP-L37e,Sch000025526|K02933,RP-L6,Sch000015942|K02969,RP-S20e,Sch000003115|K02883,RP-L18e,S…	http://amigo.geneontology.org/amigo/term/GO:0005198
ribonucleoprotein complex	Cellular Component	GO:0030529	19	209	122	8286	0.155738	0.0252233	1.58594e-10	3.60959e-09	K02863,RP-L1,Sch000015600|K02909,RP-L31,Sch000006205|K02996,RP-S9,Sch000007451|K02951,RP-S12e,Sch000026191|K02902,RP-L28,Sch000000621|K02914,RP-L34,Sch000000610|K02893,RP-L23Ae,Sch000005774|K02921,RP-L37Ae,Sch000015853|K02968,RP-S20,Sch000020680|K02894,RP-L23e,Sch000002098|K02952,RP-S13,Sch000022395|K02922,RP-L37e,Sch000025526|K02933,RP-L6,Sch000015942|K02969,RP-S20e,Sch000003115|K02883,RP-L18e,S…	http://amigo.geneontology.org/amigo/term/GO:0030529
cellular process	Biological Process	GO:0009987	69	2433	122	8286	0.565574	0.293628	2.67958e-10	5.86416e-09	K04078,groES,Sch000029315|K02692,psaD,Sch000021821|K08901,psbQ,Sch000029972|K08914,LHCB3,Sch000006159|K02902,RP-L28,Sch000000621|K08909,LHCA3,Sch000001809|K03541,psbR,Sch000000847|K01602,rbcS,Sch000009629|K02262,COX3,Sch000024244|K02952,RP-S13,Sch000022395|K02922,RP-L37e,Sch000025526|K02933,RP-L6,Sch000015942|-,-,Sch000003925|K05658,ABCB1,Sch000013974|K02723,psbY,Sch000018258|-,-,Sch000011411|K02…	http://amigo.geneontology.org/amigo/term/GO:0009987
translation	Biological Process	GO:0006412	19	217	122	8286	0.155738	0.0261888	3.03475e-10	6.39545e-09	K02863,RP-L1,Sch000015600|K02909,RP-L31,Sch000006205|K02996,RP-S9,Sch000007451|K02951,RP-S12e,Sch000026191|K02902,RP-L28,Sch000000621|K02914,RP-L34,Sch000000610|K02893,RP-L23Ae,Sch000005774|K02921,RP-L37Ae,Sch000015853|K02968,RP-S20,Sch000020680|K02894,RP-L23e,Sch000002098|K02952,RP-S13,Sch000022395|K02922,RP-L37e,Sch000025526|K02933,RP-L6,Sch000015942|K02969,RP-S20e,Sch000003115|K02883,RP-L18e,S…	http://amigo.geneontology.org/amigo/term/GO:0006412
photosystem II oxygen evolving complex	Cellular Component	GO:0009654	7	14	122	8286	0.057377	0.0016896	3.97619e-10	8.08018e-09	K08901,psbQ,Sch000029972|-,-,Sch000011411|K02717,psbP,Sch000027018|K02716,psbO,Sch000011576|K02717,psbP,Sch000005961|K02716,psbO,Sch000011016|K03541,psbR,Sch000000847	http://amigo.geneontology.org/amigo/term/GO:0009654
chloroplast	Cellular Component	GO:0009507	18	207	122	8286	0.147541	0.0249819	1.04442e-09	2.04923e-08	K10525,AOC,Sch000009399|K01602,rbcS,Sch000008103|-,-,Sch000017565|K04078,groES,Sch000029315|K08907,LHCA1,Sch000023508|K03542,psbS,Sch000013388|K08915,LHCB4,Sch000018338|K08914,LHCB3,Sch000006159|K08909,LHCA3,Sch000001809|K08910,LHCA4,Sch000005681|K02693,psaE,Sch000011611|K01602,rbcS,Sch000009629|K08912,LHCB1,Sch000001312|K08916,LHCB5,Sch000009532|K02933,RP-L6,Sch000015942|K00975,glgC,Sch000023789…	http://amigo.geneontology.org/amigo/term/GO:0009507
oxidoreductase complex	Cellular Component	GO:1990204	8	26	122	8286	0.0655738	0.00313782	2.19442e-09	4.05846e-08	K02717,psbP,Sch000027018|K02716,psbO,Sch000011576|K02716,psbO,Sch000011016|K02437,gcvH,Sch000009040|K08901,psbQ,Sch000029972|-,-,Sch000011411|K02717,psbP,Sch000005961|K03541,psbR,Sch000000847	http://amigo.geneontology.org/amigo/term/GO:1990204
chloroplast thylakoid	Cellular Component	GO:0009534	11	66	122	8286	0.0901639	0.00796524	2.42509e-09	4.05846e-08	K02693,psaE,Sch000011611|-,-,Sch000017565|K04078,groES,Sch000029315|K08912,LHCB1,Sch000001312|K08916,LHCB5,Sch000009532|K08907,LHCA1,Sch000023508|K03542,psbS,Sch000013388|K08915,LHCB4,Sch000018338|K08914,LHCB3,Sch000006159|K08909,LHCA3,Sch000001809|K08910,LHCA4,Sch000005681	http://amigo.geneontology.org/amigo/term/GO:0009534
chloroplast thylakoid membrane	Cellular Component	GO:0009535	11	66	122	8286	0.0901639	0.00796524	2.42509e-09	4.05846e-08	K02693,psaE,Sch000011611|-,-,Sch000017565|K04078,groES,Sch000029315|K08912,LHCB1,Sch000001312|K08916,LHCB5,Sch000009532|K08907,LHCA1,Sch000023508|K03542,psbS,Sch000013388|K08915,LHCB4,Sch000018338|K08914,LHCB3,Sch000006159|K08909,LHCA3,Sch000001809|K08910,LHCA4,Sch000005681	http://amigo.geneontology.org/amigo/term/GO:0009535
plastid thylakoid	Cellular Component	GO:0031976	11	66	122	8286	0.0901639	0.00796524	2.42509e-09	4.05846e-08	K02693,psaE,Sch000011611|-,-,Sch000017565|K04078,groES,Sch000029315|K08912,LHCB1,Sch000001312|K08916,LHCB5,Sch000009532|K08907,LHCA1,Sch000023508|K03542,psbS,Sch000013388|K08915,LHCB4,Sch000018338|K08914,LHCB3,Sch000006159|K08909,LHCA3,Sch000001809|K08910,LHCA4,Sch000005681	http://amigo.geneontology.org/amigo/term/GO:0031976
plastid thylakoid membrane	Cellular Component	GO:0055035	11	66	122	8286	0.0901639	0.00796524	2.42509e-09	4.05846e-08	K02693,psaE,Sch000011611|-,-,Sch000017565|K04078,groES,Sch000029315|K08912,LHCB1,Sch000001312|K08916,LHCB5,Sch000009532|K08907,LHCA1,Sch000023508|K03542,psbS,Sch000013388|K08915,LHCB4,Sch000018338|K08914,LHCB3,Sch000006159|K08909,LHCA3,Sch000001809|K08910,LHCA4,Sch000005681	http://amigo.geneontology.org/amigo/term/GO:0055035
organelle subcompartment	Cellular Component	GO:0031984	11	68	122	8286	0.0901639	0.00820661	3.37669e-09	5.48953e-08	K02693,psaE,Sch000011611|-,-,Sch000017565|K04078,groES,Sch000029315|K08912,LHCB1,Sch000001312|K08916,LHCB5,Sch000009532|K08907,LHCA1,Sch000023508|K03542,psbS,Sch000013388|K08915,LHCB4,Sch000018338|K08914,LHCB3,Sch000006159|K08909,LHCA3,Sch000001809|K08910,LHCA4,Sch000005681	http://amigo.geneontology.org/amigo/term/GO:0031984
intracellular organelle	Cellular Component	GO:0043229	45	1278	122	8286	0.368852	0.154236	4.3518e-09	6.86287e-08	K10525,AOC,Sch000009399|-,-,Sch000016811|K02909,RP-L31,Sch000006205|K04078,groES,Sch000029315|K02951,RP-S12e,Sch000026191|K08914,LHCB3,Sch000006159|K02902,RP-L28,Sch000000621|K08909,LHCA3,Sch000001809|K08910,LHCA4,Sch000005681|K01602,rbcS,Sch000009629|K02262,COX3,Sch000024244|K02952,RP-S13,Sch000022395|K02922,RP-L37e,Sch000025526|K08912,LHCB1,Sch000001312|K02933,RP-L6,Sch000015942|K08916,LHCB5,Sc…	http://amigo.geneontology.org/amigo/term/GO:0043229
organelle	Cellular Component	GO:0043226	45	1279	122	8286	0.368852	0.154357	4.46268e-09	6.86287e-08	K10525,AOC,Sch000009399|-,-,Sch000016811|K02909,RP-L31,Sch000006205|K04078,groES,Sch000029315|K02951,RP-S12e,Sch000026191|K08914,LHCB3,Sch000006159|K02902,RP-L28,Sch000000621|K08909,LHCA3,Sch000001809|K08910,LHCA4,Sch000005681|K01602,rbcS,Sch000009629|K02262,COX3,Sch000024244|K02952,RP-S13,Sch000022395|K02922,RP-L37e,Sch000025526|K08912,LHCB1,Sch000001312|K02933,RP-L6,Sch000015942|K08916,LHCB5,Sc…	http://amigo.geneontology.org/amigo/term/GO:0043226
plastid	Cellular Component	GO:0009536	18	233	122	8286	0.147541	0.0281197	6.98515e-09	1.04593e-07	K10525,AOC,Sch000009399|K01602,rbcS,Sch000008103|-,-,Sch000017565|K04078,groES,Sch000029315|K08907,LHCA1,Sch000023508|K03542,psbS,Sch000013388|K08915,LHCB4,Sch000018338|K08914,LHCB3,Sch000006159|K08909,LHCA3,Sch000001809|K08910,LHCA4,Sch000005681|K02693,psaE,Sch000011611|K01602,rbcS,Sch000009629|K08912,LHCB1,Sch000001312|K08916,LHCB5,Sch000009532|K02933,RP-L6,Sch000015942|K00975,glgC,Sch000023789…	http://amigo.geneontology.org/amigo/term/GO:0009536
protein complex	Cellular Component	GO:0043234	24	424	122	8286	0.196721	0.0511706	8.7511e-09	1.27676e-07	K02695,psaH,Sch000027318|K02692,psaD,Sch000021821|K08907,LHCA1,Sch000023508|K02437,gcvH,Sch000009040|K08901,psbQ,Sch000029972|K08915,LHCB4,Sch000018338|K08914,LHCB3,Sch000006159|K10418,DYNLL,Sch000008762|K08909,LHCA3,Sch000001809|K08910,LHCA4,Sch000005681|K03541,psbR,Sch000000847|K02693,psaE,Sch000011611|K02717,psbP,Sch000027018|K02716,psbO,Sch000011576|K02716,psbO,Sch000011016|K08912,LHCB1,Sch00…	http://amigo.geneontology.org/amigo/term/GO:0043234
generation of precursor metabolites and energy	Biological Process	GO:0006091	12	93	122	8286	0.0983607	0.0112238	9.15516e-09	1.30232e-07	K02262,COX3,Sch000024244|K02716,psbO,Sch000011576|K02716,psbO,Sch000011016|K08912,LHCB1,Sch000001312|K00975,glgC,Sch000023789|K08916,LHCB5,Sch000009532|K08907,LHCA1,Sch000023508|K00927,PGK,Sch000000286|K08915,LHCB4,Sch000018338|K08914,LHCB3,Sch000006159|K08909,LHCA3,Sch000001809|K08910,LHCA4,Sch000005681	http://amigo.geneontology.org/amigo/term/GO:0006091
non-membrane-bounded organelle	Cellular Component	GO:0043228	20	312	122	8286	0.163934	0.0376539	2.30907e-08	3.12824e-07	K02863,RP-L1,Sch000015600|K02909,RP-L31,Sch000006205|K02996,RP-S9,Sch000007451|K02951,RP-S12e,Sch000026191|K10418,DYNLL,Sch000008762|K02902,RP-L28,Sch000000621|K02914,RP-L34,Sch000000610|K02893,RP-L23Ae,Sch000005774|K02921,RP-L37Ae,Sch000015853|K02968,RP-S20,Sch000020680|K02894,RP-L23e,Sch000002098|K02952,RP-S13,Sch000022395|K02922,RP-L37e,Sch000025526|K02933,RP-L6,Sch000015942|K02969,RP-S20e,Sch…	http://amigo.geneontology.org/amigo/term/GO:0043228
intracellular non-membrane-bounded organelle	Cellular Component	GO:0043232	20	312	122	8286	0.163934	0.0376539	2.30907e-08	3.12824e-07	K02863,RP-L1,Sch000015600|K02909,RP-L31,Sch000006205|K02996,RP-S9,Sch000007451|K02951,RP-S12e,Sch000026191|K10418,DYNLL,Sch000008762|K02902,RP-L28,Sch000000621|K02914,RP-L34,Sch000000610|K02893,RP-L23Ae,Sch000005774|K02921,RP-L37Ae,Sch000015853|K02968,RP-S20,Sch000020680|K02894,RP-L23e,Sch000002098|K02952,RP-S13,Sch000022395|K02922,RP-L37e,Sch000025526|K02933,RP-L6,Sch000015942|K02969,RP-S20e,Sch…	http://amigo.geneontology.org/amigo/term/GO:0043232
chloroplast part	Cellular Component	GO:0044434	12	112	122	8286	0.0983607	0.0135168	7.67191e-08	1.01519e-06	K02693,psaE,Sch000011611|-,-,Sch000017565|K04078,groES,Sch000029315|K08912,LHCB1,Sch000001312|K02933,RP-L6,Sch000015942|K08916,LHCB5,Sch000009532|K08907,LHCA1,Sch000023508|K03542,psbS,Sch000013388|K08915,LHCB4,Sch000018338|K08914,LHCB3,Sch000006159|K08909,LHCA3,Sch000001809|K08910,LHCA4,Sch000005681	http://amigo.geneontology.org/amigo/term/GO:0044434
plastid part	Cellular Component	GO:0044435	12	113	122	8286	0.0983607	0.0136375	8.47776e-08	1.09633e-06	K02693,psaE,Sch000011611|-,-,Sch000017565|K04078,groES,Sch000029315|K08912,LHCB1,Sch000001312|K02933,RP-L6,Sch000015942|K08916,LHCB5,Sch000009532|K08907,LHCA1,Sch000023508|K03542,psbS,Sch000013388|K08915,LHCB4,Sch000018338|K08914,LHCB3,Sch000006159|K08909,LHCA3,Sch000001809|K08910,LHCA4,Sch000005681	http://amigo.geneontology.org/amigo/term/GO:0044435
plastid envelope	Cellular Component	GO:0009526	6	18	122	8286	0.0491803	0.00217234	1.44684e-07	1.78968e-06	K02693,psaE,Sch000011611|K08915,LHCB4,Sch000018338|-,-,Sch000017565|K04078,groES,Sch000029315|K08912,LHCB1,Sch000001312|K02933,RP-L6,Sch000015942	http://amigo.geneontology.org/amigo/term/GO:0009526
chloroplast envelope	Cellular Component	GO:0009941	6	18	122	8286	0.0491803	0.00217234	1.44684e-07	1.78968e-06	K02693,psaE,Sch000011611|K08915,LHCB4,Sch000018338|-,-,Sch000017565|K04078,groES,Sch000029315|K08912,LHCB1,Sch000001312|K02933,RP-L6,Sch000015942	http://amigo.geneontology.org/amigo/term/GO:0009941
photosynthesis, light reaction	Biological Process	GO:0019684	9	59	122	8286	0.0737705	0.00712044	1.63548e-07	1.97997e-06	K02716,psbO,Sch000011576|K02716,psbO,Sch000011016|K08912,LHCB1,Sch000001312|K08916,LHCB5,Sch000009532|K08907,LHCA1,Sch000023508|K08915,LHCB4,Sch000018338|K08914,LHCB3,Sch000006159|K08909,LHCA3,Sch000001809|K08910,LHCA4,Sch000005681	http://amigo.geneontology.org/amigo/term/GO:0019684
extrinsic component of membrane	Cellular Component	GO:0019898	6	19	122	8286	0.0491803	0.00229302	2.08927e-07	2.47666e-06	K08901,psbQ,Sch000029972|-,-,Sch000011411|K02717,psbP,Sch000027018|K02716,psbO,Sch000011576|K02717,psbP,Sch000005961|K02716,psbO,Sch000011016	http://amigo.geneontology.org/amigo/term/GO:0019898
organic substance metabolic process	Biological Process	GO:0071704	56	2100	122	8286	0.459016	0.25344	5.88122e-07	6.82941e-06	K02909,RP-L31,Sch000006205|K03527,ispH,Sch000025701|K04078,groES,Sch000029315|-,-,Sch000016375|K02951,RP-S12e,Sch000026191|K08914,LHCB3,Sch000006159|K02902,RP-L28,Sch000000621|K08909,LHCA3,Sch000001809|K08910,LHCA4,Sch000005681|K01100,E3.1.3.37,Sch000026552|-,-,Sch000015935|-,-,Sch000004226|K01602,rbcS,Sch000009629|-,-,Sch000014908|K02952,RP-S13,Sch000022395|K02922,RP-L37e,Sch000025526|K08912,LHC…	http://amigo.geneontology.org/amigo/term/GO:0071704
primary metabolic process	Biological Process	GO:0044238	52	1963	122	8286	0.42623	0.236906	2.58606e-06	2.94294e-05	K02909,RP-L31,Sch000006205|K03527,ispH,Sch000025701|K04078,groES,Sch000029315|-,-,Sch000016375|K02951,RP-S12e,Sch000026191|K08914,LHCB3,Sch000006159|K02902,RP-L28,Sch000000621|K08909,LHCA3,Sch000001809|K08910,LHCA4,Sch000005681|K01100,E3.1.3.37,Sch000026552|-,-,Sch000015935|-,-,Sch000004226|-,-,Sch000014908|K02952,RP-S13,Sch000022395|K02922,RP-L37e,Sch000025526|K08912,LHCB1,Sch000001312|K02933,RP…	http://amigo.geneontology.org/amigo/term/GO:0044238
plastoglobule	Cellular Component	GO:0010287	3	3	122	8286	0.0245902	0.000362056	3.11493e-06	3.47529e-05	K02693,psaE,Sch000011611|K08915,LHCB4,Sch000018338|K08912,LHCB1,Sch000001312	http://amigo.geneontology.org/amigo/term/GO:0010287
catalytic complex	Cellular Component	GO:1902494	9	93	122	8286	0.0737705	0.0112238	8.22856e-06	8.93325e-05	K02717,psbP,Sch000027018|K02716,psbO,Sch000011576|K02716,psbO,Sch000011016|K02437,gcvH,Sch000009040|K08901,psbQ,Sch000029972|K10418,DYNLL,Sch000008762|-,-,Sch000011411|K02717,psbP,Sch000005961|K03541,psbR,Sch000000847	http://amigo.geneontology.org/amigo/term/GO:1902494
cellular biosynthetic process	Biological Process	GO:0044249	34	1076	122	8286	0.278689	0.129858	8.32096e-06	8.93325e-05	K02909,RP-L31,Sch000006205|K03527,ispH,Sch000025701|-,-,Sch000016375|K02951,RP-S12e,Sch000026191|K02902,RP-L28,Sch000000621|K01602,rbcS,Sch000009629|K02952,RP-S13,Sch000022395|K02922,RP-L37e,Sch000025526|K02933,RP-L6,Sch000015942|-,-,Sch000023288|K02969,RP-S20e,Sch000003115|K02883,RP-L18e,Sch000016146|K15746,crtZ,Sch000003999|K02132,ATPeF1A,Sch000004636|K02946,RP-S10,Sch000006736|K02935,RP-L7,Sch…	http://amigo.geneontology.org/amigo/term/GO:0044249
biological_process	Biological Process	GO:0008150	80	3815	122	8286	0.655738	0.460415	9.42704e-06	9.93331e-05	K10526,OPCL1,Sch000009123|K04078,groES,Sch000029315|K02692,psaD,Sch000021821|K08901,psbQ,Sch000029972|K08914,LHCB3,Sch000006159|K02902,RP-L28,Sch000000621|K08909,LHCA3,Sch000001809|K01100,E3.1.3.37,Sch000026552|K03541,psbR,Sch000000847|K01602,rbcS,Sch000009629|K02262,COX3,Sch000024244|K02952,RP-S13,Sch000022395|K02922,RP-L37e,Sch000025526|K02933,RP-L6,Sch000015942|-,-,Sch000003925|K05658,ABCB1,Sc…	http://amigo.geneontology.org/amigo/term/GO:0008150
photosystem I reaction center	Cellular Component	GO:0009538	3	4	122	8286	0.0245902	0.000482742	1.23255e-05	0.000125236	K02695,psaH,Sch000027318|K02693,psaE,Sch000011611|K02692,psaD,Sch000021821	http://amigo.geneontology.org/amigo/term/GO:0009538
ribulose-bisphosphate carboxylase activity	Molecular Function	GO:0016984	3	4	122	8286	0.0245902	0.000482742	1.23255e-05	0.000125236	K01602,rbcS,Sch000009629|K01602,rbcS,Sch000008103|K01602,rbcS,Sch000021469	http://amigo.geneontology.org/amigo/term/GO:0016984
biosynthetic process	Biological Process	GO:0009058	35	1161	122	8286	0.286885	0.140116	1.66332e-05	0.00016604	K02909,RP-L31,Sch000006205|K03527,ispH,Sch000025701|-,-,Sch000016375|K02951,RP-S12e,Sch000026191|K02902,RP-L28,Sch000000621|K01602,rbcS,Sch000009629|K02952,RP-S13,Sch000022395|K02922,RP-L37e,Sch000025526|K02933,RP-L6,Sch000015942|-,-,Sch000023288|K02969,RP-S20e,Sch000003115|K02883,RP-L18e,Sch000016146|K15746,crtZ,Sch000003999|K02132,ATPeF1A,Sch000004636|K02946,RP-S10,Sch000006736|K02935,RP-L7,Sch…	http://amigo.geneontology.org/amigo/term/GO:0009058
cellular macromolecule metabolic process	Biological Process	GO:0044260	36	1229	122	8286	0.295082	0.148322	2.28346e-05	0.000224015	K02909,RP-L31,Sch000006205|K04078,groES,Sch000029315|K02951,RP-S12e,Sch000026191|K08914,LHCB3,Sch000006159|K02902,RP-L28,Sch000000621|K08909,LHCA3,Sch000001809|K08910,LHCA4,Sch000005681|-,-,Sch000004226|-,-,Sch000014908|K02952,RP-S13,Sch000022395|K02922,RP-L37e,Sch000025526|K08912,LHCB1,Sch000001312|K08916,LHCB5,Sch000009532|K02933,RP-L6,Sch000015942|-,-,Sch000023288|-,-,Sch000003925|K05658,ABCB1…	http://amigo.geneontology.org/amigo/term/GO:0044260
photorespiration	Biological Process	GO:0009853	3	5	122	8286	0.0245902	0.000603427	3.04819e-05	0.000290447	K01602,rbcS,Sch000009629|K01602,rbcS,Sch000008103|K01602,rbcS,Sch000021469	http://amigo.geneontology.org/amigo/term/GO:0009853
chloroplast stroma	Cellular Component	GO:0009570	6	42	122	8286	0.0491803	0.00506879	3.06271e-05	0.000290447	K02693,psaE,Sch000011611|K08915,LHCB4,Sch000018338|-,-,Sch000017565|K04078,groES,Sch000029315|K08912,LHCB1,Sch000001312|K02933,RP-L6,Sch000015942	http://amigo.geneontology.org/amigo/term/GO:0009570
chlorophyll binding	Molecular Function	GO:0016168	7	62	122	8286	0.057377	0.0074825	3.17355e-05	0.000296025	K08914,LHCB3,Sch000006159|K08915,LHCB4,Sch000018338|K08909,LHCA3,Sch000001809|K08910,LHCA4,Sch000005681|K08912,LHCB1,Sch000001312|K08916,LHCB5,Sch000009532|K08907,LHCA1,Sch000023508	http://amigo.geneontology.org/amigo/term/GO:0016168
plastid stroma	Cellular Component	GO:0009532	6	43	122	8286	0.0491803	0.00518948	3.51687e-05	0.000322758	K02693,psaE,Sch000011611|K08915,LHCB4,Sch000018338|-,-,Sch000017565|K04078,groES,Sch000029315|K08912,LHCB1,Sch000001312|K02933,RP-L6,Sch000015942	http://amigo.geneontology.org/amigo/term/GO:0009532
protein-chromophore linkage	Biological Process	GO:0018298	7	64	122	8286	0.057377	0.00772387	3.91239e-05	0.000353357	K08914,LHCB3,Sch000006159|K08915,LHCB4,Sch000018338|K08909,LHCA3,Sch000001809|K08910,LHCA4,Sch000005681|K08912,LHCB1,Sch000001312|K08916,LHCB5,Sch000009532|K08907,LHCA1,Sch000023508	http://amigo.geneontology.org/amigo/term/GO:0018298
carbon fixation	Biological Process	GO:0015977	3	6	122	8286	0.0245902	0.000724113	6.03077e-05	0.000536173	K01602,rbcS,Sch000009629|K01602,rbcS,Sch000008103|K01602,rbcS,Sch000021469	http://amigo.geneontology.org/amigo/term/GO:0015977
macromolecule metabolic process	Biological Process	GO:0043170	36	1317	122	8286	0.295082	0.158943	0.000101693	0.00089021	K02909,RP-L31,Sch000006205|K04078,groES,Sch000029315|K02951,RP-S12e,Sch000026191|K08914,LHCB3,Sch000006159|K02902,RP-L28,Sch000000621|K08909,LHCA3,Sch000001809|K08910,LHCA4,Sch000005681|-,-,Sch000004226|-,-,Sch000014908|K02952,RP-S13,Sch000022395|K02922,RP-L37e,Sch000025526|K08912,LHCB1,Sch000001312|K08916,LHCB5,Sch000009532|K02933,RP-L6,Sch000015942|-,-,Sch000023288|-,-,Sch000003925|K05658,ABCB1…	http://amigo.geneontology.org/amigo/term/GO:0043170
response to cytokinin	Biological Process	GO:0009735	3	7	122	8286	0.0245902	0.000844798	0.000104404	0.000900085	K02693,psaE,Sch000011611|-,-,Sch000017565|K02933,RP-L6,Sch000015942	http://amigo.geneontology.org/amigo/term/GO:0009735
mitochondrion	Cellular Component	GO:0005739	8	105	122	8286	0.0655738	0.012672	0.000148505	0.00126118	-,-,Sch000016811|K02262,COX3,Sch000024244|K04078,groES,Sch000029315|K02109,ATPF0B,Sch000004641|-,-,Sch000022393|K03881,ND4,Sch000024963|K02132,ATPeF1A,Sch000004636|K02132,ATPeF1A,Sch000016485	http://amigo.geneontology.org/amigo/term/GO:0005739
pigment binding	Molecular Function	GO:0031409	2	2	122	8286	0.0163934	0.000241371	0.000215034	0.00167159	K08915,LHCB4,Sch000018338|K08912,LHCB1,Sch000001312	http://amigo.geneontology.org/amigo/term/GO:0031409
photosynthesis, light harvesting in photosystem I	Biological Process	GO:0009768	2	2	122	8286	0.0163934	0.000241371	0.000215034	0.00167159	K08915,LHCB4,Sch000018338|K08912,LHCB1,Sch000001312	http://amigo.geneontology.org/amigo/term/GO:0009768
regulation of generation of precursor metabolites and energy	Biological Process	GO:0043467	2	2	122	8286	0.0163934	0.000241371	0.000215034	0.00167159	K02716,psbO,Sch000011576|K02716,psbO,Sch000011016	http://amigo.geneontology.org/amigo/term/GO:0043467
regulation of photosynthesis, light reaction	Biological Process	GO:0042548	2	2	122	8286	0.0163934	0.000241371	0.000215034	0.00167159	K02716,psbO,Sch000011576|K02716,psbO,Sch000011016	http://amigo.geneontology.org/amigo/term/GO:0042548
regulation of photosynthesis	Biological Process	GO:0010109	2	2	122	8286	0.0163934	0.000241371	0.000215034	0.00167159	K02716,psbO,Sch000011576|K02716,psbO,Sch000011016	http://amigo.geneontology.org/amigo/term/GO:0010109
photosystem II stabilization	Biological Process	GO:0042549	2	2	122	8286	0.0163934	0.000241371	0.000215034	0.00167159	K02716,psbO,Sch000011576|K02716,psbO,Sch000011016	http://amigo.geneontology.org/amigo/term/GO:0042549
organic substance biosynthetic process	Biological Process	GO:1901576	31	1102	122	8286	0.254098	0.132995	0.000217395	0.00167159	K02863,RP-L1,Sch000015600|K00454,LOX2S,Sch000024498|K13789,GGPS,Sch000011774|K02909,RP-L31,Sch000006205|K03527,ispH,Sch000025701|K02996,RP-S9,Sch000007451|-,-,Sch000016375|-,-,Sch000022393|K02951,RP-S12e,Sch000026191|K04035,E1.14.13.81,Sch000025882|K02902,RP-L28,Sch000000621|-,-,Sch000000469|K02914,RP-L34,Sch000000610|K02921,RP-L37Ae,Sch000015853|K02893,RP-L23Ae,Sch000005774|K02968,RP-S20,Sch0000…	http://amigo.geneontology.org/amigo/term/GO:1901576
envelope	Cellular Component	GO:0031975	6	62	122	8286	0.0491803	0.0074825	0.000282386	0.00211418	K02693,psaE,Sch000011611|K08915,LHCB4,Sch000018338|-,-,Sch000017565|K04078,groES,Sch000029315|K08912,LHCB1,Sch000001312|K02933,RP-L6,Sch000015942	http://amigo.geneontology.org/amigo/term/GO:0031975
organelle envelope	Cellular Component	GO:0031967	6	62	122	8286	0.0491803	0.0074825	0.000282386	0.00211418	K02693,psaE,Sch000011611|K08915,LHCB4,Sch000018338|-,-,Sch000017565|K04078,groES,Sch000029315|K08912,LHCB1,Sch000001312|K02933,RP-L6,Sch000015942	http://amigo.geneontology.org/amigo/term/GO:0031967
protein folding	Biological Process	GO:0006457	6	66	122	8286	0.0491803	0.00796524	0.000397862	0.00294005	-,-,Sch000003925|-,-,Sch000014908|-,-,Sch000027344|K04078,groES,Sch000029315|-,-,Sch000004226|K03671,trxA,Sch000005306	http://amigo.geneontology.org/amigo/term/GO:0006457
cellular_component	Cellular Component	GO:0005575	76	3918	122	8286	0.622951	0.472846	0.000557745	0.00406868	K10526,OPCL1,Sch000009123|-,-,Sch000016811|K04078,groES,Sch000029315|K02692,psaD,Sch000021821|K08901,psbQ,Sch000029972|K08914,LHCB3,Sch000006159|K02902,RP-L28,Sch000000621|K08909,LHCA3,Sch000001809|K03541,psbR,Sch000000847|K01602,rbcS,Sch000009629|K02262,COX3,Sch000024244|K02952,RP-S13,Sch000022395|K02922,RP-L37e,Sch000025526|-,-,Sch000015841|K02933,RP-L6,Sch000015942|K02723,psbY,Sch000018258|-,-…	http://amigo.geneontology.org/amigo/term/GO:0005575
cellular metabolic compound salvage	Biological Process	GO:0043094	3	13	122	8286	0.0245902	0.00156891	0.000799651	0.00575951	K01602,rbcS,Sch000009629|K01602,rbcS,Sch000008103|K01602,rbcS,Sch000021469	http://amigo.geneontology.org/amigo/term/GO:0043094
cellular macromolecule biosynthetic process	Biological Process	GO:0034645	22	735	122	8286	0.180328	0.0887038	0.000961866	0.00684127	K02863,RP-L1,Sch000015600|K02909,RP-L31,Sch000006205|K02996,RP-S9,Sch000007451|K02951,RP-S12e,Sch000026191|K02902,RP-L28,Sch000000621|-,-,Sch000000469|K02914,RP-L34,Sch000000610|K02893,RP-L23Ae,Sch000005774|K02921,RP-L37Ae,Sch000015853|K02968,RP-S20,Sch000020680|K02894,RP-L23e,Sch000002098|K02952,RP-S13,Sch000022395|K02922,RP-L37e,Sch000025526|K02933,RP-L6,Sch000015942|K00975,glgC,Sch000023789|-,…	http://amigo.geneontology.org/amigo/term/GO:0034645
macromolecule biosynthetic process	Biological Process	GO:0009059	22	741	122	8286	0.180328	0.089428	0.0010709	0.00752272	K02863,RP-L1,Sch000015600|K02909,RP-L31,Sch000006205|K02996,RP-S9,Sch000007451|K02951,RP-S12e,Sch000026191|K02902,RP-L28,Sch000000621|-,-,Sch000000469|K02914,RP-L34,Sch000000610|K02893,RP-L23Ae,Sch000005774|K02921,RP-L37Ae,Sch000015853|K02968,RP-S20,Sch000020680|K02894,RP-L23e,Sch000002098|K02952,RP-S13,Sch000022395|K02922,RP-L37e,Sch000025526|K02933,RP-L6,Sch000015942|K00975,glgC,Sch000023789|-,…	http://amigo.geneontology.org/amigo/term/GO:0009059
glycine catabolic process	Biological Process	GO:0006546	2	4	122	8286	0.0163934	0.000482742	0.00126542	0.00867499	K02437,gcvH,Sch000009040|K00281,GLDC,Sch000015308	http://amigo.geneontology.org/amigo/term/GO:0006546
serine family amino acid catabolic process	Biological Process	GO:0009071	2	4	122	8286	0.0163934	0.000482742	0.00126542	0.00867499	K02437,gcvH,Sch000009040|K00281,GLDC,Sch000015308	http://amigo.geneontology.org/amigo/term/GO:0009071
cellular response to oxidative stress	Biological Process	GO:0034599	2	5	122	8286	0.0163934	0.000603427	0.00208871	0.0141485	K04078,groES,Sch000029315|K03671,trxA,Sch000005306	http://amigo.geneontology.org/amigo/term/GO:0034599
gene expression	Biological Process	GO:0010467	21	745	122	8286	0.172131	0.0899107	0.00267158	0.0178839	K02863,RP-L1,Sch000015600|K02909,RP-L31,Sch000006205|K02996,RP-S9,Sch000007451|K02951,RP-S12e,Sch000026191|K02902,RP-L28,Sch000000621|-,-,Sch000000469|K02914,RP-L34,Sch000000610|K02893,RP-L23Ae,Sch000005774|K02921,RP-L37Ae,Sch000015853|K02968,RP-S20,Sch000020680|K02894,RP-L23e,Sch000002098|K02952,RP-S13,Sch000022395|K02922,RP-L37e,Sch000025526|K02933,RP-L6,Sch000015942|-,-,Sch000023288|K02969,RP-…	http://amigo.geneontology.org/amigo/term/GO:0010467
calcium ion binding	Molecular Function	GO:0005509	6	98	122	8286	0.0491803	0.0118272	0.00314762	0.0208256	K08901,psbQ,Sch000029972|-,-,Sch000011411|K02717,psbP,Sch000027018|K02716,psbO,Sch000011576|K02717,psbP,Sch000005961|K02716,psbO,Sch000011016	http://amigo.geneontology.org/amigo/term/GO:0005509
carboxy-lyase activity	Molecular Function	GO:0016831	3	21	122	8286	0.0245902	0.0025344	0.00341252	0.0223187	K01602,rbcS,Sch000009629|K01602,rbcS,Sch000008103|K01602,rbcS,Sch000021469	http://amigo.geneontology.org/amigo/term/GO:0016831
glycine metabolic process	Biological Process	GO:0006544	2	7	122	8286	0.0163934	0.000844798	0.00430232	0.0275577	K02437,gcvH,Sch000009040|K00281,GLDC,Sch000015308	http://amigo.geneontology.org/amigo/term/GO:0006544
response to chemical	Biological Process	GO:0042221	5	73	122	8286	0.0409836	0.00881004	0.00431043	0.0275577	K02693,psaE,Sch000011611|-,-,Sch000017565|K04078,groES,Sch000029315|K03671,trxA,Sch000005306|K02933,RP-L6,Sch000015942	http://amigo.geneontology.org/amigo/term/GO:0042221
ATP synthesis coupled proton transport	Biological Process	GO:0015986	3	23	122	8286	0.0245902	0.00277577	0.00444781	0.027811	-,-,Sch000022393|K02132,ATPeF1A,Sch000004636|K02132,ATPeF1A,Sch000016485	http://amigo.geneontology.org/amigo/term/GO:0015986
energy coupled proton transport, down electrochemical gradient	Biological Process	GO:0015985	3	23	122	8286	0.0245902	0.00277577	0.00444781	0.027811	-,-,Sch000022393|K02132,ATPeF1A,Sch000004636|K02132,ATPeF1A,Sch000016485	http://amigo.geneontology.org/amigo/term/GO:0015985
oxidoreductase activity	Molecular Function	GO:0016491	24	938	122	8286	0.196721	0.113203	0.00461336	0.0285326	K18980,EO,Sch000001703|K00454,LOX2S,Sch000024498|K02641,petH,Sch000017535|K03527,ispH,Sch000025701|K01602,rbcS,Sch000008103|K04564,SOD2,Sch000020069|K00128,E1.2.1.3,Sch000008880|K00281,GLDC,Sch000015308|K00422,E1.10.3.1,Sch000001289|K05298,GAPA,Sch000001628|K04035,E1.14.13.81,Sch000025882|K00423,E1.10.3.3,Sch000009737|K03386,PRDX2_4,Sch000017180|K03564,BCP,Sch000025116|K01602,rbcS,Sch000009629|K0…	http://amigo.geneontology.org/amigo/term/GO:0016491
intracellular organelle part	Cellular Component	GO:0044446	15	486	122	8286	0.122951	0.0586531	0.00499459	0.0305583	K02863,RP-L1,Sch000015600|K02693,psaE,Sch000011611|-,-,Sch000017565|K04078,groES,Sch000029315|K08912,LHCB1,Sch000001312|K02933,RP-L6,Sch000015942|K08916,LHCB5,Sch000009532|K08907,LHCA1,Sch000023508|K03542,psbS,Sch000013388|K02969,RP-S20e,Sch000003115|K08915,LHCB4,Sch000018338|K08914,LHCB3,Sch000006159|K10418,DYNLL,Sch000008762|K08909,LHCA3,Sch000001809|K08910,LHCA4,Sch000005681	http://amigo.geneontology.org/amigo/term/GO:0044446
organelle part	Cellular Component	GO:0044422	15	487	122	8286	0.122951	0.0587738	0.00508962	0.0308085	K02863,RP-L1,Sch000015600|K02693,psaE,Sch000011611|-,-,Sch000017565|K04078,groES,Sch000029315|K08912,LHCB1,Sch000001312|K02933,RP-L6,Sch000015942|K08916,LHCB5,Sch000009532|K08907,LHCA1,Sch000023508|K03542,psbS,Sch000013388|K02969,RP-S20e,Sch000003115|K08915,LHCB4,Sch000018338|K08914,LHCB3,Sch000006159|K10418,DYNLL,Sch000008762|K08909,LHCA3,Sch000001809|K08910,LHCA4,Sch000005681	http://amigo.geneontology.org/amigo/term/GO:0044422
intracellular membrane-bounded organelle	Cellular Component	GO:0043231	26	1062	122	8286	0.213115	0.128168	0.00566377	0.033923	K10525,AOC,Sch000009399|-,-,Sch000016811|K01602,rbcS,Sch000008103|-,-,Sch000017565|K04078,groES,Sch000029315|K08907,LHCA1,Sch000023508|K02109,ATPF0B,Sch000004641|K03542,psbS,Sch000013388|-,-,Sch000022393|K03881,ND4,Sch000024963|K08915,LHCB4,Sch000018338|K08914,LHCB3,Sch000006159|K08909,LHCA3,Sch000001809|K08910,LHCA4,Sch000005681|K02693,psaE,Sch000011611|K01602,rbcS,Sch000009629|K02262,COX3,Sch00…	http://amigo.geneontology.org/amigo/term/GO:0043231
membrane-bounded organelle	Cellular Component	GO:0043227	26	1063	122	8286	0.213115	0.128289	0.00573443	0.0339885	K10525,AOC,Sch000009399|-,-,Sch000016811|K01602,rbcS,Sch000008103|-,-,Sch000017565|K04078,groES,Sch000029315|K08907,LHCA1,Sch000023508|K02109,ATPF0B,Sch000004641|K03542,psbS,Sch000013388|-,-,Sch000022393|K03881,ND4,Sch000024963|K08915,LHCB4,Sch000018338|K08914,LHCB3,Sch000006159|K08909,LHCA3,Sch000001809|K08910,LHCA4,Sch000005681|K02693,psaE,Sch000011611|K01602,rbcS,Sch000009629|K02262,COX3,Sch00…	http://amigo.geneontology.org/amigo/term/GO:0043227
ATP biosynthetic process	Biological Process	GO:0006754	3	27	122	8286	0.0245902	0.00325851	0.00703879	0.0412894	-,-,Sch000022393|K02132,ATPeF1A,Sch000004636|K02132,ATPeF1A,Sch000016485	http://amigo.geneontology.org/amigo/term/GO:0006754
response to light stimulus	Biological Process	GO:0009416	2	9	122	8286	0.0163934	0.00108617	0.00723453	0.0420045	K08915,LHCB4,Sch000018338|K08912,LHCB1,Sch000001312	http://amigo.geneontology.org/amigo/term/GO:0009416
purine ribonucleoside triphosphate biosynthetic process	Biological Process	GO:0009206	3	29	122	8286	0.0245902	0.00349988	0.00860761	0.0489773	-,-,Sch000022393|K02132,ATPeF1A,Sch000004636|K02132,ATPeF1A,Sch000016485	http://amigo.geneontology.org/amigo/term/GO:0009206
purine nucleoside triphosphate biosynthetic process	Biological Process	GO:0009145	3	29	122	8286	0.0245902	0.00349988	0.00860761	0.0489773	-,-,Sch000022393|K02132,ATPeF1A,Sch000004636|K02132,ATPeF1A,Sch000016485	http://amigo.geneontology.org/amigo/term/GO:0009145
alpha-amino acid catabolic process	Biological Process	GO:1901606	2	10	122	8286	0.0163934	0.00120685	0.00895652	0.050458	K02437,gcvH,Sch000009040|K00281,GLDC,Sch000015308	http://amigo.geneontology.org/amigo/term/GO:1901606
carbon-carbon lyase activity	Molecular Function	GO:0016830	3	30	122	8286	0.0245902	0.00362056	0.00946272	0.0527871	K01602,rbcS,Sch000009629|K01602,rbcS,Sch000008103|K01602,rbcS,Sch000021469	http://amigo.geneontology.org/amigo/term/GO:0016830
purine nucleoside monophosphate metabolic process	Biological Process	GO:0009126	4	57	122	8286	0.0327869	0.00687907	0.0096904	0.0530177	K00927,PGK,Sch000000286|-,-,Sch000022393|K02132,ATPeF1A,Sch000004636|K02132,ATPeF1A,Sch000016485	http://amigo.geneontology.org/amigo/term/GO:0009126
purine ribonucleoside monophosphate metabolic process	Biological Process	GO:0009167	4	57	122	8286	0.0327869	0.00687907	0.0096904	0.0530177	K00927,PGK,Sch000000286|-,-,Sch000022393|K02132,ATPeF1A,Sch000004636|K02132,ATPeF1A,Sch000016485	http://amigo.geneontology.org/amigo/term/GO:0009167
cellular amino acid catabolic process	Biological Process	GO:0009063	2	11	122	8286	0.0163934	0.00132754	0.0108421	0.0587539	K02437,gcvH,Sch000009040|K00281,GLDC,Sch000015308	http://amigo.geneontology.org/amigo/term/GO:0009063
ribonucleoside monophosphate metabolic process	Biological Process	GO:0009161	4	61	122	8286	0.0327869	0.00736182	0.0122413	0.0648932	K00927,PGK,Sch000000286|-,-,Sch000022393|K02132,ATPeF1A,Sch000004636|K02132,ATPeF1A,Sch000016485	http://amigo.geneontology.org/amigo/term/GO:0009161
nucleoside triphosphate biosynthetic process	Biological Process	GO:0009142	3	33	122	8286	0.0245902	0.00398262	0.0123172	0.0648932	-,-,Sch000022393|K02132,ATPeF1A,Sch000004636|K02132,ATPeF1A,Sch000016485	http://amigo.geneontology.org/amigo/term/GO:0009142
ribonucleoside triphosphate biosynthetic process	Biological Process	GO:0009201	3	33	122	8286	0.0245902	0.00398262	0.0123172	0.0648932	-,-,Sch000022393|K02132,ATPeF1A,Sch000004636|K02132,ATPeF1A,Sch000016485	http://amigo.geneontology.org/amigo/term/GO:0009201
nucleoside monophosphate metabolic process	Biological Process	GO:0009123	4	62	122	8286	0.0327869	0.0074825	0.0129399	0.0649438	K00927,PGK,Sch000000286|-,-,Sch000022393|K02132,ATPeF1A,Sch000004636|K02132,ATPeF1A,Sch000016485	http://amigo.geneontology.org/amigo/term/GO:0009123
positive regulation of oxidoreductase activity	Biological Process	GO:0051353	1	1	122	8286	0.00819672	0.000120685	0.0147236	0.0649438	K04078,groES,Sch000029315	http://amigo.geneontology.org/amigo/term/GO:0051353
positive regulation of response to oxidative stress	Biological Process	GO:1902884	1	1	122	8286	0.00819672	0.000120685	0.0147236	0.0649438	K04078,groES,Sch000029315	http://amigo.geneontology.org/amigo/term/GO:1902884
peroxiredoxin activity	Molecular Function	GO:0051920	1	1	122	8286	0.00819672	0.000120685	0.0147236	0.0649438	K03386,PRDX2_4,Sch000017180	http://amigo.geneontology.org/amigo/term/GO:0051920
ferredoxin-NADP+ reductase activity	Molecular Function	GO:0004324	1	1	122	8286	0.00819672	0.000120685	0.0147236	0.0649438	K02641,petH,Sch000017535	http://amigo.geneontology.org/amigo/term/GO:0004324
regulation of cellular response to oxidative stress	Biological Process	GO:1900407	1	1	122	8286	0.00819672	0.000120685	0.0147236	0.0649438	K04078,groES,Sch000029315	http://amigo.geneontology.org/amigo/term/GO:1900407
regulation of superoxide metabolic process	Biological Process	GO:0090322	1	1	122	8286	0.00819672	0.000120685	0.0147236	0.0649438	K04078,groES,Sch000029315	http://amigo.geneontology.org/amigo/term/GO:0090322
positive regulation of superoxide dismutase activity	Biological Process	GO:1901671	1	1	122	8286	0.00819672	0.000120685	0.0147236	0.0649438	K04078,groES,Sch000029315	http://amigo.geneontology.org/amigo/term/GO:1901671
retinal dehydrogenase activity	Molecular Function	GO:0001758	1	1	122	8286	0.00819672	0.000120685	0.0147236	0.0649438	K00128,E1.2.1.3,Sch000008880	http://amigo.geneontology.org/amigo/term/GO:0001758
oxidoreductase activity, acting on iron-sulfur proteins as donors, NAD or NADP as acceptor	Molecular Function	GO:0016731	1	1	122	8286	0.00819672	0.000120685	0.0147236	0.0649438	K02641,petH,Sch000017535	http://amigo.geneontology.org/amigo/term/GO:0016731
regulation of response to reactive oxygen species	Biological Process	GO:1901031	1	1	122	8286	0.00819672	0.000120685	0.0147236	0.0649438	K04078,groES,Sch000029315	http://amigo.geneontology.org/amigo/term/GO:1901031
aerobic electron transport chain	Biological Process	GO:0019646	1	1	122	8286	0.00819672	0.000120685	0.0147236	0.0649438	K02262,COX3,Sch000024244	http://amigo.geneontology.org/amigo/term/GO:0019646
regulation of removal of superoxide radicals	Biological Process	GO:2000121	1	1	122	8286	0.00819672	0.000120685	0.0147236	0.0649438	K04078,groES,Sch000029315	http://amigo.geneontology.org/amigo/term/GO:2000121
positive regulation of response to reactive oxygen species	Biological Process	GO:1901033	1	1	122	8286	0.00819672	0.000120685	0.0147236	0.0649438	K04078,groES,Sch000029315	http://amigo.geneontology.org/amigo/term/GO:1901033
magnesium-protoporphyrin IX monomethyl ester (oxidative) cyclase activity	Molecular Function	GO:0048529	1	1	122	8286	0.00819672	0.000120685	0.0147236	0.0649438	K04035,E1.14.13.81,Sch000025882	http://amigo.geneontology.org/amigo/term/GO:0048529
regulation of oxidoreductase activity	Biological Process	GO:0051341	1	1	122	8286	0.00819672	0.000120685	0.0147236	0.0649438	K04078,groES,Sch000029315	http://amigo.geneontology.org/amigo/term/GO:0051341
regulation of superoxide dismutase activity	Biological Process	GO:1901668	1	1	122	8286	0.00819672	0.000120685	0.0147236	0.0649438	K04078,groES,Sch000029315	http://amigo.geneontology.org/amigo/term/GO:1901668
regulation of response to oxidative stress	Biological Process	GO:1902882	1	1	122	8286	0.00819672	0.000120685	0.0147236	0.0649438	K04078,groES,Sch000029315	http://amigo.geneontology.org/amigo/term/GO:1902882
positive regulation of cellular response to oxidative stress	Biological Process	GO:1900409	1	1	122	8286	0.00819672	0.000120685	0.0147236	0.0649438	K04078,groES,Sch000029315	http://amigo.geneontology.org/amigo/term/GO:1900409
phosphoglycerate kinase activity	Molecular Function	GO:0004618	1	1	122	8286	0.00819672	0.000120685	0.0147236	0.0649438	K00927,PGK,Sch000000286	http://amigo.geneontology.org/amigo/term/GO:0004618
positive regulation of reactive oxygen species metabolic process	Biological Process	GO:2000379	1	1	122	8286	0.00819672	0.000120685	0.0147236	0.0649438	K04078,groES,Sch000029315	http://amigo.geneontology.org/amigo/term/GO:2000379
monocarboxylic acid metabolic process	Biological Process	GO:0032787	5	101	122	8286	0.0409836	0.0121892	0.0164395	0.0713953	K00927,PGK,Sch000000286|K00454,LOX2S,Sch000024498|K03527,ispH,Sch000025701|K15746,crtZ,Sch000003999|-,-,Sch000016375	http://amigo.geneontology.org/amigo/term/GO:0032787
purine ribonucleoside monophosphate biosynthetic process	Biological Process	GO:0009168	3	37	122	8286	0.0245902	0.00446536	0.0168125	0.0713953	-,-,Sch000022393|K02132,ATPeF1A,Sch000004636|K02132,ATPeF1A,Sch000016485	http://amigo.geneontology.org/amigo/term/GO:0009168
purine nucleoside monophosphate biosynthetic process	Biological Process	GO:0009127	3	37	122	8286	0.0245902	0.00446536	0.0168125	0.0713953	-,-,Sch000022393|K02132,ATPeF1A,Sch000004636|K02132,ATPeF1A,Sch000016485	http://amigo.geneontology.org/amigo/term/GO:0009127
hydrogen ion transmembrane transport	Biological Process	GO:1902600	3	37	122	8286	0.0245902	0.00446536	0.0168125	0.0713953	-,-,Sch000022393|K02132,ATPeF1A,Sch000004636|K02132,ATPeF1A,Sch000016485	http://amigo.geneontology.org/amigo/term/GO:1902600
hydrogen ion transmembrane transporter activity	Molecular Function	GO:0015078	4	67	122	8286	0.0327869	0.00808593	0.0168136	0.0713953	-,-,Sch000022393|K02262,COX3,Sch000024244|K02132,ATPeF1A,Sch000004636|K02132,ATPeF1A,Sch000016485	http://amigo.geneontology.org/amigo/term/GO:0015078
proton-transporting ATPase activity, rotational mechanism	Molecular Function	GO:0046961	2	14	122	8286	0.0163934	0.0016896	0.0174299	0.0734637	K02132,ATPeF1A,Sch000004636|K02132,ATPeF1A,Sch000016485	http://amigo.geneontology.org/amigo/term/GO:0046961
single-organism metabolic process	Biological Process	GO:0044710	22	939	122	8286	0.180328	0.113324	0.0179456	0.0750139	K00454,LOX2S,Sch000024498|K13789,GGPS,Sch000011774|K03527,ispH,Sch000025701|K01602,rbcS,Sch000008103|K04078,groES,Sch000029315|K00281,GLDC,Sch000015308|-,-,Sch000016375|K00422,E1.10.3.1,Sch000001289|-,-,Sch000022393|K05298,GAPA,Sch000001628|K02437,gcvH,Sch000009040|K04035,E1.14.13.81,Sch000025882|-,-,Sch000015935|K01602,rbcS,Sch000009629|K02262,COX3,Sch000024244|K00975,glgC,Sch000023789|K03671,tr…	http://amigo.geneontology.org/amigo/term/GO:0044710
oxidoreductase activity, acting on the aldehyde or oxo group of donors, NAD or NADP as acceptor	Molecular Function	GO:0016620	3	38	122	8286	0.0245902	0.00458605	0.0180613	0.0750139	K05298,GAPA,Sch000001628|K00128,E1.2.1.3,Sch000008880|K05298,GAPA,Sch000012753	http://amigo.geneontology.org/amigo/term/GO:0016620
cellular protein modification process	Biological Process	GO:0006464	7	184	122	8286	0.057377	0.0222061	0.018719	0.0766268	K08914,LHCB3,Sch000006159|K08915,LHCB4,Sch000018338|K08909,LHCA3,Sch000001809|K08910,LHCA4,Sch000005681|K08912,LHCB1,Sch000001312|K08916,LHCB5,Sch000009532|K08907,LHCA1,Sch000023508	http://amigo.geneontology.org/amigo/term/GO:0006464
protein modification process	Biological Process	GO:0036211	7	184	122	8286	0.057377	0.0222061	0.018719	0.0766268	K08914,LHCB3,Sch000006159|K08915,LHCB4,Sch000018338|K08909,LHCA3,Sch000001809|K08910,LHCA4,Sch000005681|K08912,LHCB1,Sch000001312|K08916,LHCB5,Sch000009532|K08907,LHCA1,Sch000023508	http://amigo.geneontology.org/amigo/term/GO:0036211
ATP metabolic process	Biological Process	GO:0046034	3	39	122	8286	0.0245902	0.00470673	0.0193605	0.0786867	-,-,Sch000022393|K02132,ATPeF1A,Sch000004636|K02132,ATPeF1A,Sch000016485	http://amigo.geneontology.org/amigo/term/GO:0046034
proton-transporting ATP synthase activity, rotational mechanism	Molecular Function	GO:0046933	2	15	122	8286	0.0163934	0.00181028	0.0199198	0.0792614	K02132,ATPeF1A,Sch000004636|K02132,ATPeF1A,Sch000016485	http://amigo.geneontology.org/amigo/term/GO:0046933
response to radiation	Biological Process	GO:0009314	2	15	122	8286	0.0163934	0.00181028	0.0199198	0.0792614	K08915,LHCB4,Sch000018338|K08912,LHCB1,Sch000001312	http://amigo.geneontology.org/amigo/term/GO:0009314
proton-transporting ATP synthase complex, catalytic core F(1)	Cellular Component	GO:0045261	2	15	122	8286	0.0163934	0.00181028	0.0199198	0.0792614	K02132,ATPeF1A,Sch000004636|K02132,ATPeF1A,Sch000016485	http://amigo.geneontology.org/amigo/term/GO:0045261
inorganic cation transmembrane transport	Biological Process	GO:0098662	3	40	122	8286	0.0245902	0.00482742	0.0207102	0.0811665	-,-,Sch000022393|K02132,ATPeF1A,Sch000004636|K02132,ATPeF1A,Sch000016485	http://amigo.geneontology.org/amigo/term/GO:0098662
cation transmembrane transport	Biological Process	GO:0098655	3	40	122	8286	0.0245902	0.00482742	0.0207102	0.0811665	-,-,Sch000022393|K02132,ATPeF1A,Sch000004636|K02132,ATPeF1A,Sch000016485	http://amigo.geneontology.org/amigo/term/GO:0098655
purine ribonucleoside metabolic process	Biological Process	GO:0046128	4	72	122	8286	0.0327869	0.00868936	0.0213447	0.0811665	K00927,PGK,Sch000000286|-,-,Sch000022393|K02132,ATPeF1A,Sch000004636|K02132,ATPeF1A,Sch000016485	http://amigo.geneontology.org/amigo/term/GO:0046128
purine nucleoside metabolic process	Biological Process	GO:0042278	4	72	122	8286	0.0327869	0.00868936	0.0213447	0.0811665	K00927,PGK,Sch000000286|-,-,Sch000022393|K02132,ATPeF1A,Sch000004636|K02132,ATPeF1A,Sch000016485	http://amigo.geneontology.org/amigo/term/GO:0042278
purine nucleoside biosynthetic process	Biological Process	GO:0042451	3	41	122	8286	0.0245902	0.00494811	0.0221104	0.0811665	-,-,Sch000022393|K02132,ATPeF1A,Sch000004636|K02132,ATPeF1A,Sch000016485	http://amigo.geneontology.org/amigo/term/GO:0042451
hydrogen transport	Biological Process	GO:0006818	3	41	122	8286	0.0245902	0.00494811	0.0221104	0.0811665	-,-,Sch000022393|K02132,ATPeF1A,Sch000004636|K02132,ATPeF1A,Sch000016485	http://amigo.geneontology.org/amigo/term/GO:0006818
purine ribonucleoside triphosphate metabolic process	Biological Process	GO:0009205	3	41	122	8286	0.0245902	0.00494811	0.0221104	0.0811665	-,-,Sch000022393|K02132,ATPeF1A,Sch000004636|K02132,ATPeF1A,Sch000016485	http://amigo.geneontology.org/amigo/term/GO:0009205
purine nucleoside triphosphate metabolic process	Biological Process	GO:0009144	3	41	122	8286	0.0245902	0.00494811	0.0221104	0.0811665	-,-,Sch000022393|K02132,ATPeF1A,Sch000004636|K02132,ATPeF1A,Sch000016485	http://amigo.geneontology.org/amigo/term/GO:0009144
ribonucleoside monophosphate biosynthetic process	Biological Process	GO:0009156	3	41	122	8286	0.0245902	0.00494811	0.0221104	0.0811665	-,-,Sch000022393|K02132,ATPeF1A,Sch000004636|K02132,ATPeF1A,Sch000016485	http://amigo.geneontology.org/amigo/term/GO:0009156
proton transport	Biological Process	GO:0015992	3	41	122	8286	0.0245902	0.00494811	0.0221104	0.0811665	-,-,Sch000022393|K02132,ATPeF1A,Sch000004636|K02132,ATPeF1A,Sch000016485	http://amigo.geneontology.org/amigo/term/GO:0015992
purine ribonucleoside biosynthetic process	Biological Process	GO:0046129	3	41	122	8286	0.0245902	0.00494811	0.0221104	0.0811665	-,-,Sch000022393|K02132,ATPeF1A,Sch000004636|K02132,ATPeF1A,Sch000016485	http://amigo.geneontology.org/amigo/term/GO:0046129
inorganic ion transmembrane transport	Biological Process	GO:0098660	3	41	122	8286	0.0245902	0.00494811	0.0221104	0.0811665	-,-,Sch000022393|K02132,ATPeF1A,Sch000004636|K02132,ATPeF1A,Sch000016485	http://amigo.geneontology.org/amigo/term/GO:0098660
carboxylic acid catabolic process	Biological Process	GO:0046395	2	16	122	8286	0.0163934	0.00193097	0.022549	0.081722	K02437,gcvH,Sch000009040|K00281,GLDC,Sch000015308	http://amigo.geneontology.org/amigo/term/GO:0046395
organic acid catabolic process	Biological Process	GO:0016054	2	16	122	8286	0.0163934	0.00193097	0.022549	0.081722	K02437,gcvH,Sch000009040|K00281,GLDC,Sch000015308	http://amigo.geneontology.org/amigo/term/GO:0016054
response to endogenous stimulus	Biological Process	GO:0009719	3	42	122	8286	0.0245902	0.00506879	0.0235611	0.0837892	K02693,psaE,Sch000011611|-,-,Sch000017565|K02933,RP-L6,Sch000015942	http://amigo.geneontology.org/amigo/term/GO:0009719
nucleoside monophosphate biosynthetic process	Biological Process	GO:0009124	3	42	122	8286	0.0245902	0.00506879	0.0235611	0.0837892	-,-,Sch000022393|K02132,ATPeF1A,Sch000004636|K02132,ATPeF1A,Sch000016485	http://amigo.geneontology.org/amigo/term/GO:0009124
response to hormone	Biological Process	GO:0009725	3	42	122	8286	0.0245902	0.00506879	0.0235611	0.0837892	K02693,psaE,Sch000011611|-,-,Sch000017565|K02933,RP-L6,Sch000015942	http://amigo.geneontology.org/amigo/term/GO:0009725
ion transmembrane transport	Biological Process	GO:0034220	3	43	122	8286	0.0245902	0.00518948	0.0250624	0.0877999	-,-,Sch000022393|K02132,ATPeF1A,Sch000004636|K02132,ATPeF1A,Sch000016485	http://amigo.geneontology.org/amigo/term/GO:0034220
ATPase activity, coupled to transmembrane movement of ions, rotational mechanism	Molecular Function	GO:0044769	2	17	122	8286	0.0163934	0.00205165	0.0253126	0.0877999	K02132,ATPeF1A,Sch000004636|K02132,ATPeF1A,Sch000016485	http://amigo.geneontology.org/amigo/term/GO:0044769
serine family amino acid metabolic process	Biological Process	GO:0009069	2	17	122	8286	0.0163934	0.00205165	0.0253126	0.0877999	K02437,gcvH,Sch000009040|K00281,GLDC,Sch000015308	http://amigo.geneontology.org/amigo/term/GO:0009069
purine nucleotide metabolic process	Biological Process	GO:0006163	4	76	122	8286	0.0327869	0.0091721	0.0254604	0.0877999	K00927,PGK,Sch000000286|-,-,Sch000022393|K02132,ATPeF1A,Sch000004636|K02132,ATPeF1A,Sch000016485	http://amigo.geneontology.org/amigo/term/GO:0006163
purine ribonucleotide metabolic process	Biological Process	GO:0009150	4	76	122	8286	0.0327869	0.0091721	0.0254604	0.0877999	K00927,PGK,Sch000000286|-,-,Sch000022393|K02132,ATPeF1A,Sch000004636|K02132,ATPeF1A,Sch000016485	http://amigo.geneontology.org/amigo/term/GO:0009150
RNA binding	Molecular Function	GO:0003723	7	198	122	8286	0.057377	0.0238957	0.0266934	0.0894255	K02863,RP-L1,Sch000015600|K02358,tuf,Sch000007316|K02968,RP-S20,Sch000020680|K02952,RP-S13,Sch000022395|K02922,RP-L37e,Sch000025526|K02946,RP-S10,Sch000006736|K02933,RP-L6,Sch000015942	http://amigo.geneontology.org/amigo/term/GO:0003723
ribonucleoside metabolic process	Biological Process	GO:0009119	4	78	122	8286	0.0327869	0.00941347	0.0276856	0.0894255	K00927,PGK,Sch000000286|-,-,Sch000022393|K02132,ATPeF1A,Sch000004636|K02132,ATPeF1A,Sch000016485	http://amigo.geneontology.org/amigo/term/GO:0009119
hydrogen-exporting ATPase activity	Molecular Function	GO:0036442	2	18	122	8286	0.0163934	0.00217234	0.0282065	0.0894255	K02132,ATPeF1A,Sch000004636|K02132,ATPeF1A,Sch000016485	http://amigo.geneontology.org/amigo/term/GO:0036442
purine ribonucleotide biosynthetic process	Biological Process	GO:0009152	3	45	122	8286	0.0245902	0.00543085	0.0282165	0.0894255	-,-,Sch000022393|K02132,ATPeF1A,Sch000004636|K02132,ATPeF1A,Sch000016485	http://amigo.geneontology.org/amigo/term/GO:0009152
ribonucleoside triphosphate metabolic process	Biological Process	GO:0009199	3	45	122	8286	0.0245902	0.00543085	0.0282165	0.0894255	-,-,Sch000022393|K02132,ATPeF1A,Sch000004636|K02132,ATPeF1A,Sch000016485	http://amigo.geneontology.org/amigo/term/GO:0009199
purine nucleotide biosynthetic process	Biological Process	GO:0006164	3	45	122	8286	0.0245902	0.00543085	0.0282165	0.0894255	-,-,Sch000022393|K02132,ATPeF1A,Sch000004636|K02132,ATPeF1A,Sch000016485	http://amigo.geneontology.org/amigo/term/GO:0006164
removal of superoxide radicals	Biological Process	GO:0019430	1	2	122	8286	0.00819672	0.000241371	0.0292322	0.0894255	K04078,groES,Sch000029315	http://amigo.geneontology.org/amigo/term/GO:0019430
cytochrome b6f complex	Cellular Component	GO:0009512	1	2	122	8286	0.00819672	0.000241371	0.0292322	0.0894255	-,-,Sch000011956	http://amigo.geneontology.org/amigo/term/GO:0009512
protochlorophyllide reductase activity	Molecular Function	GO:0016630	1	2	122	8286	0.00819672	0.000241371	0.0292322	0.0894255	K00218,E1.3.1.33,Sch000008874	http://amigo.geneontology.org/amigo/term/GO:0016630
cellular response to oxygen radical	Biological Process	GO:0071450	1	2	122	8286	0.00819672	0.000241371	0.0292322	0.0894255	K04078,groES,Sch000029315	http://amigo.geneontology.org/amigo/term/GO:0071450
glycine cleavage complex	Cellular Component	GO:0005960	1	2	122	8286	0.00819672	0.000241371	0.0292322	0.0894255	K02437,gcvH,Sch000009040	http://amigo.geneontology.org/amigo/term/GO:0005960
glycine decarboxylation via glycine cleavage system	Biological Process	GO:0019464	1	2	122	8286	0.00819672	0.000241371	0.0292322	0.0894255	K02437,gcvH,Sch000009040	http://amigo.geneontology.org/amigo/term/GO:0019464
glycine dehydrogenase (decarboxylating) activity	Molecular Function	GO:0004375	1	2	122	8286	0.00819672	0.000241371	0.0292322	0.0894255	K00281,GLDC,Sch000015308	http://amigo.geneontology.org/amigo/term/GO:0004375
cellular response to reactive oxygen species	Biological Process	GO:0034614	1	2	122	8286	0.00819672	0.000241371	0.0292322	0.0894255	K04078,groES,Sch000029315	http://amigo.geneontology.org/amigo/term/GO:0034614
regulation of cellular response to stress	Biological Process	GO:0080135	1	2	122	8286	0.00819672	0.000241371	0.0292322	0.0894255	K04078,groES,Sch000029315	http://amigo.geneontology.org/amigo/term/GO:0080135
oxidoreductase activity, oxidizing metal ions	Molecular Function	GO:0016722	1	2	122	8286	0.00819672	0.000241371	0.0292322	0.0894255	K00423,E1.10.3.3,Sch000009737	http://amigo.geneontology.org/amigo/term/GO:0016722
oxygen binding	Molecular Function	GO:0019825	1	2	122	8286	0.00819672	0.000241371	0.0292322	0.0894255	-,-,Sch000025166	http://amigo.geneontology.org/amigo/term/GO:0019825
chlorophyll biosynthetic process	Biological Process	GO:0015995	1	2	122	8286	0.00819672	0.000241371	0.0292322	0.0894255	K04035,E1.14.13.81,Sch000025882	http://amigo.geneontology.org/amigo/term/GO:0015995
oxidoreductase activity, acting on the CH-NH2 group of donors, disulfide as acceptor	Molecular Function	GO:0016642	1	2	122	8286	0.00819672	0.000241371	0.0292322	0.0894255	K00281,GLDC,Sch000015308	http://amigo.geneontology.org/amigo/term/GO:0016642
positive regulation of response to stimulus	Biological Process	GO:0048584	1	2	122	8286	0.00819672	0.000241371	0.0292322	0.0894255	K04078,groES,Sch000029315	http://amigo.geneontology.org/amigo/term/GO:0048584
cellular response to superoxide	Biological Process	GO:0071451	1	2	122	8286	0.00819672	0.000241371	0.0292322	0.0894255	K04078,groES,Sch000029315	http://amigo.geneontology.org/amigo/term/GO:0071451
nucleoside triphosphate metabolic process	Biological Process	GO:0009141	3	46	122	8286	0.0245902	0.00555153	0.029869	0.0908693	-,-,Sch000022393|K02132,ATPeF1A,Sch000004636|K02132,ATPeF1A,Sch000016485	http://amigo.geneontology.org/amigo/term/GO:0009141
ribonucleotide metabolic process	Biological Process	GO:0009259	4	80	122	8286	0.0327869	0.00965484	0.0300236	0.0908693	K00927,PGK,Sch000000286|-,-,Sch000022393|K02132,ATPeF1A,Sch000004636|K02132,ATPeF1A,Sch000016485	http://amigo.geneontology.org/amigo/term/GO:0009259
manganese ion binding	Molecular Function	GO:0030145	2	19	122	8286	0.0163934	0.00229302	0.031226	0.0916546	K02723,psbY,Sch000018258|-,-,Sch000027563	http://amigo.geneontology.org/amigo/term/GO:0030145
pyruvate metabolic process	Biological Process	GO:0006090	2	19	122	8286	0.0163934	0.00229302	0.031226	0.0916546	K00927,PGK,Sch000000286|K03527,ispH,Sch000025701	http://amigo.geneontology.org/amigo/term/GO:0006090
pigment biosynthetic process	Biological Process	GO:0046148	2	19	122	8286	0.0163934	0.00229302	0.031226	0.0916546	K00422,E1.10.3.1,Sch000001289|K04035,E1.14.13.81,Sch000025882	http://amigo.geneontology.org/amigo/term/GO:0046148
oxidoreductase activity, acting on the aldehyde or oxo group of donors	Molecular Function	GO:0016903	3	47	122	8286	0.0245902	0.00567222	0.0315717	0.0916546	K05298,GAPA,Sch000001628|K00128,E1.2.1.3,Sch000008880|K05298,GAPA,Sch000012753	http://amigo.geneontology.org/amigo/term/GO:0016903
response to organic substance	Biological Process	GO:0010033	3	47	122	8286	0.0245902	0.00567222	0.0315717	0.0916546	K02693,psaE,Sch000011611|-,-,Sch000017565|K02933,RP-L6,Sch000015942	http://amigo.geneontology.org/amigo/term/GO:0010033
glycosyl compound biosynthetic process	Biological Process	GO:1901659	3	47	122	8286	0.0245902	0.00567222	0.0315717	0.0916546	-,-,Sch000022393|K02132,ATPeF1A,Sch000004636|K02132,ATPeF1A,Sch000016485	http://amigo.geneontology.org/amigo/term/GO:1901659
nucleoside biosynthetic process	Biological Process	GO:0009163	3	47	122	8286	0.0245902	0.00567222	0.0315717	0.0916546	-,-,Sch000022393|K02132,ATPeF1A,Sch000004636|K02132,ATPeF1A,Sch000016485	http://amigo.geneontology.org/amigo/term/GO:0009163
ribonucleoside biosynthetic process	Biological Process	GO:0042455	3	47	122	8286	0.0245902	0.00567222	0.0315717	0.0916546	-,-,Sch000022393|K02132,ATPeF1A,Sch000004636|K02132,ATPeF1A,Sch000016485	http://amigo.geneontology.org/amigo/term/GO:0042455
purine-containing compound metabolic process	Biological Process	GO:0072521	4	82	122	8286	0.0327869	0.00989621	0.0324753	0.0937991	K00927,PGK,Sch000000286|-,-,Sch000022393|K02132,ATPeF1A,Sch000004636|K02132,ATPeF1A,Sch000016485	http://amigo.geneontology.org/amigo/term/GO:0072521
macromolecule modification	Biological Process	GO:0043412	7	207	122	8286	0.057377	0.0249819	0.0328973	0.0945382	K08914,LHCB3,Sch000006159|K08915,LHCB4,Sch000018338|K08909,LHCA3,Sch000001809|K08910,LHCA4,Sch000005681|K08912,LHCB1,Sch000001312|K08916,LHCB5,Sch000009532|K08907,LHCA1,Sch000023508	http://amigo.geneontology.org/amigo/term/GO:0043412
monovalent inorganic cation transmembrane transporter activity	Molecular Function	GO:0015077	4	83	122	8286	0.0327869	0.0100169	0.033744	0.0964839	-,-,Sch000022393|K02262,COX3,Sch000024244|K02132,ATPeF1A,Sch000004636|K02132,ATPeF1A,Sch000016485	http://amigo.geneontology.org/amigo/term/GO:0015077
single-organism biosynthetic process	Biological Process	GO:0044711	11	402	122	8286	0.0901639	0.0485156	0.0343464	0.0970252	K00454,LOX2S,Sch000024498|K13789,GGPS,Sch000011774|K03527,ispH,Sch000025701|K00975,glgC,Sch000023789|-,-,Sch000016375|K00422,E1.10.3.1,Sch000001289|-,-,Sch000022393|K04035,E1.14.13.81,Sch000025882|K15746,crtZ,Sch000003999|K02132,ATPeF1A,Sch000004636|K02132,ATPeF1A,Sch000016485	http://amigo.geneontology.org/amigo/term/GO:0044711
ribose phosphate metabolic process	Biological Process	GO:0019693	4	84	122	8286	0.0327869	0.0101376	0.0350413	0.0970252	K00927,PGK,Sch000000286|-,-,Sch000022393|K02132,ATPeF1A,Sch000004636|K02132,ATPeF1A,Sch000016485	http://amigo.geneontology.org/amigo/term/GO:0019693
ribose phosphate biosynthetic process	Biological Process	GO:0046390	3	49	122	8286	0.0245902	0.00591359	0.0351269	0.0970252	-,-,Sch000022393|K02132,ATPeF1A,Sch000004636|K02132,ATPeF1A,Sch000016485	http://amigo.geneontology.org/amigo/term/GO:0046390
cell redox homeostasis	Biological Process	GO:0045454	3	49	122	8286	0.0245902	0.00591359	0.0351269	0.0970252	K03564,BCP,Sch000025116|K03676,grxC,Sch000006880|K03671,trxA,Sch000005306	http://amigo.geneontology.org/amigo/term/GO:0045454
monovalent inorganic cation transport	Biological Process	GO:0015672	3	49	122	8286	0.0245902	0.00591359	0.0351269	0.0970252	-,-,Sch000022393|K02132,ATPeF1A,Sch000004636|K02132,ATPeF1A,Sch000016485	http://amigo.geneontology.org/amigo/term/GO:0015672
purine-containing compound biosynthetic process	Biological Process	GO:0072522	3	49	122	8286	0.0245902	0.00591359	0.0351269	0.0970252	-,-,Sch000022393|K02132,ATPeF1A,Sch000004636|K02132,ATPeF1A,Sch000016485	http://amigo.geneontology.org/amigo/term/GO:0072522
ribonucleotide biosynthetic process	Biological Process	GO:0009260	3	49	122	8286	0.0245902	0.00591359	0.0351269	0.0970252	-,-,Sch000022393|K02132,ATPeF1A,Sch000004636|K02132,ATPeF1A,Sch000016485	http://amigo.geneontology.org/amigo/term/GO:0009260
nucleoside metabolic process	Biological Process	GO:0009116	4	85	122	8286	0.0327869	0.0102583	0.0363673	0.0994855	K00927,PGK,Sch000000286|-,-,Sch000022393|K02132,ATPeF1A,Sch000004636|K02132,ATPeF1A,Sch000016485	http://amigo.geneontology.org/amigo/term/GO:0009116
glycosyl compound metabolic process	Biological Process	GO:1901657	4	85	122	8286	0.0327869	0.0102583	0.0363673	0.0994855	K00927,PGK,Sch000000286|-,-,Sch000022393|K02132,ATPeF1A,Sch000004636|K02132,ATPeF1A,Sch000016485	http://amigo.geneontology.org/amigo/term/GO:1901657
pigment metabolic process	Biological Process	GO:0042440	2	21	122	8286	0.0163934	0.0025344	0.0376254	0.101947	K00422,E1.10.3.1,Sch000001289|K04035,E1.14.13.81,Sch000025882	http://amigo.geneontology.org/amigo/term/GO:0042440
proton-transporting ATP synthase complex	Cellular Component	GO:0045259	2	21	122	8286	0.0163934	0.0025344	0.0376254	0.101947	K02132,ATPeF1A,Sch000004636|K02132,ATPeF1A,Sch000016485	http://amigo.geneontology.org/amigo/term/GO:0045259
proton-transporting two-sector ATPase complex, catalytic domain	Cellular Component	GO:0033178	2	22	122	8286	0.0163934	0.00265508	0.0409971	0.110035	K02132,ATPeF1A,Sch000004636|K02132,ATPeF1A,Sch000016485	http://amigo.geneontology.org/amigo/term/GO:0033178
small molecule catabolic process	Biological Process	GO:0044282	2	22	122	8286	0.0163934	0.00265508	0.0409971	0.110035	K02437,gcvH,Sch000009040|K00281,GLDC,Sch000015308	http://amigo.geneontology.org/amigo/term/GO:0044282
chlorophyll metabolic process	Biological Process	GO:0015994	1	3	122	8286	0.00819672	0.000362056	0.0435289	0.1152	K04035,E1.14.13.81,Sch000025882	http://amigo.geneontology.org/amigo/term/GO:0015994
superoxide metabolic process	Biological Process	GO:0006801	1	3	122	8286	0.00819672	0.000362056	0.0435289	0.1152	K04078,groES,Sch000029315	http://amigo.geneontology.org/amigo/term/GO:0006801
oxidoreductase activity, acting on iron-sulfur proteins as donors	Molecular Function	GO:0016730	1	3	122	8286	0.00819672	0.000362056	0.0435289	0.1152	K02641,petH,Sch000017535	http://amigo.geneontology.org/amigo/term/GO:0016730
oxidoreductase activity, acting on paired donors, with incorporation or reduction of molecular oxygen, NAD(P)H as one donor, and incorporation of one atom of oxygen	Molecular Function	GO:0016709	2	23	122	8286	0.0163934	0.00277577	0.044478	0.116626	K00485,FMO,Sch000012169|K04035,E1.14.13.81,Sch000025882	http://amigo.geneontology.org/amigo/term/GO:0016709
organonitrogen compound catabolic process	Biological Process	GO:1901565	2	23	122	8286	0.0163934	0.00277577	0.044478	0.116626	K02437,gcvH,Sch000009040|K00281,GLDC,Sch000015308	http://amigo.geneontology.org/amigo/term/GO:1901565
hydrolase activity, acting on acid anhydrides, catalyzing transmembrane movement of substances	Molecular Function	GO:0016820	3	55	122	8286	0.0245902	0.0066377	0.0469724	0.122602	K02109,ATPF0B,Sch000004641|K02132,ATPeF1A,Sch000004636|K02132,ATPeF1A,Sch000016485	http://amigo.geneontology.org/amigo/term/GO:0016820
energy derivation by oxidation of organic compounds	Biological Process	GO:0015980	2	24	122	8286	0.0163934	0.00289645	0.0480642	0.124879	K02262,COX3,Sch000024244|K00975,glgC,Sch000023789	http://amigo.geneontology.org/amigo/term/GO:0015980
small molecule metabolic process	Biological Process	GO:0044281	11	427	122	8286	0.0901639	0.0515327	0.0495153	0.128065	K00454,LOX2S,Sch000024498|K03527,ispH,Sch000025701|K03671,trxA,Sch000005306|K00281,GLDC,Sch000015308|-,-,Sch000016375|K00927,PGK,Sch000000286|K02437,gcvH,Sch000009040|-,-,Sch000022393|K15746,crtZ,Sch000003999|K02132,ATPeF1A,Sch000004636|K02132,ATPeF1A,Sch000016485	http://amigo.geneontology.org/amigo/term/GO:0044281
rRNA binding	Molecular Function	GO:0019843	2	26	122	8286	0.0163934	0.00313782	0.0555377	0.135471	K02922,RP-L37e,Sch000025526|K02933,RP-L6,Sch000015942	http://amigo.geneontology.org/amigo/term/GO:0019843
cellular homeostasis	Biological Process	GO:0019725	3	59	122	8286	0.0245902	0.00712044	0.0558263	0.135471	K03564,BCP,Sch000025116|K03676,grxC,Sch000006880|K03671,trxA,Sch000005306	http://amigo.geneontology.org/amigo/term/GO:0019725
fatty acid biosynthetic process	Biological Process	GO:0006633	3	59	122	8286	0.0245902	0.00712044	0.0558263	0.135471	K00454,LOX2S,Sch000024498|K15746,crtZ,Sch000003999|-,-,Sch000016375	http://amigo.geneontology.org/amigo/term/GO:0006633
pentose metabolic process	Biological Process	GO:0019321	1	4	122	8286	0.00819672	0.000482742	0.0576167	0.135471	-,-,Sch000015935	http://amigo.geneontology.org/amigo/term/GO:0019321
dimethylallyl diphosphate metabolic process	Biological Process	GO:0050993	1	4	122	8286	0.00819672	0.000482742	0.0576167	0.135471	K03527,ispH,Sch000025701	http://amigo.geneontology.org/amigo/term/GO:0050993
isopentenyl diphosphate biosynthetic process, methylerythritol 4-phosphate pathway	Biological Process	GO:0019288	1	4	122	8286	0.00819672	0.000482742	0.0576167	0.135471	K03527,ispH,Sch000025701	http://amigo.geneontology.org/amigo/term/GO:0019288
energy reserve metabolic process	Biological Process	GO:0006112	1	4	122	8286	0.00819672	0.000482742	0.0576167	0.135471	K00975,glgC,Sch000023789	http://amigo.geneontology.org/amigo/term/GO:0006112
glucose-1-phosphate adenylyltransferase activity	Molecular Function	GO:0008878	1	4	122	8286	0.00819672	0.000482742	0.0576167	0.135471	K00975,glgC,Sch000023789	http://amigo.geneontology.org/amigo/term/GO:0008878
sulfate assimilation	Biological Process	GO:0000103	1	4	122	8286	0.00819672	0.000482742	0.0576167	0.135471	K03671,trxA,Sch000005306	http://amigo.geneontology.org/amigo/term/GO:0000103
farnesyltranstransferase activity	Molecular Function	GO:0004311	1	4	122	8286	0.00819672	0.000482742	0.0576167	0.135471	K13789,GGPS,Sch000011774	http://amigo.geneontology.org/amigo/term/GO:0004311
4-hydroxy-3-methylbut-2-en-1-yl diphosphate reductase activity	Molecular Function	GO:0051745	1	4	122	8286	0.00819672	0.000482742	0.0576167	0.135471	K03527,ispH,Sch000025701	http://amigo.geneontology.org/amigo/term/GO:0051745
glycogen biosynthetic process	Biological Process	GO:0005978	1	4	122	8286	0.00819672	0.000482742	0.0576167	0.135471	K00975,glgC,Sch000023789	http://amigo.geneontology.org/amigo/term/GO:0005978
D-ribose metabolic process	Biological Process	GO:0006014	1	4	122	8286	0.00819672	0.000482742	0.0576167	0.135471	-,-,Sch000015935	http://amigo.geneontology.org/amigo/term/GO:0006014
dimethylallyl diphosphate biosynthetic process	Biological Process	GO:0050992	1	4	122	8286	0.00819672	0.000482742	0.0576167	0.135471	K03527,ispH,Sch000025701	http://amigo.geneontology.org/amigo/term/GO:0050992
phosphotransferase activity, carboxyl group as acceptor	Molecular Function	GO:0016774	1	4	122	8286	0.00819672	0.000482742	0.0576167	0.135471	K00927,PGK,Sch000000286	http://amigo.geneontology.org/amigo/term/GO:0016774
oxidoreductase activity, acting on a sulfur group of donors, disulfide as acceptor	Molecular Function	GO:0016671	1	4	122	8286	0.00819672	0.000482742	0.0576167	0.135471	K03671,trxA,Sch000005306	http://amigo.geneontology.org/amigo/term/GO:0016671
regulation of reactive oxygen species metabolic process	Biological Process	GO:2000377	1	4	122	8286	0.00819672	0.000482742	0.0576167	0.135471	K04078,groES,Sch000029315	http://amigo.geneontology.org/amigo/term/GO:2000377
catechol oxidase activity	Molecular Function	GO:0004097	1	4	122	8286	0.00819672	0.000482742	0.0576167	0.135471	K00422,E1.10.3.1,Sch000001289	http://amigo.geneontology.org/amigo/term/GO:0004097
ribokinase activity	Molecular Function	GO:0004747	1	4	122	8286	0.00819672	0.000482742	0.0576167	0.135471	-,-,Sch000015935	http://amigo.geneontology.org/amigo/term/GO:0004747
oxidoreductase activity, acting on CH or CH2 groups, NAD or NADP as acceptor	Molecular Function	GO:0016726	1	4	122	8286	0.00819672	0.000482742	0.0576167	0.135471	K03527,ispH,Sch000025701	http://amigo.geneontology.org/amigo/term/GO:0016726
protein insertion into membrane	Biological Process	GO:0051205	1	4	122	8286	0.00819672	0.000482742	0.0576167	0.135471	K03217,yidC,Sch000019848	http://amigo.geneontology.org/amigo/term/GO:0051205
glycogen metabolic process	Biological Process	GO:0005977	1	4	122	8286	0.00819672	0.000482742	0.0576167	0.135471	K00975,glgC,Sch000023789	http://amigo.geneontology.org/amigo/term/GO:0005977
cation-transporting ATPase activity	Molecular Function	GO:0019829	2	27	122	8286	0.0163934	0.00325851	0.0594176	0.13913	K02132,ATPeF1A,Sch000004636|K02132,ATPeF1A,Sch000016485	http://amigo.geneontology.org/amigo/term/GO:0019829
organophosphate biosynthetic process	Biological Process	GO:0090407	4	103	122	8286	0.0327869	0.0124306	0.0651422	0.15191	-,-,Sch000022393|K03527,ispH,Sch000025701|K02132,ATPeF1A,Sch000004636|K02132,ATPeF1A,Sch000016485	http://amigo.geneontology.org/amigo/term/GO:0090407
ATPase activity, coupled to transmembrane movement of ions	Molecular Function	GO:0042625	2	29	122	8286	0.0163934	0.00349988	0.0674461	0.156023	K02132,ATPeF1A,Sch000004636|K02132,ATPeF1A,Sch000016485	http://amigo.geneontology.org/amigo/term/GO:0042625
monocarboxylic acid biosynthetic process	Biological Process	GO:0072330	3	64	122	8286	0.0245902	0.00772387	0.0679231	0.156023	K00454,LOX2S,Sch000024498|K15746,crtZ,Sch000003999|-,-,Sch000016375	http://amigo.geneontology.org/amigo/term/GO:0072330
lipid biosynthetic process	Biological Process	GO:0008610	5	149	122	8286	0.0409836	0.0179821	0.0686229	0.156023	K00454,LOX2S,Sch000024498|K13789,GGPS,Sch000011774|K03527,ispH,Sch000025701|K15746,crtZ,Sch000003999|-,-,Sch000016375	http://amigo.geneontology.org/amigo/term/GO:0008610
nucleotide metabolic process	Biological Process	GO:0009117	4	105	122	8286	0.0327869	0.012672	0.0689063	0.156023	K00927,PGK,Sch000000286|-,-,Sch000022393|K02132,ATPeF1A,Sch000004636|K02132,ATPeF1A,Sch000016485	http://amigo.geneontology.org/amigo/term/GO:0009117
antioxidant activity	Molecular Function	GO:0016209	3	65	122	8286	0.0245902	0.00784456	0.0704748	0.156023	K04564,SOD2,Sch000020069|K03386,PRDX2_4,Sch000017180|K03564,BCP,Sch000025116	http://amigo.geneontology.org/amigo/term/GO:0016209
nucleoside phosphate metabolic process	Biological Process	GO:0006753	4	106	122	8286	0.0327869	0.0127927	0.0708298	0.156023	K00927,PGK,Sch000000286|-,-,Sch000022393|K02132,ATPeF1A,Sch000004636|K02132,ATPeF1A,Sch000016485	http://amigo.geneontology.org/amigo/term/GO:0006753
dynein complex	Cellular Component	GO:0030286	1	5	122	8286	0.00819672	0.000603427	0.0714987	0.156023	K10418,DYNLL,Sch000008762	http://amigo.geneontology.org/amigo/term/GO:0030286
response to oxygen radical	Biological Process	GO:0000305	1	5	122	8286	0.00819672	0.000603427	0.0714987	0.156023	K04078,groES,Sch000029315	http://amigo.geneontology.org/amigo/term/GO:0000305
phosphopantetheine binding	Molecular Function	GO:0031177	1	5	122	8286	0.00819672	0.000603427	0.0714987	0.156023	-,-,Sch000016375	http://amigo.geneontology.org/amigo/term/GO:0031177
isopentenyl diphosphate biosynthetic process	Biological Process	GO:0009240	1	5	122	8286	0.00819672	0.000603427	0.0714987	0.156023	K03527,ispH,Sch000025701	http://amigo.geneontology.org/amigo/term/GO:0009240
response to superoxide	Biological Process	GO:0000303	1	5	122	8286	0.00819672	0.000603427	0.0714987	0.156023	K04078,groES,Sch000029315	http://amigo.geneontology.org/amigo/term/GO:0000303
isopentenyl diphosphate metabolic process	Biological Process	GO:0046490	1	5	122	8286	0.00819672	0.000603427	0.0714987	0.156023	K03527,ispH,Sch000025701	http://amigo.geneontology.org/amigo/term/GO:0046490
starch biosynthetic process	Biological Process	GO:0019252	1	5	122	8286	0.00819672	0.000603427	0.0714987	0.156023	K00975,glgC,Sch000023789	http://amigo.geneontology.org/amigo/term/GO:0019252
cytochrome complex	Cellular Component	GO:0070069	1	5	122	8286	0.00819672	0.000603427	0.0714987	0.156023	-,-,Sch000011956	http://amigo.geneontology.org/amigo/term/GO:0070069
protein disulfide oxidoreductase activity	Molecular Function	GO:0015035	2	30	122	8286	0.0163934	0.00362056	0.0715877	0.156023	K03676,grxC,Sch000006880|K03671,trxA,Sch000005306	http://amigo.geneontology.org/amigo/term/GO:0015035
monosaccharide metabolic process	Biological Process	GO:0005996	2	30	122	8286	0.0163934	0.00362056	0.0715877	0.156023	K05298,GAPA,Sch000001628|-,-,Sch000015935	http://amigo.geneontology.org/amigo/term/GO:0005996
response to abiotic stimulus	Biological Process	GO:0009628	2	30	122	8286	0.0163934	0.00362056	0.0715877	0.156023	K08915,LHCB4,Sch000018338|K08912,LHCB1,Sch000001312	http://amigo.geneontology.org/amigo/term/GO:0009628
carboxylic acid metabolic process	Biological Process	GO:0019752	7	247	122	8286	0.057377	0.0298093	0.071842	0.156023	K00927,PGK,Sch000000286|K00454,LOX2S,Sch000024498|K02437,gcvH,Sch000009040|K03527,ispH,Sch000025701|K15746,crtZ,Sch000003999|K00281,GLDC,Sch000015308|-,-,Sch000016375	http://amigo.geneontology.org/amigo/term/GO:0019752
fatty acid metabolic process	Biological Process	GO:0006631	3	66	122	8286	0.0245902	0.00796524	0.0730695	0.158086	K00454,LOX2S,Sch000024498|K15746,crtZ,Sch000003999|-,-,Sch000016375	http://amigo.geneontology.org/amigo/term/GO:0006631
nucleoside phosphate biosynthetic process	Biological Process	GO:1901293	3	67	122	8286	0.0245902	0.00808593	0.0757065	0.162555	-,-,Sch000022393|K02132,ATPeF1A,Sch000004636|K02132,ATPeF1A,Sch000016485	http://amigo.geneontology.org/amigo/term/GO:1901293
nucleotide biosynthetic process	Biological Process	GO:0009165	3	67	122	8286	0.0245902	0.00808593	0.0757065	0.162555	-,-,Sch000022393|K02132,ATPeF1A,Sch000004636|K02132,ATPeF1A,Sch000016485	http://amigo.geneontology.org/amigo/term/GO:0009165
oxoacid metabolic process	Biological Process	GO:0043436	7	252	122	8286	0.057377	0.0304127	0.0780822	0.1664	K00927,PGK,Sch000000286|K00454,LOX2S,Sch000024498|K02437,gcvH,Sch000009040|K03527,ispH,Sch000025701|K15746,crtZ,Sch000003999|K00281,GLDC,Sch000015308|-,-,Sch000016375	http://amigo.geneontology.org/amigo/term/GO:0043436
organic acid metabolic process	Biological Process	GO:0006082	7	252	122	8286	0.057377	0.0304127	0.0780822	0.1664	K00927,PGK,Sch000000286|K00454,LOX2S,Sch000024498|K02437,gcvH,Sch000009040|K03527,ispH,Sch000025701|K15746,crtZ,Sch000003999|K00281,GLDC,Sch000015308|-,-,Sch000016375	http://amigo.geneontology.org/amigo/term/GO:0006082
inorganic cation transmembrane transporter activity	Molecular Function	GO:0022890	4	110	122	8286	0.0327869	0.0132754	0.078797	0.167296	-,-,Sch000022393|K02262,COX3,Sch000024244|K02132,ATPeF1A,Sch000004636|K02132,ATPeF1A,Sch000016485	http://amigo.geneontology.org/amigo/term/GO:0022890
NADP binding	Molecular Function	GO:0050661	2	32	122	8286	0.0163934	0.00386194	0.0801095	0.1682	K00485,FMO,Sch000012169|K05298,GAPA,Sch000001628	http://amigo.geneontology.org/amigo/term/GO:0050661
disulfide oxidoreductase activity	Molecular Function	GO:0015036	2	32	122	8286	0.0163934	0.00386194	0.0801095	0.1682	K03676,grxC,Sch000006880|K03671,trxA,Sch000005306	http://amigo.geneontology.org/amigo/term/GO:0015036
cellular response to chemical stimulus	Biological Process	GO:0070887	2	32	122	8286	0.0163934	0.00386194	0.0801095	0.1682	K04078,groES,Sch000029315|K03671,trxA,Sch000005306	http://amigo.geneontology.org/amigo/term/GO:0070887
phosphatase activity	Molecular Function	GO:0016791	3	70	122	8286	0.0245902	0.00844798	0.0838659	0.173094	K01100,E3.1.3.37,Sch000026552|K01100,E3.1.3.37,Sch000024316|K19269,PGP,Sch000003573	http://amigo.geneontology.org/amigo/term/GO:0016791
oxylipin metabolic process	Biological Process	GO:0031407	1	6	122	8286	0.00819672	0.000724113	0.0851779	0.173094	K00454,LOX2S,Sch000024498	http://amigo.geneontology.org/amigo/term/GO:0031407
oxylipin biosynthetic process	Biological Process	GO:0031408	1	6	122	8286	0.00819672	0.000724113	0.0851779	0.173094	K00454,LOX2S,Sch000024498	http://amigo.geneontology.org/amigo/term/GO:0031408
positive regulation of catalytic activity	Biological Process	GO:0043085	1	6	122	8286	0.00819672	0.000724113	0.0851779	0.173094	K04078,groES,Sch000029315	http://amigo.geneontology.org/amigo/term/GO:0043085
response to reactive oxygen species	Biological Process	GO:0000302	1	6	122	8286	0.00819672	0.000724113	0.0851779	0.173094	K04078,groES,Sch000029315	http://amigo.geneontology.org/amigo/term/GO:0000302
positive regulation of molecular function	Biological Process	GO:0044093	1	6	122	8286	0.00819672	0.000724113	0.0851779	0.173094	K04078,groES,Sch000029315	http://amigo.geneontology.org/amigo/term/GO:0044093
adenylyltransferase activity	Molecular Function	GO:0070566	1	6	122	8286	0.00819672	0.000724113	0.0851779	0.173094	K00975,glgC,Sch000023789	http://amigo.geneontology.org/amigo/term/GO:0070566
superoxide dismutase activity	Molecular Function	GO:0004784	1	6	122	8286	0.00819672	0.000724113	0.0851779	0.173094	K04564,SOD2,Sch000020069	http://amigo.geneontology.org/amigo/term/GO:0004784
oxidoreductase activity, acting on superoxide radicals as acceptor	Molecular Function	GO:0016721	1	6	122	8286	0.00819672	0.000724113	0.0851779	0.173094	K04564,SOD2,Sch000020069	http://amigo.geneontology.org/amigo/term/GO:0016721
homeostatic process	Biological Process	GO:0042592	3	71	122	8286	0.0245902	0.00856867	0.0866665	0.175492	K03564,BCP,Sch000025116|K03676,grxC,Sch000006880|K03671,trxA,Sch000005306	http://amigo.geneontology.org/amigo/term/GO:0042592
carbohydrate derivative metabolic process	Biological Process	GO:1901135	5	163	122	8286	0.0409836	0.0196717	0.0923617	0.186361	K00927,PGK,Sch000000286|-,-,Sch000022393|K03527,ispH,Sch000025701|K02132,ATPeF1A,Sch000004636|K02132,ATPeF1A,Sch000016485	http://amigo.geneontology.org/amigo/term/GO:1901135
cation transmembrane transporter activity	Molecular Function	GO:0008324	4	118	122	8286	0.0327869	0.0142409	0.0960068	0.192352	-,-,Sch000022393|K02262,COX3,Sch000024244|K02132,ATPeF1A,Sch000004636|K02132,ATPeF1A,Sch000016485	http://amigo.geneontology.org/amigo/term/GO:0008324
electron carrier activity	Molecular Function	GO:0009055	4	118	122	8286	0.0327869	0.0142409	0.0960068	0.192352	-,-,Sch000028258|K02262,COX3,Sch000024244|-,-,Sch000021844|K03676,grxC,Sch000006880	http://amigo.geneontology.org/amigo/term/GO:0009055
starch metabolic process	Biological Process	GO:0005982	1	7	122	8286	0.00819672	0.000844798	0.0986572	0.196279	K00975,glgC,Sch000023789	http://amigo.geneontology.org/amigo/term/GO:0005982
modified amino acid binding	Molecular Function	GO:0072341	1	7	122	8286	0.00819672	0.000844798	0.0986572	0.196279	-,-,Sch000016375	http://amigo.geneontology.org/amigo/term/GO:0072341
proton-transporting two-sector ATPase complex	Cellular Component	GO:0016469	2	37	122	8286	0.0163934	0.00446536	0.102659	0.20353	K02132,ATPeF1A,Sch000004636|K02132,ATPeF1A,Sch000016485	http://amigo.geneontology.org/amigo/term/GO:0016469
nucleobase-containing small molecule metabolic process	Biological Process	GO:0055086	4	123	122	8286	0.0327869	0.0148443	0.10759	0.212565	K00927,PGK,Sch000000286|-,-,Sch000022393|K02132,ATPeF1A,Sch000004636|K02132,ATPeF1A,Sch000016485	http://amigo.geneontology.org/amigo/term/GO:0055086
oxidoreductase activity, acting on CH or CH2 groups	Molecular Function	GO:0016725	1	8	122	8286	0.00819672	0.000965484	0.111939	0.218129	K03527,ispH,Sch000025701	http://amigo.geneontology.org/amigo/term/GO:0016725
glycolytic process	Biological Process	GO:0006096	1	8	122	8286	0.00819672	0.000965484	0.111939	0.218129	K00927,PGK,Sch000000286	http://amigo.geneontology.org/amigo/term/GO:0006096
porphyrin-containing compound biosynthetic process	Biological Process	GO:0006779	1	8	122	8286	0.00819672	0.000965484	0.111939	0.218129	K04035,E1.14.13.81,Sch000025882	http://amigo.geneontology.org/amigo/term/GO:0006779
glyceraldehyde-3-phosphate metabolic process	Biological Process	GO:0019682	1	8	122	8286	0.00819672	0.000965484	0.111939	0.218129	K03527,ispH,Sch000025701	http://amigo.geneontology.org/amigo/term/GO:0019682
cation transport	Biological Process	GO:0006812	3	80	122	8286	0.0245902	0.00965484	0.113572	0.220555	-,-,Sch000022393|K02132,ATPeF1A,Sch000004636|K02132,ATPeF1A,Sch000016485	http://amigo.geneontology.org/amigo/term/GO:0006812
metal ion binding	Molecular Function	GO:0046872	25	1332	122	8286	0.204918	0.160753	0.114392	0.221391	K18980,EO,Sch000001703|K00454,LOX2S,Sch000024498|K03527,ispH,Sch000025701|K04564,SOD2,Sch000020069|K04078,groES,Sch000029315|K00422,E1.10.3.1,Sch000001289|K04035,E1.14.13.81,Sch000025882|K08901,psbQ,Sch000029972|K08915,LHCB4,Sch000018338|K08914,LHCB3,Sch000006159|K00423,E1.10.3.3,Sch000009737|K08909,LHCA3,Sch000001809|-,-,Sch000025166|K02922,RP-L37e,Sch000025526|K02717,psbP,Sch000027018|-,-,Sch00…	http://amigo.geneontology.org/amigo/term/GO:0046872
cation binding	Molecular Function	GO:0043169	25	1335	122	8286	0.204918	0.161115	0.116602	0.223956	K18980,EO,Sch000001703|K00454,LOX2S,Sch000024498|K03527,ispH,Sch000025701|K04564,SOD2,Sch000020069|K04078,groES,Sch000029315|K00422,E1.10.3.1,Sch000001289|K04035,E1.14.13.81,Sch000025882|K08901,psbQ,Sch000029972|K08915,LHCB4,Sch000018338|K08914,LHCB3,Sch000006159|K00423,E1.10.3.3,Sch000009737|K08909,LHCA3,Sch000001809|-,-,Sch000025166|K02922,RP-L37e,Sch000025526|K02717,psbP,Sch000027018|-,-,Sch00…	http://amigo.geneontology.org/amigo/term/GO:0043169
copper ion binding	Molecular Function	GO:0005507	2	40	122	8286	0.0163934	0.00482742	0.116927	0.223956	K00423,E1.10.3.3,Sch000009737|K04078,groES,Sch000029315	http://amigo.geneontology.org/amigo/term/GO:0005507
oxidoreductase activity, acting on a sulfur group of donors	Molecular Function	GO:0016667	2	40	122	8286	0.0163934	0.00482742	0.116927	0.223956	K03676,grxC,Sch000006880|K03671,trxA,Sch000005306	http://amigo.geneontology.org/amigo/term/GO:0016667
single-organism carbohydrate metabolic process	Biological Process	GO:0044723	4	127	122	8286	0.0327869	0.0153271	0.117292	0.223956	K00927,PGK,Sch000000286|K05298,GAPA,Sch000001628|-,-,Sch000015935|K00975,glgC,Sch000023789	http://amigo.geneontology.org/amigo/term/GO:0044723
cellular lipid metabolic process	Biological Process	GO:0044255	5	176	122	8286	0.0409836	0.0212406	0.117723	0.224027	K00454,LOX2S,Sch000024498|K13789,GGPS,Sch000011774|K03527,ispH,Sch000025701|K15746,crtZ,Sch000003999|-,-,Sch000016375	http://amigo.geneontology.org/amigo/term/GO:0044255
membrane	Cellular Component	GO:0016020	42	2421	122	8286	0.344262	0.29218	0.121041	0.229575	K10526,OPCL1,Sch000009123|K04078,groES,Sch000029315|K02692,psaD,Sch000021821|-,-,Sch000009354|K08901,psbQ,Sch000029972|K08914,LHCB3,Sch000006159|K08909,LHCA3,Sch000001809|K15109,SLC25A20_29,Sch000009803|K08910,LHCA4,Sch000005681|K03541,psbR,Sch000000847|-,-,Sch000010482|K02262,COX3,Sch000024244|K02716,psbO,Sch000011576|-,-,Sch000015841|K08912,LHCB1,Sch000001312|K02933,RP-L6,Sch000015942|K08916,LH…	http://amigo.geneontology.org/amigo/term/GO:0016020
organophosphate metabolic process	Biological Process	GO:0019637	5	179	122	8286	0.0409836	0.0216027	0.124004	0.230976	K00927,PGK,Sch000000286|-,-,Sch000022393|K03527,ispH,Sch000025701|K02132,ATPeF1A,Sch000004636|K02132,ATPeF1A,Sch000016485	http://amigo.geneontology.org/amigo/term/GO:0019637
oxidoreductase activity, acting on a heme group of donors, oxygen as acceptor	Molecular Function	GO:0016676	1	9	122	8286	0.00819672	0.00108617	0.125028	0.230976	K02262,COX3,Sch000024244	http://amigo.geneontology.org/amigo/term/GO:0016676
oxidoreductase activity, acting on a heme group of donors	Molecular Function	GO:0016675	1	9	122	8286	0.00819672	0.00108617	0.125028	0.230976	K02262,COX3,Sch000024244	http://amigo.geneontology.org/amigo/term/GO:0016675
heme-copper terminal oxidase activity	Molecular Function	GO:0015002	1	9	122	8286	0.00819672	0.00108617	0.125028	0.230976	K02262,COX3,Sch000024244	http://amigo.geneontology.org/amigo/term/GO:0015002
respiratory electron transport chain	Biological Process	GO:0022904	1	9	122	8286	0.00819672	0.00108617	0.125028	0.230976	K02262,COX3,Sch000024244	http://amigo.geneontology.org/amigo/term/GO:0022904
prenyltransferase activity	Molecular Function	GO:0004659	1	9	122	8286	0.00819672	0.00108617	0.125028	0.230976	K13789,GGPS,Sch000011774	http://amigo.geneontology.org/amigo/term/GO:0004659
cytochrome-c oxidase activity	Molecular Function	GO:0004129	1	9	122	8286	0.00819672	0.00108617	0.125028	0.230976	K02262,COX3,Sch000024244	http://amigo.geneontology.org/amigo/term/GO:0004129
oxidoreductase activity, acting on the CH-CH group of donors, NAD or NADP as acceptor	Molecular Function	GO:0016628	1	9	122	8286	0.00819672	0.00108617	0.125028	0.230976	K00218,E1.3.1.33,Sch000008874	http://amigo.geneontology.org/amigo/term/GO:0016628
oxidation-reduction process	Biological Process	GO:0055114	3	87	122	8286	0.0245902	0.0104996	0.136412	0.24914	K02262,COX3,Sch000024244|K03671,trxA,Sch000005306|K00975,glgC,Sch000023789	http://amigo.geneontology.org/amigo/term/GO:0055114
cellular response to oxygen-containing compound	Biological Process	GO:1901701	1	10	122	8286	0.00819672	0.00120685	0.137924	0.24914	K04078,groES,Sch000029315	http://amigo.geneontology.org/amigo/term/GO:1901701
protein histidine kinase activity	Molecular Function	GO:0004673	1	10	122	8286	0.00819672	0.00120685	0.137924	0.24914	-,-,Sch000022524	http://amigo.geneontology.org/amigo/term/GO:0004673
porphyrin-containing compound metabolic process	Biological Process	GO:0006778	1	10	122	8286	0.00819672	0.00120685	0.137924	0.24914	K04035,E1.14.13.81,Sch000025882	http://amigo.geneontology.org/amigo/term/GO:0006778
phosphotransferase activity, nitrogenous group as acceptor	Molecular Function	GO:0016775	1	10	122	8286	0.00819672	0.00120685	0.137924	0.24914	-,-,Sch000022524	http://amigo.geneontology.org/amigo/term/GO:0016775
regulation of response to stress	Biological Process	GO:0080134	1	10	122	8286	0.00819672	0.00120685	0.137924	0.24914	K04078,groES,Sch000029315	http://amigo.geneontology.org/amigo/term/GO:0080134
phosphorelay sensor kinase activity	Molecular Function	GO:0000155	1	10	122	8286	0.00819672	0.00120685	0.137924	0.24914	-,-,Sch000022524	http://amigo.geneontology.org/amigo/term/GO:0000155
regulation of biological quality	Biological Process	GO:0065008	3	89	122	8286	0.0245902	0.010741	0.143209	0.257867	K03564,BCP,Sch000025116|K03676,grxC,Sch000006880|K03671,trxA,Sch000005306	http://amigo.geneontology.org/amigo/term/GO:0065008
oxidoreductase activity, acting on the CH-NH2 group of donors	Molecular Function	GO:0016638	1	11	122	8286	0.00819672	0.00132754	0.150633	0.270378	K00281,GLDC,Sch000015308	http://amigo.geneontology.org/amigo/term/GO:0016638
ribosomal subunit	Cellular Component	GO:0044391	2	47	122	8286	0.0163934	0.00567222	0.151909	0.271811	K02863,RP-L1,Sch000015600|K02969,RP-S20e,Sch000003115	http://amigo.geneontology.org/amigo/term/GO:0044391
ATPase activity, coupled to transmembrane movement of substances	Molecular Function	GO:0042626	2	48	122	8286	0.0163934	0.0057929	0.157064	0.2794	K02132,ATPeF1A,Sch000004636|K02132,ATPeF1A,Sch000016485	http://amigo.geneontology.org/amigo/term/GO:0042626
phosphoric ester hydrolase activity	Molecular Function	GO:0042578	3	93	122	8286	0.0245902	0.0112238	0.157132	0.2794	K01100,E3.1.3.37,Sch000026552|K01100,E3.1.3.37,Sch000024316|K19269,PGP,Sch000003573	http://amigo.geneontology.org/amigo/term/GO:0042578
tetrapyrrole biosynthetic process	Biological Process	GO:0033014	1	12	122	8286	0.00819672	0.00144823	0.163155	0.285647	K04035,E1.14.13.81,Sch000025882	http://amigo.geneontology.org/amigo/term/GO:0033014
carbohydrate kinase activity	Molecular Function	GO:0019200	1	12	122	8286	0.00819672	0.00144823	0.163155	0.285647	-,-,Sch000015935	http://amigo.geneontology.org/amigo/term/GO:0019200
glucose metabolic process	Biological Process	GO:0006006	1	12	122	8286	0.00819672	0.00144823	0.163155	0.285647	K05298,GAPA,Sch000001628	http://amigo.geneontology.org/amigo/term/GO:0006006
microtubule associated complex	Cellular Component	GO:0005875	1	12	122	8286	0.00819672	0.00144823	0.163155	0.285647	K10418,DYNLL,Sch000008762	http://amigo.geneontology.org/amigo/term/GO:0005875
aerobic respiration	Biological Process	GO:0009060	1	12	122	8286	0.00819672	0.00144823	0.163155	0.285647	K02262,COX3,Sch000024244	http://amigo.geneontology.org/amigo/term/GO:0009060
N,N-dimethylaniline monooxygenase activity	Molecular Function	GO:0004499	1	13	122	8286	0.00819672	0.00156891	0.175494	0.302594	K00485,FMO,Sch000012169	http://amigo.geneontology.org/amigo/term/GO:0004499
translation elongation factor activity	Molecular Function	GO:0003746	1	13	122	8286	0.00819672	0.00156891	0.175494	0.302594	K02358,tuf,Sch000007316	http://amigo.geneontology.org/amigo/term/GO:0003746
glycerol ether metabolic process	Biological Process	GO:0006662	1	13	122	8286	0.00819672	0.00156891	0.175494	0.302594	K03671,trxA,Sch000005306	http://amigo.geneontology.org/amigo/term/GO:0006662
cellular aldehyde metabolic process	Biological Process	GO:0006081	1	13	122	8286	0.00819672	0.00156891	0.175494	0.302594	K03527,ispH,Sch000025701	http://amigo.geneontology.org/amigo/term/GO:0006081
ether metabolic process	Biological Process	GO:0018904	1	13	122	8286	0.00819672	0.00156891	0.175494	0.302594	K03671,trxA,Sch000005306	http://amigo.geneontology.org/amigo/term/GO:0018904
carbohydrate derivative biosynthetic process	Biological Process	GO:1901137	3	100	122	8286	0.0245902	0.0120685	0.182438	0.311333	-,-,Sch000022393|K02132,ATPeF1A,Sch000004636|K02132,ATPeF1A,Sch000016485	http://amigo.geneontology.org/amigo/term/GO:1901137
primary active transmembrane transporter activity	Molecular Function	GO:0015399	2	53	122	8286	0.0163934	0.00639633	0.183298	0.311333	K02132,ATPeF1A,Sch000004636|K02132,ATPeF1A,Sch000016485	http://amigo.geneontology.org/amigo/term/GO:0015399
ATPase activity, coupled to movement of substances	Molecular Function	GO:0043492	2	53	122	8286	0.0163934	0.00639633	0.183298	0.311333	K02132,ATPeF1A,Sch000004636|K02132,ATPeF1A,Sch000016485	http://amigo.geneontology.org/amigo/term/GO:0043492
P-P-bond-hydrolysis-driven transmembrane transporter activity	Molecular Function	GO:0015405	2	53	122	8286	0.0163934	0.00639633	0.183298	0.311333	K02132,ATPeF1A,Sch000004636|K02132,ATPeF1A,Sch000016485	http://amigo.geneontology.org/amigo/term/GO:0015405
isoprenoid biosynthetic process	Biological Process	GO:0008299	2	53	122	8286	0.0163934	0.00639633	0.183298	0.311333	K13789,GGPS,Sch000011774|K03527,ispH,Sch000025701	http://amigo.geneontology.org/amigo/term/GO:0008299
amide binding	Molecular Function	GO:0033218	1	14	122	8286	0.00819672	0.0016896	0.187653	0.314969	-,-,Sch000016375	http://amigo.geneontology.org/amigo/term/GO:0033218
tetrapyrrole metabolic process	Biological Process	GO:0033013	1	14	122	8286	0.00819672	0.0016896	0.187653	0.314969	K04035,E1.14.13.81,Sch000025882	http://amigo.geneontology.org/amigo/term/GO:0033013
single-organism carbohydrate catabolic process	Biological Process	GO:0044724	1	14	122	8286	0.00819672	0.0016896	0.187653	0.314969	K00927,PGK,Sch000000286	http://amigo.geneontology.org/amigo/term/GO:0044724
response to inorganic substance	Biological Process	GO:0010035	1	14	122	8286	0.00819672	0.0016896	0.187653	0.314969	K04078,groES,Sch000029315	http://amigo.geneontology.org/amigo/term/GO:0010035
isoprenoid metabolic process	Biological Process	GO:0006720	2	54	122	8286	0.0163934	0.00651702	0.188622	0.315664	K13789,GGPS,Sch000011774|K03527,ispH,Sch000025701	http://amigo.geneontology.org/amigo/term/GO:0006720
ion transport	Biological Process	GO:0006811	3	102	122	8286	0.0245902	0.0123099	0.189863	0.316224	-,-,Sch000022393|K02132,ATPeF1A,Sch000004636|K02132,ATPeF1A,Sch000016485	http://amigo.geneontology.org/amigo/term/GO:0006811
organonitrogen compound metabolic process	Biological Process	GO:1901564	7	319	122	8286	0.057377	0.0384987	0.190068	0.316224	K00927,PGK,Sch000000286|-,-,Sch000022393|K02437,gcvH,Sch000009040|K04035,E1.14.13.81,Sch000025882|K02132,ATPeF1A,Sch000004636|K02132,ATPeF1A,Sch000016485|K00281,GLDC,Sch000015308	http://amigo.geneontology.org/amigo/term/GO:1901564
metal cluster binding	Molecular Function	GO:0051540	2	55	122	8286	0.0163934	0.0066377	0.193967	0.320835	-,-,Sch000028258|-,-,Sch000021844	http://amigo.geneontology.org/amigo/term/GO:0051540
iron-sulfur cluster binding	Molecular Function	GO:0051536	2	55	122	8286	0.0163934	0.0066377	0.193967	0.320835	-,-,Sch000028258|-,-,Sch000021844	http://amigo.geneontology.org/amigo/term/GO:0051536
oxidoreductase activity, acting on single donors with incorporation of molecular oxygen, incorporation of two atoms of oxygen	Molecular Function	GO:0016702	1	15	122	8286	0.00819672	0.00181028	0.199634	0.329251	K00454,LOX2S,Sch000024498	http://amigo.geneontology.org/amigo/term/GO:0016702
establishment of protein localization to membrane	Biological Process	GO:0090150	1	16	122	8286	0.00819672	0.00193097	0.21144	0.346712	K03217,yidC,Sch000019848	http://amigo.geneontology.org/amigo/term/GO:0090150
protein localization to membrane	Biological Process	GO:0072657	1	16	122	8286	0.00819672	0.00193097	0.21144	0.346712	K03217,yidC,Sch000019848	http://amigo.geneontology.org/amigo/term/GO:0072657
response to oxidative stress	Biological Process	GO:0006979	2	59	122	8286	0.0163934	0.00712044	0.215527	0.3524	K04078,groES,Sch000029315|K03671,trxA,Sch000005306	http://amigo.geneontology.org/amigo/term/GO:0006979
establishment of protein localization	Biological Process	GO:0045184	3	109	122	8286	0.0245902	0.0131547	0.216423	0.35285	-,-,Sch000003925|K03217,yidC,Sch000019848|-,-,Sch000004226	http://amigo.geneontology.org/amigo/term/GO:0045184
protein localization	Biological Process	GO:0008104	3	110	122	8286	0.0245902	0.0132754	0.220282	0.358115	-,-,Sch000003925|K03217,yidC,Sch000019848|-,-,Sch000004226	http://amigo.geneontology.org/amigo/term/GO:0008104
regulation of molecular function	Biological Process	GO:0065009	1	17	122	8286	0.00819672	0.00205165	0.223073	0.360592	K04078,groES,Sch000029315	http://amigo.geneontology.org/amigo/term/GO:0065009
regulation of catalytic activity	Biological Process	GO:0050790	1	17	122	8286	0.00819672	0.00205165	0.223073	0.360592	K04078,groES,Sch000029315	http://amigo.geneontology.org/amigo/term/GO:0050790
phosphate-containing compound metabolic process	Biological Process	GO:0006796	5	223	122	8286	0.0409836	0.0269129	0.231567	0.372767	K00927,PGK,Sch000000286|-,-,Sch000022393|K03527,ispH,Sch000025701|K02132,ATPeF1A,Sch000004636|K02132,ATPeF1A,Sch000016485	http://amigo.geneontology.org/amigo/term/GO:0006796
nutrient reservoir activity	Molecular Function	GO:0045735	1	18	122	8286	0.00819672	0.00217234	0.234535	0.372767	-,-,Sch000027563	http://amigo.geneontology.org/amigo/term/GO:0045735
single-organism membrane organization	Biological Process	GO:0044802	1	18	122	8286	0.00819672	0.00217234	0.234535	0.372767	K03217,yidC,Sch000019848	http://amigo.geneontology.org/amigo/term/GO:0044802
oxidoreductase activity, acting on single donors with incorporation of molecular oxygen	Molecular Function	GO:0016701	1	18	122	8286	0.00819672	0.00217234	0.234535	0.372767	K00454,LOX2S,Sch000024498	http://amigo.geneontology.org/amigo/term/GO:0016701
pyridine nucleotide metabolic process	Biological Process	GO:0019362	1	18	122	8286	0.00819672	0.00217234	0.234535	0.372767	K00927,PGK,Sch000000286	http://amigo.geneontology.org/amigo/term/GO:0019362
nicotinamide nucleotide metabolic process	Biological Process	GO:0046496	1	18	122	8286	0.00819672	0.00217234	0.234535	0.372767	K00927,PGK,Sch000000286	http://amigo.geneontology.org/amigo/term/GO:0046496
transmembrane transport	Biological Process	GO:0055085	3	114	122	8286	0.0245902	0.0137581	0.235853	0.373817	-,-,Sch000022393|K02132,ATPeF1A,Sch000004636|K02132,ATPeF1A,Sch000016485	http://amigo.geneontology.org/amigo/term/GO:0055085
organonitrogen compound biosynthetic process	Biological Process	GO:1901566	4	169	122	8286	0.0327869	0.0203958	0.23793	0.376062	-,-,Sch000022393|K04035,E1.14.13.81,Sch000025882|K02132,ATPeF1A,Sch000004636|K02132,ATPeF1A,Sch000016485	http://amigo.geneontology.org/amigo/term/GO:1901566
single-organism process	Biological Process	GO:0044699	26	1537	122	8286	0.213115	0.185494	0.246238	0.388115	K00454,LOX2S,Sch000024498|K13789,GGPS,Sch000011774|K03527,ispH,Sch000025701|K01602,rbcS,Sch000008103|K04078,groES,Sch000029315|K00281,GLDC,Sch000015308|-,-,Sch000016375|K00422,E1.10.3.1,Sch000001289|-,-,Sch000022393|K05298,GAPA,Sch000001628|K02437,gcvH,Sch000009040|K04035,E1.14.13.81,Sch000025882|K10418,DYNLL,Sch000008762|-,-,Sch000015935|K03564,BCP,Sch000025116|K01602,rbcS,Sch000009629|K02262,CO…	http://amigo.geneontology.org/amigo/term/GO:0044699
phosphorus metabolic process	Biological Process	GO:0006793	5	231	122	8286	0.0409836	0.0278783	0.253555	0.396234	K00927,PGK,Sch000000286|-,-,Sch000022393|K03527,ispH,Sch000025701|K02132,ATPeF1A,Sch000004636|K02132,ATPeF1A,Sch000016485	http://amigo.geneontology.org/amigo/term/GO:0006793
tetrapyrrole binding	Molecular Function	GO:0046906	8	409	122	8286	0.0655738	0.0493604	0.254479	0.396234	-,-,Sch000025166|K08912,LHCB1,Sch000001312|K08916,LHCB5,Sch000009532|K08907,LHCA1,Sch000023508|K08915,LHCB4,Sch000018338|K08914,LHCB3,Sch000006159|K08909,LHCA3,Sch000001809|K08910,LHCA4,Sch000005681	http://amigo.geneontology.org/amigo/term/GO:0046906
lipid metabolic process	Biological Process	GO:0006629	5	232	122	8286	0.0409836	0.027999	0.256342	0.396234	K00454,LOX2S,Sch000024498|K13789,GGPS,Sch000011774|K03527,ispH,Sch000025701|K15746,crtZ,Sch000003999|-,-,Sch000016375	http://amigo.geneontology.org/amigo/term/GO:0006629
dioxygenase activity	Molecular Function	GO:0051213	1	20	122	8286	0.00819672	0.00241371	0.25696	0.396234	K00454,LOX2S,Sch000024498	http://amigo.geneontology.org/amigo/term/GO:0051213
vitamin binding	Molecular Function	GO:0019842	1	20	122	8286	0.00819672	0.00241371	0.25696	0.396234	-,-,Sch000016375	http://amigo.geneontology.org/amigo/term/GO:0019842
response to oxygen-containing compound	Biological Process	GO:1901700	1	20	122	8286	0.00819672	0.00241371	0.25696	0.396234	K04078,groES,Sch000029315	http://amigo.geneontology.org/amigo/term/GO:1901700
receptor signaling protein activity	Molecular Function	GO:0005057	1	20	122	8286	0.00819672	0.00241371	0.25696	0.396234	-,-,Sch000022524	http://amigo.geneontology.org/amigo/term/GO:0005057
cellular respiration	Biological Process	GO:0045333	1	20	122	8286	0.00819672	0.00241371	0.25696	0.396234	K02262,COX3,Sch000024244	http://amigo.geneontology.org/amigo/term/GO:0045333
alpha-amino acid metabolic process	Biological Process	GO:1901605	2	67	122	8286	0.0163934	0.00808593	0.25918	0.398577	K02437,gcvH,Sch000009040|K00281,GLDC,Sch000015308	http://amigo.geneontology.org/amigo/term/GO:1901605
ion transmembrane transporter activity	Molecular Function	GO:0015075	4	176	122	8286	0.0327869	0.0212406	0.260446	0.399444	-,-,Sch000022393|K02262,COX3,Sch000024244|K02132,ATPeF1A,Sch000004636|K02132,ATPeF1A,Sch000016485	http://amigo.geneontology.org/amigo/term/GO:0015075
membrane part	Cellular Component	GO:0044425	38	2337	122	8286	0.311475	0.282042	0.262722	0.401852	K10526,OPCL1,Sch000009123|K02692,psaD,Sch000021821|-,-,Sch000009354|K08901,psbQ,Sch000029972|K08914,LHCB3,Sch000006159|K08909,LHCA3,Sch000001809|K15109,SLC25A20_29,Sch000009803|K08910,LHCA4,Sch000005681|K03541,psbR,Sch000000847|-,-,Sch000010482|K02262,COX3,Sch000024244|K02716,psbO,Sch000011576|-,-,Sch000015841|K08912,LHCB1,Sch000001312|K08916,LHCB5,Sch000009532|-,-,Sch000027567|K02723,psbY,Sch000…	http://amigo.geneontology.org/amigo/term/GO:0044425
hexose metabolic process	Biological Process	GO:0019318	1	21	122	8286	0.00819672	0.0025344	0.267927	0.408714	K05298,GAPA,Sch000001628	http://amigo.geneontology.org/amigo/term/GO:0019318
organic acid biosynthetic process	Biological Process	GO:0016053	3	123	122	8286	0.0245902	0.0148443	0.271527	0.411998	K00454,LOX2S,Sch000024498|K15746,crtZ,Sch000003999|-,-,Sch000016375	http://amigo.geneontology.org/amigo/term/GO:0016053
carboxylic acid biosynthetic process	Biological Process	GO:0046394	3	123	122	8286	0.0245902	0.0148443	0.271527	0.411998	K00454,LOX2S,Sch000024498|K15746,crtZ,Sch000003999|-,-,Sch000016375	http://amigo.geneontology.org/amigo/term/GO:0046394
oxidoreduction coenzyme metabolic process	Biological Process	GO:0006733	1	22	122	8286	0.00819672	0.00265508	0.278733	0.420687	K00927,PGK,Sch000000286	http://amigo.geneontology.org/amigo/term/GO:0006733
N-acetyltransferase activity	Molecular Function	GO:0008080	1	22	122	8286	0.00819672	0.00265508	0.278733	0.420687	-,-,Sch000009562	http://amigo.geneontology.org/amigo/term/GO:0008080
pyridine-containing compound metabolic process	Biological Process	GO:0072524	1	23	122	8286	0.00819672	0.00277577	0.289381	0.429915	K00927,PGK,Sch000000286	http://amigo.geneontology.org/amigo/term/GO:0072524
ATP hydrolysis coupled proton transport	Biological Process	GO:0015991	1	23	122	8286	0.00819672	0.00277577	0.289381	0.429915	K02132,ATPeF1A,Sch000016485	http://amigo.geneontology.org/amigo/term/GO:0015991
acetyltransferase activity	Molecular Function	GO:0016407	1	23	122	8286	0.00819672	0.00277577	0.289381	0.429915	-,-,Sch000009562	http://amigo.geneontology.org/amigo/term/GO:0016407
energy coupled proton transmembrane transport, against electrochemical gradient	Biological Process	GO:0015988	1	23	122	8286	0.00819672	0.00277577	0.289381	0.429915	K02132,ATPeF1A,Sch000016485	http://amigo.geneontology.org/amigo/term/GO:0015988
regulation of response to stimulus	Biological Process	GO:0048583	1	23	122	8286	0.00819672	0.00277577	0.289381	0.429915	K04078,groES,Sch000029315	http://amigo.geneontology.org/amigo/term/GO:0048583
large ribosomal subunit	Cellular Component	GO:0015934	1	23	122	8286	0.00819672	0.00277577	0.289381	0.429915	K02863,RP-L1,Sch000015600	http://amigo.geneontology.org/amigo/term/GO:0015934
macromolecule localization	Biological Process	GO:0033036	3	128	122	8286	0.0245902	0.0154477	0.291612	0.432102	-,-,Sch000003925|K03217,yidC,Sch000019848|-,-,Sch000004226	http://amigo.geneontology.org/amigo/term/GO:0033036
single-organism catabolic process	Biological Process	GO:0044712	3	130	122	8286	0.0245902	0.0156891	0.299679	0.442902	K00927,PGK,Sch000000286|K02437,gcvH,Sch000009040|K00281,GLDC,Sch000015308	http://amigo.geneontology.org/amigo/term/GO:0044712
coenzyme binding	Molecular Function	GO:0050662	4	189	122	8286	0.0327869	0.0228096	0.303254	0.447026	K00485,FMO,Sch000012169|-,-,Sch000013087|K05298,GAPA,Sch000001628|-,-,Sch000025721	http://amigo.geneontology.org/amigo/term/GO:0050662
lyase activity	Molecular Function	GO:0016829	3	132	122	8286	0.0245902	0.0159305	0.307759	0.452493	K01602,rbcS,Sch000009629|K01602,rbcS,Sch000008103|K01602,rbcS,Sch000021469	http://amigo.geneontology.org/amigo/term/GO:0016829
small ribosomal subunit	Cellular Component	GO:0015935	1	25	122	8286	0.00819672	0.00301714	0.310211	0.453753	K02969,RP-S20e,Sch000003115	http://amigo.geneontology.org/amigo/term/GO:0015935
phospholipid biosynthetic process	Biological Process	GO:0008654	1	25	122	8286	0.00819672	0.00301714	0.310211	0.453753	K03527,ispH,Sch000025701	http://amigo.geneontology.org/amigo/term/GO:0008654
extracellular region	Cellular Component	GO:0005576	4	192	122	8286	0.0327869	0.0231716	0.313262	0.456737	K00423,E1.10.3.3,Sch000009737|-,-,Sch000027563|K04078,groES,Sch000029315|-,-,Sch000022711	http://amigo.geneontology.org/amigo/term/GO:0005576
cofactor metabolic process	Biological Process	GO:0051186	2	77	122	8286	0.0163934	0.00929278	0.313856	0.456737	K00927,PGK,Sch000000286|K04035,E1.14.13.81,Sch000025882	http://amigo.geneontology.org/amigo/term/GO:0051186
transferase activity, transferring alkyl or aryl (other than methyl) groups	Molecular Function	GO:0016765	1	26	122	8286	0.00819672	0.00313782	0.320398	0.462707	K13789,GGPS,Sch000011774	http://amigo.geneontology.org/amigo/term/GO:0016765
oxidoreductase activity, acting on the CH-CH group of donors	Molecular Function	GO:0016627	1	26	122	8286	0.00819672	0.00313782	0.320398	0.462707	K00218,E1.3.1.33,Sch000008874	http://amigo.geneontology.org/amigo/term/GO:0016627
N-acyltransferase activity	Molecular Function	GO:0016410	1	26	122	8286	0.00819672	0.00313782	0.320398	0.462707	-,-,Sch000009562	http://amigo.geneontology.org/amigo/term/GO:0016410
oxidoreductase activity, acting on diphenols and related substances as donors, oxygen as acceptor	Molecular Function	GO:0016682	1	27	122	8286	0.00819672	0.00325851	0.330436	0.475995	K00422,E1.10.3.1,Sch000001289	http://amigo.geneontology.org/amigo/term/GO:0016682
glucan biosynthetic process	Biological Process	GO:0009250	1	28	122	8286	0.00819672	0.00337919	0.340326	0.489004	K00975,glgC,Sch000023789	http://amigo.geneontology.org/amigo/term/GO:0009250
DNA integration	Biological Process	GO:0015074	1	29	122	8286	0.00819672	0.00349988	0.350072	0.501741	K05658,ABCB1,Sch000013974	http://amigo.geneontology.org/amigo/term/GO:0015074
single-organism cellular localization	Biological Process	GO:1902580	1	30	122	8286	0.00819672	0.00362056	0.359675	0.514209	K03217,yidC,Sch000019848	http://amigo.geneontology.org/amigo/term/GO:1902580
carbohydrate metabolic process	Biological Process	GO:0005975	7	397	122	8286	0.057377	0.0479121	0.367963	0.523788	K00927,PGK,Sch000000286|K05298,GAPA,Sch000001628|-,-,Sch000016342|K01100,E3.1.3.37,Sch000026552|-,-,Sch000015935|K01100,E3.1.3.37,Sch000024316|K00975,glgC,Sch000023789	http://amigo.geneontology.org/amigo/term/GO:0005975
translation factor activity, RNA binding	Molecular Function	GO:0008135	1	31	122	8286	0.00819672	0.00374125	0.369137	0.523788	K02358,tuf,Sch000007316	http://amigo.geneontology.org/amigo/term/GO:0008135
pathogenesis	Biological Process	GO:0009405	1	31	122	8286	0.00819672	0.00374125	0.369137	0.523788	-,-,Sch000022711	http://amigo.geneontology.org/amigo/term/GO:0009405
membrane organization	Biological Process	GO:0061024	1	32	122	8286	0.00819672	0.00386194	0.378461	0.535682	K03217,yidC,Sch000019848	http://amigo.geneontology.org/amigo/term/GO:0061024
cellular polysaccharide biosynthetic process	Biological Process	GO:0033692	1	33	122	8286	0.00819672	0.00398262	0.387647	0.545969	K00975,glgC,Sch000023789	http://amigo.geneontology.org/amigo/term/GO:0033692
ubiquitin-protein transferase activity	Molecular Function	GO:0004842	1	33	122	8286	0.00819672	0.00398262	0.387647	0.545969	-,-,Sch000000038	http://amigo.geneontology.org/amigo/term/GO:0004842
substrate-specific transmembrane transporter activity	Molecular Function	GO:0022891	4	215	122	8286	0.0327869	0.0259474	0.390518	0.548654	-,-,Sch000022393|K02262,COX3,Sch000024244|K02132,ATPeF1A,Sch000004636|K02132,ATPeF1A,Sch000016485	http://amigo.geneontology.org/amigo/term/GO:0022891
small molecule biosynthetic process	Biological Process	GO:0044283	3	153	122	8286	0.0245902	0.0184649	0.392475	0.550044	K00454,LOX2S,Sch000024498|K15746,crtZ,Sch000003999|-,-,Sch000016375	http://amigo.geneontology.org/amigo/term/GO:0044283
receptor activity	Molecular Function	GO:0004872	1	34	122	8286	0.00819672	0.00410331	0.396699	0.551888	-,-,Sch000022524	http://amigo.geneontology.org/amigo/term/GO:0004872
signaling receptor activity	Molecular Function	GO:0038023	1	34	122	8286	0.00819672	0.00410331	0.396699	0.551888	-,-,Sch000022524	http://amigo.geneontology.org/amigo/term/GO:0038023
oxidoreductase activity, acting on diphenols and related substances as donors	Molecular Function	GO:0016679	1	34	122	8286	0.00819672	0.00410331	0.396699	0.551888	K00422,E1.10.3.1,Sch000001289	http://amigo.geneontology.org/amigo/term/GO:0016679
single-organism cellular process	Biological Process	GO:0044763	20	1263	122	8286	0.163934	0.152426	0.398847	0.553522	K00454,LOX2S,Sch000024498|K13789,GGPS,Sch000011774|K03527,ispH,Sch000025701|K04078,groES,Sch000029315|K00281,GLDC,Sch000015308|-,-,Sch000016375|-,-,Sch000022393|K02437,gcvH,Sch000009040|K04035,E1.14.13.81,Sch000025882|K10418,DYNLL,Sch000008762|K03564,BCP,Sch000025116|K02262,COX3,Sch000024244|K03217,yidC,Sch000019848|K03676,grxC,Sch000006880|K00975,glgC,Sch000023789|K03671,trxA,Sch000005306|K00927…	http://amigo.geneontology.org/amigo/term/GO:0044763
ubiquitin-like protein transferase activity	Molecular Function	GO:0019787	1	35	122	8286	0.00819672	0.00422399	0.405619	0.56155	-,-,Sch000000038	http://amigo.geneontology.org/amigo/term/GO:0019787
monooxygenase activity	Molecular Function	GO:0004497	5	289	122	8286	0.0409836	0.0348781	0.422063	0.582898	K00485,FMO,Sch000012169|K04035,E1.14.13.81,Sch000025882|K01602,rbcS,Sch000009629|K01602,rbcS,Sch000008103|K01602,rbcS,Sch000021469	http://amigo.geneontology.org/amigo/term/GO:0004497
polysaccharide biosynthetic process	Biological Process	GO:0000271	1	39	122	8286	0.00819672	0.00470673	0.440007	0.603895	K00975,glgC,Sch000023789	http://amigo.geneontology.org/amigo/term/GO:0000271
microtubule cytoskeleton	Cellular Component	GO:0015630	1	39	122	8286	0.00819672	0.00470673	0.440007	0.603895	K10418,DYNLL,Sch000008762	http://amigo.geneontology.org/amigo/term/GO:0015630
substrate-specific transporter activity	Molecular Function	GO:0022892	4	230	122	8286	0.0327869	0.0277577	0.440451	0.603895	-,-,Sch000022393|K02262,COX3,Sch000024244|K02132,ATPeF1A,Sch000004636|K02132,ATPeF1A,Sch000016485	http://amigo.geneontology.org/amigo/term/GO:0022892
establishment of localization	Biological Process	GO:0051234	7	428	122	8286	0.057377	0.0516534	0.443599	0.60675	-,-,Sch000022393|-,-,Sch000003925|K15109,SLC25A20_29,Sch000009803|K03217,yidC,Sch000019848|K02132,ATPeF1A,Sch000004636|K02132,ATPeF1A,Sch000016485|-,-,Sch000004226	http://amigo.geneontology.org/amigo/term/GO:0051234
methyltransferase activity	Molecular Function	GO:0008168	2	102	122	8286	0.0163934	0.0123099	0.445042	0.607263	K07056,rsmI,Sch000007069|-,-,Sch000007851	http://amigo.geneontology.org/amigo/term/GO:0008168
NAD binding	Molecular Function	GO:0051287	1	40	122	8286	0.00819672	0.00482742	0.448291	0.610234	K05298,GAPA,Sch000001628	http://amigo.geneontology.org/amigo/term/GO:0051287
localization	Biological Process	GO:0051179	7	433	122	8286	0.057377	0.0522568	0.455731	0.616918	-,-,Sch000022393|-,-,Sch000003925|K15109,SLC25A20_29,Sch000009803|K03217,yidC,Sch000019848|K02132,ATPeF1A,Sch000004636|K02132,ATPeF1A,Sch000016485|-,-,Sch000004226	http://amigo.geneontology.org/amigo/term/GO:0051179
cellular carbohydrate biosynthetic process	Biological Process	GO:0034637	1	41	122	8286	0.00819672	0.00494811	0.456454	0.616918	K00975,glgC,Sch000023789	http://amigo.geneontology.org/amigo/term/GO:0034637
apoplast	Cellular Component	GO:0048046	1	41	122	8286	0.00819672	0.00494811	0.456454	0.616918	K04078,groES,Sch000029315	http://amigo.geneontology.org/amigo/term/GO:0048046
protein transport	Biological Process	GO:0015031	2	105	122	8286	0.0163934	0.012672	0.459904	0.620107	-,-,Sch000003925|-,-,Sch000004226	http://amigo.geneontology.org/amigo/term/GO:0015031
reactive oxygen species metabolic process	Biological Process	GO:0072593	1	42	122	8286	0.00819672	0.00506879	0.464497	0.623762	K04078,groES,Sch000029315	http://amigo.geneontology.org/amigo/term/GO:0072593
transferase activity, transferring one-carbon groups	Molecular Function	GO:0016741	2	106	122	8286	0.0163934	0.0127927	0.464807	0.623762	K07056,rsmI,Sch000007069|-,-,Sch000007851	http://amigo.geneontology.org/amigo/term/GO:0016741
cofactor binding	Molecular Function	GO:0048037	4	238	122	8286	0.0327869	0.0287231	0.466632	0.624738	K00485,FMO,Sch000012169|-,-,Sch000013087|K05298,GAPA,Sch000001628|-,-,Sch000025721	http://amigo.geneontology.org/amigo/term/GO:0048037
transmembrane transporter activity	Molecular Function	GO:0022857	5	306	122	8286	0.0409836	0.0369298	0.471398	0.629637	K02109,ATPF0B,Sch000004641|-,-,Sch000022393|K02262,COX3,Sch000024244|K02132,ATPeF1A,Sch000004636|K02132,ATPeF1A,Sch000016485	http://amigo.geneontology.org/amigo/term/GO:0022857
GTPase activity	Molecular Function	GO:0003924	1	46	122	8286	0.00819672	0.00555153	0.495504	0.660286	K02358,tuf,Sch000007316	http://amigo.geneontology.org/amigo/term/GO:0003924
positive regulation of cellular metabolic process	Biological Process	GO:0031325	1	47	122	8286	0.00819672	0.00567222	0.502974	0.668673	K04078,groES,Sch000029315	http://amigo.geneontology.org/amigo/term/GO:0031325
hydrolase activity, acting on ester bonds	Molecular Function	GO:0016788	4	250	122	8286	0.0327869	0.0301714	0.505067	0.669891	-,-,Sch000012840|K01100,E3.1.3.37,Sch000026552|K01100,E3.1.3.37,Sch000024316|K19269,PGP,Sch000003573	http://amigo.geneontology.org/amigo/term/GO:0016788
electron transport chain	Biological Process	GO:0022900	1	48	122	8286	0.00819672	0.0057929	0.510334	0.673735	K02262,COX3,Sch000024244	http://amigo.geneontology.org/amigo/term/GO:0022900
cofactor biosynthetic process	Biological Process	GO:0051188	1	48	122	8286	0.00819672	0.0057929	0.510334	0.673735	K04035,E1.14.13.81,Sch000025882	http://amigo.geneontology.org/amigo/term/GO:0051188
ATPase activity, coupled	Molecular Function	GO:0042623	2	116	122	8286	0.0163934	0.0139995	0.512367	0.674854	K02132,ATPeF1A,Sch000004636|K02132,ATPeF1A,Sch000016485	http://amigo.geneontology.org/amigo/term/GO:0042623
phospholipid metabolic process	Biological Process	GO:0006644	1	49	122	8286	0.00819672	0.00591359	0.517585	0.677025	K03527,ispH,Sch000025701	http://amigo.geneontology.org/amigo/term/GO:0006644
positive regulation of metabolic process	Biological Process	GO:0009893	1	49	122	8286	0.00819672	0.00591359	0.517585	0.677025	K04078,groES,Sch000029315	http://amigo.geneontology.org/amigo/term/GO:0009893
microtubule-based process	Biological Process	GO:0007017	1	49	122	8286	0.00819672	0.00591359	0.517585	0.677025	K10418,DYNLL,Sch000008762	http://amigo.geneontology.org/amigo/term/GO:0007017
cellular response to stress	Biological Process	GO:0033554	2	120	122	8286	0.0163934	0.0144823	0.53061	0.692397	K04078,groES,Sch000029315|K03671,trxA,Sch000005306	http://amigo.geneontology.org/amigo/term/GO:0033554
positive regulation of cellular process	Biological Process	GO:0048522	1	51	122	8286	0.00819672	0.00615496	0.531771	0.692397	K04078,groES,Sch000029315	http://amigo.geneontology.org/amigo/term/GO:0048522
sulfur compound metabolic process	Biological Process	GO:0006790	1	52	122	8286	0.00819672	0.00627565	0.538707	0.698233	K03671,trxA,Sch000005306	http://amigo.geneontology.org/amigo/term/GO:0006790
cytoskeletal part	Cellular Component	GO:0044430	1	52	122	8286	0.00819672	0.00627565	0.538707	0.698233	K10418,DYNLL,Sch000008762	http://amigo.geneontology.org/amigo/term/GO:0044430
positive regulation of biological process	Biological Process	GO:0048518	1	53	122	8286	0.00819672	0.00639633	0.545542	0.705485	K04078,groES,Sch000029315	http://amigo.geneontology.org/amigo/term/GO:0048518
oxidoreductase activity, acting on peroxide as acceptor	Molecular Function	GO:0016684	1	54	122	8286	0.00819672	0.00651702	0.552276	0.712574	K03386,PRDX2_4,Sch000017180	http://amigo.geneontology.org/amigo/term/GO:0016684
carbohydrate biosynthetic process	Biological Process	GO:0016051	1	55	122	8286	0.00819672	0.0066377	0.558912	0.71788	K00975,glgC,Sch000023789	http://amigo.geneontology.org/amigo/term/GO:0016051
serine-type endopeptidase activity	Molecular Function	GO:0004252	1	55	122	8286	0.00819672	0.0066377	0.558912	0.71788	K01358,clpP,Sch000025071	http://amigo.geneontology.org/amigo/term/GO:0004252
cellular glucan metabolic process	Biological Process	GO:0006073	1	58	122	8286	0.00819672	0.00699976	0.578238	0.741031	K00975,glgC,Sch000023789	http://amigo.geneontology.org/amigo/term/GO:0006073
glucan metabolic process	Biological Process	GO:0044042	1	59	122	8286	0.00819672	0.00712044	0.584492	0.747362	K00975,glgC,Sch000023789	http://amigo.geneontology.org/amigo/term/GO:0044042
signal transducer activity	Molecular Function	GO:0004871	1	60	122	8286	0.00819672	0.00724113	0.590654	0.748655	-,-,Sch000022524	http://amigo.geneontology.org/amigo/term/GO:0004871
molecular transducer activity	Molecular Function	GO:0060089	1	60	122	8286	0.00819672	0.00724113	0.590654	0.748655	-,-,Sch000022524	http://amigo.geneontology.org/amigo/term/GO:0060089
cellular amino acid metabolic process	Biological Process	GO:0006520	2	134	122	8286	0.0163934	0.0161719	0.590766	0.748655	K02437,gcvH,Sch000009040|K00281,GLDC,Sch000015308	http://amigo.geneontology.org/amigo/term/GO:0006520
active transmembrane transporter activity	Molecular Function	GO:0022804	2	134	122	8286	0.0163934	0.0161719	0.590766	0.748655	K02132,ATPeF1A,Sch000004636|K02132,ATPeF1A,Sch000016485	http://amigo.geneontology.org/amigo/term/GO:0022804
transport	Biological Process	GO:0006810	6	423	122	8286	0.0491803	0.05105	0.596583	0.752852	-,-,Sch000022393|-,-,Sch000003925|K15109,SLC25A20_29,Sch000009803|K02132,ATPeF1A,Sch000004636|K02132,ATPeF1A,Sch000016485|-,-,Sch000004226	http://amigo.geneontology.org/amigo/term/GO:0006810
cytoskeleton	Cellular Component	GO:0005856	1	61	122	8286	0.00819672	0.00736182	0.596725	0.752852	K10418,DYNLL,Sch000008762	http://amigo.geneontology.org/amigo/term/GO:0005856
hydrolase activity, acting on acid anhydrides	Molecular Function	GO:0016817	4	284	122	8286	0.0327869	0.0342747	0.606616	0.763638	K02109,ATPF0B,Sch000004641|K02358,tuf,Sch000007316|K02132,ATPeF1A,Sch000004636|K02132,ATPeF1A,Sch000016485	http://amigo.geneontology.org/amigo/term/GO:0016817
cellular polysaccharide metabolic process	Biological Process	GO:0044264	1	63	122	8286	0.00819672	0.00760319	0.6086	0.764445	K00975,glgC,Sch000023789	http://amigo.geneontology.org/amigo/term/GO:0044264
single-organism localization	Biological Process	GO:1902578	4	286	122	8286	0.0327869	0.0345161	0.612192	0.767263	-,-,Sch000022393|K03217,yidC,Sch000019848|K02132,ATPeF1A,Sch000004636|K02132,ATPeF1A,Sch000016485	http://amigo.geneontology.org/amigo/term/GO:1902578
multi-organism process	Biological Process	GO:0051704	1	64	122	8286	0.00819672	0.00772387	0.614407	0.768346	-,-,Sch000022711	http://amigo.geneontology.org/amigo/term/GO:0051704
coenzyme metabolic process	Biological Process	GO:0006732	1	67	122	8286	0.00819672	0.00808593	0.63132	0.787766	K00927,PGK,Sch000000286	http://amigo.geneontology.org/amigo/term/GO:0006732
organic substance catabolic process	Biological Process	GO:1901575	3	224	122	8286	0.0245902	0.0270336	0.645684	0.803927	K00927,PGK,Sch000000286|K02437,gcvH,Sch000009040|K00281,GLDC,Sch000015308	http://amigo.geneontology.org/amigo/term/GO:1901575
carbohydrate binding	Molecular Function	GO:0030246	1	70	122	8286	0.00819672	0.00844798	0.647497	0.804423	-,-,Sch000016342	http://amigo.geneontology.org/amigo/term/GO:0030246
regulation of cellular process	Biological Process	GO:0050794	7	526	122	8286	0.057377	0.0634806	0.66357	0.822595	K02716,psbO,Sch000011576|K02716,psbO,Sch000011016|K03564,BCP,Sch000025116|K04078,groES,Sch000029315|-,-,Sch000000469|K03676,grxC,Sch000006880|K03671,trxA,Sch000005306	http://amigo.geneontology.org/amigo/term/GO:0050794
nucleotidyltransferase activity	Molecular Function	GO:0016779	1	75	122	8286	0.00819672	0.00905141	0.672909	0.832359	K00975,glgC,Sch000023789	http://amigo.geneontology.org/amigo/term/GO:0016779
carbohydrate catabolic process	Biological Process	GO:0016052	1	79	122	8286	0.00819672	0.00953415	0.691923	0.852356	K00927,PGK,Sch000000286	http://amigo.geneontology.org/amigo/term/GO:0016052
ATPase activity	Molecular Function	GO:0016887	2	162	122	8286	0.0163934	0.019551	0.693569	0.852356	K02132,ATPeF1A,Sch000004636|K02132,ATPeF1A,Sch000016485	http://amigo.geneontology.org/amigo/term/GO:0016887
organic substance transport	Biological Process	GO:0071702	2	162	122	8286	0.0163934	0.019551	0.693569	0.852356	-,-,Sch000003925|-,-,Sch000004226	http://amigo.geneontology.org/amigo/term/GO:0071702
cellular catabolic process	Biological Process	GO:0044248	2	163	122	8286	0.0163934	0.0196717	0.696817	0.854502	K02437,gcvH,Sch000009040|K00281,GLDC,Sch000015308	http://amigo.geneontology.org/amigo/term/GO:0044248
serine hydrolase activity	Molecular Function	GO:0017171	1	81	122	8286	0.00819672	0.00977552	0.701015	0.855961	K01358,clpP,Sch000025071	http://amigo.geneontology.org/amigo/term/GO:0017171
serine-type peptidase activity	Molecular Function	GO:0008236	1	81	122	8286	0.00819672	0.00977552	0.701015	0.855961	K01358,clpP,Sch000025071	http://amigo.geneontology.org/amigo/term/GO:0008236
regulation of biological process	Biological Process	GO:0050789	7	548	122	8286	0.057377	0.0661357	0.705269	0.857708	K02716,psbO,Sch000011576|K02716,psbO,Sch000011016|K03564,BCP,Sch000025116|K04078,groES,Sch000029315|-,-,Sch000000469|K03676,grxC,Sch000006880|K03671,trxA,Sch000005306	http://amigo.geneontology.org/amigo/term/GO:0050789
isomerase activity	Molecular Function	GO:0016853	1	82	122	8286	0.00819672	0.00989621	0.705461	0.857708	K10525,AOC,Sch000009399	http://amigo.geneontology.org/amigo/term/GO:0016853
transporter activity	Molecular Function	GO:0005215	5	402	122	8286	0.0409836	0.0485156	0.712444	0.864351	K02109,ATPF0B,Sch000004641|-,-,Sch000022393|K02262,COX3,Sch000024244|K02132,ATPeF1A,Sch000004636|K02132,ATPeF1A,Sch000016485	http://amigo.geneontology.org/amigo/term/GO:0005215
cellular carbohydrate metabolic process	Biological Process	GO:0044262	1	84	122	8286	0.00819672	0.0101376	0.714156	0.864585	K00975,glgC,Sch000023789	http://amigo.geneontology.org/amigo/term/GO:0044262
cellular macromolecule localization	Biological Process	GO:0070727	1	87	122	8286	0.00819672	0.0104996	0.726724	0.876072	K03217,yidC,Sch000019848	http://amigo.geneontology.org/amigo/term/GO:0070727
cellular protein localization	Biological Process	GO:0034613	1	87	122	8286	0.00819672	0.0104996	0.726724	0.876072	K03217,yidC,Sch000019848	http://amigo.geneontology.org/amigo/term/GO:0034613
regulation of cellular metabolic process	Biological Process	GO:0031323	4	333	122	8286	0.0327869	0.0401883	0.728816	0.876737	K02716,psbO,Sch000011576|K02716,psbO,Sch000011016|K04078,groES,Sch000029315|-,-,Sch000000469	http://amigo.geneontology.org/amigo/term/GO:0031323
nucleoside-triphosphatase activity	Molecular Function	GO:0017111	3	257	122	8286	0.0245902	0.0310162	0.735207	0.882558	K02358,tuf,Sch000007316|K02132,ATPeF1A,Sch000004636|K02132,ATPeF1A,Sch000016485	http://amigo.geneontology.org/amigo/term/GO:0017111
biological regulation	Biological Process	GO:0065007	7	577	122	8286	0.057377	0.0696355	0.75491	0.904303	K02716,psbO,Sch000011576|K02716,psbO,Sch000011016|K03564,BCP,Sch000025116|K04078,groES,Sch000029315|-,-,Sch000000469|K03676,grxC,Sch000006880|K03671,trxA,Sch000005306	http://amigo.geneontology.org/amigo/term/GO:0065007
regulation of metabolic process	Biological Process	GO:0019222	4	347	122	8286	0.0327869	0.0418779	0.758082	0.906195	K02716,psbO,Sch000011576|K02716,psbO,Sch000011016|K04078,groES,Sch000029315|-,-,Sch000000469	http://amigo.geneontology.org/amigo/term/GO:0019222
pyrophosphatase activity	Molecular Function	GO:0016462	3	268	122	8286	0.0245902	0.0323437	0.760822	0.907563	K02358,tuf,Sch000007316|K02132,ATPeF1A,Sch000004636|K02132,ATPeF1A,Sch000016485	http://amigo.geneontology.org/amigo/term/GO:0016462
flavin adenine dinucleotide binding	Molecular Function	GO:0050660	1	98	122	8286	0.00819672	0.0118272	0.768293	0.912335	K00485,FMO,Sch000012169	http://amigo.geneontology.org/amigo/term/GO:0050660
hydrolase activity, acting on acid anhydrides, in phosphorus-containing anhydrides	Molecular Function	GO:0016818	3	272	122	8286	0.0245902	0.0328265	0.769633	0.912335	K02358,tuf,Sch000007316|K02132,ATPeF1A,Sch000004636|K02132,ATPeF1A,Sch000016485	http://amigo.geneontology.org/amigo/term/GO:0016818
catabolic process	Biological Process	GO:0009056	3	272	122	8286	0.0245902	0.0328265	0.769633	0.912335	K00927,PGK,Sch000000286|K02437,gcvH,Sch000009040|K00281,GLDC,Sch000015308	http://amigo.geneontology.org/amigo/term/GO:0009056
single-organism transport	Biological Process	GO:0044765	3	278	122	8286	0.0245902	0.0335506	0.782356	0.92549	-,-,Sch000022393|K02132,ATPeF1A,Sch000004636|K02132,ATPeF1A,Sch000016485	http://amigo.geneontology.org/amigo/term/GO:0044765
guanyl nucleotide binding	Molecular Function	GO:0019001	1	111	122	8286	0.00819672	0.0133961	0.809401	0.949586	K02358,tuf,Sch000007316	http://amigo.geneontology.org/amigo/term/GO:0019001
guanyl ribonucleotide binding	Molecular Function	GO:0032561	1	111	122	8286	0.00819672	0.0133961	0.809401	0.949586	K02358,tuf,Sch000007316	http://amigo.geneontology.org/amigo/term/GO:0032561
ligase activity	Molecular Function	GO:0016874	1	111	122	8286	0.00819672	0.0133961	0.809401	0.949586	K10526,OPCL1,Sch000009123	http://amigo.geneontology.org/amigo/term/GO:0016874
GTP binding	Molecular Function	GO:0005525	1	111	122	8286	0.00819672	0.0133961	0.809401	0.949586	K02358,tuf,Sch000007316	http://amigo.geneontology.org/amigo/term/GO:0005525
cellular nitrogen compound biosynthetic process	Biological Process	GO:0044271	6	543	122	8286	0.0491803	0.0655322	0.819558	0.959137	-,-,Sch000023288|-,-,Sch000022393|K04035,E1.14.13.81,Sch000025882|K02132,ATPeF1A,Sch000004636|K02132,ATPeF1A,Sch000016485|-,-,Sch000000469	http://amigo.geneontology.org/amigo/term/GO:0044271
aromatic compound biosynthetic process	Biological Process	GO:0019438	6	544	122	8286	0.0491803	0.0656529	0.820914	0.959137	-,-,Sch000023288|-,-,Sch000022393|K04035,E1.14.13.81,Sch000025882|K02132,ATPeF1A,Sch000004636|K02132,ATPeF1A,Sch000016485|-,-,Sch000000469	http://amigo.geneontology.org/amigo/term/GO:0019438
heterocycle biosynthetic process	Biological Process	GO:0018130	6	551	122	8286	0.0491803	0.0664977	0.830187	0.967985	-,-,Sch000023288|-,-,Sch000022393|K04035,E1.14.13.81,Sch000025882|K02132,ATPeF1A,Sch000004636|K02132,ATPeF1A,Sch000016485|-,-,Sch000000469	http://amigo.geneontology.org/amigo/term/GO:0018130
molecular_function	Molecular Function	GO:0003674	95	6706	122	8286	0.778689	0.809317	0.837729	0.974781	K10526,OPCL1,Sch000009123|K02641,petH,Sch000017535|K04078,groES,Sch000029315|K08901,psbQ,Sch000029972|-,-,Sch000017920|K08914,LHCB3,Sch000006159|K02902,RP-L28,Sch000000621|K08909,LHCA3,Sch000001809|K01100,E3.1.3.37,Sch000026552|K01602,rbcS,Sch000009629|K02262,COX3,Sch000024244|K02952,RP-S13,Sch000022395|K02922,RP-L37e,Sch000025526|K02933,RP-L6,Sch000015942|K05658,ABCB1,Sch000013974|K02723,psbY,Sc…	http://amigo.geneontology.org/amigo/term/GO:0003674
polysaccharide metabolic process	Biological Process	GO:0005976	1	127	122	8286	0.00819672	0.0153271	0.850189	0.987261	K00975,glgC,Sch000023789	http://amigo.geneontology.org/amigo/term/GO:0005976
endopeptidase activity	Molecular Function	GO:0004175	1	130	122	8286	0.00819672	0.0156891	0.85681	0.992301	K01358,clpP,Sch000025071	http://amigo.geneontology.org/amigo/term/GO:0004175
organic cyclic compound biosynthetic process	Biological Process	GO:1901362	6	574	122	8286	0.0491803	0.0692735	0.858017	0.992301	-,-,Sch000023288|-,-,Sch000022393|K04035,E1.14.13.81,Sch000025882|K02132,ATPeF1A,Sch000004636|K02132,ATPeF1A,Sch000016485|-,-,Sch000000469	http://amigo.geneontology.org/amigo/term/GO:1901362
nucleobase-containing compound biosynthetic process	Biological Process	GO:0034654	5	495	122	8286	0.0409836	0.0597393	0.861673	0.994506	-,-,Sch000023288|-,-,Sch000022393|K02132,ATPeF1A,Sch000004636|K02132,ATPeF1A,Sch000016485|-,-,Sch000000469	http://amigo.geneontology.org/amigo/term/GO:0034654
cellular localization	Biological Process	GO:0051641	1	139	122	8286	0.00819672	0.0167753	0.874982	1	K03217,yidC,Sch000019848	http://amigo.geneontology.org/amigo/term/GO:0051641
integral component of membrane	Cellular Component	GO:0016021	28	2251	122	8286	0.229508	0.271663	0.87761	1	K10526,OPCL1,Sch000009123|-,-,Sch000006622|K08907,LHCA1,Sch000023508|K02109,ATPF0B,Sch000004641|K03542,psbS,Sch000013388|-,-,Sch000009354|K03881,ND4,Sch000024963|K08915,LHCB4,Sch000018338|K08914,LHCB3,Sch000006159|K08909,LHCA3,Sch000001809|K15109,SLC25A20_29,Sch000009803|K08910,LHCA4,Sch000005681|-,-,Sch000012822|K03541,psbR,Sch000000847|-,-,Sch000010482|K02262,COX3,Sch000024244|K03217,yidC,Sch00…	http://amigo.geneontology.org/amigo/term/GO:0016021
intrinsic component of membrane	Cellular Component	GO:0031224	28	2257	122	8286	0.229508	0.272387	0.881181	1	K10526,OPCL1,Sch000009123|-,-,Sch000006622|K08907,LHCA1,Sch000023508|K02109,ATPF0B,Sch000004641|K03542,psbS,Sch000013388|-,-,Sch000009354|K03881,ND4,Sch000024963|K08915,LHCB4,Sch000018338|K08914,LHCB3,Sch000006159|K08909,LHCA3,Sch000001809|K15109,SLC25A20_29,Sch000009803|K08910,LHCA4,Sch000005681|-,-,Sch000012822|K03541,psbR,Sch000000847|-,-,Sch000010482|K02262,COX3,Sch000024244|K03217,yidC,Sch00…	http://amigo.geneontology.org/amigo/term/GO:0031224
DNA metabolic process	Biological Process	GO:0006259	1	172	122	8286	0.00819672	0.0207579	0.924089	1	K05658,ABCB1,Sch000013974	http://amigo.geneontology.org/amigo/term/GO:0006259
nucleic acid binding	Molecular Function	GO:0003676	13	1222	122	8286	0.106557	0.147478	0.92631	1	K02863,RP-L1,Sch000015600|K02968,RP-S20,Sch000020680|-,-,Sch000020213|K02952,RP-S13,Sch000022395|K02922,RP-L37e,Sch000025526|K02933,RP-L6,Sch000015942|-,-,Sch000023288|K05658,ABCB1,Sch000013974|K02358,tuf,Sch000007316|-,-,Sch000017920|-,-,Sch000021809|K02946,RP-S10,Sch000006736|K11294,NCL,Sch000009558	http://amigo.geneontology.org/amigo/term/GO:0003676
cellular response to stimulus	Biological Process	GO:0051716	2	286	122	8286	0.0163934	0.0345161	0.927622	1	K04078,groES,Sch000029315|K03671,trxA,Sch000005306	http://amigo.geneontology.org/amigo/term/GO:0051716
transferase activity, transferring acyl groups other than amino-acyl groups	Molecular Function	GO:0016747	1	178	122	8286	0.00819672	0.021482	0.930687	1	-,-,Sch000009562	http://amigo.geneontology.org/amigo/term/GO:0016747
sequence-specific DNA binding transcription factor activity	Molecular Function	GO:0003700	1	191	122	8286	0.00819672	0.0230509	0.943094	1	-,-,Sch000023288	http://amigo.geneontology.org/amigo/term/GO:0003700
nucleic acid binding transcription factor activity	Molecular Function	GO:0001071	1	191	122	8286	0.00819672	0.0230509	0.943094	1	-,-,Sch000023288	http://amigo.geneontology.org/amigo/term/GO:0001071
transition metal ion binding	Molecular Function	GO:0046914	7	770	122	8286	0.057377	0.0929278	0.944269	1	K18980,EO,Sch000001703|K05658,ABCB1,Sch000013974|K02723,psbY,Sch000018258|K00423,E1.10.3.3,Sch000009737|K15746,crtZ,Sch000003999|-,-,Sch000027563|K04078,groES,Sch000029315	http://amigo.geneontology.org/amigo/term/GO:0046914
transferase activity, transferring acyl groups	Molecular Function	GO:0016746	1	197	122	8286	0.00819672	0.023775	0.948052	1	-,-,Sch000009562	http://amigo.geneontology.org/amigo/term/GO:0016746
oxidoreductase activity, acting on paired donors, with incorporation or reduction of molecular oxygen	Molecular Function	GO:0016705	2	315	122	8286	0.0163934	0.0380159	0.949701	1	K00485,FMO,Sch000012169|K04035,E1.14.13.81,Sch000025882	http://amigo.geneontology.org/amigo/term/GO:0016705
nitrogen compound metabolic process	Biological Process	GO:0006807	10	1038	122	8286	0.0819672	0.125272	0.951438	1	K00281,GLDC,Sch000015308|-,-,Sch000023288|K00927,PGK,Sch000000286|K02437,gcvH,Sch000009040|K05658,ABCB1,Sch000013974|-,-,Sch000022393|K04035,E1.14.13.81,Sch000025882|K02132,ATPeF1A,Sch000004636|K02132,ATPeF1A,Sch000016485|-,-,Sch000000469	http://amigo.geneontology.org/amigo/term/GO:0006807
transferase activity, transferring hexosyl groups	Molecular Function	GO:0016758	1	206	122	8286	0.00819672	0.0248612	0.954695	1	K13496,UGT73C,Sch000006469	http://amigo.geneontology.org/amigo/term/GO:0016758
catalytic activity	Molecular Function	GO:0003824	49	3951	122	8286	0.401639	0.476828	0.961796	1	-,-,Sch000013087|K10526,OPCL1,Sch000009123|K10525,AOC,Sch000009399|K02641,petH,Sch000017535|K03527,ispH,Sch000025701|K02358,tuf,Sch000007316|K07056,rsmI,Sch000007069|K01100,E3.1.3.37,Sch000026552|-,-,Sch000015935|K01602,rbcS,Sch000009629|K02262,COX3,Sch000024244|-,-,Sch000012840|-,-,Sch000010768|-,-,Sch000007851|-,-,Sch000008463|K15746,crtZ,Sch000003999|K02132,ATPeF1A,Sch000004636|-,-,Sch00000956…	http://amigo.geneontology.org/amigo/term/GO:0003824
heterocycle metabolic process	Biological Process	GO:0046483	8	920	122	8286	0.0655738	0.111031	0.968244	1	K00927,PGK,Sch000000286|-,-,Sch000023288|K05658,ABCB1,Sch000013974|-,-,Sch000022393|K04035,E1.14.13.81,Sch000025882|K02132,ATPeF1A,Sch000004636|K02132,ATPeF1A,Sch000016485|-,-,Sch000000469	http://amigo.geneontology.org/amigo/term/GO:0046483
cellular nitrogen compound metabolic process	Biological Process	GO:0034641	8	937	122	8286	0.0655738	0.113082	0.97274	1	K00927,PGK,Sch000000286|-,-,Sch000023288|K05658,ABCB1,Sch000013974|-,-,Sch000022393|K04035,E1.14.13.81,Sch000025882|K02132,ATPeF1A,Sch000004636|K02132,ATPeF1A,Sch000016485|-,-,Sch000000469	http://amigo.geneontology.org/amigo/term/GO:0034641
cellular aromatic compound metabolic process	Biological Process	GO:0006725	8	940	122	8286	0.0655738	0.113444	0.973471	1	K00927,PGK,Sch000000286|-,-,Sch000023288|K05658,ABCB1,Sch000013974|-,-,Sch000022393|K04035,E1.14.13.81,Sch000025882|K02132,ATPeF1A,Sch000004636|K02132,ATPeF1A,Sch000016485|-,-,Sch000000469	http://amigo.geneontology.org/amigo/term/GO:0006725
nucleobase-containing compound metabolic process	Biological Process	GO:0006139	7	859	122	8286	0.057377	0.103669	0.975185	1	-,-,Sch000023288|K00927,PGK,Sch000000286|-,-,Sch000022393|K05658,ABCB1,Sch000013974|K02132,ATPeF1A,Sch000004636|K02132,ATPeF1A,Sch000016485|-,-,Sch000000469	http://amigo.geneontology.org/amigo/term/GO:0006139
transferase activity, transferring glycosyl groups	Molecular Function	GO:0016757	1	249	122	8286	0.00819672	0.0300507	0.976489	1	K13496,UGT73C,Sch000006469	http://amigo.geneontology.org/amigo/term/GO:0016757
zinc ion binding	Molecular Function	GO:0008270	2	379	122	8286	0.0163934	0.0457398	0.978027	1	K18980,EO,Sch000001703|K05658,ABCB1,Sch000013974	http://amigo.geneontology.org/amigo/term/GO:0008270
organic cyclic compound metabolic process	Biological Process	GO:1901360	8	965	122	8286	0.0655738	0.116462	0.978909	1	K00927,PGK,Sch000000286|-,-,Sch000023288|K05658,ABCB1,Sch000013974|-,-,Sch000022393|K04035,E1.14.13.81,Sch000025882|K02132,ATPeF1A,Sch000004636|K02132,ATPeF1A,Sch000016485|-,-,Sch000000469	http://amigo.geneontology.org/amigo/term/GO:1901360
response to stimulus	Biological Process	GO:0050896	7	898	122	8286	0.057377	0.108376	0.98296	1	K02693,psaE,Sch000011611|K08915,LHCB4,Sch000018338|-,-,Sch000017565|K04078,groES,Sch000029315|K08912,LHCB1,Sch000001312|K03671,trxA,Sch000005306|K02933,RP-L6,Sch000015942	http://amigo.geneontology.org/amigo/term/GO:0050896
binding	Molecular Function	GO:0005488	51	4223	122	8286	0.418033	0.509655	0.983565	1	-,-,Sch000013087|-,-,Sch000028258|K03527,ispH,Sch000025701|K04078,groES,Sch000029315|-,-,Sch000016375|K02358,tuf,Sch000007316|K08901,psbQ,Sch000029972|-,-,Sch000017920|K08914,LHCB3,Sch000006159|K08909,LHCA3,Sch000001809|K08910,LHCA4,Sch000005681|K11294,NCL,Sch000009558|K02952,RP-S13,Sch000022395|K02922,RP-L37e,Sch000025526|K02716,psbO,Sch000011576|K08912,LHCB1,Sch000001312|K02933,RP-L6,Sch0000159…	http://amigo.geneontology.org/amigo/term/GO:0005488
transcription, DNA-templated	Biological Process	GO:0006351	2	417	122	8286	0.0163934	0.0503259	0.986749	1	-,-,Sch000023288|-,-,Sch000000469	http://amigo.geneontology.org/amigo/term/GO:0006351
nucleic acid-templated transcription	Biological Process	GO:0097659	2	417	122	8286	0.0163934	0.0503259	0.986749	1	-,-,Sch000023288|-,-,Sch000000469	http://amigo.geneontology.org/amigo/term/GO:0097659
RNA biosynthetic process	Biological Process	GO:0032774	2	417	122	8286	0.0163934	0.0503259	0.986749	1	-,-,Sch000023288|-,-,Sch000000469	http://amigo.geneontology.org/amigo/term/GO:0032774
regulation of nucleic acid-templated transcription	Biological Process	GO:1903506	1	294	122	8286	0.00819672	0.0354815	0.98821	1	-,-,Sch000000469	http://amigo.geneontology.org/amigo/term/GO:1903506
regulation of RNA biosynthetic process	Biological Process	GO:2001141	1	294	122	8286	0.00819672	0.0354815	0.98821	1	-,-,Sch000000469	http://amigo.geneontology.org/amigo/term/GO:2001141
regulation of transcription, DNA-templated	Biological Process	GO:0006355	1	294	122	8286	0.00819672	0.0354815	0.98821	1	-,-,Sch000000469	http://amigo.geneontology.org/amigo/term/GO:0006355
regulation of RNA metabolic process	Biological Process	GO:0051252	1	296	122	8286	0.00819672	0.0357229	0.988567	1	-,-,Sch000000469	http://amigo.geneontology.org/amigo/term/GO:0051252
regulation of nucleobase-containing compound metabolic process	Biological Process	GO:0019219	1	299	122	8286	0.00819672	0.036085	0.989083	1	-,-,Sch000000469	http://amigo.geneontology.org/amigo/term/GO:0019219
regulation of nitrogen compound metabolic process	Biological Process	GO:0051171	1	302	122	8286	0.00819672	0.036447	0.989576	1	-,-,Sch000000469	http://amigo.geneontology.org/amigo/term/GO:0051171
regulation of cellular macromolecule biosynthetic process	Biological Process	GO:2000112	1	307	122	8286	0.00819672	0.0370504	0.990348	1	-,-,Sch000000469	http://amigo.geneontology.org/amigo/term/GO:2000112
regulation of biosynthetic process	Biological Process	GO:0009889	1	307	122	8286	0.00819672	0.0370504	0.990348	1	-,-,Sch000000469	http://amigo.geneontology.org/amigo/term/GO:0009889
regulation of cellular biosynthetic process	Biological Process	GO:0031326	1	307	122	8286	0.00819672	0.0370504	0.990348	1	-,-,Sch000000469	http://amigo.geneontology.org/amigo/term/GO:0031326
regulation of macromolecule biosynthetic process	Biological Process	GO:0010556	1	307	122	8286	0.00819672	0.0370504	0.990348	1	-,-,Sch000000469	http://amigo.geneontology.org/amigo/term/GO:0010556
regulation of gene expression	Biological Process	GO:0010468	1	313	122	8286	0.00819672	0.0377746	0.991201	1	-,-,Sch000000469	http://amigo.geneontology.org/amigo/term/GO:0010468
transferase activity, transferring phosphorus-containing groups	Molecular Function	GO:0016772	4	676	122	8286	0.0327869	0.0815834	0.991764	1	K00927,PGK,Sch000000286|-,-,Sch000022524|-,-,Sch000015935|K00975,glgC,Sch000023789	http://amigo.geneontology.org/amigo/term/GO:0016772
iron ion binding	Molecular Function	GO:0005506	1	326	122	8286	0.00819672	0.0393435	0.9928	1	K15746,crtZ,Sch000003999	http://amigo.geneontology.org/amigo/term/GO:0005506
regulation of primary metabolic process	Biological Process	GO:0080090	1	329	122	8286	0.00819672	0.0397055	0.993126	1	-,-,Sch000000469	http://amigo.geneontology.org/amigo/term/GO:0080090
kinase activity	Molecular Function	GO:0016301	3	586	122	8286	0.0245902	0.0707217	0.993389	1	K00927,PGK,Sch000000286|-,-,Sch000022524|-,-,Sch000015935	http://amigo.geneontology.org/amigo/term/GO:0016301
regulation of macromolecule metabolic process	Biological Process	GO:0060255	1	332	122	8286	0.00819672	0.0400676	0.993438	1	-,-,Sch000000469	http://amigo.geneontology.org/amigo/term/GO:0060255
heme binding	Molecular Function	GO:0020037	1	347	122	8286	0.00819672	0.0418779	0.994797	1	-,-,Sch000025166	http://amigo.geneontology.org/amigo/term/GO:0020037
cellular component organization	Biological Process	GO:0016043	1	351	122	8286	0.00819672	0.0423606	0.995109	1	K03217,yidC,Sch000019848	http://amigo.geneontology.org/amigo/term/GO:0016043
ion binding	Molecular Function	GO:0043167	32	3056	122	8286	0.262295	0.368815	0.995461	1	K03527,ispH,Sch000025701|K04078,groES,Sch000029315|-,-,Sch000016375|K02358,tuf,Sch000007316|K08901,psbQ,Sch000029972|K08914,LHCB3,Sch000006159|K08909,LHCA3,Sch000001809|K02922,RP-L37e,Sch000025526|K02716,psbO,Sch000011576|K08912,LHCB1,Sch000001312|K08916,LHCB5,Sch000009532|K05658,ABCB1,Sch000013974|K02723,psbY,Sch000018258|-,-,Sch000011411|K15746,crtZ,Sch000003999|K02132,ATPeF1A,Sch000004636|K189…	http://amigo.geneontology.org/amigo/term/GO:0043167
transferase activity	Molecular Function	GO:0016740	10	1349	122	8286	0.0819672	0.162805	0.997155	1	K13789,GGPS,Sch000011774|K13496,UGT73C,Sch000006469|K00975,glgC,Sch000023789|K00927,PGK,Sch000000286|K07056,rsmI,Sch000007069|-,-,Sch000022524|-,-,Sch000007851|-,-,Sch000000038|-,-,Sch000015935|-,-,Sch000009562	http://amigo.geneontology.org/amigo/term/GO:0016740
cellular component organization or biogenesis	Biological Process	GO:0071840	1	396	122	8286	0.00819672	0.0477915	0.997569	1	K03217,yidC,Sch000019848	http://amigo.geneontology.org/amigo/term/GO:0071840
phosphotransferase activity, alcohol group as acceptor	Molecular Function	GO:0016773	2	552	122	8286	0.0163934	0.0666184	0.997946	1	-,-,Sch000022524|-,-,Sch000015935	http://amigo.geneontology.org/amigo/term/GO:0016773
hydrolase activity	Molecular Function	GO:0016787	9	1297	122	8286	0.0737705	0.156529	0.998119	1	-,-,Sch000012840|K19269,PGP,Sch000003573|K02109,ATPF0B,Sch000004641|K02358,tuf,Sch000007316|K01358,clpP,Sch000025071|K01100,E3.1.3.37,Sch000026552|K02132,ATPeF1A,Sch000004636|K02132,ATPeF1A,Sch000016485|K01100,E3.1.3.37,Sch000024316	http://amigo.geneontology.org/amigo/term/GO:0016787
peptidase activity, acting on L-amino acid peptides	Molecular Function	GO:0070011	1	416	122	8286	0.00819672	0.0502052	0.998221	1	K01358,clpP,Sch000025071	http://amigo.geneontology.org/amigo/term/GO:0070011
peptidase activity	Molecular Function	GO:0008233	1	421	122	8286	0.00819672	0.0508086	0.998355	1	K01358,clpP,Sch000025071	http://amigo.geneontology.org/amigo/term/GO:0008233
RNA metabolic process	Biological Process	GO:0016070	2	572	122	8286	0.0163934	0.0690321	0.998454	1	-,-,Sch000023288|-,-,Sch000000469	http://amigo.geneontology.org/amigo/term/GO:0016070
nucleic acid metabolic process	Biological Process	GO:0090304	3	735	122	8286	0.0245902	0.0887038	0.999065	1	-,-,Sch000023288|K05658,ABCB1,Sch000013974|-,-,Sch000000469	http://amigo.geneontology.org/amigo/term/GO:0090304
ATP binding	Molecular Function	GO:0005524	5	989	122	8286	0.0409836	0.119358	0.999335	1	-,-,Sch000022524|K02132,ATPeF1A,Sch000004636|K02132,ATPeF1A,Sch000016485|K04078,groES,Sch000029315|K00975,glgC,Sch000023789	http://amigo.geneontology.org/amigo/term/GO:0005524
purine ribonucleoside triphosphate binding	Molecular Function	GO:0035639	6	1100	122	8286	0.0491803	0.132754	0.999376	1	K02358,tuf,Sch000007316|-,-,Sch000022524|K02132,ATPeF1A,Sch000004636|K02132,ATPeF1A,Sch000016485|K04078,groES,Sch000029315|K00975,glgC,Sch000023789	http://amigo.geneontology.org/amigo/term/GO:0035639
protein kinase activity	Molecular Function	GO:0004672	1	488	122	8286	0.00819672	0.0588945	0.999425	1	-,-,Sch000022524	http://amigo.geneontology.org/amigo/term/GO:0004672
small molecule binding	Molecular Function	GO:0036094	14	1915	122	8286	0.114754	0.231113	0.999685	1	K02893,RP-L23Ae,Sch000005774|-,-,Sch000020213|K04078,groES,Sch000029315|K00975,glgC,Sch000023789|-,-,Sch000016375|K00485,FMO,Sch000012169|K02358,tuf,Sch000007316|K05298,GAPA,Sch000001628|-,-,Sch000017920|-,-,Sch000022524|-,-,Sch000021809|K02132,ATPeF1A,Sch000004636|K11294,NCL,Sch000009558|K02132,ATPeF1A,Sch000016485	http://amigo.geneontology.org/amigo/term/GO:0036094
response to stress	Biological Process	GO:0006950	2	704	122	8286	0.0163934	0.0849626	0.999773	1	K04078,groES,Sch000029315|K03671,trxA,Sch000005306	http://amigo.geneontology.org/amigo/term/GO:0006950
nucleotide binding	Molecular Function	GO:0000166	13	1866	122	8286	0.106557	0.225199	0.999797	1	K02893,RP-L23Ae,Sch000005774|-,-,Sch000020213|K04078,groES,Sch000029315|K00975,glgC,Sch000023789|K00485,FMO,Sch000012169|K02358,tuf,Sch000007316|K05298,GAPA,Sch000001628|-,-,Sch000017920|-,-,Sch000022524|-,-,Sch000021809|K02132,ATPeF1A,Sch000004636|K11294,NCL,Sch000009558|K02132,ATPeF1A,Sch000016485	http://amigo.geneontology.org/amigo/term/GO:0000166
nucleoside phosphate binding	Molecular Function	GO:1901265	13	1866	122	8286	0.106557	0.225199	0.999797	1	K02893,RP-L23Ae,Sch000005774|-,-,Sch000020213|K04078,groES,Sch000029315|K00975,glgC,Sch000023789|K00485,FMO,Sch000012169|K02358,tuf,Sch000007316|K05298,GAPA,Sch000001628|-,-,Sch000017920|-,-,Sch000022524|-,-,Sch000021809|K02132,ATPeF1A,Sch000004636|K11294,NCL,Sch000009558|K02132,ATPeF1A,Sch000016485	http://amigo.geneontology.org/amigo/term/GO:1901265
nucleus	Cellular Component	GO:0005634	1	564	122	8286	0.00819672	0.0680666	0.999828	1	-,-,Sch000023288	http://amigo.geneontology.org/amigo/term/GO:0005634
heterocyclic compound binding	Molecular Function	GO:1901363	29	3318	122	8286	0.237705	0.400434	0.999955	1	K02863,RP-L1,Sch000015600|K04078,groES,Sch000029315|K08907,LHCA1,Sch000023508|K05298,GAPA,Sch000001628|K02358,tuf,Sch000007316|-,-,Sch000017920|K08915,LHCB4,Sch000018338|K08914,LHCB3,Sch000006159|K08909,LHCA3,Sch000001809|-,-,Sch000021809|K08910,LHCA4,Sch000005681|K11294,NCL,Sch000009558|K02893,RP-L23Ae,Sch000005774|-,-,Sch000025166|K02968,RP-S20,Sch000020680|-,-,Sch000020213|K02952,RP-S13,Sch000…	http://amigo.geneontology.org/amigo/term/GO:1901363
organic cyclic compound binding	Molecular Function	GO:0097159	29	3319	122	8286	0.237705	0.400555	0.999955	1	K02863,RP-L1,Sch000015600|K04078,groES,Sch000029315|K08907,LHCA1,Sch000023508|K05298,GAPA,Sch000001628|K02358,tuf,Sch000007316|-,-,Sch000017920|K08915,LHCB4,Sch000018338|K08914,LHCB3,Sch000006159|K08909,LHCA3,Sch000001809|-,-,Sch000021809|K08910,LHCA4,Sch000005681|K11294,NCL,Sch000009558|K02893,RP-L23Ae,Sch000005774|-,-,Sch000025166|K02968,RP-S20,Sch000020680|-,-,Sch000020213|K02952,RP-S13,Sch000…	http://amigo.geneontology.org/amigo/term/GO:0097159
DNA binding	Molecular Function	GO:0003677	1	748	122	8286	0.00819672	0.0902727	0.999991	1	-,-,Sch000023288	http://amigo.geneontology.org/amigo/term/GO:0003677
anion binding	Molecular Function	GO:0043168	8	1810	122	8286	0.0655738	0.218441	0.999999	1	K04078,groES,Sch000029315|K00975,glgC,Sch000023789|-,-,Sch000016375|K00485,FMO,Sch000012169|K02358,tuf,Sch000007316|-,-,Sch000022524|K02132,ATPeF1A,Sch000004636|K02132,ATPeF1A,Sch000016485	http://amigo.geneontology.org/amigo/term/GO:0043168
purine ribonucleotide binding	Molecular Function	GO:0032555	6	1606	122	8286	0.0491803	0.193821	0.999999	1	K02358,tuf,Sch000007316|-,-,Sch000022524|K02132,ATPeF1A,Sch000004636|K02132,ATPeF1A,Sch000016485|K04078,groES,Sch000029315|K00975,glgC,Sch000023789	http://amigo.geneontology.org/amigo/term/GO:0032555
purine ribonucleoside binding	Molecular Function	GO:0032550	6	1606	122	8286	0.0491803	0.193821	0.999999	1	K02358,tuf,Sch000007316|-,-,Sch000022524|K02132,ATPeF1A,Sch000004636|K02132,ATPeF1A,Sch000016485|K04078,groES,Sch000029315|K00975,glgC,Sch000023789	http://amigo.geneontology.org/amigo/term/GO:0032550
purine nucleoside binding	Molecular Function	GO:0001883	6	1606	122	8286	0.0491803	0.193821	0.999999	1	K02358,tuf,Sch000007316|-,-,Sch000022524|K02132,ATPeF1A,Sch000004636|K02132,ATPeF1A,Sch000016485|K04078,groES,Sch000029315|K00975,glgC,Sch000023789	http://amigo.geneontology.org/amigo/term/GO:0001883
purine nucleotide binding	Molecular Function	GO:0017076	6	1606	122	8286	0.0491803	0.193821	0.999999	1	K02358,tuf,Sch000007316|-,-,Sch000022524|K02132,ATPeF1A,Sch000004636|K02132,ATPeF1A,Sch000016485|K04078,groES,Sch000029315|K00975,glgC,Sch000023789	http://amigo.geneontology.org/amigo/term/GO:0017076
adenyl ribonucleotide binding	Molecular Function	GO:0032559	5	1495	122	8286	0.0409836	0.180425	0.999999	1	-,-,Sch000022524|K02132,ATPeF1A,Sch000004636|K02132,ATPeF1A,Sch000016485|K04078,groES,Sch000029315|K00975,glgC,Sch000023789	http://amigo.geneontology.org/amigo/term/GO:0032559
adenyl nucleotide binding	Molecular Function	GO:0030554	5	1495	122	8286	0.0409836	0.180425	0.999999	1	-,-,Sch000022524|K02132,ATPeF1A,Sch000004636|K02132,ATPeF1A,Sch000016485|K04078,groES,Sch000029315|K00975,glgC,Sch000023789	http://amigo.geneontology.org/amigo/term/GO:0030554
ribonucleotide binding	Molecular Function	GO:0032553	6	1622	122	8286	0.0491803	0.195752	1	1	K02358,tuf,Sch000007316|-,-,Sch000022524|K02132,ATPeF1A,Sch000004636|K02132,ATPeF1A,Sch000016485|K04078,groES,Sch000029315|K00975,glgC,Sch000023789	http://amigo.geneontology.org/amigo/term/GO:0032553
nucleoside binding	Molecular Function	GO:0001882	6	1624	122	8286	0.0491803	0.195993	1	1	K02358,tuf,Sch000007316|-,-,Sch000022524|K02132,ATPeF1A,Sch000004636|K02132,ATPeF1A,Sch000016485|K04078,groES,Sch000029315|K00975,glgC,Sch000023789	http://amigo.geneontology.org/amigo/term/GO:0001882
ribonucleoside binding	Molecular Function	GO:0032549	6	1624	122	8286	0.0491803	0.195993	1	1	K02358,tuf,Sch000007316|-,-,Sch000022524|K02132,ATPeF1A,Sch000004636|K02132,ATPeF1A,Sch000016485|K04078,groES,Sch000029315|K00975,glgC,Sch000023789	http://amigo.geneontology.org/amigo/term/GO:0032549
carbohydrate derivative binding	Molecular Function	GO:0097367	6	1642	122	8286	0.0491803	0.198166	1	1	K02358,tuf,Sch000007316|-,-,Sch000022524|K02132,ATPeF1A,Sch000004636|K02132,ATPeF1A,Sch000016485|K04078,groES,Sch000029315|K00975,glgC,Sch000023789	http://amigo.geneontology.org/amigo/term/GO:0097367

## Sheet: E1
#Term	Database	ID	Input number	Background number	All input number	All background number	Input frequency	Background frequency	P-Value	Corrected P-Value	input_gene	Hyperlink_change
catalytic activity	Molecular Function	GO:0003824	186	3951	312	8286	0.596154	0.476828	1.0792e-05	0.00806166	-,-,Sch000028052|K01641,E2.3.3.10,Sch000025887|-,-,Sch000023035|K00847,E2.7.1.4,Sch000023398|-,-,Sch000002168|-,-,Sch000019018|K00457,HPD,Sch000003836|-,-,Sch000025936|-,-,Sch000007281|-,-,Sch000021142|-,-,Sch000021190|K14819,DUSP12,Sch000028206|-,-,Sch000024089|-,-,Sch000010605|-,-,Sch000014674|K12355,REF1,Sch000013396|-,-,Sch000023625|-,-,Sch000007481|K12251,aguB,Sch000013022|K16911,DDX21,Sch00…	http://amigo.geneontology.org/amigo/term/GO:0003824
oxidoreductase activity	Molecular Function	GO:0016491	54	938	312	8286	0.173077	0.113203	0.000858361	0.176413	K15746,crtZ,Sch000021745|-,-,Sch000002168|K00487,CYP73A,Sch000013051|-,-,Sch000010789|K00457,HPD,Sch000003836|-,-,Sch000003198|K13407,CYP94A1,Sch000005416|-,-,Sch000000240|K09755,CYP84A,Sch000018734|-,-,Sch000001352|K17893,AOX1,Sch000029110|K12355,REF1,Sch000013396|-,-,Sch000005553|-,-,Sch000030166|-,-,Sch000003049|-,-,Sch000029619|K13407,CYP94A1,Sch000027602|-,-,Sch000004317|K00232,E1.3.3.6,Sch0…	http://amigo.geneontology.org/amigo/term/GO:0016491
flavin adenine dinucleotide binding	Molecular Function	GO:0050660	11	98	312	8286	0.0352564	0.0118272	0.00108867	0.176413	K11816,YUCCA,Sch000014595|-,-,Sch000005553|-,-,Sch000002168|-,-,Sch000004278|-,-,Sch000003049|-,-,Sch000003198|-,-,Sch000000240|-,-,Sch000004317|K00232,E1.3.3.6,Sch000027745|-,-,Sch000001352|-,-,Sch000012039	http://amigo.geneontology.org/amigo/term/GO:0050660
alternative oxidase activity	Molecular Function	GO:0009916	2	2	312	8286	0.00641026	0.000241371	0.00141344	0.176413	K17893,AOX1,Sch000029110|K17893,AOX1,Sch000015774	http://amigo.geneontology.org/amigo/term/GO:0009916
aspartic-type peptidase activity	Molecular Function	GO:0070001	7	46	312	8286	0.0224359	0.00555153	0.00151667	0.176413	-,-,Sch000023514|-,-,Sch000022291|-,-,Sch000001832|-,-,Sch000021190|-,-,Sch000016291|-,-,Sch000010621|-,-,Sch000023625	http://amigo.geneontology.org/amigo/term/GO:0070001
aspartic-type endopeptidase activity	Molecular Function	GO:0004190	7	46	312	8286	0.0224359	0.00555153	0.00151667	0.176413	-,-,Sch000023514|-,-,Sch000022291|-,-,Sch000001832|-,-,Sch000021190|-,-,Sch000016291|-,-,Sch000010621|-,-,Sch000023625	http://amigo.geneontology.org/amigo/term/GO:0004190
response to wounding	Biological Process	GO:0009611	3	7	312	8286	0.00961538	0.000844798	0.00165313	0.176413	-,-,Sch000013430|-,-,Sch000029363|-,-,Sch000024186	http://amigo.geneontology.org/amigo/term/GO:0009611
sequence-specific DNA binding	Molecular Function	GO:0043565	14	159	312	8286	0.0448718	0.019189	0.00262943	0.245523	-,-,Sch000004553|-,-,Sch000004990|-,-,Sch000023411|K09338,HD-ZIP,Sch000003181|-,-,Sch000001543|K09419,HSFF,Sch000004028|K09419,HSFF,Sch000027784|-,-,Sch000023374|K09419,HSFF,Sch000003980|-,-,Sch000013204|-,-,Sch000018671|K09338,HD-ZIP,Sch000016710|-,-,Sch000001654|-,-,Sch000020428	http://amigo.geneontology.org/amigo/term/GO:0043565
vacuole organization	Biological Process	GO:0007033	2	3	312	8286	0.00641026	0.000362056	0.00413453	0.343166	-,-,Sch000024561|-,-,Sch000020424	http://amigo.geneontology.org/amigo/term/GO:0007033
serine-type endopeptidase inhibitor activity	Molecular Function	GO:0004867	3	10	312	8286	0.00961538	0.00120685	0.00520948	0.346621	-,-,Sch000013430|-,-,Sch000029363|-,-,Sch000024186	http://amigo.geneontology.org/amigo/term/GO:0004867
sequence-specific DNA binding transcription factor activity	Molecular Function	GO:0003700	15	191	312	8286	0.0480769	0.0230509	0.0055682	0.346621	-,-,Sch000004553|-,-,Sch000004990|-,-,Sch000023411|K09338,HD-ZIP,Sch000003181|-,-,Sch000001543|K09419,HSFF,Sch000004028|K09419,HSFF,Sch000027784|-,-,Sch000023374|K09419,HSFF,Sch000003980|-,-,Sch000022832|-,-,Sch000013204|-,-,Sch000018671|K09338,HD-ZIP,Sch000016710|-,-,Sch000001654|-,-,Sch000020428	http://amigo.geneontology.org/amigo/term/GO:0003700
nucleic acid binding transcription factor activity	Molecular Function	GO:0001071	15	191	312	8286	0.0480769	0.0230509	0.0055682	0.346621	-,-,Sch000004553|-,-,Sch000004990|-,-,Sch000023411|K09338,HD-ZIP,Sch000003181|-,-,Sch000001543|K09419,HSFF,Sch000004028|K09419,HSFF,Sch000027784|-,-,Sch000023374|K09419,HSFF,Sch000003980|-,-,Sch000022832|-,-,Sch000013204|-,-,Sch000018671|K09338,HD-ZIP,Sch000016710|-,-,Sch000001654|-,-,Sch000020428	http://amigo.geneontology.org/amigo/term/GO:0001071
response to biotic stimulus	Biological Process	GO:0009607	5	34	312	8286	0.0160256	0.00410331	0.00831121	0.446467	K08472,MLO,Sch000012938|-,-,Sch000023120|K08472,MLO,Sch000011103|K08472,MLO,Sch000021011|-,-,Sch000023324	http://amigo.geneontology.org/amigo/term/GO:0009607
transferase activity	Molecular Function	GO:0016740	67	1349	312	8286	0.214744	0.162805	0.00856111	0.446467	-,-,Sch000028052|K01641,E2.3.3.10,Sch000025887|K00949,thiN,Sch000017400|K00847,E2.7.1.4,Sch000023398|-,-,Sch000019018|K12937,UGAT,Sch000021412|-,-,Sch000021652|-,-,Sch000007281|-,-,Sch000003826|-,-,Sch000024089|-,-,Sch000014674|-,-,Sch000007481|K19042,BOI,Sch000002729|K15397,KCS,Sch000015334|K12937,UGAT,Sch000021923|K13495,CISZOG,Sch000001137|-,-,Sch000000935|K00801,FDFT1,Sch000020419|-,-,Sch0000…	http://amigo.geneontology.org/amigo/term/GO:0016740
iron ion binding	Molecular Function	GO:0005506	21	326	312	8286	0.0673077	0.0393435	0.0112726	0.446467	K01723,AOS,Sch000007491|K15746,crtZ,Sch000021745|K00487,CYP73A,Sch000013051|-,-,Sch000010789|K13407,CYP94A1,Sch000005416|K09755,CYP84A,Sch000018734|-,-,Sch000022342|K13407,CYP94A1,Sch000027231|K09843,E1.14.13.93,Sch000026786|-,-,Sch000002112|-,-,Sch000020009|-,-,Sch000030166|-,-,Sch000029619|K13407,CYP94A1,Sch000027602|-,-,Sch000009678|-,-,Sch000024544|-,-,Sch000029211|K09588,CYP90A1,Sch000019933…	http://amigo.geneontology.org/amigo/term/GO:0005506
peptidase inhibitor activity	Molecular Function	GO:0030414	3	14	312	8286	0.00961538	0.0016896	0.0141323	0.446467	-,-,Sch000013430|-,-,Sch000029363|-,-,Sch000024186	http://amigo.geneontology.org/amigo/term/GO:0030414
peptidase regulator activity	Molecular Function	GO:0061134	3	14	312	8286	0.00961538	0.0016896	0.0141323	0.446467	-,-,Sch000013430|-,-,Sch000029363|-,-,Sch000024186	http://amigo.geneontology.org/amigo/term/GO:0061134
endopeptidase regulator activity	Molecular Function	GO:0061135	3	14	312	8286	0.00961538	0.0016896	0.0141323	0.446467	-,-,Sch000013430|-,-,Sch000029363|-,-,Sch000024186	http://amigo.geneontology.org/amigo/term/GO:0061135
endopeptidase inhibitor activity	Molecular Function	GO:0004866	3	14	312	8286	0.00961538	0.0016896	0.0141323	0.446467	-,-,Sch000013430|-,-,Sch000029363|-,-,Sch000024186	http://amigo.geneontology.org/amigo/term/GO:0004866
lipid metabolic process	Biological Process	GO:0006629	16	232	312	8286	0.0512821	0.027999	0.0141488	0.446467	K01641,E2.3.3.10,Sch000025887|-,-,Sch000016423|K05857,PLCD,Sch000025406|K15746,crtZ,Sch000021745|K00801,FDFT1,Sch000020419|-,-,Sch000024561|-,-,Sch000012389|K01054,MGLL,Sch000007346|K13789,GGPS,Sch000002300|K15397,KCS,Sch000010440|-,-,Sch000021142|K13511,TAZ,Sch000016751|-,-,Sch000028613|K15397,KCS,Sch000015334|K00232,E1.3.3.6,Sch000027745|K15746,crtZ,Sch000003999	http://amigo.geneontology.org/amigo/term/GO:0006629
oxidoreductase activity, acting on paired donors, with incorporation or reduction of molecular oxygen	Molecular Function	GO:0016705	20	315	312	8286	0.0641026	0.0380159	0.0152943	0.446467	K11816,YUCCA,Sch000014595|K01723,AOS,Sch000007491|K00487,CYP73A,Sch000013051|-,-,Sch000010789|K13407,CYP94A1,Sch000005416|K09755,CYP84A,Sch000018734|-,-,Sch000022342|K13407,CYP94A1,Sch000027231|K09843,E1.14.13.93,Sch000026786|-,-,Sch000002112|-,-,Sch000020009|-,-,Sch000030166|-,-,Sch000029619|K13407,CYP94A1,Sch000027602|-,-,Sch000009678|-,-,Sch000024544|-,-,Sch000029211|K09588,CYP90A1,Sch00001993…	http://amigo.geneontology.org/amigo/term/GO:0016705
cofactor binding	Molecular Function	GO:0048037	16	238	312	8286	0.0512821	0.0287231	0.0176383	0.446467	K11816,YUCCA,Sch000014595|-,-,Sch000002168|K01733,thrC,Sch000012111|-,-,Sch000004278|-,-,Sch000003198|-,-,Sch000000240|-,-,Sch000001352|-,-,Sch000012039|K00276,AOC3,Sch000026250|-,-,Sch000005553|-,-,Sch000003049|K14454,GOT1,Sch000013630|-,-,Sch000004317|K00232,E1.3.3.6,Sch000027745|K00029,E1.1.1.40,Sch000015457|K09753,CCR,Sch000019126	http://amigo.geneontology.org/amigo/term/GO:0048037
heme binding	Molecular Function	GO:0020037	21	347	312	8286	0.0673077	0.0418779	0.0213298	0.446467	K01723,AOS,Sch000007491|K00430,E1.11.1.7,Sch000012327|K00487,CYP73A,Sch000013051|-,-,Sch000010789|K13407,CYP94A1,Sch000005416|K09755,CYP84A,Sch000018734|-,-,Sch000022342|K13407,CYP94A1,Sch000027231|K09843,E1.14.13.93,Sch000026786|-,-,Sch000002112|-,-,Sch000020009|-,-,Sch000030166|-,-,Sch000029619|K13407,CYP94A1,Sch000027602|-,-,Sch000009678|K00430,E1.11.1.7,Sch000014461|-,-,Sch000024544|-,-,Sch00…	http://amigo.geneontology.org/amigo/term/GO:0020037
oxidoreductase activity, acting on CH-OH group of donors	Molecular Function	GO:0016614	9	109	312	8286	0.0288462	0.0131547	0.0214265	0.446467	-,-,Sch000005553|-,-,Sch000002168|-,-,Sch000004278|-,-,Sch000003049|-,-,Sch000003198|-,-,Sch000000240|-,-,Sch000004317|-,-,Sch000001352|K00029,E1.1.1.40,Sch000015457	http://amigo.geneontology.org/amigo/term/GO:0016614
lipid catabolic process	Biological Process	GO:0016042	4	30	312	8286	0.0128205	0.00362056	0.0249674	0.446467	K00232,E1.3.3.6,Sch000027745|-,-,Sch000016423|K05857,PLCD,Sch000025406|-,-,Sch000012389	http://amigo.geneontology.org/amigo/term/GO:0016042
coenzyme binding	Molecular Function	GO:0050662	13	189	312	8286	0.0416667	0.0228096	0.0260626	0.446467	K11816,YUCCA,Sch000014595|-,-,Sch000005553|-,-,Sch000002168|-,-,Sch000004278|-,-,Sch000003049|-,-,Sch000003198|-,-,Sch000000240|-,-,Sch000004317|K00232,E1.3.3.6,Sch000027745|-,-,Sch000001352|K00029,E1.1.1.40,Sch000015457|-,-,Sch000012039|K09753,CCR,Sch000019126	http://amigo.geneontology.org/amigo/term/GO:0050662
phosphotransferase activity, alcohol group as acceptor	Molecular Function	GO:0016773	30	552	312	8286	0.0961538	0.0666184	0.0262863	0.446467	-,-,Sch000008367|-,-,Sch000028052|-,-,Sch000020148|-,-,Sch000000935|K00847,E2.7.1.4,Sch000023398|-,-,Sch000011347|-,-,Sch000003066|K08857,NEK,Sch000027717|K00901,dgkA,Sch000006752|K00850,pfkA,Sch000019527|-,-,Sch000001350|-,-,Sch000000734|-,-,Sch000018255|-,-,Sch000017858|K13412,CPK,Sch000008344|-,-,Sch000021652|-,-,Sch000007281|-,-,Sch000018499|K08818,CDC2L,Sch000001608|-,-,Sch000003826|K04733,I…	http://amigo.geneontology.org/amigo/term/GO:0016773
cellular component disassembly	Biological Process	GO:0022411	2	8	312	8286	0.00641026	0.000965484	0.0340506	0.446467	-,-,Sch000020424|K05765,CFL,Sch000004375	http://amigo.geneontology.org/amigo/term/GO:0022411
ubiquitin-protein transferase activity	Molecular Function	GO:0004842	4	33	312	8286	0.0128205	0.00398262	0.0341607	0.446467	-,-,Sch000007785|K19042,BOI,Sch000002729|-,-,Sch000017958|-,-,Sch000019018	http://amigo.geneontology.org/amigo/term/GO:0004842
palmitoyl hydrolase activity	Molecular Function	GO:0098599	1	1	312	8286	0.00320513	0.000120685	0.0376539	0.446467	K01074,PPT,Sch000015760	http://amigo.geneontology.org/amigo/term/GO:0098599
miRNA catabolic process	Biological Process	GO:0010587	1	1	312	8286	0.00320513	0.000120685	0.0376539	0.446467	K18758,DIS3L2,Sch000013736	http://amigo.geneontology.org/amigo/term/GO:0010587
polyuridylation-dependent mRNA catabolic process	Biological Process	GO:1990074	1	1	312	8286	0.00320513	0.000120685	0.0376539	0.446467	K18758,DIS3L2,Sch000013736	http://amigo.geneontology.org/amigo/term/GO:1990074
mitochondrion degradation	Biological Process	GO:0000422	1	1	312	8286	0.00320513	0.000120685	0.0376539	0.446467	-,-,Sch000020424	http://amigo.geneontology.org/amigo/term/GO:0000422
racemase activity, acting on amino acids and derivatives	Molecular Function	GO:0036361	1	1	312	8286	0.00320513	0.000120685	0.0376539	0.446467	K01778,dapF,Sch000009937	http://amigo.geneontology.org/amigo/term/GO:0036361
protein import into peroxisome matrix	Biological Process	GO:0016558	1	1	312	8286	0.00320513	0.000120685	0.0376539	0.446467	K01338,lon,Sch000010977	http://amigo.geneontology.org/amigo/term/GO:0016558
miRNA metabolic process	Biological Process	GO:0010586	1	1	312	8286	0.00320513	0.000120685	0.0376539	0.446467	K18758,DIS3L2,Sch000013736	http://amigo.geneontology.org/amigo/term/GO:0010586
endonuclease activity, active with either ribo- or deoxyribonucleic acids and producing 3'-phosphomonoesters	Molecular Function	GO:0016894	1	1	312	8286	0.00320513	0.000120685	0.0376539	0.446467	K01166,E3.1.27.1,Sch000001573	http://amigo.geneontology.org/amigo/term/GO:0016894
microbody lumen	Cellular Component	GO:0031907	1	1	312	8286	0.00320513	0.000120685	0.0376539	0.446467	K01338,lon,Sch000010977	http://amigo.geneontology.org/amigo/term/GO:0031907
superoxide dismutase copper chaperone activity	Molecular Function	GO:0016532	1	1	312	8286	0.00320513	0.000120685	0.0376539	0.446467	K04569,CCS,Sch000027081	http://amigo.geneontology.org/amigo/term/GO:0016532
nuclear-transcribed mRNA catabolic process, exonucleolytic, 3'-5'	Biological Process	GO:0034427	1	1	312	8286	0.00320513	0.000120685	0.0376539	0.446467	K18758,DIS3L2,Sch000013736	http://amigo.geneontology.org/amigo/term/GO:0034427
organelle disassembly	Biological Process	GO:1903008	1	1	312	8286	0.00320513	0.000120685	0.0376539	0.446467	-,-,Sch000020424	http://amigo.geneontology.org/amigo/term/GO:1903008
protein localization to pre-autophagosomal structure	Biological Process	GO:0034497	1	1	312	8286	0.00320513	0.000120685	0.0376539	0.446467	-,-,Sch000020424	http://amigo.geneontology.org/amigo/term/GO:0034497
racemase and epimerase activity, acting on amino acids and derivatives	Molecular Function	GO:0016855	1	1	312	8286	0.00320513	0.000120685	0.0376539	0.446467	K01778,dapF,Sch000009937	http://amigo.geneontology.org/amigo/term/GO:0016855
peroxisomal matrix	Cellular Component	GO:0005782	1	1	312	8286	0.00320513	0.000120685	0.0376539	0.446467	K01338,lon,Sch000010977	http://amigo.geneontology.org/amigo/term/GO:0005782
diaminopimelate epimerase activity	Molecular Function	GO:0008837	1	1	312	8286	0.00320513	0.000120685	0.0376539	0.446467	K01778,dapF,Sch000009937	http://amigo.geneontology.org/amigo/term/GO:0008837
amino-acid racemase activity	Molecular Function	GO:0047661	1	1	312	8286	0.00320513	0.000120685	0.0376539	0.446467	K01778,dapF,Sch000009937	http://amigo.geneontology.org/amigo/term/GO:0047661
phosphatidylinositol-3,5-bisphosphate binding	Molecular Function	GO:0080025	1	1	312	8286	0.00320513	0.000120685	0.0376539	0.446467	-,-,Sch000020424	http://amigo.geneontology.org/amigo/term/GO:0080025
ribonuclease T2 activity	Molecular Function	GO:0033897	1	1	312	8286	0.00320513	0.000120685	0.0376539	0.446467	K01166,E3.1.27.1,Sch000001573	http://amigo.geneontology.org/amigo/term/GO:0033897
endoribonuclease activity, producing 3'-phosphomonoesters	Molecular Function	GO:0016892	1	1	312	8286	0.00320513	0.000120685	0.0376539	0.446467	K01166,E3.1.27.1,Sch000001573	http://amigo.geneontology.org/amigo/term/GO:0016892
phosphatidylinositol-3-phosphate biosynthetic process	Biological Process	GO:0036092	1	1	312	8286	0.00320513	0.000120685	0.0376539	0.446467	-,-,Sch000024561	http://amigo.geneontology.org/amigo/term/GO:0036092
3'-5'-exoribonuclease activity	Molecular Function	GO:0000175	1	1	312	8286	0.00320513	0.000120685	0.0376539	0.446467	K18758,DIS3L2,Sch000013736	http://amigo.geneontology.org/amigo/term/GO:0000175
ncRNA catabolic process	Biological Process	GO:0034661	1	1	312	8286	0.00320513	0.000120685	0.0376539	0.446467	K18758,DIS3L2,Sch000013736	http://amigo.geneontology.org/amigo/term/GO:0034661
nucleophagy	Biological Process	GO:0044804	1	1	312	8286	0.00320513	0.000120685	0.0376539	0.446467	-,-,Sch000020424	http://amigo.geneontology.org/amigo/term/GO:0044804
phosphatidylinositol bisphosphate binding	Molecular Function	GO:1902936	1	1	312	8286	0.00320513	0.000120685	0.0376539	0.446467	-,-,Sch000020424	http://amigo.geneontology.org/amigo/term/GO:1902936
pre-autophagosomal structure	Cellular Component	GO:0000407	1	1	312	8286	0.00320513	0.000120685	0.0376539	0.446467	-,-,Sch000020424	http://amigo.geneontology.org/amigo/term/GO:0000407
cytoplasmic mRNA processing body	Cellular Component	GO:0000932	1	1	312	8286	0.00320513	0.000120685	0.0376539	0.446467	K18758,DIS3L2,Sch000013736	http://amigo.geneontology.org/amigo/term/GO:0000932
nuclear-transcribed mRNA catabolic process, exonucleolytic	Biological Process	GO:0000291	1	1	312	8286	0.00320513	0.000120685	0.0376539	0.446467	K18758,DIS3L2,Sch000013736	http://amigo.geneontology.org/amigo/term/GO:0000291
pre-autophagosomal structure membrane	Cellular Component	GO:0034045	1	1	312	8286	0.00320513	0.000120685	0.0376539	0.446467	-,-,Sch000020424	http://amigo.geneontology.org/amigo/term/GO:0034045
4-hydroxyphenylpyruvate dioxygenase activity	Molecular Function	GO:0003868	1	1	312	8286	0.00320513	0.000120685	0.0376539	0.446467	K00457,HPD,Sch000003836	http://amigo.geneontology.org/amigo/term/GO:0003868
6-phosphogluconolactonase activity	Molecular Function	GO:0017057	1	1	312	8286	0.00320513	0.000120685	0.0376539	0.446467	K01057,PGLS,Sch000019934	http://amigo.geneontology.org/amigo/term/GO:0017057
hydroxymethylglutaryl-CoA synthase activity	Molecular Function	GO:0004421	1	1	312	8286	0.00320513	0.000120685	0.0376539	0.446467	K01641,E2.3.3.10,Sch000025887	http://amigo.geneontology.org/amigo/term/GO:0004421
cytoplasmic ribonucleoprotein granule	Cellular Component	GO:0036464	1	1	312	8286	0.00320513	0.000120685	0.0376539	0.446467	K18758,DIS3L2,Sch000013736	http://amigo.geneontology.org/amigo/term/GO:0036464
ribonucleoprotein granule	Cellular Component	GO:0035770	1	1	312	8286	0.00320513	0.000120685	0.0376539	0.446467	K18758,DIS3L2,Sch000013736	http://amigo.geneontology.org/amigo/term/GO:0035770
ubiquitin-like protein transferase activity	Molecular Function	GO:0019787	4	35	312	8286	0.0128205	0.00422399	0.0412464	0.462359	-,-,Sch000007785|K19042,BOI,Sch000002729|-,-,Sch000017958|-,-,Sch000019018	http://amigo.geneontology.org/amigo/term/GO:0019787
cell recognition	Biological Process	GO:0008037	3	21	312	8286	0.00961538	0.0025344	0.0425629	0.462359	-,-,Sch000007481|-,-,Sch000007281|-,-,Sch000020325	http://amigo.geneontology.org/amigo/term/GO:0008037
recognition of pollen	Biological Process	GO:0048544	3	21	312	8286	0.00961538	0.0025344	0.0425629	0.462359	-,-,Sch000007481|-,-,Sch000007281|-,-,Sch000020325	http://amigo.geneontology.org/amigo/term/GO:0048544
pollen-pistil interaction	Biological Process	GO:0009875	3	21	312	8286	0.00961538	0.0025344	0.0425629	0.462359	-,-,Sch000007481|-,-,Sch000007281|-,-,Sch000020325	http://amigo.geneontology.org/amigo/term/GO:0009875
nucleobase-containing compound catabolic process	Biological Process	GO:0034655	2	9	312	8286	0.00641026	0.00108617	0.0427078	0.462359	K18758,DIS3L2,Sch000013736|-,-,Sch000004136	http://amigo.geneontology.org/amigo/term/GO:0034655
secondary metabolite biosynthetic process	Biological Process	GO:0044550	2	9	312	8286	0.00641026	0.00108617	0.0427078	0.462359	K05941,E2.3.2.15,Sch000003840|-,-,Sch000025546	http://amigo.geneontology.org/amigo/term/GO:0044550
protein kinase activity	Molecular Function	GO:0004672	26	488	312	8286	0.0833333	0.0588945	0.0455104	0.485661	-,-,Sch000008367|-,-,Sch000028052|-,-,Sch000020148|-,-,Sch000000935|-,-,Sch000011347|-,-,Sch000003066|K08857,NEK,Sch000027717|-,-,Sch000001350|-,-,Sch000000734|-,-,Sch000018255|-,-,Sch000017858|K13412,CPK,Sch000008344|-,-,Sch000021652|-,-,Sch000007281|-,-,Sch000018499|K08818,CDC2L,Sch000001608|-,-,Sch000003826|K04733,IRAK4,Sch000014817|-,-,Sch000028308|-,-,Sch000020055|-,-,Sch000007481|-,-,Sch000…	http://amigo.geneontology.org/amigo/term/GO:0004672
multi-multicellular organism process	Biological Process	GO:0044706	3	22	312	8286	0.00961538	0.00265508	0.0479525	0.497507	-,-,Sch000007481|-,-,Sch000007281|-,-,Sch000020325	http://amigo.geneontology.org/amigo/term/GO:0044706
pollination	Biological Process	GO:0009856	3	22	312	8286	0.00961538	0.00265508	0.0479525	0.497507	-,-,Sch000007481|-,-,Sch000007281|-,-,Sch000020325	http://amigo.geneontology.org/amigo/term/GO:0009856
hydrolase activity, acting on ester bonds	Molecular Function	GO:0016788	15	250	312	8286	0.0480769	0.0301714	0.0502104	0.511915	K05857,PLCD,Sch000025406|-,-,Sch000002148|-,-,Sch000007561|-,-,Sch000024561|-,-,Sch000019261|K01054,MGLL,Sch000007346|-,-,Sch000004136|K14803,PTC2_3,Sch000015805|K01057,PGLS,Sch000019934|K01166,E3.1.27.1,Sch000001573|-,-,Sch000018918|K18758,DIS3L2,Sch000013736|K10846,ERCC5,Sch000017453|-,-,Sch000003678|K14819,DUSP12,Sch000028206	http://amigo.geneontology.org/amigo/term/GO:0016788
kinase activity	Molecular Function	GO:0016301	30	586	312	8286	0.0961538	0.0707217	0.0517039	0.511915	-,-,Sch000008367|-,-,Sch000028052|-,-,Sch000020148|-,-,Sch000000935|K00847,E2.7.1.4,Sch000023398|-,-,Sch000011347|-,-,Sch000003066|K08857,NEK,Sch000027717|K00901,dgkA,Sch000006752|K00850,pfkA,Sch000019527|-,-,Sch000001350|-,-,Sch000000734|-,-,Sch000018255|-,-,Sch000017858|K13412,CPK,Sch000008344|-,-,Sch000021652|-,-,Sch000007281|-,-,Sch000018499|K08818,CDC2L,Sch000001608|-,-,Sch000003826|K04733,I…	http://amigo.geneontology.org/amigo/term/GO:0016301
peroxisome	Cellular Component	GO:0005777	2	10	312	8286	0.00641026	0.00120685	0.0520824	0.511915	K00232,E1.3.3.6,Sch000027745|K01338,lon,Sch000010977	http://amigo.geneontology.org/amigo/term/GO:0005777
microbody	Cellular Component	GO:0042579	2	10	312	8286	0.00641026	0.00120685	0.0520824	0.511915	K00232,E1.3.3.6,Sch000027745|K01338,lon,Sch000010977	http://amigo.geneontology.org/amigo/term/GO:0042579
endopeptidase activity	Molecular Function	GO:0004175	9	130	312	8286	0.0288462	0.0156891	0.0563562	0.520746	-,-,Sch000023514|K01338,lon,Sch000010977|-,-,Sch000001832|-,-,Sch000016291|-,-,Sch000022291|-,-,Sch000000969|-,-,Sch000021190|-,-,Sch000010621|-,-,Sch000023625	http://amigo.geneontology.org/amigo/term/GO:0004175
protein import	Biological Process	GO:0017038	2	11	312	8286	0.00641026	0.00132754	0.0621084	0.520746	-,-,Sch000020364|K01338,lon,Sch000010977	http://amigo.geneontology.org/amigo/term/GO:0017038
G-protein coupled receptor signaling pathway	Biological Process	GO:0007186	2	11	312	8286	0.00641026	0.00132754	0.0621084	0.520746	K19729,GNAT3,Sch000025052|K00901,dgkA,Sch000006752	http://amigo.geneontology.org/amigo/term/GO:0007186
cellular macromolecule catabolic process	Biological Process	GO:0044265	5	57	312	8286	0.0160256	0.00687907	0.0624694	0.520746	-,-,Sch000007268|K01338,lon,Sch000010977|K18758,DIS3L2,Sch000013736|K03094,SKP1,Sch000029201|-,-,Sch000004136	http://amigo.geneontology.org/amigo/term/GO:0044265
multi-organism reproductive process	Biological Process	GO:0044703	3	25	312	8286	0.00961538	0.00301714	0.065994	0.520746	-,-,Sch000007481|-,-,Sch000007281|-,-,Sch000020325	http://amigo.geneontology.org/amigo/term/GO:0044703
transition metal ion binding	Molecular Function	GO:0046914	37	770	312	8286	0.11859	0.0929278	0.0713507	0.520746	K15746,crtZ,Sch000021745|K00487,CYP73A,Sch000013051|-,-,Sch000010789|K13407,CYP94A1,Sch000005416|K09755,CYP84A,Sch000018734|K17808,ZIM17,Sch000010900|-,-,Sch000016358|K16277,DRIP,Sch000000658|-,-,Sch000030166|K17592,SACS,Sch000021370|K19042,BOI,Sch000002729|-,-,Sch000029619|K13407,CYP94A1,Sch000027602|-,-,Sch000009678|-,-,Sch000024544|K15746,crtZ,Sch000003999|K15639,CYP734A1,Sch000026771|-,-,Sch0…	http://amigo.geneontology.org/amigo/term/GO:0046914
exoribonuclease activity, producing 5'-phosphomonoesters	Molecular Function	GO:0016896	1	2	312	8286	0.00320513	0.000241371	0.0738943	0.520746	K18758,DIS3L2,Sch000013736	http://amigo.geneontology.org/amigo/term/GO:0016896
autophagosome assembly	Biological Process	GO:0000045	1	2	312	8286	0.00320513	0.000241371	0.0738943	0.520746	-,-,Sch000020424	http://amigo.geneontology.org/amigo/term/GO:0000045
toxin catabolic process	Biological Process	GO:0009407	1	2	312	8286	0.00320513	0.000241371	0.0738943	0.520746	K00799,GST,Sch000006640	http://amigo.geneontology.org/amigo/term/GO:0009407
thiamine binding	Molecular Function	GO:0030975	1	2	312	8286	0.00320513	0.000241371	0.0738943	0.520746	K00949,thiN,Sch000017400	http://amigo.geneontology.org/amigo/term/GO:0030975
phosphatidylinositol-3-phosphate binding	Molecular Function	GO:0032266	1	2	312	8286	0.00320513	0.000241371	0.0738943	0.520746	-,-,Sch000020424	http://amigo.geneontology.org/amigo/term/GO:0032266
protein localization to peroxisome	Biological Process	GO:0072662	1	2	312	8286	0.00320513	0.000241371	0.0738943	0.520746	K01338,lon,Sch000010977	http://amigo.geneontology.org/amigo/term/GO:0072662
secondary metabolite catabolic process	Biological Process	GO:0090487	1	2	312	8286	0.00320513	0.000241371	0.0738943	0.520746	K00799,GST,Sch000006640	http://amigo.geneontology.org/amigo/term/GO:0090487
peroxisomal transport	Biological Process	GO:0043574	1	2	312	8286	0.00320513	0.000241371	0.0738943	0.520746	K01338,lon,Sch000010977	http://amigo.geneontology.org/amigo/term/GO:0043574
thiamine diphosphate metabolic process	Biological Process	GO:0042357	1	2	312	8286	0.00320513	0.000241371	0.0738943	0.520746	K00949,thiN,Sch000017400	http://amigo.geneontology.org/amigo/term/GO:0042357
thiamine diphosphokinase activity	Molecular Function	GO:0004788	1	2	312	8286	0.00320513	0.000241371	0.0738943	0.520746	K00949,thiN,Sch000017400	http://amigo.geneontology.org/amigo/term/GO:0004788
establishment of protein localization to peroxisome	Biological Process	GO:0072663	1	2	312	8286	0.00320513	0.000241371	0.0738943	0.520746	K01338,lon,Sch000010977	http://amigo.geneontology.org/amigo/term/GO:0072663
glutathione gamma-glutamylcysteinyltransferase activity	Molecular Function	GO:0016756	1	2	312	8286	0.00320513	0.000241371	0.0738943	0.520746	K05941,E2.3.2.15,Sch000003840	http://amigo.geneontology.org/amigo/term/GO:0016756
peptide-methionine (R)-S-oxide reductase activity	Molecular Function	GO:0033743	1	2	312	8286	0.00320513	0.000241371	0.0738943	0.520746	-,-,Sch000007962	http://amigo.geneontology.org/amigo/term/GO:0033743
toxin metabolic process	Biological Process	GO:0009404	1	2	312	8286	0.00320513	0.000241371	0.0738943	0.520746	K00799,GST,Sch000006640	http://amigo.geneontology.org/amigo/term/GO:0009404
misfolded or incompletely synthesized protein catabolic process	Biological Process	GO:0006515	1	2	312	8286	0.00320513	0.000241371	0.0738943	0.520746	K01338,lon,Sch000010977	http://amigo.geneontology.org/amigo/term/GO:0006515
macroautophagy	Biological Process	GO:0016236	1	2	312	8286	0.00320513	0.000241371	0.0738943	0.520746	-,-,Sch000020424	http://amigo.geneontology.org/amigo/term/GO:0016236
protein targeting to peroxisome	Biological Process	GO:0006625	1	2	312	8286	0.00320513	0.000241371	0.0738943	0.520746	K01338,lon,Sch000010977	http://amigo.geneontology.org/amigo/term/GO:0006625
phytochelatin biosynthetic process	Biological Process	GO:0046938	1	2	312	8286	0.00320513	0.000241371	0.0738943	0.520746	K05941,E2.3.2.15,Sch000003840	http://amigo.geneontology.org/amigo/term/GO:0046938
ammonium transmembrane transporter activity	Molecular Function	GO:0008519	1	2	312	8286	0.00320513	0.000241371	0.0738943	0.520746	K03320,amt,Sch000008812	http://amigo.geneontology.org/amigo/term/GO:0008519
thiamine diphosphate biosynthetic process	Biological Process	GO:0009229	1	2	312	8286	0.00320513	0.000241371	0.0738943	0.520746	K00949,thiN,Sch000017400	http://amigo.geneontology.org/amigo/term/GO:0009229
phytochelatin metabolic process	Biological Process	GO:0046937	1	2	312	8286	0.00320513	0.000241371	0.0738943	0.520746	K05941,E2.3.2.15,Sch000003840	http://amigo.geneontology.org/amigo/term/GO:0046937
phosphatidylinositol phosphate binding	Molecular Function	GO:1901981	1	2	312	8286	0.00320513	0.000241371	0.0738943	0.520746	-,-,Sch000020424	http://amigo.geneontology.org/amigo/term/GO:1901981
exoribonuclease activity	Molecular Function	GO:0004532	1	2	312	8286	0.00320513	0.000241371	0.0738943	0.520746	K18758,DIS3L2,Sch000013736	http://amigo.geneontology.org/amigo/term/GO:0004532
oxidoreductase activity, acting on NAD(P)H, oxygen as acceptor	Molecular Function	GO:0050664	1	2	312	8286	0.00320513	0.000241371	0.0738943	0.520746	K13447,RBOH,Sch000023644	http://amigo.geneontology.org/amigo/term/GO:0050664
nuclease activity	Molecular Function	GO:0004518	4	43	312	8286	0.0128205	0.00518948	0.0772152	0.534568	K01166,E3.1.27.1,Sch000001573|K18758,DIS3L2,Sch000013736|K10846,ERCC5,Sch000017453|-,-,Sch000004136	http://amigo.geneontology.org/amigo/term/GO:0004518
monooxygenase activity	Molecular Function	GO:0004497	16	289	312	8286	0.0512821	0.0348781	0.0787304	0.534568	K11816,YUCCA,Sch000014595|K01723,AOS,Sch000007491|K00487,CYP73A,Sch000013051|-,-,Sch000010789|K09755,CYP84A,Sch000018734|K09843,E1.14.13.93,Sch000026786|-,-,Sch000002112|-,-,Sch000020009|-,-,Sch000030166|-,-,Sch000029619|-,-,Sch000009678|-,-,Sch000029211|-,-,Sch000024544|K09588,CYP90A1,Sch000019933|-,-,Sch000025546|K15639,CYP734A1,Sch000026771	http://amigo.geneontology.org/amigo/term/GO:0004497
respiratory chain	Cellular Component	GO:0070469	2	13	312	8286	0.00641026	0.00156891	0.0838706	0.534568	K17893,AOX1,Sch000029110|K17893,AOX1,Sch000015774	http://amigo.geneontology.org/amigo/term/GO:0070469
cellular nitrogen compound catabolic process	Biological Process	GO:0044270	2	13	312	8286	0.00641026	0.00156891	0.0838706	0.534568	K18758,DIS3L2,Sch000013736|-,-,Sch000004136	http://amigo.geneontology.org/amigo/term/GO:0044270
actin filament organization	Biological Process	GO:0007015	2	13	312	8286	0.00641026	0.00156891	0.0838706	0.534568	-,-,Sch000004053|K05765,CFL,Sch000004375	http://amigo.geneontology.org/amigo/term/GO:0007015
endonuclease activity	Molecular Function	GO:0004519	3	28	312	8286	0.00961538	0.00337919	0.0866648	0.534568	K01166,E3.1.27.1,Sch000001573|K10846,ERCC5,Sch000017453|-,-,Sch000004136	http://amigo.geneontology.org/amigo/term/GO:0004519
cellular catabolic process	Biological Process	GO:0044248	10	163	312	8286	0.0320513	0.0196717	0.0875886	0.534568	K00430,E1.11.1.7,Sch000012327|K01338,lon,Sch000010977|-,-,Sch000004136|K00232,E1.3.3.6,Sch000027745|K00430,E1.11.1.7,Sch000014461|-,-,Sch000007268|K00799,GST,Sch000006640|K18758,DIS3L2,Sch000013736|K03094,SKP1,Sch000029201|-,-,Sch000020424	http://amigo.geneontology.org/amigo/term/GO:0044248
isomerase activity	Molecular Function	GO:0016853	6	82	312	8286	0.0192308	0.00989621	0.088054	0.534568	K01792,E5.1.3.15,Sch000023067|K10525,AOC,Sch000009399|K15813,LUP4,Sch000016515|K01778,dapF,Sch000009937|K15813,LUP4,Sch000002716|-,-,Sch000026159	http://amigo.geneontology.org/amigo/term/GO:0016853
tetrapyrrole binding	Molecular Function	GO:0046906	21	409	312	8286	0.0673077	0.0493604	0.0911767	0.534568	K01723,AOS,Sch000007491|K00430,E1.11.1.7,Sch000012327|K00487,CYP73A,Sch000013051|-,-,Sch000010789|K13407,CYP94A1,Sch000005416|K09755,CYP84A,Sch000018734|-,-,Sch000022342|K13407,CYP94A1,Sch000027231|K09843,E1.14.13.93,Sch000026786|-,-,Sch000002112|-,-,Sch000020009|-,-,Sch000030166|-,-,Sch000029619|K13407,CYP94A1,Sch000027602|-,-,Sch000009678|K00430,E1.11.1.7,Sch000014461|-,-,Sch000024544|-,-,Sch00…	http://amigo.geneontology.org/amigo/term/GO:0046906
heterocycle catabolic process	Biological Process	GO:0046700	2	14	312	8286	0.00641026	0.0016896	0.0954936	0.534568	K18758,DIS3L2,Sch000013736|-,-,Sch000004136	http://amigo.geneontology.org/amigo/term/GO:0046700
cell surface receptor signaling pathway	Biological Process	GO:0007166	2	14	312	8286	0.00641026	0.0016896	0.0954936	0.534568	K19729,GNAT3,Sch000025052|K00901,dgkA,Sch000006752	http://amigo.geneontology.org/amigo/term/GO:0007166
response to inorganic substance	Biological Process	GO:0010035	2	14	312	8286	0.00641026	0.0016896	0.0954936	0.534568	K05941,E2.3.2.15,Sch000003840|-,-,Sch000008733	http://amigo.geneontology.org/amigo/term/GO:0010035
metal ion binding	Molecular Function	GO:0046872	59	1332	312	8286	0.189103	0.160753	0.0966815	0.534568	-,-,Sch000025227|K15746,crtZ,Sch000021745|K00487,CYP73A,Sch000013051|-,-,Sch000010789|-,-,Sch000010448|K13407,CYP94A1,Sch000005416|K09755,CYP84A,Sch000018734|K17893,AOX1,Sch000029110|K17808,ZIM17,Sch000010900|-,-,Sch000016358|K16277,DRIP,Sch000000658|-,-,Sch000030166|K17592,SACS,Sch000021370|K19042,BOI,Sch000002729|-,-,Sch000029619|-,-,Sch000026052|-,-,Sch000027314|K13407,CYP94A1,Sch000027602|-,-…	http://amigo.geneontology.org/amigo/term/GO:0046872
cation binding	Molecular Function	GO:0043169	59	1335	312	8286	0.189103	0.161115	0.0998292	0.534568	-,-,Sch000025227|K15746,crtZ,Sch000021745|K00487,CYP73A,Sch000013051|-,-,Sch000010789|-,-,Sch000010448|K13407,CYP94A1,Sch000005416|K09755,CYP84A,Sch000018734|K17893,AOX1,Sch000029110|K17808,ZIM17,Sch000010900|-,-,Sch000016358|K16277,DRIP,Sch000000658|-,-,Sch000030166|K17592,SACS,Sch000021370|K19042,BOI,Sch000002729|-,-,Sch000029619|-,-,Sch000026052|-,-,Sch000027314|K13407,CYP94A1,Sch000027602|-,-…	http://amigo.geneontology.org/amigo/term/GO:0043169
fatty acid metabolic process	Biological Process	GO:0006631	5	66	312	8286	0.0160256	0.00796524	0.102148	0.534568	K00232,E1.3.3.6,Sch000027745|K15746,crtZ,Sch000021745|K15397,KCS,Sch000015334|K15746,crtZ,Sch000003999|K15397,KCS,Sch000010440	http://amigo.geneontology.org/amigo/term/GO:0006631
diaminopimelate metabolic process	Biological Process	GO:0046451	1	3	312	8286	0.00320513	0.000362056	0.108774	0.534568	K01778,dapF,Sch000009937	http://amigo.geneontology.org/amigo/term/GO:0046451
cellular alcohol metabolic process	Biological Process	GO:0044107	1	3	312	8286	0.00320513	0.000362056	0.108774	0.534568	K00801,FDFT1,Sch000020419	http://amigo.geneontology.org/amigo/term/GO:0044107
lysine biosynthetic process via diaminopimelate	Biological Process	GO:0009089	1	3	312	8286	0.00320513	0.000362056	0.108774	0.534568	K01778,dapF,Sch000009937	http://amigo.geneontology.org/amigo/term/GO:0009089
cellular lipid biosynthetic process	Biological Process	GO:0097384	1	3	312	8286	0.00320513	0.000362056	0.108774	0.534568	K00801,FDFT1,Sch000020419	http://amigo.geneontology.org/amigo/term/GO:0097384
L-aspartate:2-oxoglutarate aminotransferase activity	Molecular Function	GO:0004069	1	3	312	8286	0.00320513	0.000362056	0.108774	0.534568	K14454,GOT1,Sch000013630	http://amigo.geneontology.org/amigo/term/GO:0004069
response to starvation	Biological Process	GO:0042594	1	3	312	8286	0.00320513	0.000362056	0.108774	0.534568	-,-,Sch000020424	http://amigo.geneontology.org/amigo/term/GO:0042594
peroxisome organization	Biological Process	GO:0007031	1	3	312	8286	0.00320513	0.000362056	0.108774	0.534568	K01338,lon,Sch000010977	http://amigo.geneontology.org/amigo/term/GO:0007031
ergosterol metabolic process	Biological Process	GO:0008204	1	3	312	8286	0.00320513	0.000362056	0.108774	0.534568	K00801,FDFT1,Sch000020419	http://amigo.geneontology.org/amigo/term/GO:0008204
L-phenylalanine:2-oxoglutarate aminotransferase activity	Molecular Function	GO:0080130	1	3	312	8286	0.00320513	0.000362056	0.108774	0.534568	K14454,GOT1,Sch000013630	http://amigo.geneontology.org/amigo/term/GO:0080130
DNA catabolic process	Biological Process	GO:0006308	1	3	312	8286	0.00320513	0.000362056	0.108774	0.534568	-,-,Sch000004136	http://amigo.geneontology.org/amigo/term/GO:0006308
exonuclease activity, active with either ribo- or deoxyribonucleic acids and producing 5'-phosphomonoesters	Molecular Function	GO:0016796	1	3	312	8286	0.00320513	0.000362056	0.108774	0.534568	K18758,DIS3L2,Sch000013736	http://amigo.geneontology.org/amigo/term/GO:0016796
copper chaperone activity	Molecular Function	GO:0016531	1	3	312	8286	0.00320513	0.000362056	0.108774	0.534568	K04569,CCS,Sch000027081	http://amigo.geneontology.org/amigo/term/GO:0016531
farnesyl-diphosphate farnesyltransferase activity	Molecular Function	GO:0004310	1	3	312	8286	0.00320513	0.000362056	0.108774	0.534568	K00801,FDFT1,Sch000020419	http://amigo.geneontology.org/amigo/term/GO:0004310
lipid particle	Cellular Component	GO:0005811	1	3	312	8286	0.00320513	0.000362056	0.108774	0.534568	-,-,Sch000019944	http://amigo.geneontology.org/amigo/term/GO:0005811
L-phenylalanine aminotransferase activity	Molecular Function	GO:0070546	1	3	312	8286	0.00320513	0.000362056	0.108774	0.534568	K14454,GOT1,Sch000013630	http://amigo.geneontology.org/amigo/term/GO:0070546
acyl-CoA oxidase activity	Molecular Function	GO:0003997	1	3	312	8286	0.00320513	0.000362056	0.108774	0.534568	K00232,E1.3.3.6,Sch000027745	http://amigo.geneontology.org/amigo/term/GO:0003997
peroxisomal part	Cellular Component	GO:0044439	1	3	312	8286	0.00320513	0.000362056	0.108774	0.534568	K01338,lon,Sch000010977	http://amigo.geneontology.org/amigo/term/GO:0044439
metallochaperone activity	Molecular Function	GO:0016530	1	3	312	8286	0.00320513	0.000362056	0.108774	0.534568	K04569,CCS,Sch000027081	http://amigo.geneontology.org/amigo/term/GO:0016530
cellular response to starvation	Biological Process	GO:0009267	1	3	312	8286	0.00320513	0.000362056	0.108774	0.534568	-,-,Sch000020424	http://amigo.geneontology.org/amigo/term/GO:0009267
ergosterol biosynthetic process	Biological Process	GO:0006696	1	3	312	8286	0.00320513	0.000362056	0.108774	0.534568	K00801,FDFT1,Sch000020419	http://amigo.geneontology.org/amigo/term/GO:0006696
phytosteroid metabolic process	Biological Process	GO:0016128	1	3	312	8286	0.00320513	0.000362056	0.108774	0.534568	K00801,FDFT1,Sch000020419	http://amigo.geneontology.org/amigo/term/GO:0016128
lysine biosynthetic process	Biological Process	GO:0009085	1	3	312	8286	0.00320513	0.000362056	0.108774	0.534568	K01778,dapF,Sch000009937	http://amigo.geneontology.org/amigo/term/GO:0009085
peptide biosynthetic process	Biological Process	GO:0043043	1	3	312	8286	0.00320513	0.000362056	0.108774	0.534568	K05941,E2.3.2.15,Sch000003840	http://amigo.geneontology.org/amigo/term/GO:0043043
phytosteroid biosynthetic process	Biological Process	GO:0016129	1	3	312	8286	0.00320513	0.000362056	0.108774	0.534568	K00801,FDFT1,Sch000020419	http://amigo.geneontology.org/amigo/term/GO:0016129
superoxide metabolic process	Biological Process	GO:0006801	1	3	312	8286	0.00320513	0.000362056	0.108774	0.534568	K04569,CCS,Sch000027081	http://amigo.geneontology.org/amigo/term/GO:0006801
cellular alcohol biosynthetic process	Biological Process	GO:0044108	1	3	312	8286	0.00320513	0.000362056	0.108774	0.534568	K00801,FDFT1,Sch000020419	http://amigo.geneontology.org/amigo/term/GO:0044108
lysine metabolic process	Biological Process	GO:0006553	1	3	312	8286	0.00320513	0.000362056	0.108774	0.534568	K01778,dapF,Sch000009937	http://amigo.geneontology.org/amigo/term/GO:0006553
microbody part	Cellular Component	GO:0044438	1	3	312	8286	0.00320513	0.000362056	0.108774	0.534568	K01338,lon,Sch000010977	http://amigo.geneontology.org/amigo/term/GO:0044438
squalene synthase activity	Molecular Function	GO:0051996	1	3	312	8286	0.00320513	0.000362056	0.108774	0.534568	K00801,FDFT1,Sch000020419	http://amigo.geneontology.org/amigo/term/GO:0051996
nuclear-transcribed mRNA catabolic process	Biological Process	GO:0000956	1	3	312	8286	0.00320513	0.000362056	0.108774	0.534568	K18758,DIS3L2,Sch000013736	http://amigo.geneontology.org/amigo/term/GO:0000956
monolayer-surrounded lipid storage body	Cellular Component	GO:0012511	1	3	312	8286	0.00320513	0.000362056	0.108774	0.534568	-,-,Sch000019944	http://amigo.geneontology.org/amigo/term/GO:0012511
secondary metabolic process	Biological Process	GO:0019748	3	31	312	8286	0.00961538	0.00374125	0.109696	0.535574	K05941,E2.3.2.15,Sch000003840|K00799,GST,Sch000006640|-,-,Sch000025546	http://amigo.geneontology.org/amigo/term/GO:0019748
single-organism catabolic process	Biological Process	GO:0044712	8	130	312	8286	0.025641	0.0156891	0.116887	0.566977	-,-,Sch000016423|K05857,PLCD,Sch000025406|K00430,E1.11.1.7,Sch000012327|-,-,Sch000012389|K00232,E1.3.3.6,Sch000027745|K00430,E1.11.1.7,Sch000014461|K00799,GST,Sch000006640|-,-,Sch000020424	http://amigo.geneontology.org/amigo/term/GO:0044712
peptide metabolic process	Biological Process	GO:0006518	2	16	312	8286	0.00641026	0.00193097	0.119966	0.570796	K05941,E2.3.2.15,Sch000003840|K00799,GST,Sch000006640	http://amigo.geneontology.org/amigo/term/GO:0006518
actin cytoskeleton organization	Biological Process	GO:0030036	2	16	312	8286	0.00641026	0.00193097	0.119966	0.570796	-,-,Sch000004053|K05765,CFL,Sch000004375	http://amigo.geneontology.org/amigo/term/GO:0030036
actin filament-based process	Biological Process	GO:0030029	2	16	312	8286	0.00641026	0.00193097	0.119966	0.570796	-,-,Sch000004053|K05765,CFL,Sch000004375	http://amigo.geneontology.org/amigo/term/GO:0030029
cellular lipid metabolic process	Biological Process	GO:0044255	10	176	312	8286	0.0320513	0.0212406	0.12734	0.573191	K01641,E2.3.3.10,Sch000025887|K15746,crtZ,Sch000021745|K00801,FDFT1,Sch000020419|-,-,Sch000024561|K15397,KCS,Sch000015334|K13789,GGPS,Sch000002300|K15397,KCS,Sch000010440|K00232,E1.3.3.6,Sch000027745|K15746,crtZ,Sch000003999|K13511,TAZ,Sch000016751	http://amigo.geneontology.org/amigo/term/GO:0044255
dicarboxylic acid metabolic process	Biological Process	GO:0043648	2	17	312	8286	0.00641026	0.00205165	0.132723	0.573191	K00029,E1.1.1.40,Sch000015457|K01778,dapF,Sch000009937	http://amigo.geneontology.org/amigo/term/GO:0043648
peroxidase activity	Molecular Function	GO:0004601	4	53	312	8286	0.0128205	0.00639633	0.137965	0.573191	K13447,RBOH,Sch000023644|K00430,E1.11.1.7,Sch000014461|K00430,E1.11.1.7,Sch000012327|K00432,gpx,Sch000013529	http://amigo.geneontology.org/amigo/term/GO:0004601
mRNA catabolic process	Biological Process	GO:0006402	1	4	312	8286	0.00320513	0.000482742	0.142345	0.573191	K18758,DIS3L2,Sch000013736	http://amigo.geneontology.org/amigo/term/GO:0006402
glucose 6-phosphate metabolic process	Biological Process	GO:0051156	1	4	312	8286	0.00320513	0.000482742	0.142345	0.573191	K01057,PGLS,Sch000019934	http://amigo.geneontology.org/amigo/term/GO:0051156
protein depolymerization	Biological Process	GO:0051261	1	4	312	8286	0.00320513	0.000482742	0.142345	0.573191	K05765,CFL,Sch000004375	http://amigo.geneontology.org/amigo/term/GO:0051261
extracellular matrix	Cellular Component	GO:0031012	1	4	312	8286	0.00320513	0.000482742	0.142345	0.573191	-,-,Sch000000969	http://amigo.geneontology.org/amigo/term/GO:0031012
fatty acid catabolic process	Biological Process	GO:0009062	1	4	312	8286	0.00320513	0.000482742	0.142345	0.573191	K00232,E1.3.3.6,Sch000027745	http://amigo.geneontology.org/amigo/term/GO:0009062
ATP-dependent peptidase activity	Molecular Function	GO:0004176	1	4	312	8286	0.00320513	0.000482742	0.142345	0.573191	K01338,lon,Sch000010977	http://amigo.geneontology.org/amigo/term/GO:0004176
primary amine oxidase activity	Molecular Function	GO:0008131	1	4	312	8286	0.00320513	0.000482742	0.142345	0.573191	K00276,AOC3,Sch000026250	http://amigo.geneontology.org/amigo/term/GO:0008131
cellular lipid catabolic process	Biological Process	GO:0044242	1	4	312	8286	0.00320513	0.000482742	0.142345	0.573191	K00232,E1.3.3.6,Sch000027745	http://amigo.geneontology.org/amigo/term/GO:0044242
glutathione peroxidase activity	Molecular Function	GO:0004602	1	4	312	8286	0.00320513	0.000482742	0.142345	0.573191	K00432,gpx,Sch000013529	http://amigo.geneontology.org/amigo/term/GO:0004602
response to water	Biological Process	GO:0009415	1	4	312	8286	0.00320513	0.000482742	0.142345	0.573191	-,-,Sch000008733	http://amigo.geneontology.org/amigo/term/GO:0009415
actin filament depolymerization	Biological Process	GO:0030042	1	4	312	8286	0.00320513	0.000482742	0.142345	0.573191	K05765,CFL,Sch000004375	http://amigo.geneontology.org/amigo/term/GO:0030042
farnesyltranstransferase activity	Molecular Function	GO:0004311	1	4	312	8286	0.00320513	0.000482742	0.142345	0.573191	K00801,FDFT1,Sch000020419	http://amigo.geneontology.org/amigo/term/GO:0004311
response to nutrient levels	Biological Process	GO:0031667	1	4	312	8286	0.00320513	0.000482742	0.142345	0.573191	-,-,Sch000020424	http://amigo.geneontology.org/amigo/term/GO:0031667
pentose-phosphate shunt	Biological Process	GO:0006098	1	4	312	8286	0.00320513	0.000482742	0.142345	0.573191	K01057,PGLS,Sch000019934	http://amigo.geneontology.org/amigo/term/GO:0006098
protein transmembrane transport	Biological Process	GO:0071806	1	4	312	8286	0.00320513	0.000482742	0.142345	0.573191	K01338,lon,Sch000010977	http://amigo.geneontology.org/amigo/term/GO:0071806
fatty acid beta-oxidation	Biological Process	GO:0006635	1	4	312	8286	0.00320513	0.000482742	0.142345	0.573191	K00232,E1.3.3.6,Sch000027745	http://amigo.geneontology.org/amigo/term/GO:0006635
intracellular protein transmembrane transport	Biological Process	GO:0065002	1	4	312	8286	0.00320513	0.000482742	0.142345	0.573191	K01338,lon,Sch000010977	http://amigo.geneontology.org/amigo/term/GO:0065002
intracellular protein transmembrane import	Biological Process	GO:0044743	1	4	312	8286	0.00320513	0.000482742	0.142345	0.573191	K01338,lon,Sch000010977	http://amigo.geneontology.org/amigo/term/GO:0044743
fatty acid oxidation	Biological Process	GO:0019395	1	4	312	8286	0.00320513	0.000482742	0.142345	0.573191	K00232,E1.3.3.6,Sch000027745	http://amigo.geneontology.org/amigo/term/GO:0019395
response to metal ion	Biological Process	GO:0010038	1	4	312	8286	0.00320513	0.000482742	0.142345	0.573191	K05941,E2.3.2.15,Sch000003840	http://amigo.geneontology.org/amigo/term/GO:0010038
oxidoreductase activity, acting on a sulfur group of donors, disulfide as acceptor	Molecular Function	GO:0016671	1	4	312	8286	0.00320513	0.000482742	0.142345	0.573191	-,-,Sch000007962	http://amigo.geneontology.org/amigo/term/GO:0016671
cellular response to nutrient levels	Biological Process	GO:0031669	1	4	312	8286	0.00320513	0.000482742	0.142345	0.573191	-,-,Sch000020424	http://amigo.geneontology.org/amigo/term/GO:0031669
protein homooligomerization	Biological Process	GO:0051260	1	4	312	8286	0.00320513	0.000482742	0.142345	0.573191	-,-,Sch000013106	http://amigo.geneontology.org/amigo/term/GO:0051260
3'-5' exonuclease activity	Molecular Function	GO:0008408	1	4	312	8286	0.00320513	0.000482742	0.142345	0.573191	K18758,DIS3L2,Sch000013736	http://amigo.geneontology.org/amigo/term/GO:0008408
lipid oxidation	Biological Process	GO:0034440	1	4	312	8286	0.00320513	0.000482742	0.142345	0.573191	K00232,E1.3.3.6,Sch000027745	http://amigo.geneontology.org/amigo/term/GO:0034440
reproductive process	Biological Process	GO:0022414	3	35	312	8286	0.00961538	0.00422399	0.14356	0.573191	-,-,Sch000007481|-,-,Sch000007281|-,-,Sch000020325	http://amigo.geneontology.org/amigo/term/GO:0022414
transferase activity, transferring phosphorus-containing groups	Molecular Function	GO:0016772	31	676	312	8286	0.099359	0.0815834	0.144187	0.573191	-,-,Sch000008367|-,-,Sch000028052|K00949,thiN,Sch000017400|-,-,Sch000020148|-,-,Sch000000935|K00847,E2.7.1.4,Sch000023398|-,-,Sch000011347|-,-,Sch000003066|K08857,NEK,Sch000027717|K00901,dgkA,Sch000006752|K00850,pfkA,Sch000019527|-,-,Sch000001350|-,-,Sch000000734|-,-,Sch000018255|-,-,Sch000017858|K13412,CPK,Sch000008344|-,-,Sch000021652|-,-,Sch000007281|-,-,Sch000018499|K08818,CDC2L,Sch000001608|…	http://amigo.geneontology.org/amigo/term/GO:0016772
oxidoreductase activity, acting on peroxide as acceptor	Molecular Function	GO:0016684	4	54	312	8286	0.0128205	0.00651702	0.144874	0.573191	K13447,RBOH,Sch000023644|K00430,E1.11.1.7,Sch000014461|K00430,E1.11.1.7,Sch000012327|K00432,gpx,Sch000013529	http://amigo.geneontology.org/amigo/term/GO:0016684
protein serine/threonine kinase activity	Molecular Function	GO:0004674	12	226	312	8286	0.0384615	0.0272749	0.145057	0.573191	-,-,Sch000020148|-,-,Sch000007481|-,-,Sch000000935|-,-,Sch000003066|-,-,Sch000017858|K13412,CPK,Sch000008344|-,-,Sch000000591|-,-,Sch000021652|-,-,Sch000018499|K04733,IRAK4,Sch000014817|-,-,Sch000028308|-,-,Sch000020325	http://amigo.geneontology.org/amigo/term/GO:0004674
transferase activity, transferring glycosyl groups	Molecular Function	GO:0016757	13	249	312	8286	0.0416667	0.0300507	0.145791	0.573191	K13495,CISZOG,Sch000001137|-,-,Sch000021047|-,-,Sch000011295|K12937,UGAT,Sch000021412|-,-,Sch000024311|-,-,Sch000019975|K12937,UGAT,Sch000021923|K13495,CISZOG,Sch000014794|-,-,Sch000023106|K18819,GOLS,Sch000020513|-,-,Sch000024089|-,-,Sch000029114|-,-,Sch000014674	http://amigo.geneontology.org/amigo/term/GO:0016757
transferase activity, transferring hexosyl groups	Molecular Function	GO:0016758	11	206	312	8286	0.0352564	0.0248612	0.154002	0.602303	K13495,CISZOG,Sch000001137|-,-,Sch000021047|K12937,UGAT,Sch000021412|-,-,Sch000024311|-,-,Sch000019975|K12937,UGAT,Sch000021923|K13495,CISZOG,Sch000014794|-,-,Sch000023106|-,-,Sch000024089|-,-,Sch000029114|-,-,Sch000014674	http://amigo.geneontology.org/amigo/term/GO:0016758
integral component of membrane	Cellular Component	GO:0016021	93	2251	312	8286	0.298077	0.271663	0.157595	0.612519	-,-,Sch000028052|K15746,crtZ,Sch000021745|-,-,Sch000023035|K13407,CYP94A1,Sch000005416|K15283,SLC35E1,Sch000000230|K08488,STX7,Sch000000859|-,-,Sch000005171|-,-,Sch000003826|-,-,Sch000024049|K17893,AOX1,Sch000029110|-,-,Sch000023525|-,-,Sch000016358|K14638,SLC15A3_4,Sch000026416|-,-,Sch000014674|-,-,Sch000021626|-,-,Sch000007481|-,-,Sch000030166|-,-,Sch000011243|K15397,KCS,Sch000015334|-,-,Sch000…	http://amigo.geneontology.org/amigo/term/GO:0016021
ribonuclease activity	Molecular Function	GO:0004540	2	19	312	8286	0.00641026	0.00229302	0.159063	0.612519	K01166,E3.1.27.1,Sch000001573|K18758,DIS3L2,Sch000013736	http://amigo.geneontology.org/amigo/term/GO:0004540
intrinsic component of membrane	Cellular Component	GO:0031224	93	2257	312	8286	0.298077	0.272387	0.164835	0.612519	-,-,Sch000028052|K15746,crtZ,Sch000021745|-,-,Sch000023035|K13407,CYP94A1,Sch000005416|K15283,SLC35E1,Sch000000230|K08488,STX7,Sch000000859|-,-,Sch000005171|-,-,Sch000003826|-,-,Sch000024049|K17893,AOX1,Sch000029110|-,-,Sch000023525|-,-,Sch000016358|K14638,SLC15A3_4,Sch000026416|-,-,Sch000014674|-,-,Sch000021626|-,-,Sch000007481|-,-,Sch000030166|-,-,Sch000011243|K15397,KCS,Sch000015334|-,-,Sch000…	http://amigo.geneontology.org/amigo/term/GO:0031224
helicase activity	Molecular Function	GO:0004386	3	38	312	8286	0.00961538	0.00458605	0.170922	0.612519	K03257,EIF4A,Sch000027883|K16911,DDX21,Sch000002973|K12813,DHX16,Sch000024847	http://amigo.geneontology.org/amigo/term/GO:0004386
malic enzyme activity	Molecular Function	GO:0004470	1	5	312	8286	0.00320513	0.000603427	0.174654	0.612519	K00029,E1.1.1.40,Sch000015457	http://amigo.geneontology.org/amigo/term/GO:0004470
acyl-CoA dehydrogenase activity	Molecular Function	GO:0003995	1	5	312	8286	0.00320513	0.000603427	0.174654	0.612519	K00232,E1.3.3.6,Sch000027745	http://amigo.geneontology.org/amigo/term/GO:0003995
dynein complex	Cellular Component	GO:0030286	1	5	312	8286	0.00320513	0.000603427	0.174654	0.612519	K10418,DYNLL,Sch000001816	http://amigo.geneontology.org/amigo/term/GO:0030286
transferase activity, transferring acyl groups, acyl groups converted into alkyl on transfer	Molecular Function	GO:0046912	1	5	312	8286	0.00320513	0.000603427	0.174654	0.612519	K01641,E2.3.3.10,Sch000025887	http://amigo.geneontology.org/amigo/term/GO:0046912
malate dehydrogenase (decarboxylating) (NAD+) activity	Molecular Function	GO:0004471	1	5	312	8286	0.00320513	0.000603427	0.174654	0.612519	K00029,E1.1.1.40,Sch000015457	http://amigo.geneontology.org/amigo/term/GO:0004471
fructose 6-phosphate metabolic process	Biological Process	GO:0006002	1	5	312	8286	0.00320513	0.000603427	0.174654	0.612519	K00850,pfkA,Sch000019527	http://amigo.geneontology.org/amigo/term/GO:0006002
diphosphotransferase activity	Molecular Function	GO:0016778	1	5	312	8286	0.00320513	0.000603427	0.174654	0.612519	K00949,thiN,Sch000017400	http://amigo.geneontology.org/amigo/term/GO:0016778
sterol biosynthetic process	Biological Process	GO:0016126	1	5	312	8286	0.00320513	0.000603427	0.174654	0.612519	K00801,FDFT1,Sch000020419	http://amigo.geneontology.org/amigo/term/GO:0016126
cellular response to external stimulus	Biological Process	GO:0071496	1	5	312	8286	0.00320513	0.000603427	0.174654	0.612519	-,-,Sch000020424	http://amigo.geneontology.org/amigo/term/GO:0071496
cellular response to extracellular stimulus	Biological Process	GO:0031668	1	5	312	8286	0.00320513	0.000603427	0.174654	0.612519	-,-,Sch000020424	http://amigo.geneontology.org/amigo/term/GO:0031668
glutathione transferase activity	Molecular Function	GO:0004364	1	5	312	8286	0.00320513	0.000603427	0.174654	0.612519	K00799,GST,Sch000006640	http://amigo.geneontology.org/amigo/term/GO:0004364
intramolecular lyase activity	Molecular Function	GO:0016872	1	5	312	8286	0.00320513	0.000603427	0.174654	0.612519	-,-,Sch000026159	http://amigo.geneontology.org/amigo/term/GO:0016872
glutamine biosynthetic process	Biological Process	GO:0006542	1	5	312	8286	0.00320513	0.000603427	0.174654	0.612519	K01915,glnA,Sch000026045	http://amigo.geneontology.org/amigo/term/GO:0006542
oxidoreductase activity, acting on the CH-CH group of donors, oxygen as acceptor	Molecular Function	GO:0016634	1	5	312	8286	0.00320513	0.000603427	0.174654	0.612519	K00232,E1.3.3.6,Sch000027745	http://amigo.geneontology.org/amigo/term/GO:0016634
protein oligomerization	Biological Process	GO:0051259	1	5	312	8286	0.00320513	0.000603427	0.174654	0.612519	-,-,Sch000013106	http://amigo.geneontology.org/amigo/term/GO:0051259
RNA catabolic process	Biological Process	GO:0006401	1	5	312	8286	0.00320513	0.000603427	0.174654	0.612519	K18758,DIS3L2,Sch000013736	http://amigo.geneontology.org/amigo/term/GO:0006401
response to extracellular stimulus	Biological Process	GO:0009991	1	5	312	8286	0.00320513	0.000603427	0.174654	0.612519	-,-,Sch000020424	http://amigo.geneontology.org/amigo/term/GO:0009991
protein tyrosine/serine/threonine phosphatase activity	Molecular Function	GO:0008138	1	5	312	8286	0.00320513	0.000603427	0.174654	0.612519	K14819,DUSP12,Sch000028206	http://amigo.geneontology.org/amigo/term/GO:0008138
metal ion transport	Biological Process	GO:0030001	3	39	312	8286	0.00961538	0.00470673	0.180355	0.629557	-,-,Sch000027938|K04569,CCS,Sch000027081|-,-,Sch000027314	http://amigo.geneontology.org/amigo/term/GO:0030001
fatty acid biosynthetic process	Biological Process	GO:0006633	4	59	312	8286	0.0128205	0.00712044	0.181307	0.629935	K15746,crtZ,Sch000021745|K15397,KCS,Sch000015334|K15746,crtZ,Sch000003999|K15397,KCS,Sch000010440	http://amigo.geneontology.org/amigo/term/GO:0006633
copper ion binding	Molecular Function	GO:0005507	3	40	312	8286	0.00961538	0.00482742	0.189925	0.643077	K04569,CCS,Sch000027081|K00276,AOC3,Sch000026250|-,-,Sch000008685	http://amigo.geneontology.org/amigo/term/GO:0005507
oxidoreductase activity, acting on a sulfur group of donors	Molecular Function	GO:0016667	3	40	312	8286	0.00961538	0.00482742	0.189925	0.643077	-,-,Sch000007962|-,-,Sch000018343|K03671,trxA,Sch000010392	http://amigo.geneontology.org/amigo/term/GO:0016667
lipid biosynthetic process	Biological Process	GO:0008610	8	149	312	8286	0.025641	0.0179821	0.199249	0.643077	K01641,E2.3.3.10,Sch000025887|K15746,crtZ,Sch000021745|K00801,FDFT1,Sch000020419|-,-,Sch000024561|K15397,KCS,Sch000015334|K13789,GGPS,Sch000002300|K15397,KCS,Sch000010440|K15746,crtZ,Sch000003999	http://amigo.geneontology.org/amigo/term/GO:0008610
lipase activity	Molecular Function	GO:0016298	2	22	312	8286	0.00641026	0.00265508	0.200086	0.643077	K05857,PLCD,Sch000025406|K01054,MGLL,Sch000007346	http://amigo.geneontology.org/amigo/term/GO:0016298
nucleoside transmembrane transporter activity	Molecular Function	GO:0005337	1	6	312	8286	0.00320513	0.000724113	0.20575	0.643077	K15014,SLC29A1_2_3,Sch000009026	http://amigo.geneontology.org/amigo/term/GO:0005337
protein import into nucleus	Biological Process	GO:0006606	1	6	312	8286	0.00320513	0.000724113	0.20575	0.643077	-,-,Sch000020364	http://amigo.geneontology.org/amigo/term/GO:0006606
phosphofructokinase activity	Molecular Function	GO:0008443	1	6	312	8286	0.00320513	0.000724113	0.20575	0.643077	K00850,pfkA,Sch000019527	http://amigo.geneontology.org/amigo/term/GO:0008443
protein targeting to nucleus	Biological Process	GO:0044744	1	6	312	8286	0.00320513	0.000724113	0.20575	0.643077	-,-,Sch000020364	http://amigo.geneontology.org/amigo/term/GO:0044744
transferase activity, transferring amino-acyl groups	Molecular Function	GO:0016755	1	6	312	8286	0.00320513	0.000724113	0.20575	0.643077	K05941,E2.3.2.15,Sch000003840	http://amigo.geneontology.org/amigo/term/GO:0016755
ammonia ligase activity	Molecular Function	GO:0016211	1	6	312	8286	0.00320513	0.000724113	0.20575	0.643077	K01915,glnA,Sch000026045	http://amigo.geneontology.org/amigo/term/GO:0016211
organ development	Biological Process	GO:0048513	1	6	312	8286	0.00320513	0.000724113	0.20575	0.643077	-,-,Sch000023435	http://amigo.geneontology.org/amigo/term/GO:0048513
single-organism nuclear import	Biological Process	GO:1902593	1	6	312	8286	0.00320513	0.000724113	0.20575	0.643077	-,-,Sch000020364	http://amigo.geneontology.org/amigo/term/GO:1902593
sterol metabolic process	Biological Process	GO:0016125	1	6	312	8286	0.00320513	0.000724113	0.20575	0.643077	K00801,FDFT1,Sch000020419	http://amigo.geneontology.org/amigo/term/GO:0016125
NADP metabolic process	Biological Process	GO:0006739	1	6	312	8286	0.00320513	0.000724113	0.20575	0.643077	K01057,PGLS,Sch000019934	http://amigo.geneontology.org/amigo/term/GO:0006739
inorganic diphosphatase activity	Molecular Function	GO:0004427	1	6	312	8286	0.00320513	0.000724113	0.20575	0.643077	K01507,ppa,Sch000011201	http://amigo.geneontology.org/amigo/term/GO:0004427
root system development	Biological Process	GO:0022622	1	6	312	8286	0.00320513	0.000724113	0.20575	0.643077	-,-,Sch000023435	http://amigo.geneontology.org/amigo/term/GO:0022622
regulation of microtubule-based process	Biological Process	GO:0032886	1	6	312	8286	0.00320513	0.000724113	0.20575	0.643077	-,-,Sch000023435	http://amigo.geneontology.org/amigo/term/GO:0032886
acid-ammonia (or amide) ligase activity	Molecular Function	GO:0016880	1	6	312	8286	0.00320513	0.000724113	0.20575	0.643077	K01915,glnA,Sch000026045	http://amigo.geneontology.org/amigo/term/GO:0016880
6-phosphofructokinase activity	Molecular Function	GO:0003872	1	6	312	8286	0.00320513	0.000724113	0.20575	0.643077	K00850,pfkA,Sch000019527	http://amigo.geneontology.org/amigo/term/GO:0003872
nuclear import	Biological Process	GO:0051170	1	6	312	8286	0.00320513	0.000724113	0.20575	0.643077	-,-,Sch000020364	http://amigo.geneontology.org/amigo/term/GO:0051170
protein localization to nucleus	Biological Process	GO:0034504	1	6	312	8286	0.00320513	0.000724113	0.20575	0.643077	-,-,Sch000020364	http://amigo.geneontology.org/amigo/term/GO:0034504
root development	Biological Process	GO:0048364	1	6	312	8286	0.00320513	0.000724113	0.20575	0.643077	-,-,Sch000023435	http://amigo.geneontology.org/amigo/term/GO:0048364
monocarboxylic acid catabolic process	Biological Process	GO:0072329	1	6	312	8286	0.00320513	0.000724113	0.20575	0.643077	K00232,E1.3.3.6,Sch000027745	http://amigo.geneontology.org/amigo/term/GO:0072329
glutamate-ammonia ligase activity	Molecular Function	GO:0004356	1	6	312	8286	0.00320513	0.000724113	0.20575	0.643077	K01915,glnA,Sch000026045	http://amigo.geneontology.org/amigo/term/GO:0004356
transferase activity, transferring acyl groups	Molecular Function	GO:0016746	10	197	312	8286	0.0320513	0.023775	0.208582	0.649159	K01641,E2.3.3.10,Sch000025887|K15397,KCS,Sch000015334|K13065,E2.3.1.133,Sch000020433|-,-,Sch000021025|K15397,KCS,Sch000010440|K05941,E2.3.2.15,Sch000003840|-,-,Sch000012841|-,-,Sch000025185|K13511,TAZ,Sch000016751|-,-,Sch000015508	http://amigo.geneontology.org/amigo/term/GO:0016746
reactive oxygen species metabolic process	Biological Process	GO:0072593	3	42	312	8286	0.00961538	0.00506879	0.209434	0.649159	K00430,E1.11.1.7,Sch000014461|K00430,E1.11.1.7,Sch000012327|K04569,CCS,Sch000027081	http://amigo.geneontology.org/amigo/term/GO:0072593
oxidoreductase activity, acting on paired donors, with incorporation or reduction of molecular oxygen, NAD(P)H as one donor, and incorporation of one atom of oxygen	Molecular Function	GO:0016709	2	23	312	8286	0.00641026	0.00277577	0.214031	0.657948	K11816,YUCCA,Sch000014595|-,-,Sch000025546	http://amigo.geneontology.org/amigo/term/GO:0016709
establishment of protein localization to organelle	Biological Process	GO:0072594	2	23	312	8286	0.00641026	0.00277577	0.214031	0.657948	-,-,Sch000020364|K01338,lon,Sch000010977	http://amigo.geneontology.org/amigo/term/GO:0072594
enzyme inhibitor activity	Molecular Function	GO:0004857	4	64	312	8286	0.0128205	0.00772387	0.220393	0.669399	-,-,Sch000013430|-,-,Sch000029363|-,-,Sch000024186|-,-,Sch000017938	http://amigo.geneontology.org/amigo/term/GO:0004857
monocarboxylic acid biosynthetic process	Biological Process	GO:0072330	4	64	312	8286	0.0128205	0.00772387	0.220393	0.669399	K15746,crtZ,Sch000021745|K15397,KCS,Sch000015334|K15746,crtZ,Sch000003999|K15397,KCS,Sch000010440	http://amigo.geneontology.org/amigo/term/GO:0072330
catabolic process	Biological Process	GO:0009056	13	272	312	8286	0.0416667	0.0328265	0.225491	0.669399	-,-,Sch000016423|K05857,PLCD,Sch000025406|K00430,E1.11.1.7,Sch000012327|K01338,lon,Sch000010977|-,-,Sch000012389|-,-,Sch000004136|K00232,E1.3.3.6,Sch000027745|K00430,E1.11.1.7,Sch000014461|-,-,Sch000007268|K00799,GST,Sch000006640|K18758,DIS3L2,Sch000013736|K03094,SKP1,Sch000029201|-,-,Sch000020424	http://amigo.geneontology.org/amigo/term/GO:0009056
antioxidant activity	Molecular Function	GO:0016209	4	65	312	8286	0.0128205	0.00784456	0.22847	0.669399	K13447,RBOH,Sch000023644|K00430,E1.11.1.7,Sch000014461|K00430,E1.11.1.7,Sch000012327|K00432,gpx,Sch000013529	http://amigo.geneontology.org/amigo/term/GO:0016209
molecular_function	Molecular Function	GO:0003674	258	6706	312	8286	0.826923	0.809317	0.233621	0.669399	-,-,Sch000028052|K01641,E2.3.3.10,Sch000025887|K00847,E2.7.1.4,Sch000023398|-,-,Sch000019018|K00457,HPD,Sch000003836|-,-,Sch000025936|-,-,Sch000021142|-,-,Sch000021190|K14819,DUSP12,Sch000028206|-,-,Sch000024089|-,-,Sch000016358|-,-,Sch000014674|K12355,REF1,Sch000013396|K16277,DRIP,Sch000000658|K12937,UGAT,Sch000021923|-,-,Sch000025333|-,-,Sch000024544|K13447,RBOH,Sch000024878|K13495,CISZOG,Sch00…	http://amigo.geneontology.org/amigo/term/GO:0003674
alkali metal ion binding	Molecular Function	GO:0031420	1	7	312	8286	0.00320513	0.000844798	0.235679	0.669399	K00873,PK,Sch000010563	http://amigo.geneontology.org/amigo/term/GO:0031420
single-stranded DNA binding	Molecular Function	GO:0003697	1	7	312	8286	0.00320513	0.000844798	0.235679	0.669399	K10846,ERCC5,Sch000017453	http://amigo.geneontology.org/amigo/term/GO:0003697
pyruvate kinase activity	Molecular Function	GO:0004743	1	7	312	8286	0.00320513	0.000844798	0.235679	0.669399	K00873,PK,Sch000010563	http://amigo.geneontology.org/amigo/term/GO:0004743
phosphatidylinositol biosynthetic process	Biological Process	GO:0006661	1	7	312	8286	0.00320513	0.000844798	0.235679	0.669399	-,-,Sch000024561	http://amigo.geneontology.org/amigo/term/GO:0006661
thiamine-containing compound metabolic process	Biological Process	GO:0042723	1	7	312	8286	0.00320513	0.000844798	0.235679	0.669399	K00949,thiN,Sch000017400	http://amigo.geneontology.org/amigo/term/GO:0042723
protein maturation	Biological Process	GO:0051604	1	7	312	8286	0.00320513	0.000844798	0.235679	0.669399	K01338,lon,Sch000010977	http://amigo.geneontology.org/amigo/term/GO:0051604
cellular protein complex disassembly	Biological Process	GO:0043624	1	7	312	8286	0.00320513	0.000844798	0.235679	0.669399	K05765,CFL,Sch000004375	http://amigo.geneontology.org/amigo/term/GO:0043624
macromolecular complex disassembly	Biological Process	GO:0032984	1	7	312	8286	0.00320513	0.000844798	0.235679	0.669399	K05765,CFL,Sch000004375	http://amigo.geneontology.org/amigo/term/GO:0032984
protein processing	Biological Process	GO:0016485	1	7	312	8286	0.00320513	0.000844798	0.235679	0.669399	K01338,lon,Sch000010977	http://amigo.geneontology.org/amigo/term/GO:0016485
protein complex disassembly	Biological Process	GO:0043241	1	7	312	8286	0.00320513	0.000844798	0.235679	0.669399	K05765,CFL,Sch000004375	http://amigo.geneontology.org/amigo/term/GO:0043241
FAD binding	Molecular Function	GO:0071949	1	7	312	8286	0.00320513	0.000844798	0.235679	0.669399	-,-,Sch000012039	http://amigo.geneontology.org/amigo/term/GO:0071949
potassium ion binding	Molecular Function	GO:0030955	1	7	312	8286	0.00320513	0.000844798	0.235679	0.669399	K00873,PK,Sch000010563	http://amigo.geneontology.org/amigo/term/GO:0030955
membrane fusion	Biological Process	GO:0061025	1	7	312	8286	0.00320513	0.000844798	0.235679	0.669399	K08488,STX7,Sch000000859	http://amigo.geneontology.org/amigo/term/GO:0061025
racemase and epimerase activity	Molecular Function	GO:0016854	1	7	312	8286	0.00320513	0.000844798	0.235679	0.669399	K01778,dapF,Sch000009937	http://amigo.geneontology.org/amigo/term/GO:0016854
thiamine metabolic process	Biological Process	GO:0006772	1	7	312	8286	0.00320513	0.000844798	0.235679	0.669399	K00949,thiN,Sch000017400	http://amigo.geneontology.org/amigo/term/GO:0006772
membrane part	Cellular Component	GO:0044425	94	2337	312	8286	0.301282	0.282042	0.238853	0.674991	-,-,Sch000028052|K15746,crtZ,Sch000021745|-,-,Sch000023035|K13407,CYP94A1,Sch000005416|K15283,SLC35E1,Sch000000230|K08488,STX7,Sch000000859|-,-,Sch000005171|-,-,Sch000003826|-,-,Sch000024049|K17893,AOX1,Sch000029110|-,-,Sch000023525|-,-,Sch000016358|K14638,SLC15A3_4,Sch000026416|-,-,Sch000014674|-,-,Sch000020424|-,-,Sch000021626|-,-,Sch000007481|-,-,Sch000030166|-,-,Sch000011243|K15397,KCS,Sch000…	http://amigo.geneontology.org/amigo/term/GO:0044425
modification-dependent macromolecule catabolic process	Biological Process	GO:0043632	3	45	312	8286	0.00961538	0.00543085	0.239455	0.674991	-,-,Sch000007268|K18758,DIS3L2,Sch000013736|K03094,SKP1,Sch000029201	http://amigo.geneontology.org/amigo/term/GO:0043632
intramolecular transferase activity	Molecular Function	GO:0016866	2	25	312	8286	0.00641026	0.00301714	0.242156	0.680041	K15813,LUP4,Sch000016515|K15813,LUP4,Sch000002716	http://amigo.geneontology.org/amigo/term/GO:0016866
membrane	Cellular Component	GO:0016020	97	2421	312	8286	0.310897	0.29218	0.247626	0.692797	-,-,Sch000028052|K15746,crtZ,Sch000021745|-,-,Sch000023035|K13407,CYP94A1,Sch000005416|K15283,SLC35E1,Sch000000230|K08488,STX7,Sch000000859|-,-,Sch000005171|-,-,Sch000003826|-,-,Sch000024049|K17893,AOX1,Sch000029110|-,-,Sch000023525|-,-,Sch000024089|-,-,Sch000016358|K14638,SLC15A3_4,Sch000026416|-,-,Sch000014674|-,-,Sch000020424|-,-,Sch000021626|-,-,Sch000007481|-,-,Sch000030166|-,-,Sch000011243|…	http://amigo.geneontology.org/amigo/term/GO:0016020
transferase activity, transferring alkyl or aryl (other than methyl) groups	Molecular Function	GO:0016765	2	26	312	8286	0.00641026	0.00313782	0.256286	0.695664	K00801,FDFT1,Sch000020419|K00799,GST,Sch000006640	http://amigo.geneontology.org/amigo/term/GO:0016765
protein localization to organelle	Biological Process	GO:0033365	2	26	312	8286	0.00641026	0.00313782	0.256286	0.695664	-,-,Sch000020364|K01338,lon,Sch000010977	http://amigo.geneontology.org/amigo/term/GO:0033365
protein targeting	Biological Process	GO:0006605	2	26	312	8286	0.00641026	0.00313782	0.256286	0.695664	-,-,Sch000020364|K01338,lon,Sch000010977	http://amigo.geneontology.org/amigo/term/GO:0006605
protein kinase C-activating G-protein coupled receptor signaling pathway	Biological Process	GO:0007205	1	8	312	8286	0.00320513	0.000965484	0.264483	0.695664	K00901,dgkA,Sch000006752	http://amigo.geneontology.org/amigo/term/GO:0007205
phosphatidylinositol phospholipase C activity	Molecular Function	GO:0004435	1	8	312	8286	0.00320513	0.000965484	0.264483	0.695664	K05857,PLCD,Sch000025406	http://amigo.geneontology.org/amigo/term/GO:0004435
glyceraldehyde-3-phosphate metabolic process	Biological Process	GO:0019682	1	8	312	8286	0.00320513	0.000965484	0.264483	0.695664	K01057,PGLS,Sch000019934	http://amigo.geneontology.org/amigo/term/GO:0019682
phospholipase C activity	Molecular Function	GO:0004629	1	8	312	8286	0.00320513	0.000965484	0.264483	0.695664	K05857,PLCD,Sch000025406	http://amigo.geneontology.org/amigo/term/GO:0004629
nucleotide-excision repair	Biological Process	GO:0006289	1	8	312	8286	0.00320513	0.000965484	0.264483	0.695664	K10846,ERCC5,Sch000017453	http://amigo.geneontology.org/amigo/term/GO:0006289
regulation of defense response	Biological Process	GO:0031347	1	8	312	8286	0.00320513	0.000965484	0.264483	0.695664	K19042,BOI,Sch000002729	http://amigo.geneontology.org/amigo/term/GO:0031347
glutamine metabolic process	Biological Process	GO:0006541	1	8	312	8286	0.00320513	0.000965484	0.264483	0.695664	K01915,glnA,Sch000026045	http://amigo.geneontology.org/amigo/term/GO:0006541
nucleobase-containing compound transmembrane transporter activity	Molecular Function	GO:0015932	1	8	312	8286	0.00320513	0.000965484	0.264483	0.695664	K15014,SLC29A1_2_3,Sch000009026	http://amigo.geneontology.org/amigo/term/GO:0015932
oxidoreductase activity, acting on the CH-NH2 group of donors, oxygen as acceptor	Molecular Function	GO:0016641	1	8	312	8286	0.00320513	0.000965484	0.264483	0.695664	K00276,AOC3,Sch000026250	http://amigo.geneontology.org/amigo/term/GO:0016641
NAD+ ADP-ribosyltransferase activity	Molecular Function	GO:0003950	1	8	312	8286	0.00320513	0.000965484	0.264483	0.695664	-,-,Sch000011295	http://amigo.geneontology.org/amigo/term/GO:0003950
actin polymerization or depolymerization	Biological Process	GO:0008154	1	8	312	8286	0.00320513	0.000965484	0.264483	0.695664	K05765,CFL,Sch000004375	http://amigo.geneontology.org/amigo/term/GO:0008154
carbohydrate derivative transporter activity	Molecular Function	GO:1901505	1	8	312	8286	0.00320513	0.000965484	0.264483	0.695664	K15014,SLC29A1_2_3,Sch000009026	http://amigo.geneontology.org/amigo/term/GO:1901505
fatty-acyl-CoA reductase (alcohol-forming) activity	Molecular Function	GO:0080019	1	8	312	8286	0.00320513	0.000965484	0.264483	0.695664	K13356,FAR,Sch000011923	http://amigo.geneontology.org/amigo/term/GO:0080019
diacylglycerol kinase activity	Molecular Function	GO:0004143	1	8	312	8286	0.00320513	0.000965484	0.264483	0.695664	K00901,dgkA,Sch000006752	http://amigo.geneontology.org/amigo/term/GO:0004143
multicellular organismal process	Biological Process	GO:0032501	4	70	312	8286	0.0128205	0.00844798	0.269847	0.70633	-,-,Sch000007481|-,-,Sch000007281|-,-,Sch000023435|-,-,Sch000020325	http://amigo.geneontology.org/amigo/term/GO:0032501
oxidoreductase activity, acting on diphenols and related substances as donors, oxygen as acceptor	Molecular Function	GO:0016682	2	27	312	8286	0.00641026	0.00325851	0.270429	0.70633	K17893,AOX1,Sch000029110|K17893,AOX1,Sch000015774	http://amigo.geneontology.org/amigo/term/GO:0016682
single-organism organelle organization	Biological Process	GO:1902589	4	71	312	8286	0.0128205	0.00856867	0.278285	0.724316	-,-,Sch000004053|K01338,lon,Sch000010977|-,-,Sch000020424|K05765,CFL,Sch000004375	http://amigo.geneontology.org/amigo/term/GO:1902589
proteolysis involved in cellular protein catabolic process	Biological Process	GO:0051603	3	49	312	8286	0.00961538	0.00591359	0.280467	0.724943	-,-,Sch000007268|K01338,lon,Sch000010977|K03094,SKP1,Sch000029201	http://amigo.geneontology.org/amigo/term/GO:0051603
cellular protein catabolic process	Biological Process	GO:0044257	3	49	312	8286	0.00961538	0.00591359	0.280467	0.724943	-,-,Sch000007268|K01338,lon,Sch000010977|K03094,SKP1,Sch000029201	http://amigo.geneontology.org/amigo/term/GO:0044257
galactosyltransferase activity	Molecular Function	GO:0008378	1	9	312	8286	0.00320513	0.00108617	0.292204	0.730022	-,-,Sch000014674	http://amigo.geneontology.org/amigo/term/GO:0008378
nuclear transport	Biological Process	GO:0051169	1	9	312	8286	0.00320513	0.00108617	0.292204	0.730022	-,-,Sch000020364	http://amigo.geneontology.org/amigo/term/GO:0051169
protein tyrosine phosphatase activity	Molecular Function	GO:0004725	1	9	312	8286	0.00320513	0.00108617	0.292204	0.730022	K14819,DUSP12,Sch000028206	http://amigo.geneontology.org/amigo/term/GO:0004725
malate metabolic process	Biological Process	GO:0006108	1	9	312	8286	0.00320513	0.00108617	0.292204	0.730022	K00029,E1.1.1.40,Sch000015457	http://amigo.geneontology.org/amigo/term/GO:0006108
nucleocytoplasmic transport	Biological Process	GO:0006913	1	9	312	8286	0.00320513	0.00108617	0.292204	0.730022	-,-,Sch000020364	http://amigo.geneontology.org/amigo/term/GO:0006913
malate dehydrogenase activity	Molecular Function	GO:0016615	1	9	312	8286	0.00320513	0.00108617	0.292204	0.730022	K00029,E1.1.1.40,Sch000015457	http://amigo.geneontology.org/amigo/term/GO:0016615
prenyltransferase activity	Molecular Function	GO:0004659	1	9	312	8286	0.00320513	0.00108617	0.292204	0.730022	K00801,FDFT1,Sch000020419	http://amigo.geneontology.org/amigo/term/GO:0004659
glutamine family amino acid biosynthetic process	Biological Process	GO:0009084	1	9	312	8286	0.00320513	0.00108617	0.292204	0.730022	K01915,glnA,Sch000026045	http://amigo.geneontology.org/amigo/term/GO:0009084
aspartate family amino acid biosynthetic process	Biological Process	GO:0009067	1	9	312	8286	0.00320513	0.00108617	0.292204	0.730022	K01778,dapF,Sch000009937	http://amigo.geneontology.org/amigo/term/GO:0009067
sulfur compound binding	Molecular Function	GO:1901681	1	9	312	8286	0.00320513	0.00108617	0.292204	0.730022	K00949,thiN,Sch000017400	http://amigo.geneontology.org/amigo/term/GO:1901681
cellular amide metabolic process	Biological Process	GO:0043603	2	29	312	8286	0.00641026	0.00349988	0.298673	0.743697	K05941,E2.3.2.15,Sch000003840|K00799,GST,Sch000006640	http://amigo.geneontology.org/amigo/term/GO:0043603
enzyme regulator activity	Molecular Function	GO:0030234	5	97	312	8286	0.0160256	0.0117065	0.301847	0.749101	-,-,Sch000013430|-,-,Sch000029363|-,-,Sch000024186|-,-,Sch000017938|K04569,CCS,Sch000027081	http://amigo.geneontology.org/amigo/term/GO:0030234
protein disulfide oxidoreductase activity	Molecular Function	GO:0015035	2	30	312	8286	0.00641026	0.00362056	0.312738	0.751441	-,-,Sch000018343|K03671,trxA,Sch000010392	http://amigo.geneontology.org/amigo/term/GO:0015035
single-organism cellular localization	Biological Process	GO:1902580	2	30	312	8286	0.00641026	0.00362056	0.312738	0.751441	-,-,Sch000020364|K01338,lon,Sch000010977	http://amigo.geneontology.org/amigo/term/GO:1902580
organic acid biosynthetic process	Biological Process	GO:0016053	6	123	312	8286	0.0192308	0.0148443	0.317872	0.751441	K15746,crtZ,Sch000021745|K01915,glnA,Sch000026045|K15397,KCS,Sch000015334|K15746,crtZ,Sch000003999|K01778,dapF,Sch000009937|K15397,KCS,Sch000010440	http://amigo.geneontology.org/amigo/term/GO:0016053
carboxylic acid biosynthetic process	Biological Process	GO:0046394	6	123	312	8286	0.0192308	0.0148443	0.317872	0.751441	K15746,crtZ,Sch000021745|K01915,glnA,Sch000026045|K15397,KCS,Sch000015334|K15746,crtZ,Sch000003999|K01778,dapF,Sch000009937|K15397,KCS,Sch000010440	http://amigo.geneontology.org/amigo/term/GO:0046394
amide transport	Biological Process	GO:0042886	1	10	312	8286	0.00320513	0.00120685	0.318885	0.751441	K14638,SLC15A3_4,Sch000026416	http://amigo.geneontology.org/amigo/term/GO:0042886
alcohol biosynthetic process	Biological Process	GO:0046165	1	10	312	8286	0.00320513	0.00120685	0.318885	0.751441	K00801,FDFT1,Sch000020419	http://amigo.geneontology.org/amigo/term/GO:0046165
oligopeptide transport	Biological Process	GO:0006857	1	10	312	8286	0.00320513	0.00120685	0.318885	0.751441	K14638,SLC15A3_4,Sch000026416	http://amigo.geneontology.org/amigo/term/GO:0006857
peptide transport	Biological Process	GO:0015833	1	10	312	8286	0.00320513	0.00120685	0.318885	0.751441	K14638,SLC15A3_4,Sch000026416	http://amigo.geneontology.org/amigo/term/GO:0015833
autophagy	Biological Process	GO:0006914	1	10	312	8286	0.00320513	0.00120685	0.318885	0.751441	-,-,Sch000020424	http://amigo.geneontology.org/amigo/term/GO:0006914
glycerophospholipid biosynthetic process	Biological Process	GO:0046474	1	10	312	8286	0.00320513	0.00120685	0.318885	0.751441	-,-,Sch000024561	http://amigo.geneontology.org/amigo/term/GO:0046474
exonuclease activity	Molecular Function	GO:0004527	1	10	312	8286	0.00320513	0.00120685	0.318885	0.751441	K18758,DIS3L2,Sch000013736	http://amigo.geneontology.org/amigo/term/GO:0004527
lipoprotein metabolic process	Biological Process	GO:0042157	1	10	312	8286	0.00320513	0.00120685	0.318885	0.751441	-,-,Sch000020424	http://amigo.geneontology.org/amigo/term/GO:0042157
protein lipidation	Biological Process	GO:0006497	1	10	312	8286	0.00320513	0.00120685	0.318885	0.751441	-,-,Sch000020424	http://amigo.geneontology.org/amigo/term/GO:0006497
regulation of response to stress	Biological Process	GO:0080134	1	10	312	8286	0.00320513	0.00120685	0.318885	0.751441	K19042,BOI,Sch000002729	http://amigo.geneontology.org/amigo/term/GO:0080134
glutathione metabolic process	Biological Process	GO:0006749	1	10	312	8286	0.00320513	0.00120685	0.318885	0.751441	K00799,GST,Sch000006640	http://amigo.geneontology.org/amigo/term/GO:0006749
lipoprotein biosynthetic process	Biological Process	GO:0042158	1	10	312	8286	0.00320513	0.00120685	0.318885	0.751441	-,-,Sch000020424	http://amigo.geneontology.org/amigo/term/GO:0042158
translation factor activity, RNA binding	Molecular Function	GO:0008135	2	31	312	8286	0.00641026	0.00374125	0.326741	0.765991	K03231,EEF1A,Sch000020003|K03113,EIF1,Sch000007606	http://amigo.geneontology.org/amigo/term/GO:0008135
carboxylic acid metabolic process	Biological Process	GO:0019752	11	247	312	8286	0.0352564	0.0298093	0.32711	0.765991	K15746,crtZ,Sch000021745|K01915,glnA,Sch000026045|K01733,thrC,Sch000012111|K14454,GOT1,Sch000013630|K00457,HPD,Sch000003836|K15397,KCS,Sch000015334|K01778,dapF,Sch000009937|K15397,KCS,Sch000010440|K00232,E1.3.3.6,Sch000027745|K00029,E1.1.1.40,Sch000015457|K15746,crtZ,Sch000003999	http://amigo.geneontology.org/amigo/term/GO:0019752
monocarboxylic acid metabolic process	Biological Process	GO:0032787	5	101	312	8286	0.0160256	0.0121892	0.331693	0.774295	K00232,E1.3.3.6,Sch000027745|K15746,crtZ,Sch000021745|K15397,KCS,Sch000015334|K15746,crtZ,Sch000003999|K15397,KCS,Sch000010440	http://amigo.geneontology.org/amigo/term/GO:0032787
methyltransferase activity	Molecular Function	GO:0008168	5	102	312	8286	0.0160256	0.0123099	0.339203	0.78472	-,-,Sch000011194|-,-,Sch000026672|-,-,Sch000013908|-,-,Sch000023669|-,-,Sch000011759	http://amigo.geneontology.org/amigo/term/GO:0008168
nucleosome	Cellular Component	GO:0000786	2	32	312	8286	0.00641026	0.00386194	0.340667	0.78472	K11254,H4,Sch000008695|K11275,H1_5,Sch000000075	http://amigo.geneontology.org/amigo/term/GO:0000786
disulfide oxidoreductase activity	Molecular Function	GO:0015036	2	32	312	8286	0.00641026	0.00386194	0.340667	0.78472	-,-,Sch000018343|K03671,trxA,Sch000010392	http://amigo.geneontology.org/amigo/term/GO:0015036
protein-DNA complex	Cellular Component	GO:0032993	2	32	312	8286	0.00641026	0.00386194	0.340667	0.78472	K11254,H4,Sch000008695|K11275,H1_5,Sch000000075	http://amigo.geneontology.org/amigo/term/GO:0032993
amide biosynthetic process	Biological Process	GO:0043604	1	11	312	8286	0.00320513	0.00132754	0.344562	0.78472	K05941,E2.3.2.15,Sch000003840	http://amigo.geneontology.org/amigo/term/GO:0043604
oxidoreductase activity, acting on the CH-NH2 group of donors	Molecular Function	GO:0016638	1	11	312	8286	0.00320513	0.00132754	0.344562	0.78472	K00276,AOC3,Sch000026250	http://amigo.geneontology.org/amigo/term/GO:0016638
steroid biosynthetic process	Biological Process	GO:0006694	1	11	312	8286	0.00320513	0.00132754	0.344562	0.78472	K00801,FDFT1,Sch000020419	http://amigo.geneontology.org/amigo/term/GO:0006694
aspartate family amino acid metabolic process	Biological Process	GO:0009066	1	11	312	8286	0.00320513	0.00132754	0.344562	0.78472	K01778,dapF,Sch000009937	http://amigo.geneontology.org/amigo/term/GO:0009066
oxoacid metabolic process	Biological Process	GO:0043436	11	252	312	8286	0.0352564	0.0304127	0.350965	0.794457	K15746,crtZ,Sch000021745|K01915,glnA,Sch000026045|K01733,thrC,Sch000012111|K14454,GOT1,Sch000013630|K00457,HPD,Sch000003836|K15397,KCS,Sch000015334|K01778,dapF,Sch000009937|K15397,KCS,Sch000010440|K00232,E1.3.3.6,Sch000027745|K00029,E1.1.1.40,Sch000015457|K15746,crtZ,Sch000003999	http://amigo.geneontology.org/amigo/term/GO:0043436
organic acid metabolic process	Biological Process	GO:0006082	11	252	312	8286	0.0352564	0.0304127	0.350965	0.794457	K15746,crtZ,Sch000021745|K01915,glnA,Sch000026045|K01733,thrC,Sch000012111|K14454,GOT1,Sch000013630|K00457,HPD,Sch000003836|K15397,KCS,Sch000015334|K01778,dapF,Sch000009937|K15397,KCS,Sch000010440|K00232,E1.3.3.6,Sch000027745|K00029,E1.1.1.40,Sch000015457|K15746,crtZ,Sch000003999	http://amigo.geneontology.org/amigo/term/GO:0006082
protein catabolic process	Biological Process	GO:0030163	3	56	312	8286	0.00961538	0.00675839	0.353297	0.795235	-,-,Sch000007268|K01338,lon,Sch000010977|K03094,SKP1,Sch000029201	http://amigo.geneontology.org/amigo/term/GO:0030163
small molecule biosynthetic process	Biological Process	GO:0044283	7	153	312	8286	0.0224359	0.0184649	0.354191	0.795235	K15746,crtZ,Sch000021745|K01915,glnA,Sch000026045|K00801,FDFT1,Sch000020419|K15397,KCS,Sch000015334|K15746,crtZ,Sch000003999|K01778,dapF,Sch000009937|K15397,KCS,Sch000010440	http://amigo.geneontology.org/amigo/term/GO:0044283
chromatin	Cellular Component	GO:0000785	2	33	312	8286	0.00641026	0.00398262	0.354502	0.795235	K11254,H4,Sch000008695|K11275,H1_5,Sch000000075	http://amigo.geneontology.org/amigo/term/GO:0000785
protein complex subunit organization	Biological Process	GO:0071822	4	81	312	8286	0.0128205	0.00977552	0.364163	0.80673	-,-,Sch000004053|K11275,H1_5,Sch000000075|-,-,Sch000013106|K05765,CFL,Sch000004375	http://amigo.geneontology.org/amigo/term/GO:0071822
oxidoreductase activity, acting on diphenols and related substances as donors	Molecular Function	GO:0016679	2	34	312	8286	0.00641026	0.00410331	0.368235	0.80673	K17893,AOX1,Sch000029110|K17893,AOX1,Sch000015774	http://amigo.geneontology.org/amigo/term/GO:0016679
DNA packaging complex	Cellular Component	GO:0044815	2	34	312	8286	0.00641026	0.00410331	0.368235	0.80673	K11254,H4,Sch000008695|K11275,H1_5,Sch000000075	http://amigo.geneontology.org/amigo/term/GO:0044815
zinc ion transmembrane transporter activity	Molecular Function	GO:0005385	1	12	312	8286	0.00320513	0.00144823	0.369275	0.80673	K14709,SLC39A1_2_3,Sch000001510	http://amigo.geneontology.org/amigo/term/GO:0005385
carbohydrate kinase activity	Molecular Function	GO:0019200	1	12	312	8286	0.00320513	0.00144823	0.369275	0.80673	K00850,pfkA,Sch000019527	http://amigo.geneontology.org/amigo/term/GO:0019200
response to acid chemical	Biological Process	GO:0001101	1	12	312	8286	0.00320513	0.00144823	0.369275	0.80673	-,-,Sch000008733	http://amigo.geneontology.org/amigo/term/GO:0001101
microtubule associated complex	Cellular Component	GO:0005875	1	12	312	8286	0.00320513	0.00144823	0.369275	0.80673	K10418,DYNLL,Sch000001816	http://amigo.geneontology.org/amigo/term/GO:0005875
response to external stimulus	Biological Process	GO:0009605	1	12	312	8286	0.00320513	0.00144823	0.369275	0.80673	-,-,Sch000020424	http://amigo.geneontology.org/amigo/term/GO:0009605
transferase activity, transferring one-carbon groups	Molecular Function	GO:0016741	5	106	312	8286	0.0160256	0.0127927	0.369346	0.80673	-,-,Sch000011194|-,-,Sch000026672|-,-,Sch000013908|-,-,Sch000023669|-,-,Sch000011759	http://amigo.geneontology.org/amigo/term/GO:0016741
molecular function regulator	Molecular Function	GO:0098772	5	107	312	8286	0.0160256	0.0129133	0.376893	0.820815	-,-,Sch000013430|-,-,Sch000029363|-,-,Sch000024186|-,-,Sch000017938|K04569,CCS,Sch000027081	http://amigo.geneontology.org/amigo/term/GO:0098772
aromatic compound catabolic process	Biological Process	GO:0019439	2	35	312	8286	0.00641026	0.00422399	0.381851	0.824917	K18758,DIS3L2,Sch000013736|-,-,Sch000004136	http://amigo.geneontology.org/amigo/term/GO:0019439
cytoskeleton organization	Biological Process	GO:0007010	2	35	312	8286	0.00641026	0.00422399	0.381851	0.824917	-,-,Sch000004053|K05765,CFL,Sch000004375	http://amigo.geneontology.org/amigo/term/GO:0007010
response to oxidative stress	Biological Process	GO:0006979	3	59	312	8286	0.00961538	0.00712044	0.384364	0.824917	K00430,E1.11.1.7,Sch000014461|K00430,E1.11.1.7,Sch000012327|K00432,gpx,Sch000013529	http://amigo.geneontology.org/amigo/term/GO:0006979
protein transporter activity	Molecular Function	GO:0008565	1	13	312	8286	0.00320513	0.00156891	0.393058	0.824917	-,-,Sch000020364	http://amigo.geneontology.org/amigo/term/GO:0008565
N,N-dimethylaniline monooxygenase activity	Molecular Function	GO:0004499	1	13	312	8286	0.00320513	0.00156891	0.393058	0.824917	K11816,YUCCA,Sch000014595	http://amigo.geneontology.org/amigo/term/GO:0004499
translation elongation factor activity	Molecular Function	GO:0003746	1	13	312	8286	0.00320513	0.00156891	0.393058	0.824917	K03231,EEF1A,Sch000020003	http://amigo.geneontology.org/amigo/term/GO:0003746
enzyme activator activity	Molecular Function	GO:0008047	1	13	312	8286	0.00320513	0.00156891	0.393058	0.824917	K04569,CCS,Sch000027081	http://amigo.geneontology.org/amigo/term/GO:0008047
glutamine family amino acid metabolic process	Biological Process	GO:0009064	1	13	312	8286	0.00320513	0.00156891	0.393058	0.824917	K01915,glnA,Sch000026045	http://amigo.geneontology.org/amigo/term/GO:0009064
glycerol ether metabolic process	Biological Process	GO:0006662	1	13	312	8286	0.00320513	0.00156891	0.393058	0.824917	K03671,trxA,Sch000010392	http://amigo.geneontology.org/amigo/term/GO:0006662
steroid metabolic process	Biological Process	GO:0008202	1	13	312	8286	0.00320513	0.00156891	0.393058	0.824917	K00801,FDFT1,Sch000020419	http://amigo.geneontology.org/amigo/term/GO:0008202
cellular aldehyde metabolic process	Biological Process	GO:0006081	1	13	312	8286	0.00320513	0.00156891	0.393058	0.824917	K01057,PGLS,Sch000019934	http://amigo.geneontology.org/amigo/term/GO:0006081
ether metabolic process	Biological Process	GO:0018904	1	13	312	8286	0.00320513	0.00156891	0.393058	0.824917	K03671,trxA,Sch000010392	http://amigo.geneontology.org/amigo/term/GO:0018904
signal transducer activity	Molecular Function	GO:0004871	3	60	312	8286	0.00961538	0.00724113	0.39465	0.824917	K05857,PLCD,Sch000025406|K19729,GNAT3,Sch000025052|K05387,GRIP,Sch000027547	http://amigo.geneontology.org/amigo/term/GO:0004871
molecular transducer activity	Molecular Function	GO:0060089	3	60	312	8286	0.00961538	0.00724113	0.39465	0.824917	K05857,PLCD,Sch000025406|K19729,GNAT3,Sch000025052|K05387,GRIP,Sch000027547	http://amigo.geneontology.org/amigo/term/GO:0060089
hydrogen peroxide catabolic process	Biological Process	GO:0042744	2	36	312	8286	0.00641026	0.00434468	0.395342	0.824917	K00430,E1.11.1.7,Sch000014461|K00430,E1.11.1.7,Sch000012327	http://amigo.geneontology.org/amigo/term/GO:0042744
pyridoxal phosphate binding	Molecular Function	GO:0030170	2	37	312	8286	0.00641026	0.00446536	0.408696	0.848044	K01733,thrC,Sch000012111|K14454,GOT1,Sch000013630	http://amigo.geneontology.org/amigo/term/GO:0030170
cytoplasmic transport	Biological Process	GO:0016482	2	37	312	8286	0.00641026	0.00446536	0.408696	0.848044	-,-,Sch000020364|K01338,lon,Sch000010977	http://amigo.geneontology.org/amigo/term/GO:0016482
cellular macromolecule localization	Biological Process	GO:0070727	4	87	312	8286	0.0128205	0.0104996	0.41577	0.851269	K08488,STX7,Sch000000859|-,-,Sch000020364|K01338,lon,Sch000010977|-,-,Sch000020424	http://amigo.geneontology.org/amigo/term/GO:0070727
cellular protein localization	Biological Process	GO:0034613	4	87	312	8286	0.0128205	0.0104996	0.41577	0.851269	K08488,STX7,Sch000000859|-,-,Sch000020364|K01338,lon,Sch000010977|-,-,Sch000020424	http://amigo.geneontology.org/amigo/term/GO:0034613
nucleosome assembly	Biological Process	GO:0006334	1	14	312	8286	0.00320513	0.0016896	0.415948	0.851269	K11275,H1_5,Sch000000075	http://amigo.geneontology.org/amigo/term/GO:0006334
phosphatidylinositol binding	Molecular Function	GO:0035091	1	14	312	8286	0.00320513	0.0016896	0.415948	0.851269	-,-,Sch000020424	http://amigo.geneontology.org/amigo/term/GO:0035091
chromatin assembly	Biological Process	GO:0031497	1	14	312	8286	0.00320513	0.0016896	0.415948	0.851269	K11275,H1_5,Sch000000075	http://amigo.geneontology.org/amigo/term/GO:0031497
oxidoreductase activity, acting on the aldehyde or oxo group of donors, NAD or NADP as acceptor	Molecular Function	GO:0016620	2	38	312	8286	0.00641026	0.00458605	0.421906	0.858757	K13356,FAR,Sch000011923|K12355,REF1,Sch000013396	http://amigo.geneontology.org/amigo/term/GO:0016620
organic cyclic compound catabolic process	Biological Process	GO:1901361	2	38	312	8286	0.00641026	0.00458605	0.421906	0.858757	K18758,DIS3L2,Sch000013736|-,-,Sch000004136	http://amigo.geneontology.org/amigo/term/GO:1901361
proteolysis	Biological Process	GO:0006508	3	63	312	8286	0.00961538	0.00760319	0.425215	0.860971	-,-,Sch000007268|K01338,lon,Sch000010977|K03094,SKP1,Sch000029201	http://amigo.geneontology.org/amigo/term/GO:0006508
hydrogen peroxide metabolic process	Biological Process	GO:0042743	2	39	312	8286	0.00641026	0.00470673	0.434963	0.860971	K00430,E1.11.1.7,Sch000014461|K00430,E1.11.1.7,Sch000012327	http://amigo.geneontology.org/amigo/term/GO:0042743
multi-organism process	Biological Process	GO:0051704	3	64	312	8286	0.00961538	0.00772387	0.435288	0.860971	-,-,Sch000007481|-,-,Sch000007281|-,-,Sch000020325	http://amigo.geneontology.org/amigo/term/GO:0051704
pattern binding	Molecular Function	GO:0001871	1	15	312	8286	0.00320513	0.00181028	0.437977	0.860971	-,-,Sch000020055	http://amigo.geneontology.org/amigo/term/GO:0001871
transition metal ion transmembrane transporter activity	Molecular Function	GO:0046915	1	15	312	8286	0.00320513	0.00181028	0.437977	0.860971	K14709,SLC39A1_2_3,Sch000001510	http://amigo.geneontology.org/amigo/term/GO:0046915
endoribonuclease activity	Molecular Function	GO:0004521	1	15	312	8286	0.00320513	0.00181028	0.437977	0.860971	K01166,E3.1.27.1,Sch000001573	http://amigo.geneontology.org/amigo/term/GO:0004521
transferase activity, transferring pentosyl groups	Molecular Function	GO:0016763	1	15	312	8286	0.00320513	0.00181028	0.437977	0.860971	-,-,Sch000011295	http://amigo.geneontology.org/amigo/term/GO:0016763
oxidoreductase activity, acting on single donors with incorporation of molecular oxygen, incorporation of two atoms of oxygen	Molecular Function	GO:0016702	1	15	312	8286	0.00320513	0.00181028	0.437977	0.860971	K00457,HPD,Sch000003836	http://amigo.geneontology.org/amigo/term/GO:0016702
chromatin assembly or disassembly	Biological Process	GO:0006333	1	15	312	8286	0.00320513	0.00181028	0.437977	0.860971	K11275,H1_5,Sch000000075	http://amigo.geneontology.org/amigo/term/GO:0006333
nucleosome organization	Biological Process	GO:0034728	1	15	312	8286	0.00320513	0.00181028	0.437977	0.860971	K11275,H1_5,Sch000000075	http://amigo.geneontology.org/amigo/term/GO:0034728
exocyst	Cellular Component	GO:0000145	1	15	312	8286	0.00320513	0.00181028	0.437977	0.860971	K07195,EXOC7,Sch000005463	http://amigo.geneontology.org/amigo/term/GO:0000145
polysaccharide binding	Molecular Function	GO:0030247	1	15	312	8286	0.00320513	0.00181028	0.437977	0.860971	-,-,Sch000020055	http://amigo.geneontology.org/amigo/term/GO:0030247
nitrogen compound transport	Biological Process	GO:0071705	1	15	312	8286	0.00320513	0.00181028	0.437977	0.860971	K14638,SLC15A3_4,Sch000026416	http://amigo.geneontology.org/amigo/term/GO:0071705
mRNA metabolic process	Biological Process	GO:0016071	2	40	312	8286	0.00641026	0.00482742	0.447859	0.868369	K18758,DIS3L2,Sch000013736|K12813,DHX16,Sch000024847	http://amigo.geneontology.org/amigo/term/GO:0016071
ligand-gated channel activity	Molecular Function	GO:0022834	1	16	312	8286	0.00320513	0.00193097	0.459178	0.868369	K05387,GRIP,Sch000027547	http://amigo.geneontology.org/amigo/term/GO:0022834
ATP-dependent helicase activity	Molecular Function	GO:0008026	1	16	312	8286	0.00320513	0.00193097	0.459178	0.868369	K12813,DHX16,Sch000024847	http://amigo.geneontology.org/amigo/term/GO:0008026
organic hydroxy compound biosynthetic process	Biological Process	GO:1901617	1	16	312	8286	0.00320513	0.00193097	0.459178	0.868369	K00801,FDFT1,Sch000020419	http://amigo.geneontology.org/amigo/term/GO:1901617
carboxylic acid catabolic process	Biological Process	GO:0046395	1	16	312	8286	0.00320513	0.00193097	0.459178	0.868369	K00232,E1.3.3.6,Sch000027745	http://amigo.geneontology.org/amigo/term/GO:0046395
quinone binding	Molecular Function	GO:0048038	1	16	312	8286	0.00320513	0.00193097	0.459178	0.868369	K00276,AOC3,Sch000026250	http://amigo.geneontology.org/amigo/term/GO:0048038
organic acid catabolic process	Biological Process	GO:0016054	1	16	312	8286	0.00320513	0.00193097	0.459178	0.868369	K00232,E1.3.3.6,Sch000027745	http://amigo.geneontology.org/amigo/term/GO:0016054
ionotropic glutamate receptor activity	Molecular Function	GO:0004970	1	16	312	8286	0.00320513	0.00193097	0.459178	0.868369	K05387,GRIP,Sch000027547	http://amigo.geneontology.org/amigo/term/GO:0004970
purine NTP-dependent helicase activity	Molecular Function	GO:0070035	1	16	312	8286	0.00320513	0.00193097	0.459178	0.868369	K12813,DHX16,Sch000024847	http://amigo.geneontology.org/amigo/term/GO:0070035
extracellular ligand-gated ion channel activity	Molecular Function	GO:0005230	1	16	312	8286	0.00320513	0.00193097	0.459178	0.868369	K05387,GRIP,Sch000027547	http://amigo.geneontology.org/amigo/term/GO:0005230
actin cytoskeleton	Cellular Component	GO:0015629	1	16	312	8286	0.00320513	0.00193097	0.459178	0.868369	K05765,CFL,Sch000004375	http://amigo.geneontology.org/amigo/term/GO:0015629
ligand-gated ion channel activity	Molecular Function	GO:0015276	1	16	312	8286	0.00320513	0.00193097	0.459178	0.868369	K05387,GRIP,Sch000027547	http://amigo.geneontology.org/amigo/term/GO:0015276
glutamate receptor activity	Molecular Function	GO:0008066	1	16	312	8286	0.00320513	0.00193097	0.459178	0.868369	K05387,GRIP,Sch000027547	http://amigo.geneontology.org/amigo/term/GO:0008066
cell cortex part	Cellular Component	GO:0044448	1	16	312	8286	0.00320513	0.00193097	0.459178	0.868369	K07195,EXOC7,Sch000005463	http://amigo.geneontology.org/amigo/term/GO:0044448
cell cortex	Cellular Component	GO:0005938	1	16	312	8286	0.00320513	0.00193097	0.459178	0.868369	K07195,EXOC7,Sch000005463	http://amigo.geneontology.org/amigo/term/GO:0005938
phosphoric ester hydrolase activity	Molecular Function	GO:0042578	4	93	312	8286	0.0128205	0.0112238	0.466407	0.878123	K05857,PLCD,Sch000025406|-,-,Sch000024561|K14819,DUSP12,Sch000028206|K14803,PTC2_3,Sch000015805	http://amigo.geneontology.org/amigo/term/GO:0042578
organic substance catabolic process	Biological Process	GO:1901575	9	224	312	8286	0.0288462	0.0270336	0.469775	0.878123	-,-,Sch000016423|K05857,PLCD,Sch000025406|K01338,lon,Sch000010977|-,-,Sch000012389|-,-,Sch000004136|K00232,E1.3.3.6,Sch000027745|-,-,Sch000007268|K18758,DIS3L2,Sch000013736|K03094,SKP1,Sch000029201	http://amigo.geneontology.org/amigo/term/GO:1901575
ATP binding	Molecular Function	GO:0005524	38	989	312	8286	0.121795	0.119358	0.473204	0.878123	-,-,Sch000028052|K00949,thiN,Sch000017400|K08900,BCS1,Sch000012816|-,-,Sch000011347|K01338,lon,Sch000010977|-,-,Sch000006210|-,-,Sch000001350|-,-,Sch000018255|-,-,Sch000024338|-,-,Sch000021652|-,-,Sch000007281|-,-,Sch000018499|-,-,Sch000003826|K04733,IRAK4,Sch000014817|-,-,Sch000028308|-,-,Sch000020055|-,-,Sch000007481|K16911,DDX21,Sch000002973|-,-,Sch000021741|K13179,DDX18,Sch000007042|-,-,Sch00…	http://amigo.geneontology.org/amigo/term/GO:0005524
ion binding	Molecular Function	GO:0043167	116	3056	312	8286	0.371795	0.368815	0.477583	0.878123	-,-,Sch000028052|K00949,thiN,Sch000017400|-,-,Sch000025227|K15746,crtZ,Sch000021745|K08900,BCS1,Sch000012816|-,-,Sch000002168|K00487,CYP73A,Sch000013051|-,-,Sch000010789|K01338,lon,Sch000010977|-,-,Sch000010448|-,-,Sch000006210|K13407,CYP94A1,Sch000005416|-,-,Sch000021652|-,-,Sch000001352|-,-,Sch000007281|-,-,Sch000003826|K17893,AOX1,Sch000029110|K17808,ZIM17,Sch000010900|-,-,Sch000016358|-,-,Sch…	http://amigo.geneontology.org/amigo/term/GO:0043167
transferase activity, transferring nitrogenous groups	Molecular Function	GO:0016769	1	17	312	8286	0.00320513	0.00205165	0.479581	0.878123	K14454,GOT1,Sch000013630	http://amigo.geneontology.org/amigo/term/GO:0016769
aromatic amino acid family metabolic process	Biological Process	GO:0009072	1	17	312	8286	0.00320513	0.00205165	0.479581	0.878123	K00457,HPD,Sch000003836	http://amigo.geneontology.org/amigo/term/GO:0009072
protein-DNA complex assembly	Biological Process	GO:0065004	1	17	312	8286	0.00320513	0.00205165	0.479581	0.878123	K11275,H1_5,Sch000000075	http://amigo.geneontology.org/amigo/term/GO:0065004
DNA packaging	Biological Process	GO:0006323	1	17	312	8286	0.00320513	0.00205165	0.479581	0.878123	K11275,H1_5,Sch000000075	http://amigo.geneontology.org/amigo/term/GO:0006323
metalloendopeptidase activity	Molecular Function	GO:0004222	1	17	312	8286	0.00320513	0.00205165	0.479581	0.878123	-,-,Sch000000969	http://amigo.geneontology.org/amigo/term/GO:0004222
transaminase activity	Molecular Function	GO:0008483	1	17	312	8286	0.00320513	0.00205165	0.479581	0.878123	K14454,GOT1,Sch000013630	http://amigo.geneontology.org/amigo/term/GO:0008483
translation initiation factor activity	Molecular Function	GO:0003743	1	17	312	8286	0.00320513	0.00205165	0.479581	0.878123	K03113,EIF1,Sch000007606	http://amigo.geneontology.org/amigo/term/GO:0003743
glycerolipid biosynthetic process	Biological Process	GO:0045017	1	17	312	8286	0.00320513	0.00205165	0.479581	0.878123	-,-,Sch000024561	http://amigo.geneontology.org/amigo/term/GO:0045017
organelle organization	Biological Process	GO:0006996	6	147	312	8286	0.0192308	0.0177408	0.479617	0.878123	-,-,Sch000004053|K11275,H1_5,Sch000000075|K01338,lon,Sch000010977|-,-,Sch000024561|-,-,Sch000020424|K05765,CFL,Sch000004375	http://amigo.geneontology.org/amigo/term/GO:0006996
ubiquitin-dependent protein catabolic process	Biological Process	GO:0006511	2	43	312	8286	0.00641026	0.00518948	0.485528	0.881597	-,-,Sch000007268|K03094,SKP1,Sch000029201	http://amigo.geneontology.org/amigo/term/GO:0006511
phosphoprotein phosphatase activity	Molecular Function	GO:0004721	2	44	312	8286	0.00641026	0.00531016	0.497726	0.881597	K14819,DUSP12,Sch000028206|K14803,PTC2_3,Sch000015805	http://amigo.geneontology.org/amigo/term/GO:0004721
modification-dependent protein catabolic process	Biological Process	GO:0019941	2	44	312	8286	0.00641026	0.00531016	0.497726	0.881597	-,-,Sch000007268|K03094,SKP1,Sch000029201	http://amigo.geneontology.org/amigo/term/GO:0019941
lipid modification	Biological Process	GO:0030258	1	18	312	8286	0.00320513	0.00217234	0.499217	0.881597	K00232,E1.3.3.6,Sch000027745	http://amigo.geneontology.org/amigo/term/GO:0030258
acetylglucosaminyltransferase activity	Molecular Function	GO:0008375	1	18	312	8286	0.00320513	0.00217234	0.499217	0.881597	-,-,Sch000024089	http://amigo.geneontology.org/amigo/term/GO:0008375
phosphatidylinositol metabolic process	Biological Process	GO:0046488	1	18	312	8286	0.00320513	0.00217234	0.499217	0.881597	-,-,Sch000024561	http://amigo.geneontology.org/amigo/term/GO:0046488
oxidoreductase activity, acting on single donors with incorporation of molecular oxygen	Molecular Function	GO:0016701	1	18	312	8286	0.00320513	0.00217234	0.499217	0.881597	K00457,HPD,Sch000003836	http://amigo.geneontology.org/amigo/term/GO:0016701
phospholipase activity	Molecular Function	GO:0004620	1	18	312	8286	0.00320513	0.00217234	0.499217	0.881597	K05857,PLCD,Sch000025406	http://amigo.geneontology.org/amigo/term/GO:0004620
water-soluble vitamin metabolic process	Biological Process	GO:0006767	1	18	312	8286	0.00320513	0.00217234	0.499217	0.881597	K00949,thiN,Sch000017400	http://amigo.geneontology.org/amigo/term/GO:0006767
protein-DNA complex subunit organization	Biological Process	GO:0071824	1	18	312	8286	0.00320513	0.00217234	0.499217	0.881597	K11275,H1_5,Sch000000075	http://amigo.geneontology.org/amigo/term/GO:0071824
secretion by cell	Biological Process	GO:0032940	1	18	312	8286	0.00320513	0.00217234	0.499217	0.881597	K07195,EXOC7,Sch000005463	http://amigo.geneontology.org/amigo/term/GO:0032940
pyridine nucleotide metabolic process	Biological Process	GO:0019362	1	18	312	8286	0.00320513	0.00217234	0.499217	0.881597	K01057,PGLS,Sch000019934	http://amigo.geneontology.org/amigo/term/GO:0019362
nicotinamide nucleotide metabolic process	Biological Process	GO:0046496	1	18	312	8286	0.00320513	0.00217234	0.499217	0.881597	K01057,PGLS,Sch000019934	http://amigo.geneontology.org/amigo/term/GO:0046496
system development	Biological Process	GO:0048731	1	18	312	8286	0.00320513	0.00217234	0.499217	0.881597	-,-,Sch000023435	http://amigo.geneontology.org/amigo/term/GO:0048731
exocytosis	Biological Process	GO:0006887	1	18	312	8286	0.00320513	0.00217234	0.499217	0.881597	K07195,EXOC7,Sch000005463	http://amigo.geneontology.org/amigo/term/GO:0006887
transferase activity, transferring acyl groups other than amino-acyl groups	Molecular Function	GO:0016747	7	178	312	8286	0.0224359	0.021482	0.508296	0.891778	-,-,Sch000025185|-,-,Sch000012841|K15397,KCS,Sch000015334|K13065,E2.3.1.133,Sch000020433|-,-,Sch000021025|-,-,Sch000015508|K15397,KCS,Sch000010440	http://amigo.geneontology.org/amigo/term/GO:0016747
phospholipid binding	Molecular Function	GO:0005543	1	19	312	8286	0.00320513	0.00229302	0.518115	0.891778	-,-,Sch000020424	http://amigo.geneontology.org/amigo/term/GO:0005543
organelle assembly	Biological Process	GO:0070925	1	19	312	8286	0.00320513	0.00229302	0.518115	0.891778	-,-,Sch000020424	http://amigo.geneontology.org/amigo/term/GO:0070925
movement of cell or subcellular component	Biological Process	GO:0006928	1	19	312	8286	0.00320513	0.00229302	0.518115	0.891778	-,-,Sch000023435	http://amigo.geneontology.org/amigo/term/GO:0006928
microtubule motor activity	Molecular Function	GO:0003777	1	19	312	8286	0.00320513	0.00229302	0.518115	0.891778	-,-,Sch000023435	http://amigo.geneontology.org/amigo/term/GO:0003777
divalent inorganic cation transmembrane transporter activity	Molecular Function	GO:0072509	1	19	312	8286	0.00320513	0.00229302	0.518115	0.891778	K14709,SLC39A1_2_3,Sch000001510	http://amigo.geneontology.org/amigo/term/GO:0072509
mitochondrion organization	Biological Process	GO:0007005	1	19	312	8286	0.00320513	0.00229302	0.518115	0.891778	-,-,Sch000020424	http://amigo.geneontology.org/amigo/term/GO:0007005
microtubule-based movement	Biological Process	GO:0007018	1	19	312	8286	0.00320513	0.00229302	0.518115	0.891778	-,-,Sch000023435	http://amigo.geneontology.org/amigo/term/GO:0007018
plant-type cell wall organization	Biological Process	GO:0009664	1	19	312	8286	0.00320513	0.00229302	0.518115	0.891778	-,-,Sch000005303	http://amigo.geneontology.org/amigo/term/GO:0009664
extrinsic component of membrane	Cellular Component	GO:0019898	1	19	312	8286	0.00320513	0.00229302	0.518115	0.891778	-,-,Sch000020424	http://amigo.geneontology.org/amigo/term/GO:0019898
vitamin metabolic process	Biological Process	GO:0006766	1	19	312	8286	0.00320513	0.00229302	0.518115	0.891778	K00949,thiN,Sch000017400	http://amigo.geneontology.org/amigo/term/GO:0006766
alpha-amino acid biosynthetic process	Biological Process	GO:1901607	2	46	312	8286	0.00641026	0.00555153	0.521562	0.893594	K01915,glnA,Sch000026045|K01778,dapF,Sch000009937	http://amigo.geneontology.org/amigo/term/GO:1901607
GTPase activity	Molecular Function	GO:0003924	2	46	312	8286	0.00641026	0.00555153	0.521562	0.893594	K03231,EEF1A,Sch000020003|K19729,GNAT3,Sch000025052	http://amigo.geneontology.org/amigo/term/GO:0003924
oxidoreductase activity, acting on the aldehyde or oxo group of donors	Molecular Function	GO:0016903	2	47	312	8286	0.00641026	0.00567222	0.533193	0.908429	K13356,FAR,Sch000011923|K12355,REF1,Sch000013396	http://amigo.geneontology.org/amigo/term/GO:0016903
dioxygenase activity	Molecular Function	GO:0051213	1	20	312	8286	0.00320513	0.00241371	0.536301	0.908429	K00457,HPD,Sch000003836	http://amigo.geneontology.org/amigo/term/GO:0051213
vitamin binding	Molecular Function	GO:0019842	1	20	312	8286	0.00320513	0.00241371	0.536301	0.908429	K00949,thiN,Sch000017400	http://amigo.geneontology.org/amigo/term/GO:0019842
response to oxygen-containing compound	Biological Process	GO:1901700	1	20	312	8286	0.00320513	0.00241371	0.536301	0.908429	-,-,Sch000008733	http://amigo.geneontology.org/amigo/term/GO:1901700
cellular modified amino acid metabolic process	Biological Process	GO:0006575	1	20	312	8286	0.00320513	0.00241371	0.536301	0.908429	K00799,GST,Sch000006640	http://amigo.geneontology.org/amigo/term/GO:0006575
single-organism metabolic process	Biological Process	GO:0044710	35	939	312	8286	0.112179	0.113324	0.553556	0.92894	K01641,E2.3.3.10,Sch000025887|K00949,thiN,Sch000017400|K15746,crtZ,Sch000021745|K00457,HPD,Sch000003836|K13789,GGPS,Sch000002300|K01057,PGLS,Sch000019934|-,-,Sch000021142|K00799,GST,Sch000006640|-,-,Sch000014674|-,-,Sch000020424|K01915,glnA,Sch000026045|K15397,KCS,Sch000015334|K00232,E1.3.3.6,Sch000027745|-,-,Sch000003516|K00029,E1.1.1.40,Sch000015457|K15746,crtZ,Sch000003999|-,-,Sch000025546|-,-…	http://amigo.geneontology.org/amigo/term/GO:0044710
secretion	Biological Process	GO:0046903	1	21	312	8286	0.00320513	0.0025344	0.553804	0.92894	K07195,EXOC7,Sch000005463	http://amigo.geneontology.org/amigo/term/GO:0046903
phosphoric diester hydrolase activity	Molecular Function	GO:0008081	1	21	312	8286	0.00320513	0.0025344	0.553804	0.92894	K05857,PLCD,Sch000025406	http://amigo.geneontology.org/amigo/term/GO:0008081
phospholipid metabolic process	Biological Process	GO:0006644	2	49	312	8286	0.00641026	0.00591359	0.555872	0.92894	-,-,Sch000024561|K13511,TAZ,Sch000016751	http://amigo.geneontology.org/amigo/term/GO:0006644
chromosomal part	Cellular Component	GO:0044427	2	49	312	8286	0.00641026	0.00591359	0.555872	0.92894	K11254,H4,Sch000008695|K11275,H1_5,Sch000000075	http://amigo.geneontology.org/amigo/term/GO:0044427
microtubule-based process	Biological Process	GO:0007017	2	49	312	8286	0.00641026	0.00591359	0.555872	0.92894	K10418,DYNLL,Sch000001816|-,-,Sch000023435	http://amigo.geneontology.org/amigo/term/GO:0007017
protein serine/threonine phosphatase activity	Molecular Function	GO:0004722	1	22	312	8286	0.00320513	0.00265508	0.570647	0.942758	K14803,PTC2_3,Sch000015805	http://amigo.geneontology.org/amigo/term/GO:0004722
oxidoreduction coenzyme metabolic process	Biological Process	GO:0006733	1	22	312	8286	0.00320513	0.00265508	0.570647	0.942758	K01057,PGLS,Sch000019934	http://amigo.geneontology.org/amigo/term/GO:0006733
N-acetyltransferase activity	Molecular Function	GO:0008080	1	22	312	8286	0.00320513	0.00265508	0.570647	0.942758	-,-,Sch000021025	http://amigo.geneontology.org/amigo/term/GO:0008080
small molecule catabolic process	Biological Process	GO:0044282	1	22	312	8286	0.00320513	0.00265508	0.570647	0.942758	K00232,E1.3.3.6,Sch000027745	http://amigo.geneontology.org/amigo/term/GO:0044282
pyrimidine-containing compound biosynthetic process	Biological Process	GO:0072528	1	22	312	8286	0.00320513	0.00265508	0.570647	0.942758	K00949,thiN,Sch000017400	http://amigo.geneontology.org/amigo/term/GO:0072528
cellular amino acid metabolic process	Biological Process	GO:0006520	5	134	312	8286	0.0160256	0.0161719	0.572427	0.942758	K01915,glnA,Sch000026045|K01733,thrC,Sch000012111|K14454,GOT1,Sch000013630|K00457,HPD,Sch000003836|K01778,dapF,Sch000009937	http://amigo.geneontology.org/amigo/term/GO:0006520
intracellular protein transport	Biological Process	GO:0006886	3	79	312	8286	0.00961538	0.00953415	0.576372	0.942758	K08488,STX7,Sch000000859|-,-,Sch000020364|K01338,lon,Sch000010977	http://amigo.geneontology.org/amigo/term/GO:0006886
macromolecule catabolic process	Biological Process	GO:0009057	5	135	312	8286	0.0160256	0.0162925	0.579099	0.942758	-,-,Sch000007268|K01338,lon,Sch000010977|K18758,DIS3L2,Sch000013736|K03094,SKP1,Sch000029201|-,-,Sch000004136	http://amigo.geneontology.org/amigo/term/GO:0009057
cell communication	Biological Process	GO:0007154	7	191	312	8286	0.0224359	0.0230509	0.583777	0.942758	-,-,Sch000007481|K05857,PLCD,Sch000025406|K19729,GNAT3,Sch000025052|-,-,Sch000007281|K00901,dgkA,Sch000006752|-,-,Sch000020424|-,-,Sch000020325	http://amigo.geneontology.org/amigo/term/GO:0007154
cation transport	Biological Process	GO:0006812	3	80	312	8286	0.00961538	0.00965484	0.584977	0.942758	-,-,Sch000027938|K04569,CCS,Sch000027081|-,-,Sch000027314	http://amigo.geneontology.org/amigo/term/GO:0006812
pyrimidine-containing compound metabolic process	Biological Process	GO:0072527	1	23	312	8286	0.00320513	0.00277577	0.586857	0.942758	K00949,thiN,Sch000017400	http://amigo.geneontology.org/amigo/term/GO:0072527
transmembrane signaling receptor activity	Molecular Function	GO:0004888	1	23	312	8286	0.00320513	0.00277577	0.586857	0.942758	K05387,GRIP,Sch000027547	http://amigo.geneontology.org/amigo/term/GO:0004888
pyridine-containing compound metabolic process	Biological Process	GO:0072524	1	23	312	8286	0.00320513	0.00277577	0.586857	0.942758	K01057,PGLS,Sch000019934	http://amigo.geneontology.org/amigo/term/GO:0072524
acetyltransferase activity	Molecular Function	GO:0016407	1	23	312	8286	0.00320513	0.00277577	0.586857	0.942758	-,-,Sch000021025	http://amigo.geneontology.org/amigo/term/GO:0016407
regulation of response to stimulus	Biological Process	GO:0048583	1	23	312	8286	0.00320513	0.00277577	0.586857	0.942758	K19042,BOI,Sch000002729	http://amigo.geneontology.org/amigo/term/GO:0048583
plant-type cell wall organization or biogenesis	Biological Process	GO:0071669	1	23	312	8286	0.00320513	0.00277577	0.586857	0.942758	-,-,Sch000005303	http://amigo.geneontology.org/amigo/term/GO:0071669
macromolecule glycosylation	Biological Process	GO:0043413	1	23	312	8286	0.00320513	0.00277577	0.586857	0.942758	-,-,Sch000014674	http://amigo.geneontology.org/amigo/term/GO:0043413
protein glycosylation	Biological Process	GO:0006486	1	23	312	8286	0.00320513	0.00277577	0.586857	0.942758	-,-,Sch000014674	http://amigo.geneontology.org/amigo/term/GO:0006486
sulfur compound metabolic process	Biological Process	GO:0006790	2	52	312	8286	0.00641026	0.00627565	0.588405	0.943215	K00949,thiN,Sch000017400|K00799,GST,Sch000006640	http://amigo.geneontology.org/amigo/term/GO:0006790
isoprenoid biosynthetic process	Biological Process	GO:0008299	2	53	312	8286	0.00641026	0.00639633	0.59885	0.956577	K01641,E2.3.3.10,Sch000025887|K13789,GGPS,Sch000002300	http://amigo.geneontology.org/amigo/term/GO:0008299
protein localization	Biological Process	GO:0008104	4	110	312	8286	0.0128205	0.0132754	0.599301	0.956577	K08488,STX7,Sch000000859|-,-,Sch000020364|K01338,lon,Sch000010977|-,-,Sch000020424	http://amigo.geneontology.org/amigo/term/GO:0008104
amine metabolic process	Biological Process	GO:0009308	1	24	312	8286	0.00320513	0.00289645	0.602457	0.959564	K00276,AOC3,Sch000026250	http://amigo.geneontology.org/amigo/term/GO:0009308
cellular localization	Biological Process	GO:0051641	5	139	312	8286	0.0160256	0.0167753	0.605221	0.959845	K08488,STX7,Sch000000859|-,-,Sch000020364|K07195,EXOC7,Sch000005463|K01338,lon,Sch000010977|-,-,Sch000020424	http://amigo.geneontology.org/amigo/term/GO:0051641
macromolecular complex subunit organization	Biological Process	GO:0043933	4	111	312	8286	0.0128205	0.0133961	0.606489	0.959845	-,-,Sch000004053|K11275,H1_5,Sch000000075|-,-,Sch000013106|K05765,CFL,Sch000004375	http://amigo.geneontology.org/amigo/term/GO:0043933
ligase activity	Molecular Function	GO:0016874	4	111	312	8286	0.0128205	0.0133961	0.606489	0.959845	K06689,UBE2D,Sch000013157|-,-,Sch000025936|-,-,Sch000023572|K01915,glnA,Sch000026045	http://amigo.geneontology.org/amigo/term/GO:0016874
isoprenoid metabolic process	Biological Process	GO:0006720	2	54	312	8286	0.00641026	0.00651702	0.609095	0.961932	K01641,E2.3.3.10,Sch000025887|K13789,GGPS,Sch000002300	http://amigo.geneontology.org/amigo/term/GO:0006720
alcohol metabolic process	Biological Process	GO:0006066	1	25	312	8286	0.00320513	0.00301714	0.61747	0.971052	K00801,FDFT1,Sch000020419	http://amigo.geneontology.org/amigo/term/GO:0006066
phospholipid biosynthetic process	Biological Process	GO:0008654	1	25	312	8286	0.00320513	0.00301714	0.61747	0.971052	-,-,Sch000024561	http://amigo.geneontology.org/amigo/term/GO:0008654
purine ribonucleoside triphosphate binding	Molecular Function	GO:0035639	40	1100	312	8286	0.128205	0.132754	0.621335	0.975042	-,-,Sch000028052|K00949,thiN,Sch000017400|K08900,BCS1,Sch000012816|-,-,Sch000011347|K01338,lon,Sch000010977|-,-,Sch000006210|-,-,Sch000001350|-,-,Sch000018255|-,-,Sch000024338|-,-,Sch000021652|-,-,Sch000007281|-,-,Sch000018499|-,-,Sch000003826|K04733,IRAK4,Sch000014817|-,-,Sch000028308|-,-,Sch000020055|-,-,Sch000007481|K16911,DDX21,Sch000002973|-,-,Sch000021741|K13179,DDX18,Sch000007042|K19729,GN…	http://amigo.geneontology.org/amigo/term/GO:0035639
DNA binding	Molecular Function	GO:0003677	27	748	312	8286	0.0865385	0.0902727	0.622617	0.975042	K09422,MYBP,Sch000026240|K11275,H1_5,Sch000000075|-,-,Sch000004990|-,-,Sch000023411|K09338,HD-ZIP,Sch000003181|K09422,MYBP,Sch000006010|-,-,Sch000020478|K09419,HSFF,Sch000027784|K09422,MYBP,Sch000010435|-,-,Sch000013204|K09422,MYBP,Sch000028568|-,-,Sch000018671|K10846,ERCC5,Sch000017453|-,-,Sch000001654|-,-,Sch000004553|K11254,H4,Sch000008695|-,-,Sch000004360|-,-,Sch000017502|K09422,MYBP,Sch00001…	http://amigo.geneontology.org/amigo/term/GO:0003677
oxidoreductase activity, acting on the CH-CH group of donors	Molecular Function	GO:0016627	1	26	312	8286	0.00320513	0.00313782	0.631917	0.975293	K00232,E1.3.3.6,Sch000027745	http://amigo.geneontology.org/amigo/term/GO:0016627
glycosylation	Biological Process	GO:0070085	1	26	312	8286	0.00320513	0.00313782	0.631917	0.975293	-,-,Sch000014674	http://amigo.geneontology.org/amigo/term/GO:0070085
glycoprotein metabolic process	Biological Process	GO:0009100	1	26	312	8286	0.00320513	0.00313782	0.631917	0.975293	-,-,Sch000014674	http://amigo.geneontology.org/amigo/term/GO:0009100
gated channel activity	Molecular Function	GO:0022836	1	26	312	8286	0.00320513	0.00313782	0.631917	0.975293	K05387,GRIP,Sch000027547	http://amigo.geneontology.org/amigo/term/GO:0022836
DNA conformation change	Biological Process	GO:0071103	1	26	312	8286	0.00320513	0.00313782	0.631917	0.975293	K11275,H1_5,Sch000000075	http://amigo.geneontology.org/amigo/term/GO:0071103
glycoprotein biosynthetic process	Biological Process	GO:0009101	1	26	312	8286	0.00320513	0.00313782	0.631917	0.975293	-,-,Sch000014674	http://amigo.geneontology.org/amigo/term/GO:0009101
N-acyltransferase activity	Molecular Function	GO:0016410	1	26	312	8286	0.00320513	0.00313782	0.631917	0.975293	-,-,Sch000021025	http://amigo.geneontology.org/amigo/term/GO:0016410
cellular amino acid biosynthetic process	Biological Process	GO:0008652	2	57	312	8286	0.00641026	0.00687907	0.638634	0.982565	K01915,glnA,Sch000026045|K01778,dapF,Sch000009937	http://amigo.geneontology.org/amigo/term/GO:0008652
hydrolase activity	Molecular Function	GO:0016787	47	1297	312	8286	0.150641	0.156529	0.639259	0.982565	-,-,Sch000023035|K14664,ILR1,Sch000005330|K01338,lon,Sch000010977|K01057,PGLS,Sch000019934|K01074,PPT,Sch000015760|-,-,Sch000024338|-,-,Sch000021142|-,-,Sch000021190|K14819,DUSP12,Sch000028206|-,-,Sch000010605|-,-,Sch000026402|-,-,Sch000022379|-,-,Sch000023625|-,-,Sch000002148|K12251,aguB,Sch000013022|K16911,DDX21,Sch000002973|K19729,GNAT3,Sch000025052|-,-,Sch000022291|-,-,Sch000018918|-,-,Sch000…	http://amigo.geneontology.org/amigo/term/GO:0016787
oxidation-reduction process	Biological Process	GO:0055114	3	87	312	8286	0.00961538	0.0104996	0.642022	0.984546	K00232,E1.3.3.6,Sch000027745|-,-,Sch000003516|K04569,CCS,Sch000027081	http://amigo.geneontology.org/amigo/term/GO:0055114
motor activity	Molecular Function	GO:0003774	1	27	312	8286	0.00320513	0.00325851	0.64582	0.984546	-,-,Sch000023435	http://amigo.geneontology.org/amigo/term/GO:0003774
chromatin organization	Biological Process	GO:0006325	1	27	312	8286	0.00320513	0.00325851	0.64582	0.984546	K11275,H1_5,Sch000000075	http://amigo.geneontology.org/amigo/term/GO:0006325
glycerophospholipid metabolic process	Biological Process	GO:0006650	1	27	312	8286	0.00320513	0.00325851	0.64582	0.984546	-,-,Sch000024561	http://amigo.geneontology.org/amigo/term/GO:0006650
small molecule metabolic process	Biological Process	GO:0044281	15	427	312	8286	0.0480769	0.0515327	0.648481	0.986445	K00949,thiN,Sch000017400|K15746,crtZ,Sch000021745|K01915,glnA,Sch000026045|K00801,FDFT1,Sch000020419|K01733,thrC,Sch000012111|K14454,GOT1,Sch000013630|K00457,HPD,Sch000003836|K15397,KCS,Sch000015334|K01778,dapF,Sch000009937|K01057,PGLS,Sch000019934|K15397,KCS,Sch000010440|K00232,E1.3.3.6,Sch000027745|K00029,E1.1.1.40,Sch000015457|K15746,crtZ,Sch000003999|K03671,trxA,Sch000010392	http://amigo.geneontology.org/amigo/term/GO:0044281
vesicle-mediated transport	Biological Process	GO:0016192	3	88	312	8286	0.00961538	0.0106203	0.649707	0.986445	K08488,STX7,Sch000000859|K07195,EXOC7,Sch000005463|K08511,ATVAMP72,Sch000022034	http://amigo.geneontology.org/amigo/term/GO:0016192
chromosome	Cellular Component	GO:0005694	2	60	312	8286	0.00641026	0.00724113	0.666395	1	K11254,H4,Sch000008695|K11275,H1_5,Sch000000075	http://amigo.geneontology.org/amigo/term/GO:0005694
oxidoreductase activity, acting on NAD(P)H	Molecular Function	GO:0016651	1	29	312	8286	0.00320513	0.00349988	0.672076	1	K13447,RBOH,Sch000023644	http://amigo.geneontology.org/amigo/term/GO:0016651
Golgi membrane	Cellular Component	GO:0000139	1	29	312	8286	0.00320513	0.00349988	0.672076	1	-,-,Sch000014674	http://amigo.geneontology.org/amigo/term/GO:0000139
cytoskeleton	Cellular Component	GO:0005856	2	61	312	8286	0.00641026	0.00736182	0.67526	1	K10418,DYNLL,Sch000001816|K05765,CFL,Sch000004375	http://amigo.geneontology.org/amigo/term/GO:0005856
zinc ion binding	Molecular Function	GO:0008270	13	379	312	8286	0.0416667	0.0457398	0.676832	1	K16277,DRIP,Sch000000658|K00083,E1.1.1.195,Sch000006412|K17592,SACS,Sch000021370|K19042,BOI,Sch000002729|K16274,AIP2,Sch000021533|-,-,Sch000008223|-,-,Sch000023669|K00083,E1.1.1.195,Sch000007573|-,-,Sch000018814|-,-,Sch000000969|K17808,ZIM17,Sch000010900|-,-,Sch000016358|-,-,Sch000027061	http://amigo.geneontology.org/amigo/term/GO:0008270
single-organism intracellular transport	Biological Process	GO:1902582	2	62	312	8286	0.00641026	0.0074825	0.683932	1	-,-,Sch000020364|K01338,lon,Sch000010977	http://amigo.geneontology.org/amigo/term/GO:1902582
hydrolase activity, acting on carbon-nitrogen (but not peptide) bonds	Molecular Function	GO:0016810	1	30	312	8286	0.00320513	0.00362056	0.684467	1	K12251,aguB,Sch000013022	http://amigo.geneontology.org/amigo/term/GO:0016810
Golgi apparatus part	Cellular Component	GO:0044431	1	30	312	8286	0.00320513	0.00362056	0.684467	1	-,-,Sch000014674	http://amigo.geneontology.org/amigo/term/GO:0044431
response to abiotic stimulus	Biological Process	GO:0009628	1	30	312	8286	0.00320513	0.00362056	0.684467	1	-,-,Sch000008733	http://amigo.geneontology.org/amigo/term/GO:0009628
metallopeptidase activity	Molecular Function	GO:0008237	1	30	312	8286	0.00320513	0.00362056	0.684467	1	-,-,Sch000000969	http://amigo.geneontology.org/amigo/term/GO:0008237
pyrophosphatase activity	Molecular Function	GO:0016462	9	268	312	8286	0.0288462	0.0323437	0.6856	1	K03257,EIF4A,Sch000027883|K16911,DDX21,Sch000002973|K01338,lon,Sch000010977|-,-,Sch000024338|K03231,EEF1A,Sch000020003|K19729,GNAT3,Sch000025052|K12813,DHX16,Sch000024847|K01507,ppa,Sch000011201|-,-,Sch000023435	http://amigo.geneontology.org/amigo/term/GO:0016462
organic hydroxy compound metabolic process	Biological Process	GO:1901615	1	31	312	8286	0.00320513	0.00374125	0.696391	1	K00801,FDFT1,Sch000020419	http://amigo.geneontology.org/amigo/term/GO:1901615
hydrolase activity, acting on acid anhydrides, in phosphorus-containing anhydrides	Molecular Function	GO:0016818	9	272	312	8286	0.0288462	0.0328265	0.702358	1	K03257,EIF4A,Sch000027883|K16911,DDX21,Sch000002973|K01338,lon,Sch000010977|-,-,Sch000024338|K03231,EEF1A,Sch000020003|K19729,GNAT3,Sch000025052|K12813,DHX16,Sch000024847|K01507,ppa,Sch000011201|-,-,Sch000023435	http://amigo.geneontology.org/amigo/term/GO:0016818
NADP binding	Molecular Function	GO:0050661	1	32	312	8286	0.00320513	0.00386194	0.707866	1	K11816,YUCCA,Sch000014595	http://amigo.geneontology.org/amigo/term/GO:0050661
membrane organization	Biological Process	GO:0061024	1	32	312	8286	0.00320513	0.00386194	0.707866	1	K08488,STX7,Sch000000859	http://amigo.geneontology.org/amigo/term/GO:0061024
macromolecule localization	Biological Process	GO:0033036	4	128	312	8286	0.0128205	0.0154477	0.716118	1	K08488,STX7,Sch000000859|-,-,Sch000020364|K01338,lon,Sch000010977|-,-,Sch000020424	http://amigo.geneontology.org/amigo/term/GO:0033036
protein folding	Biological Process	GO:0006457	2	66	312	8286	0.00641026	0.00796524	0.716742	1	K09510,DNAJB4,Sch000010327|K04079,htpG,Sch000000130	http://amigo.geneontology.org/amigo/term/GO:0006457
protein complex assembly	Biological Process	GO:0006461	2	66	312	8286	0.00641026	0.00796524	0.716742	1	K11275,H1_5,Sch000000075|-,-,Sch000013106	http://amigo.geneontology.org/amigo/term/GO:0006461
establishment of localization in cell	Biological Process	GO:0051649	4	129	312	8286	0.0128205	0.0155684	0.721809	1	K08488,STX7,Sch000000859|-,-,Sch000020364|K07195,EXOC7,Sch000005463|K01338,lon,Sch000010977	http://amigo.geneontology.org/amigo/term/GO:0051649
alpha-amino acid metabolic process	Biological Process	GO:1901605	2	67	312	8286	0.00641026	0.00808593	0.724485	1	K01915,glnA,Sch000026045|K01778,dapF,Sch000009937	http://amigo.geneontology.org/amigo/term/GO:1901605
protein complex biogenesis	Biological Process	GO:0070271	2	67	312	8286	0.00641026	0.00808593	0.724485	1	K11275,H1_5,Sch000000075|-,-,Sch000013106	http://amigo.geneontology.org/amigo/term/GO:0070271
coenzyme metabolic process	Biological Process	GO:0006732	2	67	312	8286	0.00641026	0.00808593	0.724485	1	K00949,thiN,Sch000017400|K01057,PGLS,Sch000019934	http://amigo.geneontology.org/amigo/term/GO:0006732
receptor activity	Molecular Function	GO:0004872	1	34	312	8286	0.00320513	0.00410331	0.729535	1	K05387,GRIP,Sch000027547	http://amigo.geneontology.org/amigo/term/GO:0004872
signaling receptor activity	Molecular Function	GO:0038023	1	34	312	8286	0.00320513	0.00410331	0.729535	1	K05387,GRIP,Sch000027547	http://amigo.geneontology.org/amigo/term/GO:0038023
glycerolipid metabolic process	Biological Process	GO:0046486	1	34	312	8286	0.00320513	0.00410331	0.729535	1	-,-,Sch000024561	http://amigo.geneontology.org/amigo/term/GO:0046486
sulfur compound biosynthetic process	Biological Process	GO:0044272	1	35	312	8286	0.00320513	0.00422399	0.739761	1	K00949,thiN,Sch000017400	http://amigo.geneontology.org/amigo/term/GO:0044272
ion transport	Biological Process	GO:0006811	3	102	312	8286	0.00961538	0.0123099	0.744984	1	-,-,Sch000027938|K04569,CCS,Sch000027081|-,-,Sch000027314	http://amigo.geneontology.org/amigo/term/GO:0006811
carbohydrate binding	Molecular Function	GO:0030246	2	70	312	8286	0.00641026	0.00844798	0.746649	1	-,-,Sch000020055|K01792,E5.1.3.15,Sch000023067	http://amigo.geneontology.org/amigo/term/GO:0030246
phosphatase activity	Molecular Function	GO:0016791	2	70	312	8286	0.00641026	0.00844798	0.746649	1	K14819,DUSP12,Sch000028206|K14803,PTC2_3,Sch000015805	http://amigo.geneontology.org/amigo/term/GO:0016791
hydrolase activity, acting on acid anhydrides	Molecular Function	GO:0016817	9	284	312	8286	0.0288462	0.0342747	0.749163	1	K03257,EIF4A,Sch000027883|K16911,DDX21,Sch000002973|K01338,lon,Sch000010977|-,-,Sch000024338|K03231,EEF1A,Sch000020003|K19729,GNAT3,Sch000025052|K12813,DHX16,Sch000024847|K01507,ppa,Sch000011201|-,-,Sch000023435	http://amigo.geneontology.org/amigo/term/GO:0016817
mRNA processing	Biological Process	GO:0006397	1	36	312	8286	0.00320513	0.00434468	0.749602	1	K12813,DHX16,Sch000024847	http://amigo.geneontology.org/amigo/term/GO:0006397
transporter activity	Molecular Function	GO:0005215	13	402	312	8286	0.0416667	0.0485156	0.754713	1	K14709,SLC39A1_2_3,Sch000001510|-,-,Sch000020364|K05387,GRIP,Sch000027547|-,-,Sch000025903|K15283,SLC35E1,Sch000000230|K03320,amt,Sch000008812|K09872,PIP,Sch000019175|-,-,Sch000006717|K09873,TIP,Sch000027699|-,-,Sch000004439|K15014,SLC29A1_2_3,Sch000009026|K03327,TC.MATE,Sch000027783|K14638,SLC15A3_4,Sch000026416	http://amigo.geneontology.org/amigo/term/GO:0005215
nucleoside-triphosphatase activity	Molecular Function	GO:0017111	8	257	312	8286	0.025641	0.0310162	0.758502	1	K03257,EIF4A,Sch000027883|K16911,DDX21,Sch000002973|K01338,lon,Sch000010977|-,-,Sch000024338|K03231,EEF1A,Sch000020003|K19729,GNAT3,Sch000025052|K12813,DHX16,Sch000024847|-,-,Sch000023435	http://amigo.geneontology.org/amigo/term/GO:0017111
ion channel activity	Molecular Function	GO:0005216	1	37	312	8286	0.00320513	0.00446536	0.759071	1	K05387,GRIP,Sch000027547	http://amigo.geneontology.org/amigo/term/GO:0005216
protein transport	Biological Process	GO:0015031	3	105	312	8286	0.00961538	0.012672	0.762481	1	K08488,STX7,Sch000000859|-,-,Sch000020364|K01338,lon,Sch000010977	http://amigo.geneontology.org/amigo/term/GO:0015031
response to chemical	Biological Process	GO:0042221	2	73	312	8286	0.00641026	0.00881004	0.76727	1	K05941,E2.3.2.15,Sch000003840|-,-,Sch000008733	http://amigo.geneontology.org/amigo/term/GO:0042221
passive transmembrane transporter activity	Molecular Function	GO:0022803	1	38	312	8286	0.00320513	0.00458605	0.768184	1	K05387,GRIP,Sch000027547	http://amigo.geneontology.org/amigo/term/GO:0022803
cytosol	Cellular Component	GO:0005829	1	38	312	8286	0.00320513	0.00458605	0.768184	1	-,-,Sch000020424	http://amigo.geneontology.org/amigo/term/GO:0005829
substrate-specific channel activity	Molecular Function	GO:0022838	1	38	312	8286	0.00320513	0.00458605	0.768184	1	K05387,GRIP,Sch000027547	http://amigo.geneontology.org/amigo/term/GO:0022838
channel activity	Molecular Function	GO:0015267	1	38	312	8286	0.00320513	0.00458605	0.768184	1	K05387,GRIP,Sch000027547	http://amigo.geneontology.org/amigo/term/GO:0015267
anatomical structure development	Biological Process	GO:0048856	1	38	312	8286	0.00320513	0.00458605	0.768184	1	-,-,Sch000023435	http://amigo.geneontology.org/amigo/term/GO:0048856
organonitrogen compound metabolic process	Biological Process	GO:1901564	10	319	312	8286	0.0320513	0.0384987	0.768785	1	K00949,thiN,Sch000017400|K01915,glnA,Sch000026045|K01733,thrC,Sch000012111|K14454,GOT1,Sch000013630|K00457,HPD,Sch000003836|K01778,dapF,Sch000009937|K01057,PGLS,Sch000019934|K05941,E2.3.2.15,Sch000003840|K00799,GST,Sch000006640|K00276,AOC3,Sch000026250	http://amigo.geneontology.org/amigo/term/GO:1901564
drug transmembrane transporter activity	Molecular Function	GO:0015238	1	39	312	8286	0.00320513	0.00470673	0.776953	1	K03327,TC.MATE,Sch000027783	http://amigo.geneontology.org/amigo/term/GO:0015238
drug transporter activity	Molecular Function	GO:0090484	1	39	312	8286	0.00320513	0.00470673	0.776953	1	K03327,TC.MATE,Sch000027783	http://amigo.geneontology.org/amigo/term/GO:0090484
microtubule cytoskeleton	Cellular Component	GO:0015630	1	39	312	8286	0.00320513	0.00470673	0.776953	1	K10418,DYNLL,Sch000001816	http://amigo.geneontology.org/amigo/term/GO:0015630
establishment of protein localization	Biological Process	GO:0045184	3	109	312	8286	0.00961538	0.0131547	0.784286	1	K08488,STX7,Sch000000859|-,-,Sch000020364|K01338,lon,Sch000010977	http://amigo.geneontology.org/amigo/term/GO:0045184
whole membrane	Cellular Component	GO:0098805	1	40	312	8286	0.00320513	0.00482742	0.785391	1	-,-,Sch000020424	http://amigo.geneontology.org/amigo/term/GO:0098805
coenzyme biosynthetic process	Biological Process	GO:0009108	1	40	312	8286	0.00320513	0.00482742	0.785391	1	K00949,thiN,Sch000017400	http://amigo.geneontology.org/amigo/term/GO:0009108
ligase activity, forming carbon-nitrogen bonds	Molecular Function	GO:0016879	1	40	312	8286	0.00320513	0.00482742	0.785391	1	K01915,glnA,Sch000026045	http://amigo.geneontology.org/amigo/term/GO:0016879
NAD binding	Molecular Function	GO:0051287	1	40	312	8286	0.00320513	0.00482742	0.785391	1	K00029,E1.1.1.40,Sch000015457	http://amigo.geneontology.org/amigo/term/GO:0051287
intracellular transport	Biological Process	GO:0046907	3	110	312	8286	0.00961538	0.0132754	0.789472	1	K08488,STX7,Sch000000859|-,-,Sch000020364|K01338,lon,Sch000010977	http://amigo.geneontology.org/amigo/term/GO:0046907
cofactor metabolic process	Biological Process	GO:0051186	2	77	312	8286	0.00641026	0.00929278	0.792487	1	K00949,thiN,Sch000017400|K01057,PGLS,Sch000019934	http://amigo.geneontology.org/amigo/term/GO:0051186
metal ion transmembrane transporter activity	Molecular Function	GO:0046873	1	43	312	8286	0.00320513	0.00518948	0.808844	1	K14709,SLC39A1_2_3,Sch000001510	http://amigo.geneontology.org/amigo/term/GO:0046873
organophosphate metabolic process	Biological Process	GO:0019637	5	179	312	8286	0.0160256	0.0216027	0.810283	1	K00949,thiN,Sch000017400|-,-,Sch000024561|K00850,pfkA,Sch000019527|K13511,TAZ,Sch000016751|K01057,PGLS,Sch000019934	http://amigo.geneontology.org/amigo/term/GO:0019637
Golgi apparatus	Cellular Component	GO:0005794	1	45	312	8286	0.00320513	0.00543085	0.823042	1	-,-,Sch000014674	http://amigo.geneontology.org/amigo/term/GO:0005794
cellular component assembly	Biological Process	GO:0022607	3	118	312	8286	0.00961538	0.0142409	0.827339	1	K11275,H1_5,Sch000000075|-,-,Sch000013106|-,-,Sch000020424	http://amigo.geneontology.org/amigo/term/GO:0022607
magnesium ion binding	Molecular Function	GO:0000287	3	118	312	8286	0.00961538	0.0142409	0.827339	1	-,-,Sch000002290|K01507,ppa,Sch000011201|K00873,PK,Sch000010563	http://amigo.geneontology.org/amigo/term/GO:0000287
single-organism transport	Biological Process	GO:0044765	8	278	312	8286	0.025641	0.0335506	0.828697	1	-,-,Sch000026510|-,-,Sch000020364|K07195,EXOC7,Sch000005463|K01338,lon,Sch000010977|K04569,CCS,Sch000027081|-,-,Sch000027314|-,-,Sch000027938|K14638,SLC15A3_4,Sch000026416	http://amigo.geneontology.org/amigo/term/GO:0044765
oxidoreductase activity, acting on the CH-OH group of donors, NAD or NADP as acceptor	Molecular Function	GO:0016616	1	46	312	8286	0.00320513	0.00555153	0.829741	1	K00029,E1.1.1.40,Sch000015457	http://amigo.geneontology.org/amigo/term/GO:0016616
macromolecular complex assembly	Biological Process	GO:0065003	2	84	312	8286	0.00641026	0.0101376	0.830862	1	K11275,H1_5,Sch000000075|-,-,Sch000013106	http://amigo.geneontology.org/amigo/term/GO:0065003
single-organism biosynthetic process	Biological Process	GO:0044711	12	402	312	8286	0.0384615	0.0485156	0.835708	1	K01641,E2.3.3.10,Sch000025887|K15746,crtZ,Sch000021745|K01915,glnA,Sch000026045|K00801,FDFT1,Sch000020419|-,-,Sch000024561|K15397,KCS,Sch000015334|K13789,GGPS,Sch000002300|K01778,dapF,Sch000009937|K15397,KCS,Sch000010440|K05941,E2.3.2.15,Sch000003840|K15746,crtZ,Sch000003999|-,-,Sch000025546	http://amigo.geneontology.org/amigo/term/GO:0044711
localization	Biological Process	GO:0051179	13	433	312	8286	0.0416667	0.0522568	0.838248	1	-,-,Sch000026510|-,-,Sch000020364|K07195,EXOC7,Sch000005463|K01338,lon,Sch000010977|K04569,CCS,Sch000027081|-,-,Sch000002881|-,-,Sch000027314|-,-,Sch000023115|K08488,STX7,Sch000000859|-,-,Sch000027938|K14638,SLC15A3_4,Sch000026416|-,-,Sch000020424|K08511,ATVAMP72,Sch000022034	http://amigo.geneontology.org/amigo/term/GO:0051179
single-multicellular organism process	Biological Process	GO:0044707	1	48	312	8286	0.00320513	0.0057929	0.842391	1	-,-,Sch000023435	http://amigo.geneontology.org/amigo/term/GO:0044707
multicellular organismal development	Biological Process	GO:0007275	1	48	312	8286	0.00320513	0.0057929	0.842391	1	-,-,Sch000023435	http://amigo.geneontology.org/amigo/term/GO:0007275
cofactor biosynthetic process	Biological Process	GO:0051188	1	48	312	8286	0.00320513	0.0057929	0.842391	1	K00949,thiN,Sch000017400	http://amigo.geneontology.org/amigo/term/GO:0051188
cell redox homeostasis	Biological Process	GO:0045454	1	49	312	8286	0.00320513	0.00591359	0.84836	1	K03671,trxA,Sch000010392	http://amigo.geneontology.org/amigo/term/GO:0045454
single-organism localization	Biological Process	GO:1902578	8	286	312	8286	0.025641	0.0345161	0.850874	1	-,-,Sch000026510|-,-,Sch000020364|K07195,EXOC7,Sch000005463|K01338,lon,Sch000010977|K04569,CCS,Sch000027081|-,-,Sch000027314|-,-,Sch000027938|K14638,SLC15A3_4,Sch000026416	http://amigo.geneontology.org/amigo/term/GO:1902578
phosphate-containing compound metabolic process	Biological Process	GO:0006796	6	223	312	8286	0.0192308	0.0269129	0.851138	1	K00949,thiN,Sch000017400|-,-,Sch000024561|K00850,pfkA,Sch000019527|K01507,ppa,Sch000011201|K13511,TAZ,Sch000016751|K01057,PGLS,Sch000019934	http://amigo.geneontology.org/amigo/term/GO:0006796
extracellular region	Cellular Component	GO:0005576	5	192	312	8286	0.0160256	0.0231716	0.855089	1	K00430,E1.11.1.7,Sch000014461|K00430,E1.11.1.7,Sch000012327|-,-,Sch000005303|-,-,Sch000024803|-,-,Sch000008685	http://amigo.geneontology.org/amigo/term/GO:0005576
nucleus	Cellular Component	GO:0005634	17	564	312	8286	0.0544872	0.0680666	0.862789	1	K11275,H1_5,Sch000000075|K09338,HD-ZIP,Sch000003181|-,-,Sch000020478|K09419,HSFF,Sch000027784|K10846,ERCC5,Sch000017453|K11254,H4,Sch000008695|-,-,Sch000004360|K16911,DDX21,Sch000002973|-,-,Sch000020364|K19042,BOI,Sch000002729|-,-,Sch000017502|-,-,Sch000023669|K09419,HSFF,Sch000004028|K09419,HSFF,Sch000003980|-,-,Sch000025333|-,-,Sch000022832|K09338,HD-ZIP,Sch000016710	http://amigo.geneontology.org/amigo/term/GO:0005634
single-organism process	Biological Process	GO:0044699	51	1537	312	8286	0.163462	0.185494	0.863944	1	K01641,E2.3.3.10,Sch000025887|K00949,thiN,Sch000017400|K15746,crtZ,Sch000021745|K10418,DYNLL,Sch000001816|K01338,lon,Sch000010977|K00457,HPD,Sch000003836|K13789,GGPS,Sch000002300|K01057,PGLS,Sch000019934|-,-,Sch000007281|-,-,Sch000021142|K00799,GST,Sch000006640|K14638,SLC15A3_4,Sch000026416|-,-,Sch000014674|-,-,Sch000020424|-,-,Sch000007481|K01915,glnA,Sch000026045|K15397,KCS,Sch000015334|-,-,Sch…	http://amigo.geneontology.org/amigo/term/GO:0044699
cytoskeletal part	Cellular Component	GO:0044430	1	52	312	8286	0.00320513	0.00627565	0.864949	1	K10418,DYNLL,Sch000001816	http://amigo.geneontology.org/amigo/term/GO:0044430
organelle lumen	Cellular Component	GO:0043233	1	52	312	8286	0.00320513	0.00627565	0.864949	1	K01338,lon,Sch000010977	http://amigo.geneontology.org/amigo/term/GO:0043233
intracellular organelle lumen	Cellular Component	GO:0070013	1	52	312	8286	0.00320513	0.00627565	0.864949	1	K01338,lon,Sch000010977	http://amigo.geneontology.org/amigo/term/GO:0070013
organic substance transport	Biological Process	GO:0071702	4	162	312	8286	0.0128205	0.019551	0.865049	1	K08488,STX7,Sch000000859|-,-,Sch000020364|K01338,lon,Sch000010977|K14638,SLC15A3_4,Sch000026416	http://amigo.geneontology.org/amigo/term/GO:0071702
terpene synthase activity	Molecular Function	GO:0010333	1	53	312	8286	0.00320513	0.00639633	0.870067	1	-,-,Sch000002290	http://amigo.geneontology.org/amigo/term/GO:0010333
substrate-specific transporter activity	Molecular Function	GO:0022892	6	230	312	8286	0.0192308	0.0277577	0.870538	1	K03320,amt,Sch000008812|K14709,SLC39A1_2_3,Sch000001510|-,-,Sch000006717|-,-,Sch000020364|K05387,GRIP,Sch000027547|K15014,SLC29A1_2_3,Sch000009026	http://amigo.geneontology.org/amigo/term/GO:0022892
RNA binding	Molecular Function	GO:0003723	5	198	312	8286	0.0160256	0.0238957	0.872604	1	K03231,EEF1A,Sch000020003|K01166,E3.1.27.1,Sch000001573|K16911,DDX21,Sch000002973|K18758,DIS3L2,Sch000013736|K03113,EIF1,Sch000007606	http://amigo.geneontology.org/amigo/term/GO:0003723
phosphorus metabolic process	Biological Process	GO:0006793	6	231	312	8286	0.0192308	0.0278783	0.873131	1	K00949,thiN,Sch000017400|-,-,Sch000024561|K00850,pfkA,Sch000019527|K01507,ppa,Sch000011201|K13511,TAZ,Sch000016751|K01057,PGLS,Sch000019934	http://amigo.geneontology.org/amigo/term/GO:0006793
carbon-oxygen lyase activity, acting on phosphates	Molecular Function	GO:0016838	1	54	312	8286	0.00320513	0.00651702	0.874991	1	-,-,Sch000002290	http://amigo.geneontology.org/amigo/term/GO:0016838
membrane-enclosed lumen	Cellular Component	GO:0031974	1	54	312	8286	0.00320513	0.00651702	0.874991	1	K01338,lon,Sch000010977	http://amigo.geneontology.org/amigo/term/GO:0031974
serine-type endopeptidase activity	Molecular Function	GO:0004252	1	55	312	8286	0.00320513	0.0066377	0.879729	1	K01338,lon,Sch000010977	http://amigo.geneontology.org/amigo/term/GO:0004252
transport	Biological Process	GO:0006810	12	423	312	8286	0.0384615	0.05105	0.880543	1	-,-,Sch000026510|-,-,Sch000020364|K07195,EXOC7,Sch000005463|K01338,lon,Sch000010977|K04569,CCS,Sch000027081|-,-,Sch000002881|-,-,Sch000027314|-,-,Sch000023115|K08488,STX7,Sch000000859|-,-,Sch000027938|K14638,SLC15A3_4,Sch000026416|K08511,ATVAMP72,Sch000022034	http://amigo.geneontology.org/amigo/term/GO:0006810
structure-specific DNA binding	Molecular Function	GO:0043566	1	56	312	8286	0.00320513	0.00675839	0.884288	1	K10846,ERCC5,Sch000017453	http://amigo.geneontology.org/amigo/term/GO:0043566
lipid binding	Molecular Function	GO:0008289	1	56	312	8286	0.00320513	0.00675839	0.884288	1	-,-,Sch000020424	http://amigo.geneontology.org/amigo/term/GO:0008289
organonitrogen compound biosynthetic process	Biological Process	GO:1901566	4	169	312	8286	0.0128205	0.0203958	0.885644	1	K05941,E2.3.2.15,Sch000003840|K00949,thiN,Sch000017400|K01915,glnA,Sch000026045|K01778,dapF,Sch000009937	http://amigo.geneontology.org/amigo/term/GO:1901566
binding	Molecular Function	GO:0005488	149	4223	312	8286	0.477564	0.509655	0.887541	1	-,-,Sch000028052|-,-,Sch000025227|-,-,Sch000002168|-,-,Sch000007281|K17808,ZIM17,Sch000010900|-,-,Sch000016358|K16277,DRIP,Sch000000658|-,-,Sch000007481|K11254,H4,Sch000008695|K16911,DDX21,Sch000002973|-,-,Sch000009678|-,-,Sch000022832|-,-,Sch000025333|-,-,Sch000024544|K00029,E1.1.1.40,Sch000015457|-,-,Sch000004990|K01733,thrC,Sch000012111|K03113,EIF1,Sch000007606|-,-,Sch000004136|K13412,CPK,Sch0…	http://amigo.geneontology.org/amigo/term/GO:0005488
calcium ion binding	Molecular Function	GO:0005509	2	98	312	8286	0.00641026	0.0118272	0.889029	1	K13447,RBOH,Sch000023644|K02183,CALM,Sch000003501	http://amigo.geneontology.org/amigo/term/GO:0005509
establishment of localization	Biological Process	GO:0051234	12	428	312	8286	0.0384615	0.0516534	0.889633	1	-,-,Sch000026510|-,-,Sch000020364|K07195,EXOC7,Sch000005463|K01338,lon,Sch000010977|K04569,CCS,Sch000027081|-,-,Sch000002881|-,-,Sch000027314|-,-,Sch000023115|K08488,STX7,Sch000000859|-,-,Sch000027938|K14638,SLC15A3_4,Sch000026416|K08511,ATVAMP72,Sch000022034	http://amigo.geneontology.org/amigo/term/GO:0051234
chromosome organization	Biological Process	GO:0051276	1	58	312	8286	0.00320513	0.00699976	0.892895	1	K11275,H1_5,Sch000000075	http://amigo.geneontology.org/amigo/term/GO:0051276
cellular homeostasis	Biological Process	GO:0019725	1	59	312	8286	0.00320513	0.00712044	0.896956	1	K03671,trxA,Sch000010392	http://amigo.geneontology.org/amigo/term/GO:0019725
antiporter activity	Molecular Function	GO:0015297	1	61	312	8286	0.00320513	0.00736182	0.904624	1	K03327,TC.MATE,Sch000027783	http://amigo.geneontology.org/amigo/term/GO:0015297
UDP-glycosyltransferase activity	Molecular Function	GO:0008194	1	61	312	8286	0.00320513	0.00736182	0.904624	1	-,-,Sch000024089	http://amigo.geneontology.org/amigo/term/GO:0008194
carboxylic ester hydrolase activity	Molecular Function	GO:0052689	1	61	312	8286	0.00320513	0.00736182	0.904624	1	K01057,PGLS,Sch000019934	http://amigo.geneontology.org/amigo/term/GO:0052689
organophosphate biosynthetic process	Biological Process	GO:0090407	2	103	312	8286	0.00641026	0.0124306	0.904869	1	K00949,thiN,Sch000017400|-,-,Sch000024561	http://amigo.geneontology.org/amigo/term/GO:0090407
substrate-specific transmembrane transporter activity	Molecular Function	GO:0022891	5	215	312	8286	0.0160256	0.0259474	0.912797	1	K03320,amt,Sch000008812|K14709,SLC39A1_2_3,Sch000001510|-,-,Sch000006717|K05387,GRIP,Sch000027547|K15014,SLC29A1_2_3,Sch000009026	http://amigo.geneontology.org/amigo/term/GO:0022891
cellular component organization	Biological Process	GO:0016043	9	351	312	8286	0.0288462	0.0423606	0.918477	1	-,-,Sch000004053|K11275,H1_5,Sch000000075|K01338,lon,Sch000010977|-,-,Sch000013106|-,-,Sch000024561|K05765,CFL,Sch000004375|K08488,STX7,Sch000000859|-,-,Sch000005303|-,-,Sch000020424	http://amigo.geneontology.org/amigo/term/GO:0016043
nucleic acid binding	Molecular Function	GO:0003676	38	1222	312	8286	0.121795	0.147478	0.919845	1	K09422,MYBP,Sch000006010|-,-,Sch000020478|K09419,HSFF,Sch000027784|K09422,MYBP,Sch000028568|K11254,H4,Sch000008695|K16911,DDX21,Sch000002973|-,-,Sch000004360|K09419,HSFF,Sch000004028|-,-,Sch000023374|K13179,DDX18,Sch000007042|K09419,HSFF,Sch000003980|-,-,Sch000022832|-,-,Sch000025333|K09338,HD-ZIP,Sch000016710|-,-,Sch000020428|K09422,MYBP,Sch000026240|-,-,Sch000023411|-,-,Sch000004990|K11275,H1_5…	http://amigo.geneontology.org/amigo/term/GO:0003676
inorganic cation transmembrane transporter activity	Molecular Function	GO:0022890	2	110	312	8286	0.00641026	0.0132754	0.923529	1	K03320,amt,Sch000008812|K14709,SLC39A1_2_3,Sch000001510	http://amigo.geneontology.org/amigo/term/GO:0022890
single-organism developmental process	Biological Process	GO:0044767	1	67	312	8286	0.00320513	0.00808593	0.92438	1	-,-,Sch000023435	http://amigo.geneontology.org/amigo/term/GO:0044767
guanyl nucleotide binding	Molecular Function	GO:0019001	2	111	312	8286	0.00641026	0.0133961	0.925895	1	K03231,EEF1A,Sch000020003|K19729,GNAT3,Sch000025052	http://amigo.geneontology.org/amigo/term/GO:0019001
guanyl ribonucleotide binding	Molecular Function	GO:0032561	2	111	312	8286	0.00641026	0.0133961	0.925895	1	K03231,EEF1A,Sch000020003|K19729,GNAT3,Sch000025052	http://amigo.geneontology.org/amigo/term/GO:0032561
GTP binding	Molecular Function	GO:0005525	2	111	312	8286	0.00641026	0.0133961	0.925895	1	K03231,EEF1A,Sch000020003|K19729,GNAT3,Sch000025052	http://amigo.geneontology.org/amigo/term/GO:0005525
developmental process	Biological Process	GO:0032502	1	69	312	8286	0.00320513	0.0083273	0.930012	1	-,-,Sch000023435	http://amigo.geneontology.org/amigo/term/GO:0032502
single-organism cellular process	Biological Process	GO:0044763	39	1263	312	8286	0.125	0.152426	0.930013	1	K01641,E2.3.3.10,Sch000025887|K00949,thiN,Sch000017400|K15746,crtZ,Sch000021745|K10418,DYNLL,Sch000001816|K01338,lon,Sch000010977|K00457,HPD,Sch000003836|K13789,GGPS,Sch000002300|K01057,PGLS,Sch000019934|-,-,Sch000007281|K00799,GST,Sch000006640|-,-,Sch000014674|-,-,Sch000020424|-,-,Sch000007481|K01915,glnA,Sch000026045|K15397,KCS,Sch000015334|K05765,CFL,Sch000004375|K00232,E1.3.3.6,Sch000027745|K…	http://amigo.geneontology.org/amigo/term/GO:0044763
bounding membrane of organelle	Cellular Component	GO:0098588	2	114	312	8286	0.00641026	0.0137581	0.932588	1	-,-,Sch000014674|-,-,Sch000020424	http://amigo.geneontology.org/amigo/term/GO:0098588
transmembrane transport	Biological Process	GO:0055085	2	114	312	8286	0.00641026	0.0137581	0.932588	1	-,-,Sch000026510|K01338,lon,Sch000010977	http://amigo.geneontology.org/amigo/term/GO:0055085
homeostatic process	Biological Process	GO:0042592	1	71	312	8286	0.00320513	0.00856867	0.935227	1	K03671,trxA,Sch000010392	http://amigo.geneontology.org/amigo/term/GO:0042592
ATPase activity, coupled	Molecular Function	GO:0042623	2	116	312	8286	0.00641026	0.0139995	0.936728	1	K01338,lon,Sch000010977|K12813,DHX16,Sch000024847	http://amigo.geneontology.org/amigo/term/GO:0042623
hydrolase activity, hydrolyzing O-glycosyl compounds	Molecular Function	GO:0004553	4	193	312	8286	0.0128205	0.0232923	0.9369	1	-,-,Sch000004053|K01193,E3.2.1.26,Sch000019997|-,-,Sch000010605|K01183,E3.2.1.14,Sch000023255	http://amigo.geneontology.org/amigo/term/GO:0004553
cellular macromolecular complex assembly	Biological Process	GO:0034622	1	72	312	8286	0.00320513	0.00868936	0.937687	1	K11275,H1_5,Sch000000075	http://amigo.geneontology.org/amigo/term/GO:0034622
cation transmembrane transporter activity	Molecular Function	GO:0008324	2	118	312	8286	0.00641026	0.0142409	0.940627	1	K03320,amt,Sch000008812|K14709,SLC39A1_2_3,Sch000001510	http://amigo.geneontology.org/amigo/term/GO:0008324
cellular response to stress	Biological Process	GO:0033554	2	120	312	8286	0.00641026	0.0144823	0.944298	1	K10846,ERCC5,Sch000017453|-,-,Sch000020424	http://amigo.geneontology.org/amigo/term/GO:0033554
transmembrane transporter activity	Molecular Function	GO:0022857	7	306	312	8286	0.0224359	0.0369298	0.946985	1	K03320,amt,Sch000008812|K14709,SLC39A1_2_3,Sch000001510|-,-,Sch000006717|K05387,GRIP,Sch000027547|K15014,SLC29A1_2_3,Sch000009026|-,-,Sch000025903|K03327,TC.MATE,Sch000027783	http://amigo.geneontology.org/amigo/term/GO:0022857
ATPase activity	Molecular Function	GO:0016887	3	162	312	8286	0.00961538	0.019551	0.947185	1	-,-,Sch000024338|K01338,lon,Sch000010977|K12813,DHX16,Sch000024847	http://amigo.geneontology.org/amigo/term/GO:0016887
carbohydrate derivative metabolic process	Biological Process	GO:1901135	3	163	312	8286	0.00961538	0.0196717	0.948666	1	K00850,pfkA,Sch000019527|-,-,Sch000014674|K01057,PGLS,Sch000019934	http://amigo.geneontology.org/amigo/term/GO:1901135
hydrolase activity, acting on glycosyl bonds	Molecular Function	GO:0016798	4	201	312	8286	0.0128205	0.0242578	0.948674	1	-,-,Sch000004053|K01193,E3.2.1.26,Sch000019997|-,-,Sch000010605|K01183,E3.2.1.14,Sch000023255	http://amigo.geneontology.org/amigo/term/GO:0016798
anion binding	Molecular Function	GO:0043168	57	1810	312	8286	0.182692	0.218441	0.95052	1	-,-,Sch000028052|K00949,thiN,Sch000017400|K08900,BCS1,Sch000012816|-,-,Sch000002168|-,-,Sch000011347|K01338,lon,Sch000010977|-,-,Sch000006210|-,-,Sch000003198|-,-,Sch000000240|-,-,Sch000001350|-,-,Sch000018255|-,-,Sch000024338|-,-,Sch000021652|-,-,Sch000001352|-,-,Sch000007281|-,-,Sch000018499|-,-,Sch000003826|K04733,IRAK4,Sch000014817|-,-,Sch000028308|-,-,Sch000020424|-,-,Sch000020055|-,-,Sch000…	http://amigo.geneontology.org/amigo/term/GO:0043168
single organism signaling	Biological Process	GO:0044700	3	165	312	8286	0.00961538	0.0199131	0.951514	1	K05857,PLCD,Sch000025406|K19729,GNAT3,Sch000025052|K00901,dgkA,Sch000006752	http://amigo.geneontology.org/amigo/term/GO:0044700
signal transduction	Biological Process	GO:0007165	3	165	312	8286	0.00961538	0.0199131	0.951514	1	K05857,PLCD,Sch000025406|K19729,GNAT3,Sch000025052|K00901,dgkA,Sch000006752	http://amigo.geneontology.org/amigo/term/GO:0007165
signaling	Biological Process	GO:0023052	3	165	312	8286	0.00961538	0.0199131	0.951514	1	K05857,PLCD,Sch000025406|K19729,GNAT3,Sch000025052|K00901,dgkA,Sch000006752	http://amigo.geneontology.org/amigo/term/GO:0023052
cell wall	Cellular Component	GO:0005618	1	79	312	8286	0.00320513	0.00953415	0.952487	1	-,-,Sch000005303	http://amigo.geneontology.org/amigo/term/GO:0005618
external encapsulating structure	Cellular Component	GO:0030312	1	79	312	8286	0.00320513	0.00953415	0.952487	1	-,-,Sch000005303	http://amigo.geneontology.org/amigo/term/GO:0030312
non-membrane-bounded organelle	Cellular Component	GO:0043228	7	312	312	8286	0.0224359	0.0376539	0.953479	1	K11254,H4,Sch000008695|K11275,H1_5,Sch000000075|K10418,DYNLL,Sch000001816|K18758,DIS3L2,Sch000013736|-,-,Sch000019944|-,-,Sch000017309|K05765,CFL,Sch000004375	http://amigo.geneontology.org/amigo/term/GO:0043228
intracellular non-membrane-bounded organelle	Cellular Component	GO:0043232	7	312	312	8286	0.0224359	0.0376539	0.953479	1	K11254,H4,Sch000008695|K11275,H1_5,Sch000000075|K10418,DYNLL,Sch000001816|K18758,DIS3L2,Sch000013736|-,-,Sch000019944|-,-,Sch000017309|K05765,CFL,Sch000004375	http://amigo.geneontology.org/amigo/term/GO:0043232
ncRNA metabolic process	Biological Process	GO:0034660	1	80	312	8286	0.00320513	0.00965484	0.954293	1	K18758,DIS3L2,Sch000013736	http://amigo.geneontology.org/amigo/term/GO:0034660
secondary active transmembrane transporter activity	Molecular Function	GO:0015291	1	81	312	8286	0.00320513	0.00977552	0.956031	1	K03327,TC.MATE,Sch000027783	http://amigo.geneontology.org/amigo/term/GO:0015291
serine hydrolase activity	Molecular Function	GO:0017171	1	81	312	8286	0.00320513	0.00977552	0.956031	1	K01338,lon,Sch000010977	http://amigo.geneontology.org/amigo/term/GO:0017171
serine-type peptidase activity	Molecular Function	GO:0008236	1	81	312	8286	0.00320513	0.00977552	0.956031	1	K01338,lon,Sch000010977	http://amigo.geneontology.org/amigo/term/GO:0008236
heterocyclic compound binding	Molecular Function	GO:1901363	111	3318	312	8286	0.355769	0.400434	0.956185	1	-,-,Sch000028052|K00949,thiN,Sch000017400|K08900,BCS1,Sch000012816|-,-,Sch000002168|K00487,CYP73A,Sch000013051|-,-,Sch000010789|K01338,lon,Sch000010977|K09422,MYBP,Sch000006010|-,-,Sch000006210|K13407,CYP94A1,Sch000005416|-,-,Sch000021652|-,-,Sch000001352|-,-,Sch000007281|K09422,MYBP,Sch000028568|-,-,Sch000003826|-,-,Sch000005553|-,-,Sch000007481|K11254,H4,Sch000008695|-,-,Sch000030166|K16911,DDX…	http://amigo.geneontology.org/amigo/term/GO:1901363
organic cyclic compound binding	Molecular Function	GO:0097159	111	3319	312	8286	0.355769	0.400555	0.956592	1	-,-,Sch000028052|K00949,thiN,Sch000017400|K08900,BCS1,Sch000012816|-,-,Sch000002168|K00487,CYP73A,Sch000013051|-,-,Sch000010789|K01338,lon,Sch000010977|K09422,MYBP,Sch000006010|-,-,Sch000006210|K13407,CYP94A1,Sch000005416|-,-,Sch000021652|-,-,Sch000001352|-,-,Sch000007281|K09422,MYBP,Sch000028568|-,-,Sch000003826|-,-,Sch000005553|-,-,Sch000007481|K11254,H4,Sch000008695|-,-,Sch000030166|K16911,DDX…	http://amigo.geneontology.org/amigo/term/GO:0097159
response to stress	Biological Process	GO:0006950	19	704	312	8286	0.0608974	0.0849626	0.956655	1	-,-,Sch000024186|K08472,MLO,Sch000012938|K00430,E1.11.1.7,Sch000012327|-,-,Sch000023120|-,-,Sch000008733|K10846,ERCC5,Sch000017453|-,-,Sch000020424|-,-,Sch000013430|K00432,gpx,Sch000013529|-,-,Sch000013834|K08472,MLO,Sch000021011|K19042,BOI,Sch000002729|-,-,Sch000023324|-,-,Sch000029363|K00430,E1.11.1.7,Sch000014461|-,-,Sch000015502|K04079,htpG,Sch000000130|K08472,MLO,Sch000011103|-,-,Sch000024189	http://amigo.geneontology.org/amigo/term/GO:0006950
monovalent inorganic cation transmembrane transporter activity	Molecular Function	GO:0015077	1	83	312	8286	0.00320513	0.0100169	0.959311	1	K03320,amt,Sch000008812	http://amigo.geneontology.org/amigo/term/GO:0015077
ribose phosphate metabolic process	Biological Process	GO:0019693	1	84	312	8286	0.00320513	0.0101376	0.960859	1	K01057,PGLS,Sch000019934	http://amigo.geneontology.org/amigo/term/GO:0019693
ion transmembrane transporter activity	Molecular Function	GO:0015075	3	176	312	8286	0.00961538	0.0212406	0.964718	1	K03320,amt,Sch000008812|K14709,SLC39A1_2_3,Sch000001510|K05387,GRIP,Sch000027547	http://amigo.geneontology.org/amigo/term/GO:0015075
cellular component organization or biogenesis	Biological Process	GO:0071840	9	396	312	8286	0.0288462	0.0477915	0.966608	1	-,-,Sch000004053|K11275,H1_5,Sch000000075|K01338,lon,Sch000010977|-,-,Sch000013106|-,-,Sch000024561|K05765,CFL,Sch000004375|K08488,STX7,Sch000000859|-,-,Sch000005303|-,-,Sch000020424	http://amigo.geneontology.org/amigo/term/GO:0071840
regulation of biological quality	Biological Process	GO:0065008	1	89	312	8286	0.00320513	0.010741	0.96776	1	K03671,trxA,Sch000010392	http://amigo.geneontology.org/amigo/term/GO:0065008
carbon-oxygen lyase activity	Molecular Function	GO:0016835	1	89	312	8286	0.00320513	0.010741	0.96776	1	-,-,Sch000002290	http://amigo.geneontology.org/amigo/term/GO:0016835
cellular component biogenesis	Biological Process	GO:0044085	3	180	312	8286	0.00961538	0.0217234	0.96862	1	K11275,H1_5,Sch000000075|-,-,Sch000013106|-,-,Sch000020424	http://amigo.geneontology.org/amigo/term/GO:0044085
plasma membrane	Cellular Component	GO:0005886	1	90	312	8286	0.00320513	0.0108617	0.968987	1	-,-,Sch000023401	http://amigo.geneontology.org/amigo/term/GO:0005886
catalytic complex	Cellular Component	GO:1902494	1	93	312	8286	0.00320513	0.0112238	0.972396	1	K10418,DYNLL,Sch000001816	http://amigo.geneontology.org/amigo/term/GO:1902494
cell periphery	Cellular Component	GO:0071944	3	185	312	8286	0.00961538	0.0223268	0.972926	1	K07195,EXOC7,Sch000005463|-,-,Sch000005303|-,-,Sch000023401	http://amigo.geneontology.org/amigo/term/GO:0071944
organelle membrane	Cellular Component	GO:0031090	2	144	312	8286	0.00641026	0.0173787	0.974484	1	-,-,Sch000014674|-,-,Sch000020424	http://amigo.geneontology.org/amigo/term/GO:0031090
cellular_component	Cellular Component	GO:0005575	131	3918	312	8286	0.419872	0.472846	0.975724	1	-,-,Sch000028052|-,-,Sch000023035|K15283,SLC35E1,Sch000000230|-,-,Sch000024089|-,-,Sch000016358|-,-,Sch000014674|-,-,Sch000021626|-,-,Sch000007481|K11254,H4,Sch000008695|K16911,DDX21,Sch000002973|-,-,Sch000011243|K15397,KCS,Sch000015334|K05765,CFL,Sch000004375|-,-,Sch000022832|-,-,Sch000025333|-,-,Sch000003516|-,-,Sch000023401|-,-,Sch000017489|-,-,Sch000019378|K13447,RBOH,Sch000024878|-,-,Sch0000…	http://amigo.geneontology.org/amigo/term/GO:0005575
peptidase activity, acting on L-amino acid peptides	Molecular Function	GO:0070011	9	416	312	8286	0.0288462	0.0502052	0.978209	1	-,-,Sch000023514|K01338,lon,Sch000010977|-,-,Sch000001832|-,-,Sch000016291|-,-,Sch000022291|-,-,Sch000000969|-,-,Sch000021190|-,-,Sch000010621|-,-,Sch000023625	http://amigo.geneontology.org/amigo/term/GO:0070011
carbohydrate derivative biosynthetic process	Biological Process	GO:1901137	1	100	312	8286	0.00320513	0.0120685	0.978967	1	-,-,Sch000014674	http://amigo.geneontology.org/amigo/term/GO:1901137
peptidase activity	Molecular Function	GO:0008233	9	421	312	8286	0.0288462	0.0508086	0.980467	1	-,-,Sch000023514|K01338,lon,Sch000010977|-,-,Sch000001832|-,-,Sch000016291|-,-,Sch000022291|-,-,Sch000000969|-,-,Sch000021190|-,-,Sch000010621|-,-,Sch000023625	http://amigo.geneontology.org/amigo/term/GO:0008233
DNA repair	Biological Process	GO:0006281	1	102	312	8286	0.00320513	0.0123099	0.98054	1	K10846,ERCC5,Sch000017453	http://amigo.geneontology.org/amigo/term/GO:0006281
nucleotide binding	Molecular Function	GO:0000166	56	1866	312	8286	0.179487	0.225199	0.981301	1	-,-,Sch000028052|K00949,thiN,Sch000017400|K08900,BCS1,Sch000012816|-,-,Sch000002168|-,-,Sch000011347|K01338,lon,Sch000010977|-,-,Sch000006210|-,-,Sch000003198|-,-,Sch000000240|-,-,Sch000001350|-,-,Sch000018255|-,-,Sch000024338|-,-,Sch000021652|-,-,Sch000001352|-,-,Sch000007281|-,-,Sch000018499|-,-,Sch000003826|K04733,IRAK4,Sch000014817|-,-,Sch000028308|-,-,Sch000020055|-,-,Sch000005553|-,-,Sch000…	http://amigo.geneontology.org/amigo/term/GO:0000166
nucleoside phosphate binding	Molecular Function	GO:1901265	56	1866	312	8286	0.179487	0.225199	0.981301	1	-,-,Sch000028052|K00949,thiN,Sch000017400|K08900,BCS1,Sch000012816|-,-,Sch000002168|-,-,Sch000011347|K01338,lon,Sch000010977|-,-,Sch000006210|-,-,Sch000003198|-,-,Sch000000240|-,-,Sch000001350|-,-,Sch000018255|-,-,Sch000024338|-,-,Sch000021652|-,-,Sch000001352|-,-,Sch000007281|-,-,Sch000018499|-,-,Sch000003826|K04733,IRAK4,Sch000014817|-,-,Sch000028308|-,-,Sch000020055|-,-,Sch000005553|-,-,Sch000…	http://amigo.geneontology.org/amigo/term/GO:1901265
cellular response to DNA damage stimulus	Biological Process	GO:0006974	1	104	312	8286	0.00320513	0.0125513	0.981996	1	K10846,ERCC5,Sch000017453	http://amigo.geneontology.org/amigo/term/GO:0006974
nucleotide metabolic process	Biological Process	GO:0009117	1	105	312	8286	0.00320513	0.012672	0.982682	1	K01057,PGLS,Sch000019934	http://amigo.geneontology.org/amigo/term/GO:0009117
nucleoside phosphate metabolic process	Biological Process	GO:0006753	1	106	312	8286	0.00320513	0.0127927	0.983343	1	K01057,PGLS,Sch000019934	http://amigo.geneontology.org/amigo/term/GO:0006753
RNA processing	Biological Process	GO:0006396	1	107	312	8286	0.00320513	0.0129133	0.983978	1	K12813,DHX16,Sch000024847	http://amigo.geneontology.org/amigo/term/GO:0006396
cellular response to stimulus	Biological Process	GO:0051716	5	286	312	8286	0.0160256	0.0345161	0.985125	1	K05857,PLCD,Sch000025406|K19729,GNAT3,Sch000025052|K10846,ERCC5,Sch000017453|K00901,dgkA,Sch000006752|-,-,Sch000020424	http://amigo.geneontology.org/amigo/term/GO:0051716
response to stimulus	Biological Process	GO:0050896	23	898	312	8286	0.0737179	0.108376	0.985831	1	-,-,Sch000024186|K05857,PLCD,Sch000025406|K08472,MLO,Sch000012938|K00430,E1.11.1.7,Sch000012327|-,-,Sch000023120|K00901,dgkA,Sch000006752|-,-,Sch000008733|K10846,ERCC5,Sch000017453|-,-,Sch000020424|-,-,Sch000013430|K00432,gpx,Sch000013529|-,-,Sch000013834|K08472,MLO,Sch000021011|K19042,BOI,Sch000002729|-,-,Sch000023324|-,-,Sch000029363|K05941,E2.3.2.15,Sch000003840|K00430,E1.11.1.7,Sch000014461|-…	http://amigo.geneontology.org/amigo/term/GO:0050896
intracellular signal transduction	Biological Process	GO:0035556	1	111	312	8286	0.00320513	0.0133961	0.986287	1	K05857,PLCD,Sch000025406	http://amigo.geneontology.org/amigo/term/GO:0035556
electron carrier activity	Molecular Function	GO:0009055	1	118	312	8286	0.00320513	0.0142409	0.989558	1	-,-,Sch000026267	http://amigo.geneontology.org/amigo/term/GO:0009055
DNA metabolic process	Biological Process	GO:0006259	2	172	312	8286	0.00641026	0.0207579	0.990028	1	K10846,ERCC5,Sch000017453|-,-,Sch000004136	http://amigo.geneontology.org/amigo/term/GO:0006259
small molecule binding	Molecular Function	GO:0036094	56	1915	312	8286	0.179487	0.231113	0.990037	1	-,-,Sch000028052|K00949,thiN,Sch000017400|K08900,BCS1,Sch000012816|-,-,Sch000002168|-,-,Sch000011347|K01338,lon,Sch000010977|-,-,Sch000006210|-,-,Sch000003198|-,-,Sch000000240|-,-,Sch000001350|-,-,Sch000018255|-,-,Sch000024338|-,-,Sch000021652|-,-,Sch000001352|-,-,Sch000007281|-,-,Sch000018499|-,-,Sch000003826|K04733,IRAK4,Sch000014817|-,-,Sch000028308|-,-,Sch000020055|-,-,Sch000005553|-,-,Sch000…	http://amigo.geneontology.org/amigo/term/GO:0036094
metabolic process	Biological Process	GO:0008152	77	2526	312	8286	0.246795	0.304852	0.991149	1	K01641,E2.3.3.10,Sch000025887|K00949,thiN,Sch000017400|K15746,crtZ,Sch000021745|K01338,lon,Sch000010977|K00457,HPD,Sch000003836|K12937,UGAT,Sch000021412|-,-,Sch000025936|-,-,Sch000021142|-,-,Sch000010605|-,-,Sch000014674|-,-,Sch000020424|K12251,aguB,Sch000013022|K01915,glnA,Sch000026045|-,-,Sch000004360|K15397,KCS,Sch000015334|K12937,UGAT,Sch000021923|-,-,Sch000022832|-,-,Sch000025333|-,-,Sch0000…	http://amigo.geneontology.org/amigo/term/GO:0008152
nucleobase-containing small molecule metabolic process	Biological Process	GO:0055086	1	123	312	8286	0.00320513	0.0148443	0.991406	1	K01057,PGLS,Sch000019934	http://amigo.geneontology.org/amigo/term/GO:0055086
single-organism carbohydrate metabolic process	Biological Process	GO:0044723	1	127	312	8286	0.00320513	0.0153271	0.992646	1	-,-,Sch000014674	http://amigo.geneontology.org/amigo/term/GO:0044723
cell wall organization	Biological Process	GO:0071555	1	127	312	8286	0.00320513	0.0153271	0.992646	1	-,-,Sch000005303	http://amigo.geneontology.org/amigo/term/GO:0071555
adenyl ribonucleotide binding	Molecular Function	GO:0032559	41	1495	312	8286	0.13141	0.180425	0.992857	1	-,-,Sch000028052|K00949,thiN,Sch000017400|K08900,BCS1,Sch000012816|-,-,Sch000011347|K01338,lon,Sch000010977|-,-,Sch000006210|-,-,Sch000001350|-,-,Sch000018255|-,-,Sch000024338|-,-,Sch000021652|-,-,Sch000007281|-,-,Sch000018499|-,-,Sch000003826|K04733,IRAK4,Sch000014817|-,-,Sch000028308|-,-,Sch000020055|-,-,Sch000007481|K16911,DDX21,Sch000002973|-,-,Sch000021741|K13179,DDX18,Sch000007042|-,-,Sch00…	http://amigo.geneontology.org/amigo/term/GO:0032559
adenyl nucleotide binding	Molecular Function	GO:0030554	41	1495	312	8286	0.13141	0.180425	0.992857	1	-,-,Sch000028052|K00949,thiN,Sch000017400|K08900,BCS1,Sch000012816|-,-,Sch000011347|K01338,lon,Sch000010977|-,-,Sch000006210|-,-,Sch000001350|-,-,Sch000018255|-,-,Sch000024338|-,-,Sch000021652|-,-,Sch000007281|-,-,Sch000018499|-,-,Sch000003826|K04733,IRAK4,Sch000014817|-,-,Sch000028308|-,-,Sch000020055|-,-,Sch000007481|K16911,DDX21,Sch000002973|-,-,Sch000021741|K13179,DDX18,Sch000007042|-,-,Sch00…	http://amigo.geneontology.org/amigo/term/GO:0030554
cellular protein modification process	Biological Process	GO:0006464	2	184	312	8286	0.00641026	0.0222061	0.993385	1	-,-,Sch000014674|-,-,Sch000020424	http://amigo.geneontology.org/amigo/term/GO:0006464
protein modification process	Biological Process	GO:0036211	2	184	312	8286	0.00641026	0.0222061	0.993385	1	-,-,Sch000014674|-,-,Sch000020424	http://amigo.geneontology.org/amigo/term/GO:0036211
external encapsulating structure organization	Biological Process	GO:0045229	1	130	312	8286	0.00320513	0.0156891	0.993458	1	-,-,Sch000005303	http://amigo.geneontology.org/amigo/term/GO:0045229
carbohydrate metabolic process	Biological Process	GO:0005975	7	397	312	8286	0.0224359	0.0479121	0.993893	1	K01792,E5.1.3.15,Sch000023067|-,-,Sch000004053|K01193,E3.2.1.26,Sch000019997|-,-,Sch000010605|-,-,Sch000014674|K01057,PGLS,Sch000019934|K01183,E3.2.1.14,Sch000023255	http://amigo.geneontology.org/amigo/term/GO:0005975
lyase activity	Molecular Function	GO:0016829	1	132	312	8286	0.00320513	0.0159305	0.993949	1	-,-,Sch000002290	http://amigo.geneontology.org/amigo/term/GO:0016829
active transmembrane transporter activity	Molecular Function	GO:0022804	1	134	312	8286	0.00320513	0.0161719	0.994403	1	K03327,TC.MATE,Sch000027783	http://amigo.geneontology.org/amigo/term/GO:0022804
endomembrane system	Cellular Component	GO:0012505	1	135	312	8286	0.00320513	0.0162925	0.994618	1	-,-,Sch000014674	http://amigo.geneontology.org/amigo/term/GO:0012505
cell wall organization or biogenesis	Biological Process	GO:0071554	1	140	312	8286	0.00320513	0.016896	0.995572	1	-,-,Sch000005303	http://amigo.geneontology.org/amigo/term/GO:0071554
regulation of nucleic acid-templated transcription	Biological Process	GO:1903506	4	294	312	8286	0.0128205	0.0354815	0.996306	1	-,-,Sch000025333|-,-,Sch000004360|-,-,Sch000017502|-,-,Sch000020478	http://amigo.geneontology.org/amigo/term/GO:1903506
regulation of RNA biosynthetic process	Biological Process	GO:2001141	4	294	312	8286	0.0128205	0.0354815	0.996306	1	-,-,Sch000025333|-,-,Sch000004360|-,-,Sch000017502|-,-,Sch000020478	http://amigo.geneontology.org/amigo/term/GO:2001141
regulation of transcription, DNA-templated	Biological Process	GO:0006355	4	294	312	8286	0.0128205	0.0354815	0.996306	1	-,-,Sch000025333|-,-,Sch000004360|-,-,Sch000017502|-,-,Sch000020478	http://amigo.geneontology.org/amigo/term/GO:0006355
defense response	Biological Process	GO:0006952	9	493	312	8286	0.0288462	0.0594979	0.996366	1	K08472,MLO,Sch000012938|-,-,Sch000013834|-,-,Sch000023120|K19042,BOI,Sch000002729|K08472,MLO,Sch000021011|-,-,Sch000023324|-,-,Sch000015502|K08472,MLO,Sch000011103|-,-,Sch000024189	http://amigo.geneontology.org/amigo/term/GO:0006952
regulation of RNA metabolic process	Biological Process	GO:0051252	4	296	312	8286	0.0128205	0.0357229	0.996522	1	-,-,Sch000025333|-,-,Sch000004360|-,-,Sch000017502|-,-,Sch000020478	http://amigo.geneontology.org/amigo/term/GO:0051252
purine ribonucleotide binding	Molecular Function	GO:0032555	43	1606	312	8286	0.137821	0.193821	0.996733	1	-,-,Sch000028052|K00949,thiN,Sch000017400|K08900,BCS1,Sch000012816|-,-,Sch000011347|K01338,lon,Sch000010977|-,-,Sch000006210|-,-,Sch000001350|-,-,Sch000018255|-,-,Sch000024338|-,-,Sch000021652|-,-,Sch000007281|-,-,Sch000018499|-,-,Sch000003826|K04733,IRAK4,Sch000014817|-,-,Sch000028308|-,-,Sch000020055|-,-,Sch000007481|K16911,DDX21,Sch000002973|-,-,Sch000021741|K13179,DDX18,Sch000007042|-,-,Sch00…	http://amigo.geneontology.org/amigo/term/GO:0032555
purine ribonucleoside binding	Molecular Function	GO:0032550	43	1606	312	8286	0.137821	0.193821	0.996733	1	-,-,Sch000028052|K00949,thiN,Sch000017400|K08900,BCS1,Sch000012816|-,-,Sch000011347|K01338,lon,Sch000010977|-,-,Sch000006210|-,-,Sch000001350|-,-,Sch000018255|-,-,Sch000024338|-,-,Sch000021652|-,-,Sch000007281|-,-,Sch000018499|-,-,Sch000003826|K04733,IRAK4,Sch000014817|-,-,Sch000028308|-,-,Sch000020055|-,-,Sch000007481|K16911,DDX21,Sch000002973|-,-,Sch000021741|K13179,DDX18,Sch000007042|-,-,Sch00…	http://amigo.geneontology.org/amigo/term/GO:0032550
purine nucleoside binding	Molecular Function	GO:0001883	43	1606	312	8286	0.137821	0.193821	0.996733	1	-,-,Sch000028052|K00949,thiN,Sch000017400|K08900,BCS1,Sch000012816|-,-,Sch000011347|K01338,lon,Sch000010977|-,-,Sch000006210|-,-,Sch000001350|-,-,Sch000018255|-,-,Sch000024338|-,-,Sch000021652|-,-,Sch000007281|-,-,Sch000018499|-,-,Sch000003826|K04733,IRAK4,Sch000014817|-,-,Sch000028308|-,-,Sch000020055|-,-,Sch000007481|K16911,DDX21,Sch000002973|-,-,Sch000021741|K13179,DDX18,Sch000007042|-,-,Sch00…	http://amigo.geneontology.org/amigo/term/GO:0001883
purine nucleotide binding	Molecular Function	GO:0017076	43	1606	312	8286	0.137821	0.193821	0.996733	1	-,-,Sch000028052|K00949,thiN,Sch000017400|K08900,BCS1,Sch000012816|-,-,Sch000011347|K01338,lon,Sch000010977|-,-,Sch000006210|-,-,Sch000001350|-,-,Sch000018255|-,-,Sch000024338|-,-,Sch000021652|-,-,Sch000007281|-,-,Sch000018499|-,-,Sch000003826|K04733,IRAK4,Sch000014817|-,-,Sch000028308|-,-,Sch000020055|-,-,Sch000007481|K16911,DDX21,Sch000002973|-,-,Sch000021741|K13179,DDX18,Sch000007042|-,-,Sch00…	http://amigo.geneontology.org/amigo/term/GO:0017076
regulation of nucleobase-containing compound metabolic process	Biological Process	GO:0019219	4	299	312	8286	0.0128205	0.036085	0.996824	1	-,-,Sch000025333|-,-,Sch000004360|-,-,Sch000017502|-,-,Sch000020478	http://amigo.geneontology.org/amigo/term/GO:0019219
macromolecule modification	Biological Process	GO:0043412	2	207	312	8286	0.00641026	0.0249819	0.99702	1	-,-,Sch000014674|-,-,Sch000020424	http://amigo.geneontology.org/amigo/term/GO:0043412
regulation of nitrogen compound metabolic process	Biological Process	GO:0051171	4	302	312	8286	0.0128205	0.036447	0.997101	1	-,-,Sch000025333|-,-,Sch000004360|-,-,Sch000017502|-,-,Sch000020478	http://amigo.geneontology.org/amigo/term/GO:0051171
ribonucleoprotein complex	Cellular Component	GO:0030529	2	209	312	8286	0.00641026	0.0252233	0.997221	1	K18758,DIS3L2,Sch000013736|-,-,Sch000017309	http://amigo.geneontology.org/amigo/term/GO:0030529
ribonucleotide binding	Molecular Function	GO:0032553	43	1622	312	8286	0.137821	0.195752	0.997473	1	-,-,Sch000028052|K00949,thiN,Sch000017400|K08900,BCS1,Sch000012816|-,-,Sch000011347|K01338,lon,Sch000010977|-,-,Sch000006210|-,-,Sch000001350|-,-,Sch000018255|-,-,Sch000024338|-,-,Sch000021652|-,-,Sch000007281|-,-,Sch000018499|-,-,Sch000003826|K04733,IRAK4,Sch000014817|-,-,Sch000028308|-,-,Sch000020055|-,-,Sch000007481|K16911,DDX21,Sch000002973|-,-,Sch000021741|K13179,DDX18,Sch000007042|-,-,Sch00…	http://amigo.geneontology.org/amigo/term/GO:0032553
regulation of cellular macromolecule biosynthetic process	Biological Process	GO:2000112	4	307	312	8286	0.0128205	0.0370504	0.99751	1	-,-,Sch000025333|-,-,Sch000004360|-,-,Sch000017502|-,-,Sch000020478	http://amigo.geneontology.org/amigo/term/GO:2000112
regulation of biosynthetic process	Biological Process	GO:0009889	4	307	312	8286	0.0128205	0.0370504	0.99751	1	-,-,Sch000025333|-,-,Sch000004360|-,-,Sch000017502|-,-,Sch000020478	http://amigo.geneontology.org/amigo/term/GO:0009889
regulation of cellular biosynthetic process	Biological Process	GO:0031326	4	307	312	8286	0.0128205	0.0370504	0.99751	1	-,-,Sch000025333|-,-,Sch000004360|-,-,Sch000017502|-,-,Sch000020478	http://amigo.geneontology.org/amigo/term/GO:0031326
regulation of macromolecule biosynthetic process	Biological Process	GO:0010556	4	307	312	8286	0.0128205	0.0370504	0.99751	1	-,-,Sch000025333|-,-,Sch000004360|-,-,Sch000017502|-,-,Sch000020478	http://amigo.geneontology.org/amigo/term/GO:0010556
nucleoside binding	Molecular Function	GO:0001882	43	1624	312	8286	0.137821	0.195993	0.997554	1	-,-,Sch000028052|K00949,thiN,Sch000017400|K08900,BCS1,Sch000012816|-,-,Sch000011347|K01338,lon,Sch000010977|-,-,Sch000006210|-,-,Sch000001350|-,-,Sch000018255|-,-,Sch000024338|-,-,Sch000021652|-,-,Sch000007281|-,-,Sch000018499|-,-,Sch000003826|K04733,IRAK4,Sch000014817|-,-,Sch000028308|-,-,Sch000020055|-,-,Sch000007481|K16911,DDX21,Sch000002973|-,-,Sch000021741|K13179,DDX18,Sch000007042|-,-,Sch00…	http://amigo.geneontology.org/amigo/term/GO:0001882
ribonucleoside binding	Molecular Function	GO:0032549	43	1624	312	8286	0.137821	0.195993	0.997554	1	-,-,Sch000028052|K00949,thiN,Sch000017400|K08900,BCS1,Sch000012816|-,-,Sch000011347|K01338,lon,Sch000010977|-,-,Sch000006210|-,-,Sch000001350|-,-,Sch000018255|-,-,Sch000024338|-,-,Sch000021652|-,-,Sch000007281|-,-,Sch000018499|-,-,Sch000003826|K04733,IRAK4,Sch000014817|-,-,Sch000028308|-,-,Sch000020055|-,-,Sch000007481|K16911,DDX21,Sch000002973|-,-,Sch000021741|K13179,DDX18,Sch000007042|-,-,Sch00…	http://amigo.geneontology.org/amigo/term/GO:0032549
regulation of biological process	Biological Process	GO:0050789	10	548	312	8286	0.0320513	0.0661357	0.997655	1	K05857,PLCD,Sch000025406|-,-,Sch000004360|K19042,BOI,Sch000002729|-,-,Sch000017502|K00901,dgkA,Sch000006752|-,-,Sch000020478|K19729,GNAT3,Sch000025052|-,-,Sch000025333|K03671,trxA,Sch000010392|-,-,Sch000023435	http://amigo.geneontology.org/amigo/term/GO:0050789
regulation of gene expression	Biological Process	GO:0010468	4	313	312	8286	0.0128205	0.0377746	0.997929	1	-,-,Sch000025333|-,-,Sch000004360|-,-,Sch000017502|-,-,Sch000020478	http://amigo.geneontology.org/amigo/term/GO:0010468
carbohydrate derivative binding	Molecular Function	GO:0097367	43	1642	312	8286	0.137821	0.198166	0.998181	1	-,-,Sch000028052|K00949,thiN,Sch000017400|K08900,BCS1,Sch000012816|-,-,Sch000011347|K01338,lon,Sch000010977|-,-,Sch000006210|-,-,Sch000001350|-,-,Sch000018255|-,-,Sch000024338|-,-,Sch000021652|-,-,Sch000007281|-,-,Sch000018499|-,-,Sch000003826|K04733,IRAK4,Sch000014817|-,-,Sch000028308|-,-,Sch000020055|-,-,Sch000007481|K16911,DDX21,Sch000002973|-,-,Sch000021741|K13179,DDX18,Sch000007042|-,-,Sch00…	http://amigo.geneontology.org/amigo/term/GO:0097367
regulation of cellular process	Biological Process	GO:0050794	9	526	312	8286	0.0288462	0.0634806	0.998416	1	K05857,PLCD,Sch000025406|-,-,Sch000004360|-,-,Sch000017502|K00901,dgkA,Sch000006752|-,-,Sch000020478|K19729,GNAT3,Sch000025052|-,-,Sch000025333|K03671,trxA,Sch000010392|-,-,Sch000023435	http://amigo.geneontology.org/amigo/term/GO:0050794
structural constituent of ribosome	Molecular Function	GO:0003735	1	167	312	8286	0.00320513	0.0201545	0.99846	1	-,-,Sch000017309	http://amigo.geneontology.org/amigo/term/GO:0003735
regulation of primary metabolic process	Biological Process	GO:0080090	4	329	312	8286	0.0128205	0.0397055	0.998738	1	-,-,Sch000025333|-,-,Sch000004360|-,-,Sch000017502|-,-,Sch000020478	http://amigo.geneontology.org/amigo/term/GO:0080090
ribosome	Cellular Component	GO:0005840	1	174	312	8286	0.00320513	0.0209993	0.99883	1	-,-,Sch000017309	http://amigo.geneontology.org/amigo/term/GO:0005840
regulation of macromolecule metabolic process	Biological Process	GO:0060255	4	332	312	8286	0.0128205	0.0400676	0.998852	1	-,-,Sch000025333|-,-,Sch000004360|-,-,Sch000017502|-,-,Sch000020478	http://amigo.geneontology.org/amigo/term/GO:0060255
biological regulation	Biological Process	GO:0065007	10	577	312	8286	0.0320513	0.0696355	0.998863	1	K05857,PLCD,Sch000025406|-,-,Sch000004360|K19042,BOI,Sch000002729|-,-,Sch000017502|K00901,dgkA,Sch000006752|-,-,Sch000020478|K19729,GNAT3,Sch000025052|-,-,Sch000025333|K03671,trxA,Sch000010392|-,-,Sch000023435	http://amigo.geneontology.org/amigo/term/GO:0065007
regulation of cellular metabolic process	Biological Process	GO:0031323	4	333	312	8286	0.0128205	0.0401883	0.998887	1	-,-,Sch000025333|-,-,Sch000004360|-,-,Sch000017502|-,-,Sch000020478	http://amigo.geneontology.org/amigo/term/GO:0031323
cellular protein metabolic process	Biological Process	GO:0044267	8	510	312	8286	0.025641	0.0615496	0.999135	1	K09510,DNAJB4,Sch000010327|K01338,lon,Sch000010977|-,-,Sch000017309|-,-,Sch000007268|K04079,htpG,Sch000000130|K03094,SKP1,Sch000029201|-,-,Sch000014674|-,-,Sch000020424	http://amigo.geneontology.org/amigo/term/GO:0044267
structural molecule activity	Molecular Function	GO:0005198	1	184	312	8286	0.00320513	0.0222061	0.999209	1	-,-,Sch000017309	http://amigo.geneontology.org/amigo/term/GO:0005198
regulation of metabolic process	Biological Process	GO:0019222	4	347	312	8286	0.0128205	0.0418779	0.999284	1	-,-,Sch000025333|-,-,Sch000004360|-,-,Sch000017502|-,-,Sch000020478	http://amigo.geneontology.org/amigo/term/GO:0019222
protein metabolic process	Biological Process	GO:0019538	8	530	312	8286	0.025641	0.0639633	0.9995	1	K09510,DNAJB4,Sch000010327|K01338,lon,Sch000010977|-,-,Sch000017309|-,-,Sch000007268|K04079,htpG,Sch000000130|K03094,SKP1,Sch000029201|-,-,Sch000014674|-,-,Sch000020424	http://amigo.geneontology.org/amigo/term/GO:0019538
transcription, DNA-templated	Biological Process	GO:0006351	5	417	312	8286	0.0160256	0.0503259	0.999668	1	-,-,Sch000022832|-,-,Sch000025333|-,-,Sch000004360|-,-,Sch000017502|-,-,Sch000020478	http://amigo.geneontology.org/amigo/term/GO:0006351
nucleic acid-templated transcription	Biological Process	GO:0097659	5	417	312	8286	0.0160256	0.0503259	0.999668	1	-,-,Sch000022832|-,-,Sch000025333|-,-,Sch000004360|-,-,Sch000017502|-,-,Sch000020478	http://amigo.geneontology.org/amigo/term/GO:0097659
RNA biosynthetic process	Biological Process	GO:0032774	5	417	312	8286	0.0160256	0.0503259	0.999668	1	-,-,Sch000022832|-,-,Sch000025333|-,-,Sch000004360|-,-,Sch000017502|-,-,Sch000020478	http://amigo.geneontology.org/amigo/term/GO:0032774
chloroplast	Cellular Component	GO:0009507	1	207	312	8286	0.00320513	0.0249819	0.99968	1	K10525,AOC,Sch000009399	http://amigo.geneontology.org/amigo/term/GO:0009507
membrane-bounded organelle	Cellular Component	GO:0043227	22	1063	312	8286	0.0705128	0.128289	0.999702	1	K11275,H1_5,Sch000000075|K10525,AOC,Sch000009399|K01338,lon,Sch000010977|K09338,HD-ZIP,Sch000003181|-,-,Sch000020478|K09419,HSFF,Sch000027784|K10846,ERCC5,Sch000017453|-,-,Sch000014674|-,-,Sch000020424|K11254,H4,Sch000008695|-,-,Sch000020364|-,-,Sch000004360|K16911,DDX21,Sch000002973|K19042,BOI,Sch000002729|-,-,Sch000017502|K09419,HSFF,Sch000004028|-,-,Sch000023669|K09419,HSFF,Sch000003980|K00232…	http://amigo.geneontology.org/amigo/term/GO:0043227
translation	Biological Process	GO:0006412	1	217	312	8286	0.00320513	0.0261888	0.999784	1	-,-,Sch000017309	http://amigo.geneontology.org/amigo/term/GO:0006412
biosynthetic process	Biological Process	GO:0009058	24	1161	312	8286	0.0769231	0.140116	0.999846	1	K01641,E2.3.3.10,Sch000025887|K00949,thiN,Sch000017400|K15746,crtZ,Sch000021745|K00801,FDFT1,Sch000020419|-,-,Sch000024561|K13789,GGPS,Sch000002300|-,-,Sch000020478|-,-,Sch000017309|K01778,dapF,Sch000009937|K00968,PCYT1,Sch000003231|K15397,KCS,Sch000010440|-,-,Sch000014674|-,-,Sch000020424|K01915,glnA,Sch000026045|-,-,Sch000004360|-,-,Sch000017502|K15397,KCS,Sch000015334|K14454,GOT1,Sch000013630|…	http://amigo.geneontology.org/amigo/term/GO:0009058
organelle part	Cellular Component	GO:0044422	6	487	312	8286	0.0192308	0.0587738	0.999848	1	K11254,H4,Sch000008695|K11275,H1_5,Sch000000075|K10418,DYNLL,Sch000001816|K01338,lon,Sch000010977|-,-,Sch000014674|-,-,Sch000020424	http://amigo.geneontology.org/amigo/term/GO:0044422
intracellular membrane-bounded organelle	Cellular Component	GO:0043231	21	1062	312	8286	0.0673077	0.128168	0.99986	1	K11275,H1_5,Sch000000075|K10525,AOC,Sch000009399|K01338,lon,Sch000010977|K09338,HD-ZIP,Sch000003181|-,-,Sch000020478|K09419,HSFF,Sch000027784|K10846,ERCC5,Sch000017453|-,-,Sch000014674|K11254,H4,Sch000008695|-,-,Sch000020364|-,-,Sch000004360|K16911,DDX21,Sch000002973|K19042,BOI,Sch000002729|-,-,Sch000017502|K09419,HSFF,Sch000004028|-,-,Sch000023669|K09419,HSFF,Sch000003980|K00232,E1.3.3.6,Sch0000…	http://amigo.geneontology.org/amigo/term/GO:0043231
plastid	Cellular Component	GO:0009536	1	233	312	8286	0.00320513	0.0281197	0.999885	1	K10525,AOC,Sch000009399	http://amigo.geneontology.org/amigo/term/GO:0009536
nitrogen compound metabolic process	Biological Process	GO:0006807	20	1038	312	8286	0.0641026	0.125272	0.999892	1	K00949,thiN,Sch000017400|K01733,thrC,Sch000012111|K00457,HPD,Sch000003836|-,-,Sch000004136|-,-,Sch000020478|K01778,dapF,Sch000009937|K01057,PGLS,Sch000019934|K00799,GST,Sch000006640|K10846,ERCC5,Sch000017453|K00276,AOC3,Sch000026250|K12251,aguB,Sch000013022|K01915,glnA,Sch000026045|-,-,Sch000004360|K14454,GOT1,Sch000013630|-,-,Sch000017502|K05941,E2.3.2.15,Sch000003840|-,-,Sch000025333|-,-,Sch000…	http://amigo.geneontology.org/amigo/term/GO:0006807
organelle	Cellular Component	GO:0043226	27	1279	312	8286	0.0865385	0.154357	0.999892	1	K11275,H1_5,Sch000000075|K10418,DYNLL,Sch000001816|K10525,AOC,Sch000009399|K01338,lon,Sch000010977|K09338,HD-ZIP,Sch000003181|-,-,Sch000019944|-,-,Sch000020478|-,-,Sch000017309|K09419,HSFF,Sch000027784|K10846,ERCC5,Sch000017453|-,-,Sch000014674|-,-,Sch000020424|K11254,H4,Sch000008695|-,-,Sch000020364|-,-,Sch000004360|K16911,DDX21,Sch000002973|K19042,BOI,Sch000002729|-,-,Sch000017502|K09419,HSFF,S…	http://amigo.geneontology.org/amigo/term/GO:0043226
cellular nitrogen compound biosynthetic process	Biological Process	GO:0044271	7	543	312	8286	0.0224359	0.0655322	0.999896	1	K05941,E2.3.2.15,Sch000003840|K00949,thiN,Sch000017400|-,-,Sch000022832|-,-,Sch000025333|-,-,Sch000004360|-,-,Sch000017502|-,-,Sch000020478	http://amigo.geneontology.org/amigo/term/GO:0044271
biological_process	Biological Process	GO:0008150	112	3815	312	8286	0.358974	0.460415	0.999913	1	K01641,E2.3.3.10,Sch000025887|K00949,thiN,Sch000017400|-,-,Sch000024186|K15746,crtZ,Sch000021745|-,-,Sch000023120|K01338,lon,Sch000010977|-,-,Sch000013106|K00457,HPD,Sch000003836|K12937,UGAT,Sch000021412|K08488,STX7,Sch000000859|-,-,Sch000025936|-,-,Sch000007281|-,-,Sch000021142|K14638,SLC15A3_4,Sch000026416|-,-,Sch000010605|-,-,Sch000014674|-,-,Sch000020424|-,-,Sch000013430|-,-,Sch000007481|K122…	http://amigo.geneontology.org/amigo/term/GO:0008150
protein complex	Cellular Component	GO:0043234	4	424	312	8286	0.0128205	0.0511706	0.999942	1	K11254,H4,Sch000008695|K11275,H1_5,Sch000000075|K10418,DYNLL,Sch000001816|K07195,EXOC7,Sch000005463	http://amigo.geneontology.org/amigo/term/GO:0043234
intracellular organelle	Cellular Component	GO:0043229	26	1278	312	8286	0.0833333	0.154236	0.999948	1	K11275,H1_5,Sch000000075|K10418,DYNLL,Sch000001816|K10525,AOC,Sch000009399|K01338,lon,Sch000010977|K09338,HD-ZIP,Sch000003181|-,-,Sch000019944|-,-,Sch000020478|-,-,Sch000017309|K09419,HSFF,Sch000027784|K10846,ERCC5,Sch000017453|-,-,Sch000014674|K11254,H4,Sch000008695|-,-,Sch000020364|-,-,Sch000004360|K16911,DDX21,Sch000002973|K19042,BOI,Sch000002729|-,-,Sch000017502|K09419,HSFF,Sch000004028|-,-,S…	http://amigo.geneontology.org/amigo/term/GO:0043229
cellular biosynthetic process	Biological Process	GO:0044249	20	1076	312	8286	0.0641026	0.129858	0.999957	1	K01641,E2.3.3.10,Sch000025887|K00949,thiN,Sch000017400|K15746,crtZ,Sch000021745|K00801,FDFT1,Sch000020419|-,-,Sch000024561|K13789,GGPS,Sch000002300|-,-,Sch000020478|-,-,Sch000017309|K01778,dapF,Sch000009937|K15397,KCS,Sch000010440|-,-,Sch000014674|-,-,Sch000020424|K01915,glnA,Sch000026045|-,-,Sch000004360|K15397,KCS,Sch000015334|-,-,Sch000017502|K05941,E2.3.2.15,Sch000003840|-,-,Sch000022832|-,-,…	http://amigo.geneontology.org/amigo/term/GO:0044249
RNA metabolic process	Biological Process	GO:0016070	7	572	312	8286	0.0224359	0.0690321	0.999957	1	-,-,Sch000022832|-,-,Sch000025333|-,-,Sch000004360|K18758,DIS3L2,Sch000013736|-,-,Sch000017502|K12813,DHX16,Sch000024847|-,-,Sch000020478	http://amigo.geneontology.org/amigo/term/GO:0016070
organic cyclic compound biosynthetic process	Biological Process	GO:1901362	7	574	312	8286	0.0224359	0.0692735	0.999959	1	K00949,thiN,Sch000017400|-,-,Sch000022832|-,-,Sch000025333|-,-,Sch000004360|K00801,FDFT1,Sch000020419|-,-,Sch000017502|-,-,Sch000020478	http://amigo.geneontology.org/amigo/term/GO:1901362
organic substance metabolic process	Biological Process	GO:0071704	51	2100	312	8286	0.163462	0.25344	0.999962	1	K01641,E2.3.3.10,Sch000025887|K00949,thiN,Sch000017400|K15746,crtZ,Sch000021745|K09510,DNAJB4,Sch000010327|K01338,lon,Sch000010977|K00457,HPD,Sch000003836|K13789,GGPS,Sch000002300|-,-,Sch000020478|K01057,PGLS,Sch000019934|-,-,Sch000021142|K00799,GST,Sch000006640|K03094,SKP1,Sch000029201|-,-,Sch000010605|-,-,Sch000014674|-,-,Sch000020424|K01915,glnA,Sch000026045|-,-,Sch000004360|K15397,KCS,Sch0000…	http://amigo.geneontology.org/amigo/term/GO:0071704
intracellular organelle part	Cellular Component	GO:0044446	5	486	312	8286	0.0160256	0.0586531	0.999963	1	K11254,H4,Sch000008695|K11275,H1_5,Sch000000075|K10418,DYNLL,Sch000001816|K01338,lon,Sch000010977|-,-,Sch000014674	http://amigo.geneontology.org/amigo/term/GO:0044446
nucleobase-containing compound biosynthetic process	Biological Process	GO:0034654	5	495	312	8286	0.0160256	0.0597393	0.999972	1	-,-,Sch000022832|-,-,Sch000025333|-,-,Sch000004360|-,-,Sch000017502|-,-,Sch000020478	http://amigo.geneontology.org/amigo/term/GO:0034654
aromatic compound biosynthetic process	Biological Process	GO:0019438	6	544	312	8286	0.0192308	0.0656529	0.999974	1	K00949,thiN,Sch000017400|-,-,Sch000022832|-,-,Sch000025333|-,-,Sch000004360|-,-,Sch000017502|-,-,Sch000020478	http://amigo.geneontology.org/amigo/term/GO:0019438
organic substance biosynthetic process	Biological Process	GO:1901576	20	1102	312	8286	0.0641026	0.132995	0.999977	1	K01641,E2.3.3.10,Sch000025887|K00949,thiN,Sch000017400|K15746,crtZ,Sch000021745|K00801,FDFT1,Sch000020419|-,-,Sch000024561|K13789,GGPS,Sch000002300|-,-,Sch000020478|-,-,Sch000017309|K01778,dapF,Sch000009937|K15397,KCS,Sch000010440|-,-,Sch000014674|-,-,Sch000020424|K01915,glnA,Sch000026045|-,-,Sch000004360|K15397,KCS,Sch000015334|-,-,Sch000017502|K05941,E2.3.2.15,Sch000003840|-,-,Sch000022832|-,-,…	http://amigo.geneontology.org/amigo/term/GO:1901576
heterocycle biosynthetic process	Biological Process	GO:0018130	6	551	312	8286	0.0192308	0.0664977	0.999979	1	K00949,thiN,Sch000017400|-,-,Sch000022832|-,-,Sch000025333|-,-,Sch000004360|-,-,Sch000017502|-,-,Sch000020478	http://amigo.geneontology.org/amigo/term/GO:0018130
cellular metabolic process	Biological Process	GO:0044237	42	1858	312	8286	0.134615	0.224234	0.999984	1	K01641,E2.3.3.10,Sch000025887|K00949,thiN,Sch000017400|K15746,crtZ,Sch000021745|K09510,DNAJB4,Sch000010327|K01338,lon,Sch000010977|K00457,HPD,Sch000003836|K13789,GGPS,Sch000002300|-,-,Sch000020478|K01057,PGLS,Sch000019934|K00799,GST,Sch000006640|K03094,SKP1,Sch000029201|-,-,Sch000014674|-,-,Sch000020424|K01915,glnA,Sch000026045|-,-,Sch000004360|K15397,KCS,Sch000015334|K00232,E1.3.3.6,Sch000027745…	http://amigo.geneontology.org/amigo/term/GO:0044237
cytoplasm	Cellular Component	GO:0005737	13	863	312	8286	0.0416667	0.104152	0.999988	1	-,-,Sch000020364|K07195,EXOC7,Sch000005463|K10525,AOC,Sch000009399|K01338,lon,Sch000010977|-,-,Sch000017309|K01778,dapF,Sch000009937|K03231,EEF1A,Sch000020003|K00232,E1.3.3.6,Sch000027745|K00799,GST,Sch000006640|K18758,DIS3L2,Sch000013736|K01507,ppa,Sch000011201|-,-,Sch000014674|-,-,Sch000020424	http://amigo.geneontology.org/amigo/term/GO:0005737
intracellular part	Cellular Component	GO:0044424	32	1546	312	8286	0.102564	0.18658	0.999988	1	K10418,DYNLL,Sch000001816|K10525,AOC,Sch000009399|K01338,lon,Sch000010977|-,-,Sch000019944|-,-,Sch000020478|K09419,HSFF,Sch000027784|K00799,GST,Sch000006640|-,-,Sch000014674|-,-,Sch000020424|K11254,H4,Sch000008695|K16911,DDX21,Sch000002973|-,-,Sch000004360|K19042,BOI,Sch000002729|K09419,HSFF,Sch000004028|K05765,CFL,Sch000004375|K09419,HSFF,Sch000003980|K00232,E1.3.3.6,Sch000027745|-,-,Sch00002283…	http://amigo.geneontology.org/amigo/term/GO:0044424
primary metabolic process	Biological Process	GO:0044238	44	1963	312	8286	0.141026	0.236906	0.999993	1	K01641,E2.3.3.10,Sch000025887|K15746,crtZ,Sch000021745|K09510,DNAJB4,Sch000010327|K01338,lon,Sch000010977|K00457,HPD,Sch000003836|K13789,GGPS,Sch000002300|-,-,Sch000020478|K01057,PGLS,Sch000019934|-,-,Sch000021142|K03094,SKP1,Sch000029201|-,-,Sch000010605|-,-,Sch000014674|-,-,Sch000020424|K01915,glnA,Sch000026045|-,-,Sch000004360|K15397,KCS,Sch000015334|K00232,E1.3.3.6,Sch000027745|-,-,Sch0000228…	http://amigo.geneontology.org/amigo/term/GO:0044238
cellular process	Biological Process	GO:0009987	59	2433	312	8286	0.189103	0.293628	0.999994	1	K01641,E2.3.3.10,Sch000025887|K00949,thiN,Sch000017400|K15746,crtZ,Sch000021745|K10418,DYNLL,Sch000001816|K09510,DNAJB4,Sch000010327|K01338,lon,Sch000010977|-,-,Sch000013106|K00457,HPD,Sch000003836|K13789,GGPS,Sch000002300|-,-,Sch000020478|K01057,PGLS,Sch000019934|K08488,STX7,Sch000000859|-,-,Sch000007281|K00799,GST,Sch000006640|K03094,SKP1,Sch000029201|-,-,Sch000014674|-,-,Sch000020424|-,-,Sch00…	http://amigo.geneontology.org/amigo/term/GO:0009987
nucleic acid metabolic process	Biological Process	GO:0090304	9	735	312	8286	0.0288462	0.0887038	0.999996	1	-,-,Sch000004360|-,-,Sch000017502|-,-,Sch000004136|-,-,Sch000020478|-,-,Sch000025333|-,-,Sch000022832|K18758,DIS3L2,Sch000013736|K10846,ERCC5,Sch000017453|K12813,DHX16,Sch000024847	http://amigo.geneontology.org/amigo/term/GO:0090304
cytoplasmic part	Cellular Component	GO:0044444	8	699	312	8286	0.025641	0.0843592	0.999997	1	K07195,EXOC7,Sch000005463|K10525,AOC,Sch000009399|K01338,lon,Sch000010977|-,-,Sch000017309|K00232,E1.3.3.6,Sch000027745|K18758,DIS3L2,Sch000013736|-,-,Sch000014674|-,-,Sch000020424	http://amigo.geneontology.org/amigo/term/GO:0044444
intracellular	Cellular Component	GO:0005622	34	1681	312	8286	0.108974	0.202872	0.999998	1	K10418,DYNLL,Sch000001816|K10525,AOC,Sch000009399|K01338,lon,Sch000010977|-,-,Sch000019944|-,-,Sch000020478|K09419,HSFF,Sch000027784|K08488,STX7,Sch000000859|K00799,GST,Sch000006640|-,-,Sch000014674|-,-,Sch000020424|K11254,H4,Sch000008695|K16911,DDX21,Sch000002973|-,-,Sch000004360|K19042,BOI,Sch000002729|K09419,HSFF,Sch000004028|K05765,CFL,Sch000004375|K09419,HSFF,Sch000003980|K00232,E1.3.3.6,Sch…	http://amigo.geneontology.org/amigo/term/GO:0005622
macromolecular complex	Cellular Component	GO:0032991	6	629	312	8286	0.0192308	0.0759112	0.999998	1	K11254,H4,Sch000008695|K11275,H1_5,Sch000000075|K10418,DYNLL,Sch000001816|K07195,EXOC7,Sch000005463|K18758,DIS3L2,Sch000013736|-,-,Sch000017309	http://amigo.geneontology.org/amigo/term/GO:0032991
cellular nitrogen compound metabolic process	Biological Process	GO:0034641	13	937	312	8286	0.0416667	0.113082	0.999999	1	K00949,thiN,Sch000017400|-,-,Sch000004360|-,-,Sch000017502|-,-,Sch000004136|-,-,Sch000020478|K01057,PGLS,Sch000019934|K05941,E2.3.2.15,Sch000003840|-,-,Sch000022832|-,-,Sch000025333|K00799,GST,Sch000006640|K18758,DIS3L2,Sch000013736|K10846,ERCC5,Sch000017453|K12813,DHX16,Sch000024847	http://amigo.geneontology.org/amigo/term/GO:0034641
cellular macromolecule biosynthetic process	Biological Process	GO:0034645	8	735	312	8286	0.025641	0.0887038	0.999999	1	-,-,Sch000004360|-,-,Sch000017502|-,-,Sch000020478|-,-,Sch000017309|-,-,Sch000025333|-,-,Sch000022832|-,-,Sch000014674|-,-,Sch000020424	http://amigo.geneontology.org/amigo/term/GO:0034645
macromolecule biosynthetic process	Biological Process	GO:0009059	8	741	312	8286	0.025641	0.089428	0.999999	1	-,-,Sch000004360|-,-,Sch000017502|-,-,Sch000020478|-,-,Sch000017309|-,-,Sch000025333|-,-,Sch000022832|-,-,Sch000014674|-,-,Sch000020424	http://amigo.geneontology.org/amigo/term/GO:0009059
gene expression	Biological Process	GO:0010467	8	745	312	8286	0.025641	0.0899107	0.999999	1	-,-,Sch000004360|K01338,lon,Sch000010977|-,-,Sch000017502|-,-,Sch000020478|-,-,Sch000017309|-,-,Sch000025333|-,-,Sch000022832|K12813,DHX16,Sch000024847	http://amigo.geneontology.org/amigo/term/GO:0010467
organic cyclic compound metabolic process	Biological Process	GO:1901360	13	965	312	8286	0.0416667	0.116462	0.999999	1	K00949,thiN,Sch000017400|-,-,Sch000004360|K00801,FDFT1,Sch000020419|-,-,Sch000017502|K00457,HPD,Sch000003836|-,-,Sch000004136|-,-,Sch000020478|K01057,PGLS,Sch000019934|-,-,Sch000022832|-,-,Sch000025333|K18758,DIS3L2,Sch000013736|K10846,ERCC5,Sch000017453|K12813,DHX16,Sch000024847	http://amigo.geneontology.org/amigo/term/GO:1901360
ADP binding	Molecular Function	GO:0043531	3	506	312	8286	0.00961538	0.0610669	1	1	-,-,Sch000015502|-,-,Sch000013834|-,-,Sch000024189	http://amigo.geneontology.org/amigo/term/GO:0043531
cellular aromatic compound metabolic process	Biological Process	GO:0006725	12	940	312	8286	0.0384615	0.113444	1	1	K00949,thiN,Sch000017400|-,-,Sch000004360|-,-,Sch000017502|K00457,HPD,Sch000003836|-,-,Sch000004136|-,-,Sch000020478|K01057,PGLS,Sch000019934|-,-,Sch000022832|-,-,Sch000025333|K18758,DIS3L2,Sch000013736|K10846,ERCC5,Sch000017453|K12813,DHX16,Sch000024847	http://amigo.geneontology.org/amigo/term/GO:0006725
nucleobase-containing compound metabolic process	Biological Process	GO:0006139	10	859	312	8286	0.0320513	0.103669	1	1	-,-,Sch000004360|-,-,Sch000017502|-,-,Sch000004136|-,-,Sch000020478|K01057,PGLS,Sch000019934|-,-,Sch000022832|-,-,Sch000025333|K18758,DIS3L2,Sch000013736|K10846,ERCC5,Sch000017453|K12813,DHX16,Sch000024847	http://amigo.geneontology.org/amigo/term/GO:0006139
cell part	Cellular Component	GO:0044464	36	1828	312	8286	0.115385	0.220613	1	1	K10418,DYNLL,Sch000001816|K10525,AOC,Sch000009399|K01338,lon,Sch000010977|-,-,Sch000019944|-,-,Sch000020478|K09419,HSFF,Sch000027784|K08488,STX7,Sch000000859|K00799,GST,Sch000006640|-,-,Sch000014674|-,-,Sch000020424|K11254,H4,Sch000008695|K16911,DDX21,Sch000002973|-,-,Sch000004360|K19042,BOI,Sch000002729|K09419,HSFF,Sch000004028|K05765,CFL,Sch000004375|K09419,HSFF,Sch000003980|K00232,E1.3.3.6,Sch…	http://amigo.geneontology.org/amigo/term/GO:0044464
heterocycle metabolic process	Biological Process	GO:0046483	11	920	312	8286	0.0352564	0.111031	1	1	K00949,thiN,Sch000017400|-,-,Sch000004360|-,-,Sch000017502|-,-,Sch000004136|-,-,Sch000020478|K01057,PGLS,Sch000019934|-,-,Sch000022832|-,-,Sch000025333|K18758,DIS3L2,Sch000013736|K10846,ERCC5,Sch000017453|K12813,DHX16,Sch000024847	http://amigo.geneontology.org/amigo/term/GO:0046483
cell	Cellular Component	GO:0005623	37	1878	312	8286	0.11859	0.226647	1	1	K10418,DYNLL,Sch000001816|K10525,AOC,Sch000009399|K01338,lon,Sch000010977|-,-,Sch000019944|-,-,Sch000020478|K09419,HSFF,Sch000027784|K08488,STX7,Sch000000859|K00799,GST,Sch000006640|-,-,Sch000014674|-,-,Sch000020424|K11254,H4,Sch000008695|K16911,DDX21,Sch000002973|-,-,Sch000004360|K19042,BOI,Sch000002729|K09419,HSFF,Sch000004028|K05765,CFL,Sch000004375|K09419,HSFF,Sch000003980|K00232,E1.3.3.6,Sch…	http://amigo.geneontology.org/amigo/term/GO:0005623
macromolecule metabolic process	Biological Process	GO:0043170	17	1317	312	8286	0.0544872	0.158943	1	1	K09510,DNAJB4,Sch000010327|K01338,lon,Sch000010977|-,-,Sch000004136|-,-,Sch000020478|-,-,Sch000017309|K10846,ERCC5,Sch000017453|K03094,SKP1,Sch000029201|-,-,Sch000014674|-,-,Sch000020424|-,-,Sch000004360|-,-,Sch000017502|-,-,Sch000025333|-,-,Sch000007268|-,-,Sch000022832|K04079,htpG,Sch000000130|K18758,DIS3L2,Sch000013736|K12813,DHX16,Sch000024847	http://amigo.geneontology.org/amigo/term/GO:0043170
cellular macromolecule metabolic process	Biological Process	GO:0044260	17	1229	312	8286	0.0544872	0.148322	1	1	K09510,DNAJB4,Sch000010327|K01338,lon,Sch000010977|-,-,Sch000004136|-,-,Sch000020478|-,-,Sch000017309|K10846,ERCC5,Sch000017453|K03094,SKP1,Sch000029201|-,-,Sch000014674|-,-,Sch000020424|-,-,Sch000004360|-,-,Sch000017502|-,-,Sch000025333|-,-,Sch000007268|-,-,Sch000022832|K04079,htpG,Sch000000130|K18758,DIS3L2,Sch000013736|K12813,DHX16,Sch000024847	http://amigo.geneontology.org/amigo/term/GO:0044260

## Sheet: E2
#Term	Database	ID	Input number	Background number	All input number	All background number	Input frequency	Background frequency	P-Value	Corrected P-Value	input_gene	Hyperlink_change
ribosome	Cellular Component	GO:0005840	53	174	388	8286	0.136598	0.0209993	1.27184e-29	1.33161e-26	K02976,RP-S26e,Sch000013730|K02995,RP-S8e,Sch000005860|K02868,RP-L11e,Sch000029711|K02985,RP-S3e,Sch000022939|K02870,RP-L12e,Sch000017310|K02974,RP-S24e,Sch000002575|K02987,RP-S4e,Sch000016374|K02943,RP-LP2,Sch000011757|K02889,RP-L21e,Sch000020279|K02951,RP-S12e,Sch000026191|K02993,RP-S7e,Sch000016868|K02908,RP-L30e,Sch000008334|K02877,RP-L15e,Sch000009896|K02995,RP-S8e,Sch000030164|K02964,RP-S18…	http://amigo.geneontology.org/amigo/term/GO:0005840
structural molecule activity	Molecular Function	GO:0005198	53	184	388	8286	0.136598	0.0222061	2.78846e-28	1.45976e-25	K02976,RP-S26e,Sch000013730|K02995,RP-S8e,Sch000005860|K02868,RP-L11e,Sch000029711|K02985,RP-S3e,Sch000022939|K02870,RP-L12e,Sch000017310|K02974,RP-S24e,Sch000002575|K02987,RP-S4e,Sch000016374|K02943,RP-LP2,Sch000011757|K02889,RP-L21e,Sch000020279|-,-,Sch000006040|K02951,RP-S12e,Sch000026191|K02993,RP-S7e,Sch000016868|K02908,RP-L30e,Sch000008334|K02877,RP-L15e,Sch000009896|K02964,RP-S18e,Sch00001…	http://amigo.geneontology.org/amigo/term/GO:0005198
structural constituent of ribosome	Molecular Function	GO:0003735	50	167	388	8286	0.128866	0.0201545	1.41613e-27	4.94231e-25	K02976,RP-S26e,Sch000013730|K02995,RP-S8e,Sch000005860|K02868,RP-L11e,Sch000029711|K02985,RP-S3e,Sch000022939|K02870,RP-L12e,Sch000017310|K02974,RP-S24e,Sch000002575|K02987,RP-S4e,Sch000016374|K02943,RP-LP2,Sch000011757|K02889,RP-L21e,Sch000020279|K02951,RP-S12e,Sch000026191|K02993,RP-S7e,Sch000016868|K02908,RP-L30e,Sch000008334|K02877,RP-L15e,Sch000009896|K02964,RP-S18e,Sch000011893|K02954,RP-S1…	http://amigo.geneontology.org/amigo/term/GO:0003735
ribonucleoprotein complex	Cellular Component	GO:0030529	54	209	388	8286	0.139175	0.0252233	3.16411e-26	8.28206e-24	K02976,RP-S26e,Sch000013730|K02995,RP-S8e,Sch000005860|K02868,RP-L11e,Sch000029711|K02985,RP-S3e,Sch000022939|K02870,RP-L12e,Sch000017310|K02974,RP-S24e,Sch000002575|K02987,RP-S4e,Sch000016374|K02943,RP-LP2,Sch000011757|K02889,RP-L21e,Sch000020279|K02951,RP-S12e,Sch000026191|K02993,RP-S7e,Sch000016868|K02908,RP-L30e,Sch000008334|K02877,RP-L15e,Sch000009896|K02995,RP-S8e,Sch000030164|K02964,RP-S18…	http://amigo.geneontology.org/amigo/term/GO:0030529
translation	Biological Process	GO:0006412	52	217	388	8286	0.134021	0.0261888	1.32832e-23	2.7815e-21	K02976,RP-S26e,Sch000013730|K02995,RP-S8e,Sch000005860|K02868,RP-L11e,Sch000029711|K02985,RP-S3e,Sch000022939|K02870,RP-L12e,Sch000017310|K02974,RP-S24e,Sch000002575|K02987,RP-S4e,Sch000016374|K02943,RP-LP2,Sch000011757|K02889,RP-L21e,Sch000020279|K01885,EARS,Sch000005951|K02951,RP-S12e,Sch000026191|K02993,RP-S7e,Sch000016868|K02908,RP-L30e,Sch000008334|K02877,RP-L15e,Sch000009896|K02964,RP-S18e,…	http://amigo.geneontology.org/amigo/term/GO:0006412
non-membrane-bounded organelle	Cellular Component	GO:0043228	62	312	388	8286	0.159794	0.0376539	2.32127e-23	3.47196e-21	K02976,RP-S26e,Sch000013730|K02995,RP-S8e,Sch000005860|K11252,H2B,Sch000024860|K02868,RP-L11e,Sch000029711|K02985,RP-S3e,Sch000022939|-,-,Sch000009253|K02870,RP-L12e,Sch000017310|K02974,RP-S24e,Sch000002575|K02987,RP-S4e,Sch000016374|K02943,RP-LP2,Sch000011757|K02889,RP-L21e,Sch000020279|K02951,RP-S12e,Sch000026191|K02993,RP-S7e,Sch000016868|K02908,RP-L30e,Sch000008334|K02877,RP-L15e,Sch000009896…	http://amigo.geneontology.org/amigo/term/GO:0043228
intracellular non-membrane-bounded organelle	Cellular Component	GO:0043232	62	312	388	8286	0.159794	0.0376539	2.32127e-23	3.47196e-21	K02976,RP-S26e,Sch000013730|K02995,RP-S8e,Sch000005860|K11252,H2B,Sch000024860|K02868,RP-L11e,Sch000029711|K02985,RP-S3e,Sch000022939|-,-,Sch000009253|K02870,RP-L12e,Sch000017310|K02974,RP-S24e,Sch000002575|K02987,RP-S4e,Sch000016374|K02943,RP-LP2,Sch000011757|K02889,RP-L21e,Sch000020279|K02951,RP-S12e,Sch000026191|K02993,RP-S7e,Sch000016868|K02908,RP-L30e,Sch000008334|K02877,RP-L15e,Sch000009896…	http://amigo.geneontology.org/amigo/term/GO:0043232
cellular protein metabolic process	Biological Process	GO:0044267	71	510	388	8286	0.18299	0.0615496	1.86065e-17	2.43513e-15	K09549,PFDN2,Sch000004208|K02976,RP-S26e,Sch000013730|K02870,RP-L12e,Sch000017310|K02974,RP-S24e,Sch000002575|K02987,RP-S4e,Sch000016374|K02943,RP-LP2,Sch000011757|K02889,RP-L21e,Sch000020279|K04079,htpG,Sch000007071|K11843,USP14,Sch000026939|K02877,RP-L15e,Sch000009896|K12670,WBP1,Sch000006494|K09487,HSP90B,Sch000011115|K09569,FKBP2,Sch000028626|K02873,RP-L13e,Sch000005160|K09500,CCT8,Sch0000100…	http://amigo.geneontology.org/amigo/term/GO:0044267
protein metabolic process	Biological Process	GO:0019538	72	530	388	8286	0.185567	0.0639633	4.16808e-17	4.84887e-15	K09549,PFDN2,Sch000004208|K02976,RP-S26e,Sch000013730|K02870,RP-L12e,Sch000017310|K02974,RP-S24e,Sch000002575|K02987,RP-S4e,Sch000016374|K02943,RP-LP2,Sch000011757|K02889,RP-L21e,Sch000020279|K04079,htpG,Sch000007071|K11843,USP14,Sch000026939|K02877,RP-L15e,Sch000009896|K12670,WBP1,Sch000006494|K09487,HSP90B,Sch000011115|K09569,FKBP2,Sch000028626|K02873,RP-L13e,Sch000005160|K09500,CCT8,Sch0000100…	http://amigo.geneontology.org/amigo/term/GO:0019538
macromolecular complex	Cellular Component	GO:0032991	79	629	388	8286	0.203608	0.0759112	9.88145e-17	1.03459e-14	K09549,PFDN2,Sch000004208|K02976,RP-S26e,Sch000013730|K11252,H2B,Sch000024860|-,-,Sch000009253|K02870,RP-L12e,Sch000017310|K02974,RP-S24e,Sch000002575|K02987,RP-S4e,Sch000016374|K02943,RP-LP2,Sch000011757|K02889,RP-L21e,Sch000020279|-,-,Sch000006040|K02877,RP-L15e,Sch000009896|K02873,RP-L13e,Sch000005160|K02941,RP-LP0,Sch000027091|K02942,RP-LP1,Sch000010738|K02882,RP-L18Ae,Sch000004456|K02922,RP-…	http://amigo.geneontology.org/amigo/term/GO:0032991
cytoplasmic part	Cellular Component	GO:0044444	79	699	388	8286	0.203608	0.0843592	4.10358e-14	3.90586e-12	K02976,RP-S26e,Sch000013730|K02870,RP-L12e,Sch000017310|K02974,RP-S24e,Sch000002575|K02987,RP-S4e,Sch000016374|K02943,RP-LP2,Sch000011757|K02889,RP-L21e,Sch000020279|-,-,Sch000006040|K02877,RP-L15e,Sch000009896|K12670,WBP1,Sch000006494|-,-,Sch000017333|K09487,HSP90B,Sch000011115|K02873,RP-L13e,Sch000005160|K08054,CANX,Sch000018199|K02941,RP-LP0,Sch000027091|K02942,RP-LP1,Sch000010738|K02882,RP-L1…	http://amigo.geneontology.org/amigo/term/GO:0044444
cytoplasm	Cellular Component	GO:0005737	85	863	388	8286	0.219072	0.104152	8.73387e-12	7.6203e-10	K02976,RP-S26e,Sch000013730|K02870,RP-L12e,Sch000017310|K02974,RP-S24e,Sch000002575|K02987,RP-S4e,Sch000016374|K02943,RP-LP2,Sch000011757|K02889,RP-L21e,Sch000020279|-,-,Sch000006040|K02877,RP-L15e,Sch000009896|K12670,WBP1,Sch000006494|-,-,Sch000017333|K09487,HSP90B,Sch000011115|K02873,RP-L13e,Sch000005160|K09500,CCT8,Sch000010099|K08054,CANX,Sch000018199|K02941,RP-LP0,Sch000027091|K02942,RP-LP1,…	http://amigo.geneontology.org/amigo/term/GO:0005737
intracellular	Cellular Component	GO:0005622	129	1681	388	8286	0.332474	0.202872	6.08573e-10	4.90135e-08	K11252,H2B,Sch000024860|K14484,IAA,Sch000015371|-,-,Sch000009253|K02974,RP-S24e,Sch000002575|K02889,RP-L21e,Sch000020279|-,-,Sch000025542|K02877,RP-L15e,Sch000009896|K12670,WBP1,Sch000006494|-,-,Sch000017333|K09487,HSP90B,Sch000011115|K02873,RP-L13e,Sch000005160|K00161,PDHA,Sch000029244|K02942,RP-LP1,Sch000010738|K07897,RAB7A,Sch000014972|K11251,H2A,Sch000018979|K02885,RP-L19e,Sch000019375|K02953…	http://amigo.geneontology.org/amigo/term/GO:0005622
cell part	Cellular Component	GO:0044464	135	1828	388	8286	0.347938	0.220613	2.74536e-09	2.05314e-07	K11252,H2B,Sch000024860|K14484,IAA,Sch000015371|-,-,Sch000009253|K02974,RP-S24e,Sch000002575|K02889,RP-L21e,Sch000020279|-,-,Sch000025542|-,-,Sch000016082|K02877,RP-L15e,Sch000009896|K12670,WBP1,Sch000006494|-,-,Sch000017333|K09487,HSP90B,Sch000011115|K02873,RP-L13e,Sch000005160|K00161,PDHA,Sch000029244|K02942,RP-LP1,Sch000010738|K07897,RAB7A,Sch000014972|K11251,H2A,Sch000018979|K02885,RP-L19e,Sc…	http://amigo.geneontology.org/amigo/term/GO:0044464
cell	Cellular Component	GO:0005623	137	1878	388	8286	0.353093	0.226647	4.50148e-09	3.14203e-07	K11252,H2B,Sch000024860|K14484,IAA,Sch000015371|-,-,Sch000009253|K02974,RP-S24e,Sch000002575|K02889,RP-L21e,Sch000020279|-,-,Sch000025542|-,-,Sch000016082|K02877,RP-L15e,Sch000009896|K12670,WBP1,Sch000006494|-,-,Sch000017333|K09487,HSP90B,Sch000011115|K02873,RP-L13e,Sch000005160|K00161,PDHA,Sch000029244|K02942,RP-LP1,Sch000010738|K07897,RAB7A,Sch000014972|K11251,H2A,Sch000018979|K02885,RP-L19e,Sc…	http://amigo.geneontology.org/amigo/term/GO:0005623
intracellular part	Cellular Component	GO:0044424	118	1546	388	8286	0.304124	0.18658	6.90355e-09	4.51751e-07	K02976,RP-S26e,Sch000013730|K11252,H2B,Sch000024860|K14484,IAA,Sch000015371|-,-,Sch000009253|K02870,RP-L12e,Sch000017310|K02974,RP-S24e,Sch000002575|K02987,RP-S4e,Sch000016374|K02943,RP-LP2,Sch000011757|K02889,RP-L21e,Sch000020279|-,-,Sch000025542|-,-,Sch000006040|K02877,RP-L15e,Sch000009896|K12670,WBP1,Sch000006494|-,-,Sch000017333|K09487,HSP90B,Sch000011115|K02873,RP-L13e,Sch000005160|K09500,CC…	http://amigo.geneontology.org/amigo/term/GO:0044424
cellular macromolecule biosynthetic process	Biological Process	GO:0034645	69	735	388	8286	0.177835	0.0887038	9.53783e-09	5.87418e-07	K02976,RP-S26e,Sch000013730|K14484,IAA,Sch000015371|-,-,Sch000009253|K02870,RP-L12e,Sch000017310|K02974,RP-S24e,Sch000002575|K02987,RP-S4e,Sch000016374|K02943,RP-LP2,Sch000011757|K02889,RP-L21e,Sch000020279|-,-,Sch000025542|K02877,RP-L15e,Sch000009896|K12670,WBP1,Sch000006494|K02873,RP-L13e,Sch000005160|K02942,RP-LP1,Sch000010738|K02882,RP-L18Ae,Sch000004456|K02922,RP-L37e,Sch000025526|K02883,RP-…	http://amigo.geneontology.org/amigo/term/GO:0034645
macromolecule biosynthetic process	Biological Process	GO:0009059	69	741	388	8286	0.177835	0.089428	1.33509e-08	7.76576e-07	K02976,RP-S26e,Sch000013730|K14484,IAA,Sch000015371|-,-,Sch000009253|K02870,RP-L12e,Sch000017310|K02974,RP-S24e,Sch000002575|K02987,RP-S4e,Sch000016374|K02943,RP-LP2,Sch000011757|K02889,RP-L21e,Sch000020279|-,-,Sch000025542|K02877,RP-L15e,Sch000009896|K12670,WBP1,Sch000006494|K02873,RP-L13e,Sch000005160|K02942,RP-LP1,Sch000010738|K02882,RP-L18Ae,Sch000004456|K02922,RP-L37e,Sch000025526|K02883,RP-…	http://amigo.geneontology.org/amigo/term/GO:0009059
intracellular organelle	Cellular Component	GO:0043229	101	1278	388	8286	0.260309	0.154236	2.2635e-08	1.23499e-06	K02976,RP-S26e,Sch000013730|K11252,H2B,Sch000024860|K14484,IAA,Sch000015371|-,-,Sch000009253|K02870,RP-L12e,Sch000017310|K02974,RP-S24e,Sch000002575|K02987,RP-S4e,Sch000016374|K02943,RP-LP2,Sch000011757|K02889,RP-L21e,Sch000020279|-,-,Sch000025542|-,-,Sch000006040|K02877,RP-L15e,Sch000009896|K12670,WBP1,Sch000006494|-,-,Sch000017333|K09487,HSP90B,Sch000011115|K02873,RP-L13e,Sch000005160|K08054,CA…	http://amigo.geneontology.org/amigo/term/GO:0043229
organelle	Cellular Component	GO:0043226	101	1279	388	8286	0.260309	0.154357	2.3591e-08	1.23499e-06	K02976,RP-S26e,Sch000013730|K11252,H2B,Sch000024860|K14484,IAA,Sch000015371|-,-,Sch000009253|K02870,RP-L12e,Sch000017310|K02974,RP-S24e,Sch000002575|K02987,RP-S4e,Sch000016374|K02943,RP-LP2,Sch000011757|K02889,RP-L21e,Sch000020279|-,-,Sch000025542|-,-,Sch000006040|K02877,RP-L15e,Sch000009896|K12670,WBP1,Sch000006494|-,-,Sch000017333|K09487,HSP90B,Sch000011115|K02873,RP-L13e,Sch000005160|K08054,CA…	http://amigo.geneontology.org/amigo/term/GO:0043226
gene expression	Biological Process	GO:0010467	67	745	388	8286	0.17268	0.0899107	8.89121e-08	4.4329e-06	K02976,RP-S26e,Sch000013730|K14484,IAA,Sch000015371|-,-,Sch000009253|K02870,RP-L12e,Sch000017310|K02974,RP-S24e,Sch000002575|K02987,RP-S4e,Sch000016374|K02943,RP-LP2,Sch000011757|K02889,RP-L21e,Sch000020279|-,-,Sch000025542|K02877,RP-L15e,Sch000009896|K02873,RP-L13e,Sch000005160|K02942,RP-LP1,Sch000010738|K02882,RP-L18Ae,Sch000004456|K02922,RP-L37e,Sch000025526|K02883,RP-L18e,Sch000000443|K02885,…	http://amigo.geneontology.org/amigo/term/GO:0010467
organic substance biosynthetic process	Biological Process	GO:1901576	87	1102	388	8286	0.224227	0.132995	3.14422e-07	1.49636e-05	K02976,RP-S26e,Sch000013730|K14484,IAA,Sch000015371|-,-,Sch000009253|K02870,RP-L12e,Sch000017310|K02974,RP-S24e,Sch000002575|K02987,RP-S4e,Sch000016374|K02943,RP-LP2,Sch000011757|K02889,RP-L21e,Sch000020279|K00549,metE,Sch000016694|-,-,Sch000025542|K02877,RP-L15e,Sch000009896|K12670,WBP1,Sch000006494|K02873,RP-L13e,Sch000005160|K00161,PDHA,Sch000029244|K02942,RP-LP1,Sch000010738|K02882,RP-L18Ae,S…	http://amigo.geneontology.org/amigo/term/GO:1901576
cellular biosynthetic process	Biological Process	GO:0044249	85	1076	388	8286	0.219072	0.129858	4.37095e-07	1.98973e-05	K02976,RP-S26e,Sch000013730|K14484,IAA,Sch000015371|-,-,Sch000009253|K02870,RP-L12e,Sch000017310|K02974,RP-S24e,Sch000002575|K02987,RP-S4e,Sch000016374|K02943,RP-LP2,Sch000011757|K02889,RP-L21e,Sch000020279|K00549,metE,Sch000016694|-,-,Sch000025542|K02877,RP-L15e,Sch000009896|K12670,WBP1,Sch000006494|K02873,RP-L13e,Sch000005160|K00161,PDHA,Sch000029244|K02942,RP-LP1,Sch000010738|K02882,RP-L18Ae,S…	http://amigo.geneontology.org/amigo/term/GO:0044249
cellular macromolecule metabolic process	Biological Process	GO:0044260	92	1229	388	8286	0.237113	0.148322	1.46538e-06	6.39272e-05	K09549,PFDN2,Sch000004208|K02976,RP-S26e,Sch000013730|K14484,IAA,Sch000015371|-,-,Sch000009253|K02870,RP-L12e,Sch000017310|K02974,RP-S24e,Sch000002575|K02987,RP-S4e,Sch000016374|K02943,RP-LP2,Sch000011757|K02889,RP-L21e,Sch000020279|-,-,Sch000023116|K04079,htpG,Sch000007071|-,-,Sch000025542|K11843,USP14,Sch000026939|K02877,RP-L15e,Sch000009896|K12670,WBP1,Sch000006494|K09487,HSP90B,Sch000011115|K…	http://amigo.geneontology.org/amigo/term/GO:0044260
primary metabolic process	Biological Process	GO:0044238	132	1963	388	8286	0.340206	0.236906	1.55857e-06	6.5273e-05	K09549,PFDN2,Sch000004208|K14484,IAA,Sch000015371|-,-,Sch000009253|K02974,RP-S24e,Sch000002575|K02889,RP-L21e,Sch000020279|-,-,Sch000023116|K00549,metE,Sch000016694|-,-,Sch000025542|K11843,USP14,Sch000026939|K02877,RP-L15e,Sch000009896|K12670,WBP1,Sch000006494|K09487,HSP90B,Sch000011115|K00297,metF,Sch000000655|K09569,FKBP2,Sch000028626|K02873,RP-L13e,Sch000005160|K02942,RP-LP1,Sch000010738|K0191…	http://amigo.geneontology.org/amigo/term/GO:0044238
biosynthetic process	Biological Process	GO:0009058	87	1161	388	8286	0.224227	0.140116	2.98372e-06	0.000120152	K02976,RP-S26e,Sch000013730|K14484,IAA,Sch000015371|-,-,Sch000009253|K02870,RP-L12e,Sch000017310|K02974,RP-S24e,Sch000002575|K02987,RP-S4e,Sch000016374|K02943,RP-LP2,Sch000011757|K02889,RP-L21e,Sch000020279|K00549,metE,Sch000016694|-,-,Sch000025542|K02877,RP-L15e,Sch000009896|K12670,WBP1,Sch000006494|K02873,RP-L13e,Sch000005160|K00161,PDHA,Sch000029244|K02942,RP-LP1,Sch000010738|K02882,RP-L18Ae,S…	http://amigo.geneontology.org/amigo/term/GO:0009058
organic substance metabolic process	Biological Process	GO:0071704	137	2100	388	8286	0.353093	0.25344	4.99934e-06	0.000193863	K09549,PFDN2,Sch000004208|K14484,IAA,Sch000015371|-,-,Sch000009253|K02974,RP-S24e,Sch000002575|K02889,RP-L21e,Sch000020279|-,-,Sch000023116|K00549,metE,Sch000016694|-,-,Sch000025542|K11843,USP14,Sch000026939|K02877,RP-L15e,Sch000009896|K12670,WBP1,Sch000006494|K09487,HSP90B,Sch000011115|K00297,metF,Sch000000655|K09569,FKBP2,Sch000028626|K02873,RP-L13e,Sch000005160|K00161,PDHA,Sch000029244|K02942,…	http://amigo.geneontology.org/amigo/term/GO:0071704
cellular metabolic process	Biological Process	GO:0044237	124	1858	388	8286	0.319588	0.224234	5.88493e-06	0.000220054	K09549,PFDN2,Sch000004208|K02976,RP-S26e,Sch000013730|K14484,IAA,Sch000015371|-,-,Sch000009253|K02870,RP-L12e,Sch000017310|K02974,RP-S24e,Sch000002575|K02987,RP-S4e,Sch000016374|K02943,RP-LP2,Sch000011757|K02889,RP-L21e,Sch000020279|-,-,Sch000023116|K04079,htpG,Sch000007071|K00549,metE,Sch000016694|-,-,Sch000025542|K11843,USP14,Sch000026939|K02877,RP-L15e,Sch000009896|K12670,WBP1,Sch000006494|K09…	http://amigo.geneontology.org/amigo/term/GO:0044237
macromolecule metabolic process	Biological Process	GO:0043170	94	1317	388	8286	0.242268	0.158943	8.71496e-06	0.00031464	K09549,PFDN2,Sch000004208|K02976,RP-S26e,Sch000013730|K14484,IAA,Sch000015371|-,-,Sch000009253|K02870,RP-L12e,Sch000017310|K02974,RP-S24e,Sch000002575|K02987,RP-S4e,Sch000016374|K02943,RP-LP2,Sch000011757|K02889,RP-L21e,Sch000020279|-,-,Sch000023116|K04079,htpG,Sch000007071|-,-,Sch000025542|K11843,USP14,Sch000026939|K02877,RP-L15e,Sch000009896|K12670,WBP1,Sch000006494|K09487,HSP90B,Sch000011115|K…	http://amigo.geneontology.org/amigo/term/GO:0043170
cellular process	Biological Process	GO:0009987	152	2433	388	8286	0.391753	0.293628	1.40919e-05	0.000491807	K09549,PFDN2,Sch000004208|K14484,IAA,Sch000015371|-,-,Sch000009253|K02974,RP-S24e,Sch000002575|K02889,RP-L21e,Sch000020279|-,-,Sch000023116|K00549,metE,Sch000016694|-,-,Sch000025542|-,-,Sch000016082|K11843,USP14,Sch000026939|K02877,RP-L15e,Sch000009896|K12670,WBP1,Sch000006494|K09487,HSP90B,Sch000011115|K00297,metF,Sch000000655|K09569,FKBP2,Sch000028626|K02873,RP-L13e,Sch000005160|K00161,PDHA,Sch…	http://amigo.geneontology.org/amigo/term/GO:0009987
cellular_component	Cellular Component	GO:0005575	223	3918	388	8286	0.574742	0.472846	2.40419e-05	0.000811996	K09549,PFDN2,Sch000004208|K10526,OPCL1,Sch000009123|K11252,H2B,Sch000024860|-,-,Sch000001894|K14484,IAA,Sch000015371|-,-,Sch000009253|K02974,RP-S24e,Sch000002575|K02889,RP-L21e,Sch000020279|-,-,Sch000025542|K09872,PIP,Sch000028040|-,-,Sch000007113|-,-,Sch000016082|K02877,RP-L15e,Sch000009896|K12670,WBP1,Sch000006494|-,-,Sch000017333|K09487,HSP90B,Sch000011115|K02873,RP-L13e,Sch000005160|-,-,Sch00…	http://amigo.geneontology.org/amigo/term/GO:0005575
protein folding	Biological Process	GO:0006457	11	66	388	8286	0.0283505	0.00796524	0.0002161	0.00707053	K09549,PFDN2,Sch000004208|K09500,CCT8,Sch000010099|K08054,CANX,Sch000018199|-,-,Sch000016916|K01802,E5.2.1.8,Sch000015223|K01802,E5.2.1.8,Sch000026896|K04079,htpG,Sch000007071|K08057,CALR,Sch000025769|K09487,HSP90B,Sch000011115|K09497,CCT5,Sch000017223|K09569,FKBP2,Sch000028626	http://amigo.geneontology.org/amigo/term/GO:0006457
methionine metabolic process	Biological Process	GO:0006555	3	4	388	8286	0.00773196	0.000482742	0.000393462	0.0123198	K00549,metE,Sch000005605|K00297,metF,Sch000000655|K00549,metE,Sch000016694	http://amigo.geneontology.org/amigo/term/GO:0006555
metabolic process	Biological Process	GO:0008152	149	2526	388	8286	0.384021	0.304852	0.000400069	0.0123198	K09549,PFDN2,Sch000004208|K10526,OPCL1,Sch000009123|K14484,IAA,Sch000015371|-,-,Sch000009253|K02974,RP-S24e,Sch000002575|K02889,RP-L21e,Sch000020279|-,-,Sch000023116|K00549,metE,Sch000016694|-,-,Sch000025542|K11843,USP14,Sch000026939|K02877,RP-L15e,Sch000009896|K12670,WBP1,Sch000006494|K09487,HSP90B,Sch000011115|K00297,metF,Sch000000655|K09569,FKBP2,Sch000028626|K02873,RP-L13e,Sch000005160|K00161…	http://amigo.geneontology.org/amigo/term/GO:0008152
endoplasmic reticulum	Cellular Component	GO:0005783	11	77	388	8286	0.0283505	0.00929278	0.000847103	0.0253405	K08054,CANX,Sch000018199|-,-,Sch000015141|K12946,SPCS1,Sch000016677|K07953,SAR1,Sch000018481|K08057,CALR,Sch000025769|K00021,HMGCR,Sch000001227|K20347,TMED2,Sch000003525|K09487,HSP90B,Sch000011115|-,-,Sch000017333|K12670,WBP1,Sch000006494|K14009,BCAP31,Sch000001363	http://amigo.geneontology.org/amigo/term/GO:0005783
TRAPP complex	Cellular Component	GO:0030008	2	2	388	8286	0.00515464	0.000241371	0.00218728	0.0558558	K20302,TRAPPC3,Sch000008441|K20280,TRAPPC5,Sch000025785	http://amigo.geneontology.org/amigo/term/GO:0030008
isoleucine biosynthetic process	Biological Process	GO:0009097	2	2	388	8286	0.00515464	0.000241371	0.00218728	0.0558558	K01754,E4.3.1.19,Sch000016510|K01652,E2.2.1.6L,Sch000018103	http://amigo.geneontology.org/amigo/term/GO:0009097
5-methyltetrahydropteroyltriglutamate-homocysteine S-methyltransferase activity	Molecular Function	GO:0003871	2	2	388	8286	0.00515464	0.000241371	0.00218728	0.0558558	K00549,metE,Sch000005605|K00549,metE,Sch000016694	http://amigo.geneontology.org/amigo/term/GO:0003871
isoleucine metabolic process	Biological Process	GO:0006549	2	2	388	8286	0.00515464	0.000241371	0.00218728	0.0558558	K01754,E4.3.1.19,Sch000016510|K01652,E2.2.1.6L,Sch000018103	http://amigo.geneontology.org/amigo/term/GO:0006549
S-methyltransferase activity	Molecular Function	GO:0008172	2	2	388	8286	0.00515464	0.000241371	0.00218728	0.0558558	K00549,metE,Sch000005605|K00549,metE,Sch000016694	http://amigo.geneontology.org/amigo/term/GO:0008172
5-methyltetrahydropteroyltri-L-glutamate-dependent methyltransferase activity	Molecular Function	GO:0042085	2	2	388	8286	0.00515464	0.000241371	0.00218728	0.0558558	K00549,metE,Sch000005605|K00549,metE,Sch000016694	http://amigo.geneontology.org/amigo/term/GO:0042085
endomembrane system	Cellular Component	GO:0012505	14	135	388	8286	0.0360825	0.0162925	0.00419625	0.104606	K08054,CANX,Sch000018199|-,-,Sch000015141|K12946,SPCS1,Sch000016677|K07953,SAR1,Sch000018481|-,-,Sch000014678|-,-,Sch000006040|K08057,CALR,Sch000025769|K00021,HMGCR,Sch000001227|K20347,TMED2,Sch000003525|K12670,WBP1,Sch000006494|K09487,HSP90B,Sch000011115|-,-,Sch000017333|K20471,COPD,Sch000025850|K14009,BCAP31,Sch000001363	http://amigo.geneontology.org/amigo/term/GO:0012505
branched-chain amino acid biosynthetic process	Biological Process	GO:0009082	3	8	388	8286	0.00773196	0.000965484	0.00478362	0.111909	K01754,E4.3.1.19,Sch000016510|K01652,E2.2.1.6L,Sch000018103|K00826,E2.6.1.42,Sch000007770	http://amigo.geneontology.org/amigo/term/GO:0009082
translational elongation	Biological Process	GO:0006414	3	8	388	8286	0.00773196	0.000965484	0.00478362	0.111909	K02942,RP-LP1,Sch000010738|K03263,EIF5A,Sch000024919|K02943,RP-LP2,Sch000011757	http://amigo.geneontology.org/amigo/term/GO:0006414
biological_process	Biological Process	GO:0008150	204	3815	388	8286	0.525773	0.460415	0.00480983	0.111909	K09549,PFDN2,Sch000004208|K10526,OPCL1,Sch000009123|K14484,IAA,Sch000015371|-,-,Sch000009253|K02974,RP-S24e,Sch000002575|K02889,RP-L21e,Sch000020279|-,-,Sch000023116|K00549,metE,Sch000016694|-,-,Sch000022015|-,-,Sch000025542|K01673,cynT,Sch000000213|-,-,Sch000016082|K11843,USP14,Sch000026939|K02877,RP-L15e,Sch000009896|K12670,WBP1,Sch000006494|-,-,Sch000017333|K09487,HSP90B,Sch000011115|K00297,me…	http://amigo.geneontology.org/amigo/term/GO:0008150
regulation of cell growth	Biological Process	GO:0001558	2	3	388	8286	0.00515464	0.000362056	0.00635802	0.131151	-,-,Sch000013308|-,-,Sch000013223	http://amigo.geneontology.org/amigo/term/GO:0001558
regulation of unidimensional cell growth	Biological Process	GO:0051510	2	3	388	8286	0.00515464	0.000362056	0.00635802	0.131151	-,-,Sch000013308|-,-,Sch000013223	http://amigo.geneontology.org/amigo/term/GO:0051510
regulation of growth	Biological Process	GO:0040008	2	3	388	8286	0.00515464	0.000362056	0.00635802	0.131151	-,-,Sch000013308|-,-,Sch000013223	http://amigo.geneontology.org/amigo/term/GO:0040008
regulation of developmental growth	Biological Process	GO:0048638	2	3	388	8286	0.00515464	0.000362056	0.00635802	0.131151	-,-,Sch000013308|-,-,Sch000013223	http://amigo.geneontology.org/amigo/term/GO:0048638
methionine biosynthetic process	Biological Process	GO:0009086	2	3	388	8286	0.00515464	0.000362056	0.00635802	0.131151	K00549,metE,Sch000005605|K00549,metE,Sch000016694	http://amigo.geneontology.org/amigo/term/GO:0009086
rRNA binding	Molecular Function	GO:0019843	5	26	388	8286	0.0128866	0.00313782	0.00638842	0.131151	K02932,RP-L5e,Sch000017010|K02922,RP-L37e,Sch000025526|K02932,RP-L5e,Sch000013635|K02987,RP-S4e,Sch000016374|K02987,RP-S4e,Sch000002457	http://amigo.geneontology.org/amigo/term/GO:0019843
carbohydrate derivative catabolic process	Biological Process	GO:1901136	3	9	388	8286	0.00773196	0.00108617	0.00692823	0.136865	-,-,Sch000000457|K00006,GPD1,Sch000026802|K00006,GPD1,Sch000015857	http://amigo.geneontology.org/amigo/term/GO:1901136
branched-chain amino acid metabolic process	Biological Process	GO:0009081	3	9	388	8286	0.00773196	0.00108617	0.00692823	0.136865	K01754,E4.3.1.19,Sch000016510|K01652,E2.2.1.6L,Sch000018103|K00826,E2.6.1.42,Sch000007770	http://amigo.geneontology.org/amigo/term/GO:0009081
sulfur amino acid metabolic process	Biological Process	GO:0000096	3	10	388	8286	0.00773196	0.00120685	0.00955734	0.185306	K00549,metE,Sch000005605|K00297,metF,Sch000000655|K00549,metE,Sch000016694	http://amigo.geneontology.org/amigo/term/GO:0000096
cation transport	Biological Process	GO:0006812	9	80	388	8286	0.0231959	0.00965484	0.0120794	0.204789	K02147,ATPeV1B,Sch000018079|-,-,Sch000022015|-,-,Sch000003453|-,-,Sch000017668|K03661,ATPeV0B,Sch000028607|-,-,Sch000012114|K02145,ATPeV1A,Sch000027731|-,-,Sch000009875|K02152,ATPeV1G,Sch000022639	http://amigo.geneontology.org/amigo/term/GO:0006812
glycerol-3-phosphate dehydrogenase complex	Cellular Component	GO:0009331	2	4	388	8286	0.00515464	0.000482742	0.0123226	0.204789	K00006,GPD1,Sch000026802|K00006,GPD1,Sch000015857	http://amigo.geneontology.org/amigo/term/GO:0009331
developmental growth involved in morphogenesis	Biological Process	GO:0060560	2	4	388	8286	0.00515464	0.000482742	0.0123226	0.204789	-,-,Sch000013308|-,-,Sch000013223	http://amigo.geneontology.org/amigo/term/GO:0060560
developmental growth	Biological Process	GO:0048589	2	4	388	8286	0.00515464	0.000482742	0.0123226	0.204789	-,-,Sch000013308|-,-,Sch000013223	http://amigo.geneontology.org/amigo/term/GO:0048589
vacuolar proton-transporting V-type ATPase complex	Cellular Component	GO:0016471	2	4	388	8286	0.00515464	0.000482742	0.0123226	0.204789	K03661,ATPeV0B,Sch000028607|K02152,ATPeV1G,Sch000022639	http://amigo.geneontology.org/amigo/term/GO:0016471
glycerol-3-phosphate dehydrogenase [NAD+] activity	Molecular Function	GO:0004367	2	4	388	8286	0.00515464	0.000482742	0.0123226	0.204789	K00006,GPD1,Sch000026802|K00006,GPD1,Sch000015857	http://amigo.geneontology.org/amigo/term/GO:0004367
5S rRNA binding	Molecular Function	GO:0008097	2	4	388	8286	0.00515464	0.000482742	0.0123226	0.204789	K02932,RP-L5e,Sch000017010|K02932,RP-L5e,Sch000013635	http://amigo.geneontology.org/amigo/term/GO:0008097
unidimensional cell growth	Biological Process	GO:0009826	2	4	388	8286	0.00515464	0.000482742	0.0123226	0.204789	-,-,Sch000013308|-,-,Sch000013223	http://amigo.geneontology.org/amigo/term/GO:0009826
glycerol-3-phosphate catabolic process	Biological Process	GO:0046168	2	4	388	8286	0.00515464	0.000482742	0.0123226	0.204789	K00006,GPD1,Sch000026802|K00006,GPD1,Sch000015857	http://amigo.geneontology.org/amigo/term/GO:0046168
aspartate family amino acid metabolic process	Biological Process	GO:0009066	3	11	388	8286	0.00773196	0.00132754	0.0126908	0.207614	K00549,metE,Sch000005605|K00297,metF,Sch000000655|K00549,metE,Sch000016694	http://amigo.geneontology.org/amigo/term/GO:0009066
growth	Biological Process	GO:0040007	3	12	388	8286	0.00773196	0.00144823	0.0163425	0.256434	-,-,Sch000017118|-,-,Sch000013308|-,-,Sch000013223	http://amigo.geneontology.org/amigo/term/GO:0040007
cell growth	Biological Process	GO:0016049	3	12	388	8286	0.00773196	0.00144823	0.0163425	0.256434	-,-,Sch000017118|-,-,Sch000013308|-,-,Sch000013223	http://amigo.geneontology.org/amigo/term/GO:0016049
cellular amino acid biosynthetic process	Biological Process	GO:0008652	7	57	388	8286	0.0180412	0.00687907	0.0164098	0.256434	K01735,aroB,Sch000018009|K01754,E4.3.1.19,Sch000016510|K01915,glnA,Sch000017919|K01652,E2.2.1.6L,Sch000018103|K00549,metE,Sch000005605|K00826,E2.6.1.42,Sch000007770|K00549,metE,Sch000016694	http://amigo.geneontology.org/amigo/term/GO:0008652
oxidoreductase activity, acting on the CH-OH group of donors, NAD or NADP as acceptor	Molecular Function	GO:0016616	6	46	388	8286	0.0154639	0.00555153	0.0194684	0.293524	K00021,HMGCR,Sch000001227|K00006,GPD1,Sch000026802|K00029,E1.1.1.40,Sch000024069|K10527,MFP2,Sch000011205|K00006,GPD1,Sch000015857|K00025,MDH1,Sch000023213	http://amigo.geneontology.org/amigo/term/GO:0016616
regulation of cell morphogenesis	Biological Process	GO:0022604	2	5	388	8286	0.00515464	0.000603427	0.0199047	0.293524	-,-,Sch000013308|-,-,Sch000013223	http://amigo.geneontology.org/amigo/term/GO:0022604
regulation of anatomical structure morphogenesis	Biological Process	GO:0022603	2	5	388	8286	0.00515464	0.000603427	0.0199047	0.293524	-,-,Sch000013308|-,-,Sch000013223	http://amigo.geneontology.org/amigo/term/GO:0022603
glycerol-3-phosphate metabolic process	Biological Process	GO:0006072	2	5	388	8286	0.00515464	0.000603427	0.0199047	0.293524	K00006,GPD1,Sch000026802|K00006,GPD1,Sch000015857	http://amigo.geneontology.org/amigo/term/GO:0006072
translation elongation factor activity	Molecular Function	GO:0003746	3	13	388	8286	0.00773196	0.00156891	0.0205205	0.294315	K03234,EEF2,Sch000000045|K03263,EIF5A,Sch000024919|K03232,EEF1B,Sch000013649	http://amigo.geneontology.org/amigo/term/GO:0003746
cytosolic part	Cellular Component	GO:0044445	3	13	388	8286	0.00773196	0.00156891	0.0205205	0.294315	K02885,RP-L19e,Sch000019375|K01689,ENO,Sch000017926|K02915,RP-L34e,Sch000002932	http://amigo.geneontology.org/amigo/term/GO:0044445
carboxylic acid metabolic process	Biological Process	GO:0019752	19	247	388	8286	0.0489691	0.0298093	0.0226298	0.320181	K03527,ispH,Sch000025701|-,-,Sch000022131|-,-,Sch000004306|K00826,E2.6.1.42,Sch000007770|K00549,metE,Sch000016694|K01885,EARS,Sch000005951|K00297,metF,Sch000000655|K01735,aroB,Sch000018009|K00161,PDHA,Sch000029244|K01915,glnA,Sch000017919|K00025,MDH1,Sch000023213|K00549,metE,Sch000005605|K01754,E4.3.1.19,Sch000016510|K01689,ENO,Sch000017926|K15397,KCS,Sch000022862|K00029,E1.1.1.40,Sch000024069|K0…	http://amigo.geneontology.org/amigo/term/GO:0019752
oxoacid metabolic process	Biological Process	GO:0043436	19	252	388	8286	0.0489691	0.0304127	0.0271733	0.350191	K03527,ispH,Sch000025701|-,-,Sch000022131|-,-,Sch000004306|K00826,E2.6.1.42,Sch000007770|K00549,metE,Sch000016694|K01885,EARS,Sch000005951|K00297,metF,Sch000000655|K01735,aroB,Sch000018009|K00161,PDHA,Sch000029244|K01915,glnA,Sch000017919|K00025,MDH1,Sch000023213|K00549,metE,Sch000005605|K01754,E4.3.1.19,Sch000016510|K01689,ENO,Sch000017926|K15397,KCS,Sch000022862|K00029,E1.1.1.40,Sch000024069|K0…	http://amigo.geneontology.org/amigo/term/GO:0043436
organic acid metabolic process	Biological Process	GO:0006082	19	252	388	8286	0.0489691	0.0304127	0.0271733	0.350191	K03527,ispH,Sch000025701|-,-,Sch000022131|-,-,Sch000004306|K00826,E2.6.1.42,Sch000007770|K00549,metE,Sch000016694|K01885,EARS,Sch000005951|K00297,metF,Sch000000655|K01735,aroB,Sch000018009|K00161,PDHA,Sch000029244|K01915,glnA,Sch000017919|K00025,MDH1,Sch000023213|K00549,metE,Sch000005605|K01754,E4.3.1.19,Sch000016510|K01689,ENO,Sch000017926|K15397,KCS,Sch000022862|K00029,E1.1.1.40,Sch000024069|K0…	http://amigo.geneontology.org/amigo/term/GO:0006082
alditol phosphate metabolic process	Biological Process	GO:0052646	2	6	388	8286	0.00515464	0.000724113	0.0289405	0.350191	K00006,GPD1,Sch000026802|K00006,GPD1,Sch000015857	http://amigo.geneontology.org/amigo/term/GO:0052646
Golgi-associated vesicle	Cellular Component	GO:0005798	2	6	388	8286	0.00515464	0.000724113	0.0289405	0.350191	-,-,Sch000006040|K20471,COPD,Sch000025850	http://amigo.geneontology.org/amigo/term/GO:0005798
structural constituent of cytoskeleton	Molecular Function	GO:0005200	2	6	388	8286	0.00515464	0.000724113	0.0289405	0.350191	K07375,TUBB,Sch000021932|K07375,TUBB,Sch000001975	http://amigo.geneontology.org/amigo/term/GO:0005200
Golgi-associated vesicle membrane	Cellular Component	GO:0030660	2	6	388	8286	0.00515464	0.000724113	0.0289405	0.350191	-,-,Sch000006040|K20471,COPD,Sch000025850	http://amigo.geneontology.org/amigo/term/GO:0030660
organic acid biosynthetic process	Biological Process	GO:0016053	11	123	388	8286	0.0283505	0.0148443	0.0289586	0.350191	K01735,aroB,Sch000018009|K01915,glnA,Sch000017919|-,-,Sch000022131|K00549,metE,Sch000005605|-,-,Sch000004306|K00826,E2.6.1.42,Sch000007770|K00549,metE,Sch000016694|K15397,KCS,Sch000022862|K01754,E4.3.1.19,Sch000016510|K01652,E2.2.1.6L,Sch000018103|-,-,Sch000026193	http://amigo.geneontology.org/amigo/term/GO:0016053
carboxylic acid biosynthetic process	Biological Process	GO:0046394	11	123	388	8286	0.0283505	0.0148443	0.0289586	0.350191	K01735,aroB,Sch000018009|K01915,glnA,Sch000017919|-,-,Sch000022131|K00549,metE,Sch000005605|-,-,Sch000004306|K00826,E2.6.1.42,Sch000007770|K00549,metE,Sch000016694|K15397,KCS,Sch000022862|K01754,E4.3.1.19,Sch000016510|K01652,E2.2.1.6L,Sch000018103|-,-,Sch000026193	http://amigo.geneontology.org/amigo/term/GO:0046394
small GTPase mediated signal transduction	Biological Process	GO:0007264	6	51	388	8286	0.0154639	0.00615496	0.0308348	0.350191	-,-,Sch000014094|K04392,RAC1,Sch000024884|-,-,Sch000013291|K07910,RAB18,Sch000015571|K07897,RAB7A,Sch000014972|K04392,RAC1,Sch000005413	http://amigo.geneontology.org/amigo/term/GO:0007264
cytosol	Cellular Component	GO:0005829	5	38	388	8286	0.0128866	0.00458605	0.030876	0.350191	K02885,RP-L19e,Sch000019375|K01689,ENO,Sch000017926|K02915,RP-L34e,Sch000002932|K01304,pcp,Sch000028522|K09497,CCT5,Sch000017223	http://amigo.geneontology.org/amigo/term/GO:0005829
oxidoreductase complex	Cellular Component	GO:1990204	4	26	388	8286	0.0103093	0.00313782	0.0312758	0.350191	K00006,GPD1,Sch000026802|K00006,GPD1,Sch000015857|K02716,psbO,Sch000011016|-,-,Sch000000863	http://amigo.geneontology.org/amigo/term/GO:1990204
metal ion transport	Biological Process	GO:0030001	5	39	388	8286	0.0128866	0.00470673	0.034106	0.350191	-,-,Sch000022015|-,-,Sch000003453|-,-,Sch000017668|-,-,Sch000012114|-,-,Sch000009875	http://amigo.geneontology.org/amigo/term/GO:0030001
vacuolar membrane	Cellular Component	GO:0005774	3	16	388	8286	0.00773196	0.00193097	0.0362268	0.350191	K03661,ATPeV0B,Sch000028607|K02152,ATPeV1G,Sch000022639|-,-,Sch000000863	http://amigo.geneontology.org/amigo/term/GO:0005774
vacuolar part	Cellular Component	GO:0044437	3	16	388	8286	0.00773196	0.00193097	0.0362268	0.350191	K03661,ATPeV0B,Sch000028607|K02152,ATPeV1G,Sch000022639|-,-,Sch000000863	http://amigo.geneontology.org/amigo/term/GO:0044437
whole membrane	Cellular Component	GO:0098805	5	40	388	8286	0.0128866	0.00482742	0.0375381	0.350191	K03661,ATPeV0B,Sch000028607|-,-,Sch000006040|K02152,ATPeV1G,Sch000022639|K20471,COPD,Sch000025850|-,-,Sch000000863	http://amigo.geneontology.org/amigo/term/GO:0098805
cellulase activity	Molecular Function	GO:0008810	2	7	388	8286	0.00515464	0.000844798	0.039278	0.350191	-,-,Sch000023116|-,-,Sch000001557	http://amigo.geneontology.org/amigo/term/GO:0008810
cytosolic large ribosomal subunit	Cellular Component	GO:0022625	2	7	388	8286	0.00515464	0.000844798	0.039278	0.350191	K02885,RP-L19e,Sch000019375|K02915,RP-L34e,Sch000002932	http://amigo.geneontology.org/amigo/term/GO:0022625
beta-glucan catabolic process	Biological Process	GO:0051275	2	7	388	8286	0.00515464	0.000844798	0.039278	0.350191	-,-,Sch000023116|-,-,Sch000001557	http://amigo.geneontology.org/amigo/term/GO:0051275
organophosphate catabolic process	Biological Process	GO:0046434	2	7	388	8286	0.00515464	0.000844798	0.039278	0.350191	K00006,GPD1,Sch000026802|K00006,GPD1,Sch000015857	http://amigo.geneontology.org/amigo/term/GO:0046434
cellulose catabolic process	Biological Process	GO:0030245	2	7	388	8286	0.00515464	0.000844798	0.039278	0.350191	-,-,Sch000023116|-,-,Sch000001557	http://amigo.geneontology.org/amigo/term/GO:0030245
bounding membrane of organelle	Cellular Component	GO:0098588	10	114	388	8286	0.0257732	0.0137581	0.040642	0.350191	-,-,Sch000015141|K12946,SPCS1,Sch000016677|-,-,Sch000006040|K03661,ATPeV0B,Sch000028607|K00021,HMGCR,Sch000001227|K02152,ATPeV1G,Sch000022639|K20347,TMED2,Sch000003525|K12670,WBP1,Sch000006494|K20471,COPD,Sch000025850|-,-,Sch000000863	http://amigo.geneontology.org/amigo/term/GO:0098588
RNA binding	Molecular Function	GO:0003723	15	198	388	8286	0.0386598	0.0238957	0.0447056	0.350191	K02932,RP-L5e,Sch000017010|K02985,RP-S3e,Sch000022939|K02915,RP-L34e,Sch000002932|K02922,RP-L37e,Sch000025526|K02987,RP-S4e,Sch000016374|K02987,RP-S4e,Sch000002457|K02865,RP-L10Ae,Sch000013771|K03234,EEF2,Sch000000045|K02964,RP-S18e,Sch000000994|K13207,CUGBP,Sch000004016|K11129,NHP2,Sch000016538|K03263,EIF5A,Sch000024919|K02964,RP-S18e,Sch000011893|K02932,RP-L5e,Sch000013635|K03232,EEF1B,Sch00001…	http://amigo.geneontology.org/amigo/term/GO:0003723
endoplasmic reticulum part	Cellular Component	GO:0044432	6	56	388	8286	0.0154639	0.00675839	0.0458457	0.350191	K00021,HMGCR,Sch000001227|K20347,TMED2,Sch000003525|-,-,Sch000015141|K12670,WBP1,Sch000006494|K09487,HSP90B,Sch000011115|K12946,SPCS1,Sch000016677	http://amigo.geneontology.org/amigo/term/GO:0044432
regulation of cell development	Biological Process	GO:0060284	1	1	388	8286	0.00257732	0.000120685	0.046826	0.350191	-,-,Sch000013223	http://amigo.geneontology.org/amigo/term/GO:0060284
protein K48-linked deubiquitination	Biological Process	GO:0071108	1	1	388	8286	0.00257732	0.000120685	0.046826	0.350191	K09602,OTUB1,Sch000003930	http://amigo.geneontology.org/amigo/term/GO:0071108
geranylgeranyl reductase activity	Molecular Function	GO:0045550	1	1	388	8286	0.00257732	0.000120685	0.046826	0.350191	K10960,chlP,Sch000007826	http://amigo.geneontology.org/amigo/term/GO:0045550
S-formylglutathione hydrolase activity	Molecular Function	GO:0018738	1	1	388	8286	0.00257732	0.000120685	0.046826	0.350191	K01070,frmB,Sch000026504	http://amigo.geneontology.org/amigo/term/GO:0018738
regulation of multi-organism process	Biological Process	GO:0043900	1	1	388	8286	0.00257732	0.000120685	0.046826	0.350191	-,-,Sch000013223	http://amigo.geneontology.org/amigo/term/GO:0043900
methylenetetrahydrofolate reductase (NAD(P)H) activity	Molecular Function	GO:0004489	1	1	388	8286	0.00257732	0.000120685	0.046826	0.350191	K00297,metF,Sch000000655	http://amigo.geneontology.org/amigo/term/GO:0004489
cholestenol delta-isomerase activity	Molecular Function	GO:0047750	1	1	388	8286	0.00257732	0.000120685	0.046826	0.350191	K01824,EBP,Sch000013753	http://amigo.geneontology.org/amigo/term/GO:0047750
pollen tube growth	Biological Process	GO:0009860	1	1	388	8286	0.00257732	0.000120685	0.046826	0.350191	-,-,Sch000013223	http://amigo.geneontology.org/amigo/term/GO:0009860
omega peptidase activity	Molecular Function	GO:0008242	1	1	388	8286	0.00257732	0.000120685	0.046826	0.350191	K01304,pcp,Sch000028522	http://amigo.geneontology.org/amigo/term/GO:0008242
cell development	Biological Process	GO:0048468	1	1	388	8286	0.00257732	0.000120685	0.046826	0.350191	-,-,Sch000013223	http://amigo.geneontology.org/amigo/term/GO:0048468
regionalization	Biological Process	GO:0003002	1	1	388	8286	0.00257732	0.000120685	0.046826	0.350191	-,-,Sch000013241	http://amigo.geneontology.org/amigo/term/GO:0003002
eukaryotic translation elongation factor 1 complex	Cellular Component	GO:0005853	1	1	388	8286	0.00257732	0.000120685	0.046826	0.350191	K03232,EEF1B,Sch000013649	http://amigo.geneontology.org/amigo/term/GO:0005853
developmental cell growth	Biological Process	GO:0048588	1	1	388	8286	0.00257732	0.000120685	0.046826	0.350191	-,-,Sch000013223	http://amigo.geneontology.org/amigo/term/GO:0048588
cellular monovalent inorganic cation homeostasis	Biological Process	GO:0030004	1	1	388	8286	0.00257732	0.000120685	0.046826	0.350191	K03661,ATPeV0B,Sch000028607	http://amigo.geneontology.org/amigo/term/GO:0030004
valine biosynthetic process	Biological Process	GO:0009099	1	1	388	8286	0.00257732	0.000120685	0.046826	0.350191	K01652,E2.2.1.6L,Sch000018103	http://amigo.geneontology.org/amigo/term/GO:0009099
regulation of cell morphogenesis involved in differentiation	Biological Process	GO:0010769	1	1	388	8286	0.00257732	0.000120685	0.046826	0.350191	-,-,Sch000013223	http://amigo.geneontology.org/amigo/term/GO:0010769
pyroglutamyl-peptidase activity	Molecular Function	GO:0016920	1	1	388	8286	0.00257732	0.000120685	0.046826	0.350191	K01304,pcp,Sch000028522	http://amigo.geneontology.org/amigo/term/GO:0016920
hydrolase activity, acting on carbon-nitrogen (but not peptide) bonds, in nitriles	Molecular Function	GO:0016815	1	1	388	8286	0.00257732	0.000120685	0.046826	0.350191	K13035,NIT4,Sch000015040	http://amigo.geneontology.org/amigo/term/GO:0016815
cell morphogenesis involved in differentiation	Biological Process	GO:0000904	1	1	388	8286	0.00257732	0.000120685	0.046826	0.350191	-,-,Sch000013223	http://amigo.geneontology.org/amigo/term/GO:0000904
regulation of pollen tube growth	Biological Process	GO:0080092	1	1	388	8286	0.00257732	0.000120685	0.046826	0.350191	-,-,Sch000013223	http://amigo.geneontology.org/amigo/term/GO:0080092
pollen tube development	Biological Process	GO:0048868	1	1	388	8286	0.00257732	0.000120685	0.046826	0.350191	-,-,Sch000013223	http://amigo.geneontology.org/amigo/term/GO:0048868
specification of symmetry	Biological Process	GO:0009799	1	1	388	8286	0.00257732	0.000120685	0.046826	0.350191	-,-,Sch000013241	http://amigo.geneontology.org/amigo/term/GO:0009799
1-aminocyclopropane-1-carboxylate oxidase activity	Molecular Function	GO:0009815	1	1	388	8286	0.00257732	0.000120685	0.046826	0.350191	K05933,E1.14.17.4,Sch000000217	http://amigo.geneontology.org/amigo/term/GO:0009815
regulation of intracellular pH	Biological Process	GO:0051453	1	1	388	8286	0.00257732	0.000120685	0.046826	0.350191	K03661,ATPeV0B,Sch000028607	http://amigo.geneontology.org/amigo/term/GO:0051453
L-threonine ammonia-lyase activity	Molecular Function	GO:0004794	1	1	388	8286	0.00257732	0.000120685	0.046826	0.350191	K01754,E4.3.1.19,Sch000016510	http://amigo.geneontology.org/amigo/term/GO:0004794
regulation of cellular pH	Biological Process	GO:0030641	1	1	388	8286	0.00257732	0.000120685	0.046826	0.350191	K03661,ATPeV0B,Sch000028607	http://amigo.geneontology.org/amigo/term/GO:0030641
aldehyde catabolic process	Biological Process	GO:0046185	1	1	388	8286	0.00257732	0.000120685	0.046826	0.350191	K01070,frmB,Sch000026504	http://amigo.geneontology.org/amigo/term/GO:0046185
cell tip growth	Biological Process	GO:0009932	1	1	388	8286	0.00257732	0.000120685	0.046826	0.350191	-,-,Sch000013223	http://amigo.geneontology.org/amigo/term/GO:0009932
determination of dorsal/ventral asymmetry	Biological Process	GO:0048262	1	1	388	8286	0.00257732	0.000120685	0.046826	0.350191	-,-,Sch000013241	http://amigo.geneontology.org/amigo/term/GO:0048262
selenium binding	Molecular Function	GO:0008430	1	1	388	8286	0.00257732	0.000120685	0.046826	0.350191	K17285,SELENBP1,Sch000000292	http://amigo.geneontology.org/amigo/term/GO:0008430
ornithine carbamoyltransferase activity	Molecular Function	GO:0004585	1	1	388	8286	0.00257732	0.000120685	0.046826	0.350191	K00611,OTC,Sch000023654	http://amigo.geneontology.org/amigo/term/GO:0004585
nitrilase activity	Molecular Function	GO:0000257	1	1	388	8286	0.00257732	0.000120685	0.046826	0.350191	K13035,NIT4,Sch000015040	http://amigo.geneontology.org/amigo/term/GO:0000257
3-dehydroquinate synthase activity	Molecular Function	GO:0003856	1	1	388	8286	0.00257732	0.000120685	0.046826	0.350191	K01735,aroB,Sch000018009	http://amigo.geneontology.org/amigo/term/GO:0003856
formaldehyde metabolic process	Biological Process	GO:0046292	1	1	388	8286	0.00257732	0.000120685	0.046826	0.350191	K01070,frmB,Sch000026504	http://amigo.geneontology.org/amigo/term/GO:0046292
pH reduction	Biological Process	GO:0045851	1	1	388	8286	0.00257732	0.000120685	0.046826	0.350191	K03661,ATPeV0B,Sch000028607	http://amigo.geneontology.org/amigo/term/GO:0045851
dorsal/ventral pattern formation	Biological Process	GO:0009953	1	1	388	8286	0.00257732	0.000120685	0.046826	0.350191	-,-,Sch000013241	http://amigo.geneontology.org/amigo/term/GO:0009953
formaldehyde catabolic process	Biological Process	GO:0046294	1	1	388	8286	0.00257732	0.000120685	0.046826	0.350191	K01070,frmB,Sch000026504	http://amigo.geneontology.org/amigo/term/GO:0046294
glucose catabolic process	Biological Process	GO:0006007	1	1	388	8286	0.00257732	0.000120685	0.046826	0.350191	K15633,gpmI,Sch000007706	http://amigo.geneontology.org/amigo/term/GO:0006007
intracellular pH reduction	Biological Process	GO:0051452	1	1	388	8286	0.00257732	0.000120685	0.046826	0.350191	K03661,ATPeV0B,Sch000028607	http://amigo.geneontology.org/amigo/term/GO:0051452
vacuolar acidification	Biological Process	GO:0007035	1	1	388	8286	0.00257732	0.000120685	0.046826	0.350191	K03661,ATPeV0B,Sch000028607	http://amigo.geneontology.org/amigo/term/GO:0007035
valine metabolic process	Biological Process	GO:0006573	1	1	388	8286	0.00257732	0.000120685	0.046826	0.350191	K01652,E2.2.1.6L,Sch000018103	http://amigo.geneontology.org/amigo/term/GO:0006573
NEDD8-specific protease activity	Molecular Function	GO:0019784	1	1	388	8286	0.00257732	0.000120685	0.046826	0.350191	K09602,OTUB1,Sch000003930	http://amigo.geneontology.org/amigo/term/GO:0019784
determination of bilateral symmetry	Biological Process	GO:0009855	1	1	388	8286	0.00257732	0.000120685	0.046826	0.350191	-,-,Sch000013241	http://amigo.geneontology.org/amigo/term/GO:0009855
ion transport	Biological Process	GO:0006811	9	102	388	8286	0.0231959	0.0123099	0.0490287	0.364064	K02147,ATPeV1B,Sch000018079|-,-,Sch000022015|-,-,Sch000003453|-,-,Sch000017668|K03661,ATPeV0B,Sch000028607|-,-,Sch000012114|K02145,ATPeV1A,Sch000027731|-,-,Sch000009875|K02152,ATPeV1G,Sch000022639	http://amigo.geneontology.org/amigo/term/GO:0006811
cytosolic ribosome	Cellular Component	GO:0022626	2	8	388	8286	0.00515464	0.000965484	0.0507761	0.371766	K02885,RP-L19e,Sch000019375|K02915,RP-L34e,Sch000002932	http://amigo.geneontology.org/amigo/term/GO:0022626
cellular polysaccharide catabolic process	Biological Process	GO:0044247	2	8	388	8286	0.00515464	0.000965484	0.0507761	0.371766	-,-,Sch000023116|-,-,Sch000001557	http://amigo.geneontology.org/amigo/term/GO:0044247
pyruvate metabolic process	Biological Process	GO:0006090	3	19	388	8286	0.00773196	0.00229302	0.0565646	0.411272	K00161,PDHA,Sch000029244|K01689,ENO,Sch000017926|K03527,ispH,Sch000025701	http://amigo.geneontology.org/amigo/term/GO:0006090
organic substance catabolic process	Biological Process	GO:1901575	16	224	388	8286	0.0412371	0.0270336	0.0605631	0.433199	-,-,Sch000023116|-,-,Sch000001557|-,-,Sch000000457|K03033,PSMD3,Sch000026496|K11843,USP14,Sch000026939|K02736,PSMB4,Sch000015911|K15633,gpmI,Sch000007706|K00006,GPD1,Sch000015857|K01115,PLD1_2,Sch000024740|K03094,SKP1,Sch000015687|K01070,frmB,Sch000026504|K01051,E3.1.1.11,Sch000017064|K01689,ENO,Sch000017926|-,-,Sch000022912|K00006,GPD1,Sch000026802|K10527,MFP2,Sch000011205	http://amigo.geneontology.org/amigo/term/GO:1901575
alpha-amino acid biosynthetic process	Biological Process	GO:1901607	5	46	388	8286	0.0128866	0.00555153	0.0624613	0.433199	K01754,E4.3.1.19,Sch000016510|K01915,glnA,Sch000017919|K01652,E2.2.1.6L,Sch000018103|K00549,metE,Sch000005605|K00549,metE,Sch000016694	http://amigo.geneontology.org/amigo/term/GO:1901607
regulation of developmental process	Biological Process	GO:0050793	2	9	388	8286	0.00515464	0.00108617	0.0633041	0.433199	-,-,Sch000013308|-,-,Sch000013223	http://amigo.geneontology.org/amigo/term/GO:0050793
glucan catabolic process	Biological Process	GO:0009251	2	9	388	8286	0.00515464	0.00108617	0.0633041	0.433199	-,-,Sch000023116|-,-,Sch000001557	http://amigo.geneontology.org/amigo/term/GO:0009251
malate metabolic process	Biological Process	GO:0006108	2	9	388	8286	0.00515464	0.00108617	0.0633041	0.433199	K00029,E1.1.1.40,Sch000024069|K00025,MDH1,Sch000023213	http://amigo.geneontology.org/amigo/term/GO:0006108
malate dehydrogenase activity	Molecular Function	GO:0016615	2	9	388	8286	0.00515464	0.00108617	0.0633041	0.433199	K00029,E1.1.1.40,Sch000024069|K00025,MDH1,Sch000023213	http://amigo.geneontology.org/amigo/term/GO:0016615
aspartate family amino acid biosynthetic process	Biological Process	GO:0009067	2	9	388	8286	0.00515464	0.00108617	0.0633041	0.433199	K00549,metE,Sch000005605|K00549,metE,Sch000016694	http://amigo.geneontology.org/amigo/term/GO:0009067
[truncated: 896 more rows]

## Sheet: E3
#Term	Database	ID	Input number	Background number	All input number	All background number	Input frequency	Background frequency	P-Value	Corrected P-Value	input_gene	Hyperlink_change
[truncated: 648 more rows]

[truncated: 9 more sheets: E4, E5, E6, E7, E8, E9, E10, E11, E12]
