# Supplementary material for: Single-cell transcriptome of Nepeta tenuifolia leaves reveal differentiation trajectories in glandular trichomes
Source: Front Plant Sci. 2022 Oct 19;13:988594. doi: 10.3389/fpls.2022.988594 (PMC9627484; doi:10.3389/fpls.2022.988594)
Supplement: Supplementary file 8 [file Table_8.xlsx]

## Sheet: Overview
Table S8 Annotation and gene expression of E10 top50 with At homologous genes(sheet1) and monoterpene biosynthesis genes(sheet2)

## Sheet: E10 Top50
gene	p_val	avg_log2FC	pct.1	pct.2	p_val_adj	0	1	2	3	4	5	6	7	8	9	10	11	12	Query	gene_ID	gene_biotype	version	chr	strand	start	end	length	Subject_id	Subject_annotation	Nr	Swissprot	KEGG	COG	TrEMBL	Interpro	GO	query id	subject id	% identity	% query coverage	s.start	s.end	evalue	bit score	ID	ID_info	ID	geneName	ID
Sch000000997	3.29e-09	-0.539233	0.033	0.089	6.76e-05	0.424521	0.415395	0.375662	0.283738	0.0593735	0.229239	0.13489	0.595162	3.09995	1.56406	26.7589	0.102358	0	Sch000000997	Sch000000997	protein_coding	Sch_consensus	HiC_scaffold_1	-	29398906	29406452	7546	-	-	XP_012847615.1/2.43431e-26/PREDICTED: glycine-rich cell wall structural protein 1.8-like isoform X2 [Erythranthe guttata]	NA	NA	NA	A0A2G9GAZ3/5e-24/A0A2G9GAZ3_9LAMI Uncharacterized protein OS=Handroanthus impetiginosus OX=429701 GN=CDL12_25024 PE=4 SV=1	PTHR35098:SF1/5.3E-19/--	NA	Sch000000997
Sch000016156	4.75e-20	-0.653076	0.41	0.6	9.76e-16	9.23464	23.3428	6.92009	9.99332	8.71683	6.56944	16.548	3.78474	19.1588	4.52919	137.208	1.91831	0.0794218	Sch000016156	Sch000016156	protein_coding	Sch_consensus	HiC_scaffold_4	-	102389292	102390086	794	-	-	NA	NA	NA	NA	A0A2G9GJV8/7e-08/A0A2G9GJV8_9LAMI Uncharacterized protein OS=Handroanthus impetiginosus OX=429701 GN=CDL12_22156 PE=4 SV=1	NA	NA	Sch000016156
Sch000013032	1.28e-10	-0.55616	0.031	0.092	2.64e-06	0.347502	1.59499	0.188532	0.0671638	0	0.494659	0.441919	0.226041	1.53065	1.66328	15.4187	1.29626	0.294613	Sch000013032	Sch000013032	protein_coding	Sch_consensus	HiC_scaffold_3	-	35859931	35874615	14684	oeu:111411987	DNA repair protein REV1 isoform X1; K03515 DNA repair protein REV1 [EC:2.7.7.-]	XP_012831081.1/0/PREDICTED: DNA repair protein REV1 [Erythranthe guttata]	A3EWL3/0.0/REV1_ARATH DNA repair protein REV1 OS=Arabidopsis thaliana OX=3702 GN=REV1 PE=2 SV=1	oeu:111411987/0.0/DNA repair protein REV1 isoform X1; K03515 DNA repair protein REV1 [EC:2.7.7.-]	STM0313/2e-52/---	A0A2G9HIG8/0.0/A0A2G9HIG8_9LAMI DNA repair protein REV1 OS=Handroanthus impetiginosus OX=429701 GN=CDL12_10009 PE=3 SV=1	PTHR11076:SF12/7.0E-269/--	NA	Sch000013032	AT5G44750.1	57.335	66	30	748	0	803	AT5G44750.1	AT5G44750.1 | DNA-directed DNA polymerase | Chr5:18052669-18059581 FORWARD LENGTH=1101 | 201606	AT5G44750.1	REV1	AT5G44750.1
Sch000025057	2.47e-10	-0.786971	0.079	0.157	5.08e-06	1.18112	1.33229	0.960623	2.112	0.309159	0.262941	1.61609	0.360641	2.75051	2.93593	18.6074	1.69112	97.3569	Sch000025057	Sch000025057	protein_coding	Sch_consensus	HiC_scaffold_6	-	66422452	66423569	1117	gsl:Gasu_23410	molecular chaperone DnaJ; K09515 DnaJ homolog subfamily B member 9	XP_011089060.1/8.75758e-68/chaperone protein dnaJ 20, chloroplastic-like [Sesamum indicum]	Q9SDN0/1e-39/DNJ20_ARATH Chaperone protein dnaJ 20, chloroplastic OS=Arabidopsis thaliana OX=3702 GN=ATJ20 PE=1 SV=2	gsl:Gasu_23410/5e-12/molecular chaperone DnaJ; K09515 DnaJ homolog subfamily B member 9	lin1509/6e-12/---	A0A2G9I8U6/1e-57/A0A2G9I8U6_9LAMI Uncharacterized protein OS=Handroanthus impetiginosus OX=429701 GN=CDL12_01081 PE=4 SV=1	PTHR45090/1.1E-55/--	NA	Sch000025057	AT4G13830.2	55.385	64	66	190	5.1e-39	135	AT4G13830.2	AT4G13830.2 | DNAJ-like 20 | Chr4:8011518-8012577 FORWARD LENGTH=197 | 201606	AT4G13830.2	J20	AT4G13830.2
Sch000019320	0.000415252	-0.134701	0.02	0.044	1	0.15998	0.144603	0.209358	0.0601951	0.0684566	0.0365905	0.0208763	0.0411301	0.98701	0.397464	5.54606	0	0	Sch000019320	Sch000019320	protein_coding	Sch_consensus	HiC_scaffold_4	-	1569715	1572907	3192	sind:105174327	peroxidase 21; K00430 peroxidase [EC:1.11.1.7]	XP_011094690.1/0/peroxidase 21 [Sesamum indicum]	Q42580/0.0/PER21_ARATH Peroxidase 21 OS=Arabidopsis thaliana OX=3702 GN=PER21 PE=1 SV=1	sind:105174327/0.0/peroxidase 21; K00430 peroxidase [EC:1.11.1.7]	NA	A0A2G9HK90/0.0/A0A2G9HK90_9LAMI Peroxidase OS=Handroanthus impetiginosus OX=429701 GN=CDL12_09394 PE=3 SV=1	PF00141/1.8E-60/Peroxidase	biological_process:GO:0006979//response to oxidative stress;GO:0042744//hydrogen peroxide catabolic process;cellular_component:GO:0005576//extracellular region;molecular_function:GO:0046872//metal ion binding;GO:0020037//heme binding;GO:0004601//peroxidase activity;	Sch000019320	AT2G37130.1	75.41	94	23	327	9.22e-180	504	AT2G37130.1	AT2G37130.1 | Peroxidase superfamily protein | Chr2:15598225-15600004 REVERSE LENGTH=327 | 201606	AT2G37130.1	NA	AT2G37130.1
Sch000019518	0.0163811	-0.240633	0.08	0.106	1	1.4409	0.92955	0.524747	0.811317	0.124138	0.308148	0.092624	0.267729	12.7274	10.506	12.3635	3.49434	7.58057	Sch000019518	Sch000019518	protein_coding	Sch_consensus	HiC_scaffold_4	-	25373035	25374262	1227	-	-	XP_011100956.1/1.11686e-41/dehydrin DHN1-like [Sesamum indicum]	A8CVF3/1e-21/DHN1_AVIMR Dehydrin DHN1 OS=Avicennia marina OX=82927 GN=DHN1 PE=1 SV=1	NA	NA	A0A2G9HE09/8e-31/A0A2G9HE09_9LAMI Uncharacterized protein OS=Handroanthus impetiginosus OX=429701 GN=CDL12_11565 PE=3 SV=1	PS00315/-/Dehydrins signature 1.	biological_process:GO:0009415//response to water;GO:0006950//response to stress;	Sch000019518	AT5G66400.1	64.706	43	102	183	1.83e-16	74.7	AT5G66400.1	AT5G66400.1 | Dehydrin family protein | Chr5:26518511-26519153 REVERSE LENGTH=186 | 201606	AT5G66400.1	RAB18	AT5G66400.1
Sch000026786	2.76e-08	-0.321587	0.015	0.056	0.000566434	0.138904	0.96675	0.122474	0.0839126	0.0112683	0.108566	0.173277	0.0683437	0.360475	0.204997	5.52402	0.513882	0	Sch000026786	Sch000026786	protein_coding	Sch_consensus	HiC_scaffold_6	+	90581453	90584483	3030	sind:105169543	abscisic acid 8'-hydroxylase 4; K09843 (+)-abscisic acid 8'-hydroxylase [EC:1.14.14.137]	AJD25241.1/0/cytochrome P450 CYP707A101 [Salvia miltiorrhiza]	Q9LJK2/0.0/ABAH4_ARATH Abscisic acid 8'-hydroxylase 4 OS=Arabidopsis thaliana OX=3702 GN=CYP707A4 PE=2 SV=2	sind:105169543/0.0/abscisic acid 8'-hydroxylase 4; K09843 (+)-abscisic acid 8'-hydroxylase [EC:1.14.14.137]	slr0574/2e-62/---	A0A0B4VSK6/0.0/A0A0B4VSK6_SALMI Cytochrome P450 CYP707A101 OS=Salvia miltiorrhiza OX=226208 PE=2 SV=1	PS00086/-/Cytochrome P450 cysteine heme-iron ligand signature.	NA	Sch000026786	AT3G19270.2	67.603	95	8	466	0	657	AT3G19270.2	AT3G19270.2 | cytochrome P450%2C family 707%2C subfamily A%2C polypeptide 4 | Chr3:6673885-6676400 REVERSE LENGTH=468 | 201606	AT3G19270.2	CYP707A4	AT3G19270.2
Sch000016437	3.54e-17	-0.540153	0.01	0.085	7.28e-13	0.114768	0.240251	0.0126293	0.0118548	0	2.36675	0.0313885	2.04198	0.135393	0.197134	5.86772	0.838114	2.25458	Sch000016437	Sch000016437	protein_coding	Sch_consensus	HiC_scaffold_4	+	53660412	53660723	311	mtr:MTR_7g055590	transducin family protein/WD-40 repeat protein; K03363 cell division cycle 20, cofactor of APC complex	XP_012066520.1/9.73321e-47/uncharacterized protein LOC105629522 [Jatropha curcas]	NA	mtr:MTR_7g055590/6e-10/transducin family protein/WD-40 repeat protein; K03363 cell division cycle 20, cofactor of APC complex	NA	A0A2G9GJE3/2e-47/A0A2G9GJE3_9LAMI Uncharacterized protein OS=Handroanthus impetiginosus OX=429701 GN=CDL12_22060 PE=4 SV=1	PS51257/5.0/Prokaryotic membrane lipoprotein lipid attachment site profile.	NA	Sch000016437	AT3G52790.1	56.604	93	3	107	1.55e-34	118	AT3G52790.1	AT3G52790.1 | peptidoglycan-binding LysM domain-containing protein | Chr3:19566004-19566333 REVERSE LENGTH=109 | 201606	AT3G52790.1	NA	AT3G52790.1
Sch000011262	3.72e-16	-0.663313	0.661	0.802	7.65e-12	19.8286	29.3856	56.3064	20.5902	50.8167	17.8081	16.8126	11.1841	33.8146	15.5985	130.602	3.70568	0.0637428	Sch000011262	Sch000011262	protein_coding	Sch_consensus	HiC_scaffold_3	+	89542192	89544936	2744	-	-	KZV49510.1/2.99024e-07/tyrosine- and lysine-rich protein [Dorcoceras hygrometricum]	NA	NA	NA	A0A2G9I6W5/4e-09/A0A2G9I6W5_9LAMI Uncharacterized protein OS=Handroanthus impetiginosus OX=429701 GN=CDL12_01747 PE=4 SV=1	PF07172/5.4E-13/Glycine rich protein family	NA
Sch000007751	9.67e-06	-0.0449724	0.068	0.118	0.198803	0.605165	0.580068	0.398933	0.292177	0.0708835	0.427456	0.30138	2.92484	0.29032	0.213041	6.09254	0.837732	0.0678988	Sch000007751	Sch000007751	protein_coding	Sch_consensus	HiC_scaffold_2	+	76543085	76547104	4019	sind:105176474	probable trehalose-phosphate phosphatase J; K01087 trehalose 6-phosphate phosphatase [EC:3.1.3.12]	XP_012853588.1/0/PREDICTED: probable trehalose-phosphate phosphatase J [Erythranthe guttata] &gt;EYU24005.1 hypothetical protein MIMGU_mgv1a007720mg [Erythranthe guttata]	Q5HZ05/0.0/TPPJ_ARATH Probable trehalose-phosphate phosphatase J OS=Arabidopsis thaliana OX=3702 GN=TPPJ PE=1 SV=1	sind:105176474/0.0/probable trehalose-phosphate phosphatase J; K01087 trehalose 6-phosphate phosphatase [EC:3.1.3.12]	MT3482_2/4e-43/---	A0A2G9HN41/0.0/A0A2G9HN41_9LAMI Trehalose 6-phosphate phosphatase OS=Handroanthus impetiginosus OX=429701 GN=CDL12_08399 PE=3 SV=1	PF02358/2.6E-77/Trehalose-phosphatase	biological_process:GO:0005992//trehalose biosynthetic process;molecular_function:GO:0004805//trehalose-phosphatase activity;	Sch000007751	AT5G65140.1	69.106	82	1	368	0	514	AT5G65140.1	AT5G65140.1 | Haloacid dehalogenase-like hydrolase (HAD) superfamily protein | Chr5:26019878-26022077 REVERSE LENGTH=370 | 201606	AT5G65140.1	TPPJ	AT5G65140.1
Sch000015198	2.86e-19	-0.338748	0.074	0.197	5.89e-15	0.996189	1.70648	0.536698	2.03977	0.691538	0.699514	2.10626	0.496008	2.30075	2.57419	9.19995	0.2693	1.40647	Sch000015198	Sch000015198	protein_coding	Sch_consensus	HiC_scaffold_3	-	87288652	87289717	1065	hbr:110645984	probable xyloglucan endotransglucosylase/hydrolase protein 23; K14504 xyloglucan:xyloglucosyl transferase TCH4 [EC:2.4.1.207]	AGI42451.1/4.43884e-177/xyloglucan endotransglycosylase/hydrolase [Neolamarckia cadamba] &gt;AGI42453.1 xyloglucan endotransglycosylase/hydrolase [Neolamarckia cadamba] &gt;AGI42462.1 xyloglucan endotransglycosylase/hydrolase [Neolamarckia cadamba]	Q38857/3e-154/XTH22_ARATH Xyloglucan endotransglucosylase/hydrolase protein 22 OS=Arabidopsis thaliana OX=3702 GN=XTH22 PE=1 SV=1	hbr:110645984/4e-177/probable xyloglucan endotransglucosylase/hydrolase protein 23; K14504 xyloglucan:xyloglucosyl transferase TCH4 [EC:2.4.1.207]	YLR213c/2e-16/---	M4YSC6/2e-176/M4YSC6_9GENT Xyloglucan endotransglucosylase/hydrolase OS=Neolamarckia cadamba OX=153762 GN=XTH1 PE=3 SV=1	PF00722/1.6E-61/Glycosyl hydrolases family 16	NA	Sch000015198	AT5G57560.1	69.286	96	2	281	5.34e-153	434	AT5G57560.1	AT5G57560.1 | Xyloglucan endotransglucosylase/hydrolase family protein | Chr5:23307296-23308235 REVERSE LENGTH=284 | 201606	AT5G57560.1	TCH4	AT5G57560.1
Sch000023411	1.45e-31	-0.607291	0.223	0.438	2.98e-27	2.02411	6.30035	0.979611	1.02139	0.43099	6.28373	2.37036	4.71514	5.45078	1.88413	15.8666	1.3384	1.00537	Sch000023411	Sch000023411	protein_coding	Sch_consensus	HiC_scaffold_5	+	23453656	23455562	1906	cmax:111493042	DEAD-box ATP-dependent RNA helicase 24 isoform X1; K12835 ATP-dependent RNA helicase DDX42 [EC:3.6.4.13]	AKA27870.1/2.84509e-115/WRKY protein [Salvia miltiorrhiza]	Q9FGZ4/2e-53/WRK48_ARATH Probable WRKY transcription factor 48 OS=Arabidopsis thaliana OX=3702 GN=WRKY48 PE=2 SV=1	cmax:111493042/2e-50/DEAD-box ATP-dependent RNA helicase 24 isoform X1; K12835 ATP-dependent RNA helicase DDX42 [EC:3.6.4.13]	NA	A0A0D5Y9Z7/1e-114/A0A0D5Y9Z7_SALMI WRKY protein OS=Salvia miltiorrhiza OX=226208 GN=WRKY4 PE=2 SV=1	PF03106/1.2E-27/WRKY DNA -binding domain	NA	Sch000023411	AT5G49520.1	50.424	63	163	384	6.82e-53	182	AT5G49520.1	AT5G49520.1 | WRKY DNA-binding protein 48 | Chr5:20090890-20092867 FORWARD LENGTH=399 | 201606	AT5G49520.1	WRKY48	AT5G49520.1
Sch000001007	3.74e-05	-0.0749464	0.118	0.176	0.769424	0.882687	0.29484	2.11395	1.27382	1.03978	0.423465	0.315736	0.232805	1.57706	0.331919	6.46066	0.538527	0.0432171	Sch000001007	Sch000001007	protein_coding	Sch_consensus	HiC_scaffold_1	+	71157801	71162347	4546	han:110894365	receptor-like protein kinase HERK 1; K04733 interleukin-1 receptor-associated kinase 4 [EC:2.7.11.1]	XP_011095914.1/1.0461e-106/heavy metal-associated isoprenylated plant protein 7 [Sesamum indicum]	Q9M8T7/3e-48/HIP8_ARATH Heavy metal-associated isoprenylated plant protein 8 OS=Arabidopsis thaliana OX=3702 GN=HIPP08 PE=3 SV=1	han:110894365/1e-22/receptor-like protein kinase HERK 1; K04733 interleukin-1 receptor-associated kinase 4 [EC:2.7.11.1]	NA	A0A2G9GD41/5e-102/A0A2G9GD41_9LAMI Copper chaperone OS=Handroanthus impetiginosus OX=429701 GN=CDL12_24268 PE=4 SV=1	PS50846/10.271/Heavy-metal-associated domain profile.	biological_process:GO:0030001//metal ion transport;GO:0046916//cellular transition metal ion homeostasis;cellular_component:GO:0005737//cytoplasm;molecular_function:GO:0046914//transition metal ion binding;	Sch000001007	AT5G50740.5	45.914	88	29	283	1.26e-57	189	AT5G50740.5	AT5G50740.5 | Heavy metal transport/detoxification superfamily protein | Chr5:20635983-20637847 REVERSE LENGTH=283 | 201606	AT5G50740.5	NA	AT5G50740.5
Sch000020513	3.57e-08	-0.0824403	0.177	0.277	0.000734954	1.82783	2.66005	1.42972	0.999792	0.547681	0.485698	1.45748	1.53073	5.26853	4.87718	9.51776	4.14177	2.24139	Sch000020513	Sch000020513	protein_coding	Sch_consensus	HiC_scaffold_4	+	297467	298610	1143	sind:105172447	galactinol synthase 2; K18819 inositol 3-alpha-galactosyltransferase [EC:2.4.1.123]	AEQ54920.1/0/galactinol synthase 2 [Salvia miltiorrhiza]	C7G304/0.0/GOLS2_SOLLC Galactinol synthase 2 OS=Solanum lycopersicum OX=4081 GN=GOLS2 PE=2 SV=1	sind:105172447/0.0/galactinol synthase 2; K18819 inositol 3-alpha-galactosyltransferase [EC:2.4.1.123]	SPBC4C3.08/3e-09/---	G4Y3P5/0.0/G4Y3P5_SALMI Hexosyltransferase OS=Salvia miltiorrhiza OX=226208 PE=2 SV=1	PTHR11183/1.1E-172/--	molecular_function:GO:0016757//transferase activity, transferring glycosyl groups;	Sch000020513	AT1G56600.1	71.053	100	1	335	0	511	AT1G56600.1	AT1G56600.1 | galactinol synthase 2 | Chr1:21207620-21209291 FORWARD LENGTH=335 | 201606	AT1G56600.1	GolS2	AT1G56600.1
Sch000027938	5.87e-08	-0.124491	0.165	0.258	0.00120764	1.97558	2.70816	1.55743	1.89233	0.987381	0.357547	1.80937	0.393826	6.97208	7.30322	9.90584	1.70216	0.681336	Sch000027938	Sch000027938	protein_coding	Sch_consensus	HiC_scaffold_6	+	96972458	96974489	2031	mdm:103421028	heavy metal-associated isoprenylated plant protein 26-like; K10752 histone-binding protein RBBP4	XP_012837190.1/1.19504e-98/PREDICTED: heavy metal-associated isoprenylated plant protein 26-like [Erythranthe guttata] &gt;EYU37957.1 hypothetical protein MIMGU_mgv1a015538mg [Erythranthe guttata]	Q9SZN7/8e-87/HIP26_ARATH Heavy metal-associated isoprenylated plant protein 26 OS=Arabidopsis thaliana OX=3702 GN=HIPP26 PE=1 SV=1	mdm:103421028/1e-83/heavy metal-associated isoprenylated plant protein 26-like; K10752 histone-binding protein RBBP4	NA	A0A022RCA2/6e-98/A0A022RCA2_ERYGU Uncharacterized protein OS=Erythranthe guttata OX=4155 GN=MIMGU_mgv1a015538mg PE=4 SV=1	PTHR22814:SF14/4.4E-62/--	biological_process:GO:0010286//heat acclimation;GO:0030001//metal ion transport;GO:0046916//cellular transition metal ion homeostasis;cellular_component:GO:0009506//plasmodesma;GO:0005737//cytoplasm;GO:0005886//plasma membrane;molecular_function:GO:0046870//cadmium ion binding;GO:0046914//transition metal ion binding;GO:0046872//metal ion binding;GO:0005507//copper ion binding;GO:0032791//lead io…	Sch000027938	AT4G38580.2	79.221	100	1	153	8.65e-86	252	AT4G38580.2	AT4G38580.2 | farnesylated protein 6 | Chr4:18034596-18035693 FORWARD LENGTH=153 | 201606	AT4G38580.2	FP6	AT4G38580.2
Sch000017004	2.12e-13	-0.410462	0.657	0.829	4.36e-09	14.1817	19.811	10.8567	10.96	8.22404	26.7774	10.8548	45.424	19.8635	42.5154	64.1707	28.5318	14.0916	Sch000017004	Sch000017004	protein_coding	Sch_consensus	HiC_scaffold_4	-	6222129	6222928	799	-	-	XP_012828713.1/9.88183e-12/PREDICTED: protein FAM133-like [Erythranthe guttata]	O04132/4e-07/SRC1_SOYBN Protein SRC1 OS=Glycine max OX=3847 GN=SRC1 PE=2 SV=1	NA	NA	A0A2G9GTE5/2e-11/A0A2G9GTE5_9LAMI Uncharacterized protein OS=Handroanthus impetiginosus OX=429701 GN=CDL12_18894 PE=4 SV=1	PTHR34941/1.5E-13/--	NA
Sch000022713	1.52e-06	-0.169292	0.033	0.075	0.0312483	0.202613	0.182002	0.0684906	0.25361	0.11407	0.170213	0.187317	0.232466	1.08527	1.91065	3.42453	0.282994	1.23768	Sch000022713	Sch000022713	protein_coding	Sch_consensus	HiC_scaffold_5	+	91324254	91326685	2431	-	-	XP_011094470.1/0/uncharacterized protein LOC105174162 [Sesamum indicum]	Q9LTA6/7e-59/WAV3_ARATH E3 ubiquitin-protein ligase WAV3 OS=Arabidopsis thaliana OX=3702 GN=WAV3 PE=1 SV=1	NA	YPO3007/1e-18/---	A0A2G9I3V6/0.0/A0A2G9I3V6_9LAMI Uncharacterized protein OS=Handroanthus impetiginosus OX=429701 GN=CDL12_02833 PE=4 SV=1	PS50089/10.822/Zinc finger RING-type profile.	NA	Sch000022713	AT3G54780.1	43.96	88	72	632	1.77e-155	469	AT3G54780.1	AT3G54780.1 | Zinc finger (C3HC4-type RING finger) family protein | Chr3:20278985-20281429 FORWARD LENGTH=675 | 201606	AT3G54780.1	NA	AT3G54780.1
Sch000021210	0.636783	-0.0747025	0.001	0.002	1	0.00440656	0	0	0.00577612	0	0	0.0133787	0.0176039	0	0	2.48174	0	0	Sch000021210	Sch000021210	protein_coding	Sch_consensus	HiC_scaffold_5	+	26457395	26459600	2205	dcr:108193353	vinorine synthase-like; K13065 shikimate O-hydroxycinnamoyltransferase [EC:2.3.1.133]	AMZ03412.1/0/acyltransferase ACT6 [Plectranthus barbatus]	Q6TXD2/1e-81/5MAT2_SALSN Pelargonidin 3-O-(6-caffeoylglucoside) 5-O-(6-O-malonylglucoside) 4'''-malonyltransferase OS=Salvia splendens OX=180675 PE=1 SV=1	dcr:108193353/1e-91/vinorine synthase-like; K13065 shikimate O-hydroxycinnamoyltransferase [EC:2.3.1.133]	NA	A0A1B0VRQ7/0.0/A0A1B0VRQ7_9LAMI Acyltransferase ACT6 OS=Plectranthus barbatus OX=41228 PE=2 SV=1	PTHR31623/3.3E-112/--	NA	Sch000021210	AT3G26040.1	32.071	99	1	435	5.7e-66	221	AT3G26040.1	AT3G26040.1 | HXXXD-type acyl-transferase family protein | Chr3:9519741-9521069 FORWARD LENGTH=442 | 201606	AT3G26040.1	NA	AT3G26040.1
Sch000015100	5.77e-06	-0.126634	0.289	0.397	0.118567	3.77601	9.06241	1.19978	1.68654	0.67729	2.90052	5.4724	2.62358	5.59357	2.6523	15.8749	2.79159	0.262318	Sch000015100	Sch000015100	protein_coding	Sch_consensus	HiC_scaffold_3	+	22036055	22036963	908	atr:18421978	ethylene-responsive transcription factor ERF060; K09286 EREBP-like factor	XP_011101035.1/8.25199e-111/LOW QUALITY PROTEIN: ethylene-responsive transcription factor ERF061 [Sesamum indicum]	Q9C7W2/1e-53/ERF61_ARATH Ethylene-responsive transcription factor ERF061 OS=Arabidopsis thaliana OX=3702 GN=ERF061 PE=2 SV=1	atr:18421978/4e-39/ethylene-responsive transcription factor ERF060; K09286 EREBP-like factor	NA	A0A2G9HU09/1e-108/A0A2G9HU09_9LAMI Uncharacterized protein OS=Handroanthus impetiginosus OX=429701 GN=CDL12_06299 PE=4 SV=1	SM00380/5.5E-35/--	biological_process:GO:0006351//transcription, DNA-templated;cellular_component:GO:0005634//nucleus;molecular_function:GO:0003677//DNA binding;GO:0003700//DNA binding transcription factor activity;	Sch000015100	AT1G64380.1	43.769	95	17	335	5.51e-53	179	AT1G64380.1	AT1G64380.1 | Integrase-type DNA-binding superfamily protein | Chr1:23890981-23891988 REVERSE LENGTH=335 | 201606	AT1G64380.1	NA	AT1G64380.1
Sch000013835	2.58e-15	-0.133832	0.045	0.135	5.3e-11	0.340925	0.493479	0.208844	0.348657	0.233003	0.320131	0.456964	0.675216	0.711573	0.272036	3.58696	0.442265	0.634069	Sch000013835	Sch000013835	protein_coding	Sch_consensus	HiC_scaffold_3	-	83086968	83089740	2772	sind:105161889	pre-mRNA cleavage factor Im 25 kDa subunit 1; K14397 cleavage and polyadenylation specificity factor subunit 5	XP_011078041.1/1.40746e-127/pre-mRNA cleavage factor Im 25 kDa subunit 1 [Sesamum indicum]	Q94AF0/9e-102/CFIS1_ARATH Pre-mRNA cleavage factor Im 25 kDa subunit 1 OS=Arabidopsis thaliana OX=3702 GN=CFIS1 PE=1 SV=1	sind:105161889/3e-128/pre-mRNA cleavage factor Im 25 kDa subunit 1; K14397 cleavage and polyadenylation specificity factor subunit 5	NA	A0A2G9IB44/2e-119/A0A2G9IB44_9LAMI mRNA cleavage factor I subunit OS=Handroanthus impetiginosus OX=429701 GN=CDL12_00259 PE=4 SV=1	PTHR13047:SF1/3.9E-111/--	biological_process:GO:0006378//mRNA polyadenylation;cellular_component:GO:0005849//mRNA cleavage factor complex;molecular_function:GO:0003729//mRNA binding;GO:0016787//hydrolase activity;	Sch000013835	AT4G29820.1	59.729	99	1	221	9.99e-101	295	AT4G29820.1	AT4G29820.1 | homolog of CFIM-25 | Chr4:14596047-14597317 REVERSE LENGTH=222 | 201606	AT4G29820.1	CFIM-25	AT4G29820.1
Sch000018884	1.64e-17	-0.610352	0.386	0.553	3.38e-13	6.07276	21.7028	1.6603	2.17	1.03568	12.4876	9.86721	7.25655	12.1524	2.85836	30.661	2.97389	23.1162	Sch000018884	Sch000018884	protein_coding	Sch_consensus	HiC_scaffold_4	-	2671572	2673902	2330	han:110894365	receptor-like protein kinase HERK 1; K04733 interleukin-1 receptor-associated kinase 4 [EC:2.7.11.1]	XP_011094611.1/1.19044e-150/heavy metal-associated isoprenylated plant protein 6-like [Sesamum indicum]	Q9LZF1/1e-61/HIP6_ARATH Heavy metal-associated isoprenylated plant protein 6 OS=Arabidopsis thaliana OX=3702 GN=HIPP06 PE=1 SV=1	han:110894365/1e-18/receptor-like protein kinase HERK 1; K04733 interleukin-1 receptor-associated kinase 4 [EC:2.7.11.1]	NA	A0A022QPI7/1e-120/A0A022QPI7_ERYGU Uncharacterized protein OS=Erythranthe guttata OX=4155 GN=MIMGU_mgv1a008930mg PE=4 SV=1	PS50846/9.554/Heavy-metal-associated domain profile.	biological_process:GO:0030001//metal ion transport;molecular_function:GO:0046872//metal ion binding;	Sch000018884	AT5G03380.1	42.246	93	20	392	4.91e-61	204	AT5G03380.1	AT5G03380.1 | Heavy metal transport/detoxification superfamily protein | Chr5:832400-834301 REVERSE LENGTH=392 | 201606	AT5G03380.1	NA	AT5G03380.1
Sch000019968	0.216844	0.0954267	0.515	0.583	1	15.0709	25.2646	5.18784	11.9841	3.12166	2.50946	24.0678	6.0152	26.6222	6.59565	45.4845	3.94266	10.6206	Sch000019968	Sch000019968	protein_coding	Sch_consensus	HiC_scaffold_4	+	70929828	70932915	3087	sind:105177104	galactinol--sucrose galactosyltransferase; K06617 raffinose synthase [EC:2.4.1.82]	XP_011098436.1/0/galactinol--sucrose galactosyltransferase [Sesamum indicum]	Q9FND9/0.0/RFS5_ARATH Probable galactinol--sucrose galactosyltransferase 5 OS=Arabidopsis thaliana OX=3702 GN=RFS5 PE=1 SV=1	sind:105177104/0.0/galactinol--sucrose galactosyltransferase; K06617 raffinose synthase [EC:2.4.1.82]	NA	A0A2G9HWD1/0.0/A0A2G9HWD1_9LAMI Galactinol--sucrose galactosyltransferase OS=Handroanthus impetiginosus OX=429701 GN=CDL12_05458 PE=4 SV=1	PTHR31268:SF2/0.0/--	molecular_function:GO:0003824//catalytic activity;	Sch000019968	AT5G40390.1	66.582	99	3	783	0	1122	AT5G40390.1	AT5G40390.1 | Raffinose synthase family protein | Chr5:16161720-16165085 FORWARD LENGTH=783 | 201606	AT5G40390.1	SIP1	AT5G40390.1
Sch000019272	2.86e-17	-0.305155	0.189	0.343	5.88e-13	1.7139	5.40669	0.770236	1.2778	0.572634	0.407025	2.33606	0.694632	3.89014	3.84718	8.75312	1.46551	0.392366	Sch000019272	Sch000019272	protein_coding	Sch_consensus	HiC_scaffold_4	+	10739677	10741193	1516	sind:105177852	homeobox-leucine zipper protein HAT22-like; K09338 homeobox-leucine zipper protein	XP_011099420.1/9.83978e-146/homeobox-leucine zipper protein HAT22-like [Sesamum indicum]	P46604/4e-97/HAT22_ARATH Homeobox-leucine zipper protein HAT22 OS=Arabidopsis thaliana OX=3702 GN=HAT22 PE=1 SV=1	sind:105177852/2e-146/homeobox-leucine zipper protein HAT22-like; K09338 homeobox-leucine zipper protein	SPAC32A11.03c/8e-10/---	A0A2G9GQ01/1e-143/A0A2G9GQ01_9LAMI Transcription factor HEX OS=Handroanthus impetiginosus OX=429701 GN=CDL12_20048 PE=4 SV=1	PTHR24326/6.8E-94/--	cellular_component:GO:0005634//nucleus;molecular_function:GO:0043565//sequence-specific DNA binding;GO:0003700//DNA binding transcription factor activity;	Sch000019272	AT4G37790.1	59.298	100	1	278	3.68e-96	288	AT4G37790.1	AT4G37790.1 | Homeobox-leucine zipper protein family | Chr4:17768241-17769272 FORWARD LENGTH=278 | 201606	AT4G37790.1	HAT22	AT4G37790.1
Sch000025572	0.000402529	-0.0457122	0.017	0.04	1	0.163272	0.139367	0.0462294	0.216985	0.00377752	0.0960721	0.281895	0.102683	0.176728	0.423471	2.57932	0.181253	0.761694	Sch000025572	Sch000025572	protein_coding	Sch_consensus	HiC_scaffold_6	-	18213971	18216848	2877	jre:108989179	cytochrome P450 714C2-like; K20661 cytochrome P450 family 714 subfamily A polypeptide 1	AJD25246.1/0/cytochrome P450 CYP714G13 [Salvia miltiorrhiza]	Q2QYH7/4e-179/C14C2_ORYSJ Cytochrome P450 714C2 OS=Oryza sativa subsp. japonica OX=39947 GN=CYP714C2 PE=2 SV=1	jre:108989179/0.0/cytochrome P450 714C2-like; K20661 cytochrome P450 family 714 subfamily A polypeptide 1	AGc2890/3e-48/---	A0A0B4VSL1/0.0/A0A0B4VSL1_SALMI Cytochrome P450 CYP714G13 OS=Salvia miltiorrhiza OX=226208 PE=2 SV=1	PR00385/6.7E-14/P450 superfamily signature	cellular_component:GO:0016021//integral component of membrane;molecular_function:GO:0016705//oxidoreductase activity, acting on paired donors, with incorporation or reduction of molecular oxygen;GO:0020037//heme binding;GO:0005506//iron ion binding;GO:0004497//monooxygenase activity;	Sch000025572	AT5G24910.1	43.053	98	20	529	2.46e-156	460	AT5G24910.1	AT5G24910.1 | cytochrome P450%2C family 714%2C subfamily A%2C polypeptide 1 | Chr5:8567674-8570260 REVERSE LENGTH=532 | 201606	AT5G24910.1	CYP714A1	AT5G24910.1
Sch000002825	1.02e-05	-0.77862	0.34	0.421	0.210664	9.40427	3.1186	61.3932	4.96974	5.09673	2.17649	1.3819	11.2444	50.5197	2.71319	47.3499	65.3506	0.0576153	Sch000002825	Sch000002825	protein_coding	Sch_consensus	HiC_scaffold_1	-	3903178	3903615	437	-	-	NA	NA	NA	NA	NA	PTHR34463/9.9E-14/--	NA
Sch000028526	2.59e-10	-0.0484416	0.116	0.211	5.32e-06	1.17245	0.928488	1.84606	1.11652	0.79546	0.313994	0.685953	0.295119	2.90105	3.51019	5.53269	0.140375	4.61414	Sch000028526	Sch000028526	protein_coding	Sch_consensus	HiC_scaffold_6	+	80875922	80877467	1545	-	-	NA	NA	NA	NA	NA	NA	NA
Sch000003937	7.5e-09	-0.294148	0.315	0.445	0.000154114	4.8096	12.3671	2.78675	5.71438	1.22974	1.29218	9.01534	2.87642	8.50861	1.89656	18.5093	1.64971	0.697835	Sch000003937	Sch000003937	protein_coding	Sch_consensus	HiC_scaffold_1	-	24735562	24737928	2366	egu:105060863	tuliposide A-converting enzyme 2, chloroplastic-like; K20506 tuliposide A-converting enzyme [EC:4.2.99.22]	XP_011077141.1/4.22578e-147/probable carboxylesterase 6 [Sesamum indicum]	Q9LFR7/1e-108/CXE17_ARATH Probable carboxylesterase 17 OS=Arabidopsis thaliana OX=3702 GN=CXE17 PE=2 SV=1	egu:105060863/2e-56/tuliposide A-converting enzyme 2, chloroplastic-like; K20506 tuliposide A-converting enzyme [EC:4.2.99.22]	lin2194/3e-19/---	A0A2G9G0J0/4e-146/A0A2G9G0J0_9LAMI Arylacetamide deacetylase OS=Handroanthus impetiginosus OX=429701 GN=CDL12_28719 PE=4 SV=1	PTHR23024/2.9E-135/--	NA	Sch000003937	AT5G16080.1	55.272	84	1	310	1.38e-107	323	AT5G16080.1	AT5G16080.1 | carboxyesterase 17 | Chr5:5252533-5253567 REVERSE LENGTH=344 | 201606	AT5G16080.1	CXE17	AT5G16080.1
Sch000020009	1.32e-13	-0.336992	0.235	0.379	2.72e-09	3.2347	9.98816	0.632041	2.40384	0.47824	4.9862	6.23583	1.59369	2.36014	0.475974	13.4537	2.53371	1.41203	Sch000020009	Sch000020009	protein_coding	Sch_consensus	HiC_scaffold_4	-	8744443	8746261	1818	oeu:111367220	cytochrome P450 81E8-like; K13260 isoflavone/4'-methoxyisoflavone 2'-hydroxylase [EC:1.14.14.90 1.14.14.89]	KZV52907.1/0/hypothetical protein F511_31501 [Dorcoceras hygrometricum]	Q6WNQ8/0.0/C81E8_MEDTR Cytochrome P450 81E8 OS=Medicago truncatula OX=3880 GN=CYP81E8 PE=2 SV=1	oeu:111367220/0.0/cytochrome P450 81E8-like; K13260 isoflavone/4'-methoxyisoflavone 2'-hydroxylase [EC:1.14.14.90 1.14.14.89]	AGc2890/3e-30/---	A0A1W7HBW2/0.0/A0A1W7HBW2_SCODU Cytochrome P450 OS=Scoparia dulcis OX=107240 PE=2 SV=1	PR00385/5.5E-11/P450 superfamily signature	NA	Sch000020009	AT4G37370.1	55.172	98	1	485	0	563	AT4G37370.1	AT4G37370.1 | cytochrome P450%2C family 81%2C subfamily D%2C polypeptide 8 | Chr4:17569971-17571678 REVERSE LENGTH=497 | 201606	AT4G37370.1	CYP81D8	AT4G37370.1
Sch000004360	4.53e-17	-0.384457	0.12	0.248	9.32e-13	1.08532	3.12292	0.395417	0.60839	0.315479	4.20239	1.61884	1.29333	0.536247	0.649548	6.31131	0.20033	0.646412	Sch000004360	Sch000004360	protein_coding	Sch_consensus	HiC_scaffold_1	-	22116608	22117789	1181	cpep:111802683	ferric reduction oxidase 7, chloroplastic-like; K00521 ferric-chelate reductase [EC:1.16.1.7]	AEQ61906.1/3.9725e-154/NAC domain protein NAC2 [Salvia miltiorrhiza]	O49255/1e-107/NAC29_ARATH NAC transcription factor 29 OS=Arabidopsis thaliana OX=3702 GN=NAC029 PE=2 SV=1	cpep:111802683/2e-48/ferric reduction oxidase 7, chloroplastic-like; K00521 ferric-chelate reductase [EC:1.16.1.7]	NA	G8E9N6/2e-153/G8E9N6_SALMI NAC domain protein NAC2 OS=Salvia miltiorrhiza OX=226208 PE=2 SV=1	PS51005/61.385/NAC domain profile.	biological_process:GO:0006355//regulation of transcription, DNA-templated;GO:0006351//transcription, DNA-templated;cellular_component:GO:0005634//nucleus;molecular_function:GO:0003677//DNA binding;	Sch000004360	AT1G69490.1	68.981	74	7	222	1.57e-106	314	AT1G69490.1	AT1G69490.1 | NAC-like%2C activated by AP3/PI | Chr1:26122233-26123222 FORWARD LENGTH=268 | 201606	AT1G69490.1	NAP	AT1G69490.1
Sch000026291	1.08e-28	-0.357832	0.144	0.331	2.21e-24	1.11878	3.13901	0.580057	0.705981	0.141404	2.28237	1.3482	1.5016	2.48207	1.85241	6.20951	1.67689	2.44792	Sch000026291	Sch000026291	protein_coding	Sch_consensus	HiC_scaffold_6	-	32871550	32877290	5740	sind:105173864	ethanolamine-phosphate cytidylyltransferase-like; K00967 ethanolamine-phosphate cytidylyltransferase [EC:2.7.7.14]	XP_011094065.1/0/ethanolamine-phosphate cytidylyltransferase-like [Sesamum indicum] &gt;XP_011094066.1 ethanolamine-phosphate cytidylyltransferase-like [Sesamum indicum]	Q9ZVI9/0.0/PECT1_ARATH Ethanolamine-phosphate cytidylyltransferase OS=Arabidopsis thaliana OX=3702 GN=PECT1 PE=1 SV=1	sind:105173864/0.0/ethanolamine-phosphate cytidylyltransferase-like; K00967 ethanolamine-phosphate cytidylyltransferase [EC:2.7.7.14]	ECU11g0870/4e-63/---	A0A022QGS4/0.0/A0A022QGS4_ERYGU Uncharacterized protein OS=Erythranthe guttata OX=4155 GN=MIMGU_mgv1a007058mg PE=4 SV=1	PTHR10739/3.8E-240/--	biological_process:GO:0009058//biosynthetic process;cellular_component:GO:0016021//integral component of membrane;molecular_function:GO:0016779//nucleotidyltransferase activity;GO:0003824//catalytic activity;	Sch000026291	AT2G38670.1	70.541	86	52	421	0	548	AT2G38670.1	AT2G38670.1 | phosphorylethanolamine cytidylyltransferase 1 | Chr2:16168979-16171680 FORWARD LENGTH=421 | 201606	AT2G38670.1	PECT1	AT2G38670.1
Sch000027347	2.06e-25	-0.411007	0.087	0.24	4.23e-21	0.654213	1.64575	0.560457	0.346943	0.227511	1.23801	0.547516	1.83807	1.58682	1.52491	4.73602	1.64952	11.4601	Sch000027347	Sch000027347	protein_coding	Sch_consensus	HiC_scaffold_6	+	97886556	97888494	1938	-	-	XP_011081594.1/1.73037e-89/uncharacterized protein LOC105164603 [Sesamum indicum]	NA	NA	NA	A0A2G9HVP8/1e-101/A0A2G9HVP8_9LAMI Uncharacterized protein OS=Handroanthus impetiginosus OX=429701 GN=CDL12_05704 PE=4 SV=1	PTHR33172:SF6/2.0E-67/--	NA	Sch000027347	AT5G21940.1	53.676	50	44	173	6.35e-30	115	AT5G21940.1	AT5G21940.1 | hybrid signal transduction histidine kinase M-like protein | Chr5:7249446-7250353 REVERSE LENGTH=264 | 201606	AT5G21940.1	NA	AT5G21940.1
Sch000015457	3.91e-36	-0.746929	0.338	0.59	8.04e-32	4.83939	21.8732	1.54507	3.49597	2.89172	6.03344	10.2149	4.4261	4.85585	7.92454	23.2965	2.94242	14.7926	Sch000015457	Sch000015457	protein_coding	Sch_consensus	HiC_scaffold_3	-	94464385	94471070	6685	sind:105172655	NADP-dependent malic enzyme-like isoform X1; K00029 malate dehydrogenase (oxaloacetate-decarboxylating)(NADP+) [EC:1.1.1.40]	XP_011092518.1/0/NADP-dependent malic enzyme-like isoform X1 [Sesamum indicum]	P51615/0.0/MAOX_VITVI NADP-dependent malic enzyme OS=Vitis vinifera OX=29760 PE=2 SV=1	sind:105172655/0.0/NADP-dependent malic enzyme-like isoform X1; K00029 malate dehydrogenase (oxaloacetate-decarboxylating)(NADP+) [EC:1.1.1.40]	ZsfcA/4e-139/---	A0A022QMV9/0.0/A0A022QMV9_ERYGU Malic enzyme OS=Erythranthe guttata OX=4155 GN=MIMGU_mgv1a002717mg PE=3 SV=1	SM00919/4.0E-117/--	NA	Sch000015457	AT5G25880.1	80.442	82	1	588	0	1000	AT5G25880.1	AT5G25880.1 | NADP-malic enzyme 3 | Chr5:9024549-9028260 FORWARD LENGTH=588 | 201606	AT5G25880.1	NADP-ME3	AT5G25880.1
Sch000008150	7.59e-15	-0.387121	0.048	0.136	1.56e-10	0.334184	1.03725	0.149472	0.0557844	0.147989	2.52682	0.32713	1.0284	0.325978	0.605254	3.49347	0.0949731	0.129955	Sch000008150	Sch000008150	protein_coding	Sch_consensus	HiC_scaffold_2	-	97358861	97359534	673	nta:107802218	probable glutathione S-transferase; K00799 glutathione S-transferase [EC:2.5.1.18]	EYU26622.1/2.00607e-86/hypothetical protein MIMGU_mgv1a013365mg [Erythranthe guttata]	Q03662/6e-73/GSTX1_TOBAC Probable glutathione S-transferase OS=Nicotiana tabacum OX=4097 PE=2 SV=1	nta:107802218/7e-81/probable glutathione S-transferase; K00799 glutathione S-transferase [EC:2.5.1.18]	NMB1953/4e-10/---	A0A022QD61/1e-85/A0A022QD61_ERYGU Uncharacterized protein OS=Erythranthe guttata OX=4155 GN=MIMGU_mgv1a013365mg PE=3 SV=1	PF00043/1.1E-11/Glutathione S-transferase, C-terminal domain	molecular_function:GO:0016740//transferase activity;	Sch000008150	AT3G09270.1	47.396	95	23	214	2.72e-62	196	AT3G09270.1	AT3G09270.1 | glutathione S-transferase TAU 8 | Chr3:2848407-2849226 REVERSE LENGTH=224 | 201606	AT3G09270.1	GSTU8	AT3G09270.1
Sch000008733	0.00077707	-0.0786991	0.903	0.932	1	75.9006	129.512	54.8883	60.3289	17.4764	58.866	82.9797	80.9836	100.468	90.8365	212.303	79.699	100.595	Sch000008733	Sch000008733	protein_coding	Sch_consensus	HiC_scaffold_2	-	117940531	117942638	2107	-	-	AAU05357.1/9.62784e-28/dehydration protein, partial [Salvia miltiorrhiza]	P42759/9e-21/ERD10_ARATH Dehydrin ERD10 OS=Arabidopsis thaliana OX=3702 GN=ERD10 PE=1 SV=1	NA	NA	Q670I9/5e-27/Q670I9_SALMI Dehydration protein (Fragment) OS=Salvia miltiorrhiza OX=226208 GN=bdn1 PE=2 SV=1	PTHR33346:SF2/1.5E-42/--	NA	Sch000008733	AT1G20450.1	40.845	50	11	260	3.71e-21	94	AT1G20450.1	AT1G20450.1 | Dehydrin family protein | Chr1:7088235-7089107 REVERSE LENGTH=260 | 201606	AT1G20450.1	ERD10	AT1G20450.1
Sch000025391	7.8e-09	-0.581865	0.202	0.296	0.000160412	4.13664	15.449	0.33113	1.82051	0.545925	10.5163	7.61734	7.97804	4.23383	0.764939	17.883	0.496602	0.728164	Sch000025391	Sch000025391	protein_coding	Sch_consensus	HiC_scaffold_6	-	90869997	90871091	1094	egu:105060863	tuliposide A-converting enzyme 2, chloroplastic-like; K20506 tuliposide A-converting enzyme [EC:4.2.99.22]	XP_012836796.1/2.89599e-147/PREDICTED: probable carboxylesterase 2 [Erythranthe guttata] &gt;XP_012836797.1 PREDICTED: probable carboxylesterase 2 [Erythranthe guttata] &gt;EYU37697.1 hypothetical protein MIMGU_mgv1a027056mg [Erythranthe guttata]	Q9SMM9/2e-87/CXE13_ARATH Probable carboxylesterase 13 OS=Arabidopsis thaliana OX=3702 GN=CXE13 PE=1 SV=1	egu:105060863/3e-98/tuliposide A-converting enzyme 2, chloroplastic-like; K20506 tuliposide A-converting enzyme [EC:4.2.99.22]	AF1716/1e-16/---	A0A022RBJ2/1e-146/A0A022RBJ2_ERYGU Uncharacterized protein OS=Erythranthe guttata OX=4155 GN=MIMGU_mgv1a027056mg PE=4 SV=1	PS01174/-/Lipolytic enzymes "G-D-X-G" family, putative serine active site.	biological_process:GO:0008152//metabolic process;molecular_function:GO:0016787//hydrolase activity;	Sch000025391	AT3G48700.1	45.122	86	3	327	1.29e-86	269	AT3G48700.1	AT3G48700.1 | carboxyesterase 13 | Chr3:18038825-18039814 REVERSE LENGTH=329 | 201606	AT3G48700.1	CXE13	AT3G48700.1
Sch000018734	1.07e-10	-0.168465	0.009	0.055	2.2e-06	0.081173	0.497215	0.0374949	0.0676494	0.0227984	0.156802	0.148494	0.0220937	0.0856731	0.0036995	2.13559	0.0242147	0.683251	Sch000018734	Sch000018734	protein_coding	Sch_consensus	HiC_scaffold_4	-	24525045	24528764	3719	sind:105171102	cytochrome P450 84A1-like; K09755 ferulate-5-hydroxylase [EC:1.14.-.-]	AJD25204.1/0/cytochrome P450 CYP84A60 [Salvia miltiorrhiza]	Q42600/0.0/C84A1_ARATH Cytochrome P450 84A1 OS=Arabidopsis thaliana OX=3702 GN=CYP84A1 PE=1 SV=1	sind:105171102/0.0/cytochrome P450 84A1-like; K09755 ferulate-5-hydroxylase [EC:1.14.-.-]	BH0579/6e-25/---	A0A0B4VRK0/0.0/A0A0B4VRK0_SALMI Cytochrome P450 CYP84A60 OS=Salvia miltiorrhiza OX=226208 PE=2 SV=1	PTHR24298:SF60/6.1E-260/--	molecular_function:GO:0016705//oxidoreductase activity, acting on paired donors, with incorporation or reduction of molecular oxygen;GO:0020037//heme binding;GO:0005506//iron ion binding;GO:0004497//monooxygenase activity;	Sch000018734	AT4G36220.1	74.684	91	47	520	0	755	AT4G36220.1	AT4G36220.1 | ferulic acid 5-hydroxylase 1 | Chr4:17137584-17139619 REVERSE LENGTH=520 | 201606	AT4G36220.1	FAH1	AT4G36220.1
Sch000007692	3.4e-14	-0.302695	0.034	0.113	6.98e-10	0.248931	1.51639	0.084007	0.198544	0.0496078	0.0351529	0.747858	0.0102838	0.309854	0.591075	2.77674	0.0121074	0.140647	Sch000007692	Sch000007692	protein_coding	Sch_consensus	HiC_scaffold_2	+	6793804	6796577	2773	cann:107867201	cytochrome P450 81F3-like; K13260 isoflavone/4'-methoxyisoflavone 2'-hydroxylase [EC:1.14.14.90 1.14.14.89]	XP_020547583.1/3.76658e-157/cytochrome P450 81E8-like isoform X2 [Sesamum indicum]	Q9FG65/7e-97/C81D1_ARATH Cytochrome P450 81D1 OS=Arabidopsis thaliana OX=3702 GN=CYP81D1 PE=2 SV=1	cann:107867201/2e-132/cytochrome P450 81F3-like; K13260 isoflavone/4'-methoxyisoflavone 2'-hydroxylase [EC:1.14.14.90 1.14.14.89]	BH0579/9e-31/---	A0A2G9G8E9/1e-156/A0A2G9G8E9_9LAMI Cytochrome P450 CYP2 subfamily OS=Handroanthus impetiginosus OX=429701 GN=CDL12_25928 PE=3 SV=1	PS00086/-/Cytochrome P450 cysteine heme-iron ligand signature.	NA	Sch000007692	AT1G66540.2	57.812	95	79	322	7.2e-103	307	AT1G66540.2	AT1G66540.2 | Cytochrome P450 superfamily protein | Chr1:24825446-24826502 FORWARD LENGTH=327 | 201606	AT1G66540.2	NA	AT1G66540.2
Sch000029670	6.02e-11	-0.438117	0.024	0.081	1.24e-06	0.19908	1.01169	0.0274247	0.0520645	0	2.07691	0.261469	0.837782	0.346525	0.0250379	2.91678	0.570075	0.388954	Sch000029670	Sch000029670	protein_coding	Sch_consensus	HiC_scaffold_7	-	3621968	3624455	2487	sind:105165604	cytochrome P450 CYP72A219-like; K07425 long-chain fatty acid omega-monooxygenase [EC:1.14.14.80]	XP_011082968.1/0/cytochrome P450 CYP72A219-like [Sesamum indicum]	H2DH21/0.0/C7A29_PANGI Cytochrome P450 CYP72A219 OS=Panax ginseng OX=4054 PE=2 SV=1	sind:105165604/0.0/cytochrome P450 CYP72A219-like; K07425 long-chain fatty acid omega-monooxygenase [EC:1.14.14.80]	AGc2890/2e-42/---	A0A2G9FZS9/0.0/A0A2G9FZS9_9LAMI Cytochrome P450 CYP4/CYP19/CYP26 subfamily OS=Handroanthus impetiginosus OX=429701 GN=CDL12_28941 PE=3 SV=1	PF00067/1.9E-83/Cytochrome P450	cellular_component:GO:0016021//integral component of membrane;molecular_function:GO:0016705//oxidoreductase activity, acting on paired donors, with incorporation or reduction of molecular oxygen;GO:0020037//heme binding;GO:0005506//iron ion binding;GO:0004497//monooxygenase activity;	Sch000029670	AT3G14690.2	56.023	99	33	547	0	615	AT3G14690.2	AT3G14690.2 | cytochrome P450%2C family 72%2C subfamily A%2C polypeptide 15 | Chr3:4937305-4939310 FORWARD LENGTH=547 | 201606	AT3G14690.2	CYP72A15	AT3G14690.2
Sch000021895	5.47e-07	-0.118253	0.102	0.168	0.0112407	0.77654	0.924938	0.387564	0.433972	0.341438	0.929218	0.453388	1.46124	2.51143	2.86661	3.83619	0.378841	3.15338	Sch000021895	Sch000021895	protein_coding	Sch_consensus	HiC_scaffold_5	-	21949454	21949936	482	egu:105038003	transcription factor VIP1-like; K20557 transcription factor VIP1	XP_011100775.1/1.41836e-69/bZIP transcription factor 53-like [Sesamum indicum]	Q9LZP8/6e-23/BZP53_ARATH bZIP transcription factor 53 OS=Arabidopsis thaliana OX=3702 GN=BZIP53 PE=1 SV=1	egu:105038003/9e-07/transcription factor VIP1-like; K20557 transcription factor VIP1	NA	A0A022QLR7/4e-65/A0A022QLR7_ERYGU Uncharacterized protein OS=Erythranthe guttata OX=4155 GN=MIMGU_mgv1a022724mg PE=4 SV=1	PTHR22952:SF229/1.8E-29/--	molecular_function:GO:0003700//DNA binding transcription factor activity;	Sch000021895	AT3G62420.1	41.237	61	8	104	1.1e-22	90.5	AT3G62420.1	AT3G62420.1 | basic region/leucine zipper motif 53 | Chr3:23091844-23092284 REVERSE LENGTH=146 | 201606	AT3G62420.1	BZIP53	AT3G62420.1
Sch000027636	0.0526835	0.0578185	0.189	0.23	1	1.70623	0.524987	1.14481	0.955115	0.74728	4.31461	0.701907	6.24551	0.401679	0.944275	5.57534	1.13221	0.701948	Sch000027636	Sch000027636	protein_coding	Sch_consensus	HiC_scaffold_6	-	72039244	72046262	7018	bdi:100837204	probable nucleoredoxin 1-2; K17609 nucleoredoxin [EC:1.8.1.8]	XP_011087135.1/0/protein SIEVE ELEMENT OCCLUSION B [Sesamum indicum]	Q9SS87/7e-121/SEOB_ARATH Protein SIEVE ELEMENT OCCLUSION B OS=Arabidopsis thaliana OX=3702 GN=SEOB PE=1 SV=1	bdi:100837204/2e-06/probable nucleoredoxin 1-2; K17609 nucleoredoxin [EC:1.8.1.8]	NA	A0A2G9HY88/0.0/A0A2G9HY88_9LAMI Uncharacterized protein OS=Handroanthus impetiginosus OX=429701 GN=CDL12_04787 PE=4 SV=1	PTHR33232:SF5/6.2E-211/--	NA	Sch000027636	AT3G01680.1	32.418	98	34	729	5.35e-120	379	AT3G01680.1	AT3G01680.1 | sieve element occlusion amino-terminus protein | Chr3:252033-255246 FORWARD LENGTH=740 | 201606	AT3G01680.1	SEOR1	AT3G01680.1
Sch000023120	1.68e-26	-0.309195	0.16	0.351	3.46e-22	1.62097	3.50424	1.06453	0.928922	0.579403	3.8261	1.55964	3.42425	2.44649	3.17177	6.69659	0.709207	0.736235	Sch000023120	Sch000023120	protein_coding	Sch_consensus	HiC_scaffold_5	-	21570481	21571468	987	peq:110030824	LOW QUALITY PROTEIN: glutamate receptor 2.3-like; K05387 glutamate receptor, ionotropic, plant	ABV25698.1/4.75839e-114/Sal m 1 allergen [Salvia miltiorrhiza]	O24248/1e-48/PRU1_PRUAV Major allergen Pru av 1 OS=Prunus avium OX=42229 GN=PRUA1 PE=1 SV=1	peq:110030824/3e-14/LOW QUALITY PROTEIN: glutamate receptor 2.3-like; K05387 glutamate receptor, ionotropic, plant	NA	A8CVH3/2e-113/A8CVH3_SALMI Sal m 1 allergen OS=Salvia miltiorrhiza OX=226208 PE=4 SV=1	PTHR31213:SF50/1.2E-66/--	biological_process:GO:0006952//defense response;GO:0009607//response to biotic stimulus;
Sch000024159	8.11e-10	-0.23142	0.588	0.751	1.67e-05	11.0234	19.91	6.26538	13.0348	3.53007	15.2562	17.5709	13.4258	9.79047	5.91835	32.7731	6.52611	8.27003	Sch000024159	Sch000024159	protein_coding	Sch_consensus	HiC_scaffold_6	+	44558028	44559017	989	sita:101778196	beta-glucosidase 12; K01188 beta-glucosidase [EC:3.2.1.21]	XP_011084022.1/1.25104e-124/polygalacturonase inhibitor-like [Sesamum indicum]	A7PW81/7e-96/PGIP_VITVI Polygalacturonase inhibitor OS=Vitis vinifera OX=29760 GN=pgip PE=1 SV=1	sita:101778196/2e-54/beta-glucosidase 12; K01188 beta-glucosidase [EC:3.2.1.21]	alr0124_1/3e-08/---	A0A022Q5A1/4e-121/A0A022Q5A1_ERYGU Uncharacterized protein OS=Erythranthe guttata OX=4155 GN=MIMGU_mgv1a008706mg PE=4 SV=1	PTHR44401:SF1/1.0E-87/--	NA	Sch000024159	AT5G06860.1	43.607	92	25	329	1.39e-82	257	AT5G06860.1	AT5G06860.1 | polygalacturonase inhibiting protein 1 | Chr5:2132373-2133434 FORWARD LENGTH=330 | 201606	AT5G06860.1	PGIP1	AT5G06860.1
Sch000016801	0.000158148	-0.330824	0.011	0.033	1	0.098522	0.33171	0.0216933	0.0294846	0.0393676	0.0398596	0.0273198	0.0596263	3.63046	1.00936	2.25777	0	0.13395	Sch000016801	Sch000016801	protein_coding	Sch_consensus	HiC_scaffold_4	-	25377345	25378454	1109	-	-	ABC55671.1/1.30162e-15/dehydrin DH1b [Coffea canephora]	P30185/6e-15/DHR18_ARATH Dehydrin Rab18 OS=Arabidopsis thaliana OX=3702 GN=RAB18 PE=2 SV=1	NA	NA	Q1A523/6e-15/Q1A523_COFCA Dehydrin DH1b OS=Coffea canephora OX=49390 PE=2 SV=1	PF00257/8.8E-32/Dehydrin	biological_process:GO:0009414//response to water deprivation;GO:0009415//response to water;GO:0006950//response to stress;GO:0009961//response to 1-aminocyclopropane-1-carboxylic acid;GO:0009737//response to abscisic acid;GO:0009631//cold acclimation;cellular_component:GO:0005829//cytosol;molecular_function:GO:0005507//copper ion binding;GO:0016151//nickel cation binding;
Sch000026835	2.4e-17	-0.353747	0.188	0.338	4.93e-13	2.07751	7.3002	0.427056	0.642584	0.444053	4.99196	2.31948	1.16262	1.83303	1.49842	8.08802	0.495238	2.32061	Sch000026835	Sch000026835	protein_coding	Sch_consensus	HiC_scaffold_6	-	52997974	53002677	4703	aip:107623594	glycosyltransferase family 64 protein C4; K02367 glucuronyl/N-acetylglucosaminyl transferase EXT2 [EC:2.4.1.224 2.4.1.225]	XP_011101657.1/0/glycosyltransferase family protein 64 protein C5 [Sesamum indicum]	Q84WB7/0.0/GT645_ARATH Glycosyltransferase family protein 64 protein C5 OS=Arabidopsis thaliana OX=3702 GN=At5g04500 PE=2 SV=1	aip:107623594/2e-27/glycosyltransferase family 64 protein C4; K02367 glucuronyl/N-acetylglucosaminyl transferase EXT2 [EC:2.4.1.224 2.4.1.225]	NA	A0A2G9HPY4/0.0/A0A2G9HPY4_9LAMI Acetylglucosaminyltransferase EXT2/exostosin 2 OS=Handroanthus impetiginosus OX=429701 GN=CDL12_07970 PE=4 SV=1	PTHR11062/0.0/--	NA	Sch000026835	AT5G04500.1	61.355	97	14	765	0	976	AT5G04500.1	AT5G04500.1 | glycosyltransferase family protein 47 | Chr5:1283604-1286155 FORWARD LENGTH=765 | 201606	AT5G04500.1	NA	AT5G04500.1
Sch000008972	0.0205445	-0.079611	0.015	0.028	1	0.076449	0.186035	0.00478393	0.0961609	0.0246045	0.052833	0.138759	0.0334929	0.332159	0.101825	1.7196	0	0.0363286	Sch000008972	Sch000008972	protein_coding	Sch_consensus	HiC_scaffold_2	+	66777190	66781672	4482	sind:105167967	gibberellin 2-beta-dioxygenase 8; K04125 gibberellin 2beta-dioxygenase [EC:1.14.11.13]	XP_011086168.1/0/gibberellin 2-beta-dioxygenase 8 [Sesamum indicum] &gt;XP_011086169.1 gibberellin 2-beta-dioxygenase 8 [Sesamum indicum] &gt;XP_020551508.1 gibberellin 2-beta-dioxygenase 8 [Sesamum indicum]	O49561/1e-141/G2OX8_ARATH Gibberellin 2-beta-dioxygenase 8 OS=Arabidopsis thaliana OX=3702 GN=GA2OX8 PE=1 SV=2	sind:105167967/0.0/gibberellin 2-beta-dioxygenase 8; K04125 gibberellin 2beta-dioxygenase [EC:1.14.11.13]	PA4191/5e-25/---	A0A0U2SMG1/0.0/A0A0U2SMG1_SALMI Gibberellin biosynthesis-related protein GA2ox6 OS=Salvia miltiorrhiza OX=226208 GN=GA2ox6 PE=2 SV=1	PTHR10209/3.3E-158/--	NA	Sch000008972	AT4G21200.1	58.16	93	2	334	1.57e-140	406	AT4G21200.1	AT4G21200.1 | gibberellin 2-oxidase 8 | Chr4:11302751-11306601 FORWARD LENGTH=338 | 201606	AT4G21200.1	GA2OX8	AT4G21200.1
Sch000001203	7.62e-05	0.37566	0.68	0.718	1	18.7955	22.7164	6.99216	11.7644	6.41688	5.88116	23.4106	5.15053	17.8573	20.4061	37.9099	4.31486	32.3358	Sch000001203	Sch000001203	protein_coding	Sch_consensus	HiC_scaffold_1	-	133932378	133933460	1082	-	-	XP_011100389.1/6.40761e-29/cysteine-rich and transmembrane domain-containing protein A [Sesamum indicum]	NA	NA	NA	A0A2G9H3N8/1e-26/A0A2G9H3N8_9LAMI Uncharacterized protein OS=Handroanthus impetiginosus OX=429701 GN=CDL12_15252 PE=4 SV=1	PTHR31568/1.1E-24/--	NA	Sch000001203	AT2G32210.1	51.948	100	1	71	1.38e-19	77.4	AT2G32210.1	AT2G32210.1 | cysteine-rich/transmembrane domain A-like protein | Chr2:13678077-13678554 FORWARD LENGTH=71 | 201606	AT2G32210.1	NA	AT2G32210.1
Sch000028343	1.18e-08	-0.172782	0.013	0.055	0.000241769	0.146107	0.451833	0.0167022	0.0589089	0.0511544	0.28671	0.35292	0.0722415	0.832608	0.249047	2.01653	0.0341552	0.750869	Sch000028343	Sch000028343	protein_coding	Sch_consensus	HiC_scaffold_6	+	60537339	60539299	1960	sind:105160614	non-functional NADPH-dependent codeinone reductase 2; K22374 3''-deamino-3''-oxonicotianamine reductase [EC:1.1.1.285]	XP_011076380.1/0/non-functional NADPH-dependent codeinone reductase 2 [Sesamum indicum]	Q9SQ64/8e-96/COR2_PAPSO Non-functional NADPH-dependent codeinone reductase 2 OS=Papaver somniferum OX=3469 GN=COR2 PE=1 SV=1	sind:105160614/0.0/non-functional NADPH-dependent codeinone reductase 2; K22374 3''-deamino-3''-oxonicotianamine reductase [EC:1.1.1.285]	slr0942/5e-72/---	A0A2G9HWB8/0.0/A0A2G9HWB8_9LAMI Aldo/keto reductase family protein OS=Handroanthus impetiginosus OX=429701 GN=CDL12_05477 PE=4 SV=1	PF00248/2.7E-48/Aldo/keto reductase family	molecular_function:GO:0016491//oxidoreductase activity;	Sch000028343	AT5G62420.1	66.877	100	1	316	2.93e-156	444	AT5G62420.1	AT5G62420.1 | NAD(P)-linked oxidoreductase superfamily protein | Chr5:25064835-25066111 FORWARD LENGTH=316 | 201606	AT5G62420.1	NA	AT5G62420.1
Sch000027314	1.7e-13	-0.178655	0.425	0.618	3.5e-09	5.85186	10.6385	6.14986	5.99802	2.68434	3.09274	6.85912	5.00868	3.86385	11.6109	17.0653	7.41906	16.361	Sch000027314	Sch000027314	protein_coding	Sch_consensus	HiC_scaffold_6	-	64475443	64477275	1832	lsv:111909024	receptor-like protein kinase ANXUR1 isoform X1; K04733 interleukin-1 receptor-associated kinase 4 [EC:2.7.11.1]	XP_010094667.1/4.5985e-32/hypothetical protein L484_003714 [Morus notabilis] &gt;EXB56545.1 hypothetical protein L484_003714 [Morus notabilis]	Q9M8K5/3e-28/HIP32_ARATH Heavy metal-associated isoprenylated plant protein 32 OS=Arabidopsis thaliana OX=3702 GN=HIPP32 PE=2 SV=1	lsv:111909024/5e-12/receptor-like protein kinase ANXUR1 isoform X1; K04733 interleukin-1 receptor-associated kinase 4 [EC:2.7.11.1]	NA	W9RJE6/2e-31/W9RJE6_9ROSA Uncharacterized protein OS=Morus notabilis OX=981085 GN=L484_003714 PE=4 SV=1	PTHR22814:SF150/2.6E-47/--	biological_process:GO:0030001//metal ion transport;molecular_function:GO:0046872//metal ion binding;	Sch000027314	AT3G06130.2	56	21	1	98	1.26e-29	119	AT3G06130.2	AT3G06130.2 | Heavy metal transport/detoxification superfamily protein | Chr3:1853193-1854673 REVERSE LENGTH=349 | 201606	AT3G06130.2	NA	AT3G06130.2
Sch000027784	3.38e-17	-0.099767	0.239	0.413	6.95e-13	2.64169	5.92477	0.578399	0.684553	0.344891	4.90888	2.83945	2.69422	2.54312	2.15823	8.15879	2.11086	3.15785	Sch000027784	Sch000027784	protein_coding	Sch_consensus	HiC_scaffold_6	+	42999868	43002356	2488	sind:105159831	heat stress transcription factor B-3 isoform X1; K09419 heat shock transcription factor, other eukaryote	XP_012828086.1/1.97049e-110/PREDICTED: heat stress transcription factor B-3 [Erythranthe guttata] &gt;EYU18725.1 hypothetical protein MIMGU_mgv1a012745mg [Erythranthe guttata]	O22230/5e-70/HSFB3_ARATH Heat stress transcription factor B-3 OS=Arabidopsis thaliana OX=3702 GN=HSFB3 PE=1 SV=1	sind:105159831/6e-110/heat stress transcription factor B-3 isoform X1; K09419 heat shock transcription factor, other eukaryote	YGL073w/7e-20/---	A0A022PWU9/1e-109/A0A022PWU9_ERYGU Uncharacterized protein OS=Erythranthe guttata OX=4155 GN=MIMGU_mgv1a012745mg PE=3 SV=1	PTHR10015:SF266/2.5E-69/--	cellular_component:GO:0005634//nucleus;molecular_function:GO:0043565//sequence-specific DNA binding;GO:0003700//DNA binding transcription factor activity;	Sch000027784	AT2G41690.1	56.731	80	38	243	3.14e-69	216	AT2G41690.1	AT2G41690.1 | heat shock transcription factor B3 | Chr2:17381723-17382577 FORWARD LENGTH=244 | 201606	AT2G41690.1	HSFB3	AT2G41690.1
Sch000023396	0.01862	0.0191157	0.014	0.027	1	0.147156	0.0801542	0.354913	0.0319458	0.012734	0.00467031	0.0144196	0.0225783	0.284245	0.0410428	1.69041	0.0858676	0	Sch000023396	Sch000023396	protein_coding	Sch_consensus	HiC_scaffold_5	-	3360626	3363633	3007	oeu:111380774	premnaspirodiene oxygenase-like; K00512 steroid 17alpha-monooxygenase / 17alpha-hydroxyprogesterone deacetylase [EC:1.14.14.19 1.14.14.32]	AJD25165.1/0/cytochrome P450 CYP71D412 [Salvia miltiorrhiza]	A6YIH8/0.0/C7D55_HYOMU Premnaspirodiene oxygenase OS=Hyoscyamus muticus OX=35626 GN=CYP71D55 PE=1 SV=1	oeu:111380774/0.0/premnaspirodiene oxygenase-like; K00512 steroid 17alpha-monooxygenase / 17alpha-hydroxyprogesterone deacetylase [EC:1.14.14.19 1.14.14.32]	BH0579/8e-26/---	A0A0B4VSP3/0.0/A0A0B4VSP3_SALMI Cytochrome P450 CYP71D412 OS=Salvia miltiorrhiza OX=226208 PE=2 SV=1	PS00086/-/Cytochrome P450 cysteine heme-iron ligand signature.	cellular_component:GO:0016021//integral component of membrane;molecular_function:GO:0016705//oxidoreductase activity, acting on paired donors, with incorporation or reduction of molecular oxygen;GO:0020037//heme binding;GO:0005506//iron ion binding;GO:0004497//monooxygenase activity;	Sch000023396	AT3G26300.1	41.292	97	2	497	1.07e-131	396	AT3G26300.1	AT3G26300.1 | cytochrome P450%2C family 71%2C subfamily B%2C polypeptide 34 | Chr3:9639199-9640866 REVERSE LENGTH=500 | 201606	AT3G26300.1	CYP71B34	AT3G26300.1
[truncated: 1 more columns]

## Sheet: monoterpene biosynthesis genes
ID	cluster12	Gene name
Sch000024662	Sch000024662_DXS	DXS
Sch000006133	Sch000006133_DXR	DXR
Sch000024432	Sch000024432_CMS	CMS
Sch000011846	Sch000011846_CMK	CMK
Sch000011839	Sch000011839_MCS	MCS
Sch000018212	Sch000018212_HDS	HDS
Sch000026555	Sch000026555_HDR	HDR
Sch000021886	Sch000021886_IDI	IDI
Sch000006645	Sch000006645_GPPS	GPPS
Sch000002019	Sch000002019_GPPS	GPPS
Sch000026106	Sch000026106_LS	LS
Sch000026966	Sch000026966_LS	LS
Sch000011416	Sch000011416_L3OH	OH
Sch000010701	Sch000010701_IPD	IPD
Sch000027339	Sch000027339_IPD	IPD
Sch000024746	Sch000024746_IPR	IPR
