# Supplementary material for: Single-cell transcriptome of Nepeta tenuifolia leaves reveal differentiation trajectories in glandular trichomes
Source: Front Plant Sci. 2022 Oct 19;13:988594. doi: 10.3389/fpls.2022.988594 (PMC9627484; doi:10.3389/fpls.2022.988594)
Supplement: Supplementary file 9 [file Table_9.xlsx]

## Sheet: DEGs of pseudotime
gene_short_name	cluster	pval	qval	Nr	Swissprot	KEGG	COG	TrEMBL	Interpro	GO	TF-Family	TF-Category	TF-Classification
Sch000025057	1	1.46389e-49	2.92572e-45	XP_011089060.1/8.75758e-68/chaperone protein dnaJ 20, chloroplastic-like [Sesamum indicum]	Q9SDN0/1e-39/DNJ20_ARATH Chaperone protein dnaJ 20, chloroplastic OS=Arabidopsis thaliana OX=3702 GN=ATJ20 PE=1 SV=2	gsl:Gasu_23410/5e-12/molecular chaperone DnaJ; K09515 DnaJ homolog subfamily B member 9	lin1509/6e-12/---	A0A2G9I8U6/1e-57/A0A2G9I8U6_9LAMI Uncharacterized protein OS=Handroanthus impetiginosus OX=429701 GN=CDL12_01081 PE=4 SV=1	PTHR45090/1.1E-55/--	NA	--	--	--
Sch000013718	1	2.23589e-40	8.9373e-37	XP_011082374.1/0/premnaspirodiene oxygenase [Sesamum indicum]	A6YIH8/0.0/C7D55_HYOMU Premnaspirodiene oxygenase OS=Hyoscyamus muticus OX=35626 GN=CYP71D55 PE=1 SV=1	oeu:111380773/0.0/premnaspirodiene oxygenase-like; K00512 steroid 17alpha-monooxygenase / 17alpha-hydroxyprogesterone deacetylase [EC:1.14.14.19 1.14.14.32]	BH0579/5e-29/---	A0A022Q463/0.0/A0A022Q463_ERYGU Uncharacterized protein OS=Erythranthe guttata OX=4155 GN=MIMGU_mgv1a004711mg PE=3 SV=1	PR00463/2.9E-41/E-class P450 group I signature	cellular_component:GO:0016021//integral component of membrane;molecular_function:GO:0016705//oxidoreductase activity, acting on paired donors, with incorporation or reduction of molecular oxygen;GO:0020037//heme binding;GO:0005506//iron ion binding;GO:0004497//monooxygenase activity;	--	--	--
Sch000019989	1	3.28993e-35	9.39323e-32	XP_012831855.1/1.68654e-29/PREDICTED: non-specific lipid-transfer protein 1-like [Erythranthe guttata] &gt;EYU42017.1 hypothetical protein MIMGU_mgv1a016521mg [Erythranthe guttata]	Q9LLR7/1e-24/NLTP3_ARATH Non-specific lipid-transfer protein 3 OS=Arabidopsis thaliana OX=3702 GN=LTP3 PE=3 SV=1	NA	NA	A0A022RNF8/8e-29/A0A022RNF8_ERYGU Non-specific lipid-transfer protein OS=Erythranthe guttata OX=4155 GN=MIMGU_mgv1a016521mg PE=3 SV=1	PF00234/2.9E-7/Protease inhibitor/seed storage/LTP family	biological_process:GO:0006869//lipid transport;molecular_function:GO:0008289//lipid binding;	--	--	--
Sch000015681	1	4.50628e-33	9.00626e-30	J7LMP2.1/0/RecName: Full=Bicyclogermacrene synthase; AltName: Full=Terpene synthase 5; Short=LdTPS5 &gt;AFR23369.1 bicyclogermacrene synthase [Phyla dulcis]	J7LMP2/0.0/TPS5_PHYDL Bicyclogermacrene synthase OS=Phyla dulcis OX=542674 PE=1 SV=1	vvi:100257265/0.0/(E)-beta-caryophyllene synthase; K15803 (-)-germacrene D synthase [EC:4.2.3.75]	NA	A0A2G9HYY1/0.0/A0A2G9HYY1_9LAMI Bicyclogermacrene synthase OS=Handroanthus impetiginosus OX=429701 GN=CDL12_04571 PE=3 SV=1	PF01397/1.1E-43/Terpene synthase, N-terminal domain	NA	--	--	--
Sch000024662	1	1.3839e-31	2.30489e-28	ACQ66107.1/1.26513e-110/1-deoxy-D-xylulose 5-phosphate synthase 2 [Salvia miltiorrhiza]	Q6YU51/2e-81/DXS2_ORYSJ Probable 1-deoxy-D-xylulose-5-phosphate synthase 2, chloroplastic OS=Oryza sativa subsp. japonica OX=39947 GN=Os07g0190000 PE=2 SV=1	sind:105162862/2e-91/probable 1-deoxy-D-xylulose-5-phosphate synthase 2, chloroplastic; K01662 1-deoxy-D-xylulose-5-phosphate synthase [EC:2.2.1.7]	mlr7474/7e-55/---	C4NXC0/6e-110/C4NXC0_SALMI 1-deoxy-D-xylulose 5-phosphate synthase 2 OS=Salvia miltiorrhiza OX=226208 GN=DXS2 PE=2 SV=1	PTHR43322/1.9E-174/--	NA	--	--	--
Sch000028453	1	1.15315e-30	1.77283e-27	EYU19745.1/5.50634e-35/hypothetical protein MIMGU_mgv1a015414mg [Erythranthe guttata]	Q4QTJ1/8e-09/NCS2_PAPSO S-norcoclaurine synthase 2 OS=Papaver somniferum OX=3469 GN=NCS2 PE=1 SV=1	NA	NA	A0A022PZR8/3e-34/A0A022PZR8_ERYGU Uncharacterized protein OS=Erythranthe guttata OX=4155 GN=MIMGU_mgv1a015414mg PE=4 SV=1	PF00407/2.6E-10/Pathogenesis-related protein Bet v I family	biological_process:GO:0006952//defense response;GO:0009607//response to biotic stimulus;	--	--	--
Sch000000652	1	4.37204e-27	4.36898e-24	XP_012858343.1/0/PREDICTED: short-chain dehydrogenase TIC 32, chloroplastic-like isoform X1 [Erythranthe guttata]	Q6RVV4/8e-154/TIC32_PEA Short-chain dehydrogenase TIC 32, chloroplastic OS=Pisum sativum OX=3888 GN=TIC32 PE=1 SV=1	vvi:100264493/2e-168/short-chain dehydrogenase TIC 32, chloroplastic; K19329 WW domain-containing oxidoreductase	CC0398/5e-59/---	I1NGW3/1e-165/I1NGW3_SOYBN Uncharacterized protein OS=Glycine max OX=3847 GN=GLYMA_20G161200 PE=4 SV=1	PF00106/9.2E-25/short chain dehydrogenase	NA	--	--	--
Sch000002019	1	1.98431e-23	1.52533e-20	AAF08792.1/1.10476e-148/geranyl diphosphate synthase small subunit [Mentha x piperita] &gt;CAC10560.1 gpp synthase small subunit [Mentha x piperita]	Q39108/2e-36/GGR_ARATH Heterodimeric geranylgeranyl pyrophosphate synthase small subunit, chloroplastic OS=Arabidopsis thaliana OX=3702 GN=GGR PE=1 SV=2	oeu:111387124/2e-116/heterodimeric geranylgeranyl pyrophosphate synthase small subunit, chloroplastic-like; K13789 geranylgeranyl diphosphate synthase, type II [EC:2.5.1.1 2.5.1.10 2.5.1.29]	alr0213/4e-22/---	Q9SBR4/5e-148/Q9SBR4_MENPI Geranyl diphosphate synthase small subunit OS=Mentha piperita OX=34256 PE=1 SV=1	PTHR43281/1.4E-112/--	NA	--	--	--
Sch000028162	1	1.09293e-22	8.09011e-20	XP_011081769.1/1.36401e-68/lachrymatory-factor synthase-like [Sesamum indicum]	P59082/5e-17/LFS_ALLCE Lachrymatory-factor synthase OS=Allium cepa OX=4679 GN=LFS PE=1 SV=1	jre:109002717/4e-12/uncharacterized protein LOC109002717; K05909 laccase [EC:1.10.3.2]	NA	A0A2G9I4M5/7e-64/A0A2G9I4M5_9LAMI Uncharacterized protein OS=Handroanthus impetiginosus OX=429701 GN=CDL12_02560 PE=4 SV=1	PF10604/7.3E-23/Polyketide cyclase / dehydrase and lipid transport	NA	--	--	--
Sch000024754	1	7.21155e-22	4.80433e-19	ADK73619.1/0/terpene synthase 3 [Origanum vulgare]	Q5SBP6/0.0/GDS_OCIBA Germacrene-D synthase OS=Ocimum basilicum OX=39350 GN=GDS PE=1 SV=1	sind:105171201/0.0/germacrene-D synthase-like; K15803 (-)-germacrene D synthase [EC:4.2.3.75]	NA	E2E2N8/0.0/E2E2N8_ORIVU Terpene synthase 3 OS=Origanum vulgare OX=39352 GN=TPS3 PE=2 SV=1	PTHR31225:SF22/1.2E-229/--	NA	--	--	--
Sch000018212	1	2.55887e-18	1.38221e-15	AJA39985.1/0/(E)-4-hydroxy-3-methylbut-2-enyl diphosphate synthase [Salvia miltiorrhiza f. alba]	F4K0E8/0.0/ISPG_ARATH 4-hydroxy-3-methylbut-2-en-1-yl diphosphate synthase (ferredoxin), chloroplastic OS=Arabidopsis thaliana OX=3702 GN=ISPG PE=1 SV=1	sind:105170711/0.0/4-hydroxy-3-methylbut-2-en-1-yl diphosphate synthase (ferredoxin), chloroplastic; K03526 (E)-4-hydroxy-3-methylbut-2-enyl-diphosphate synthase [EC:1.17.7.1 1.17.7.3]	CT057/4e-107/---	A0A0A7RQL1/0.0/A0A0A7RQL1_SALMI (E)-4-hydroxy-3-methylbut-2-enyl diphosphate synthase OS=Salvia miltiorrhiza f. alba OX=424422 PE=2 SV=1	PF04551/2.4E-154/GcpE protein	NA	--	--	--
Sch000026555	1	2.99419e-17	1.53441e-14	AEZ55669.1/0/4-hydroxy-3-methylbut-2-enyl diphosphate reductase 1 [Salvia miltiorrhiza]	Q94B35/0.0/ISPH_ARATH 4-hydroxy-3-methylbut-2-enyl diphosphate reductase, chloroplastic OS=Arabidopsis thaliana OX=3702 GN=ISPH PE=2 SV=1	sind:105169604/0.0/4-hydroxy-3-methylbut-2-enyl diphosphate reductase, chloroplastic; K03527 4-hydroxy-3-methylbut-2-en-1-yl diphosphate reductase [EC:1.17.7.4]	all0985/0.0/---	H6VLE5/0.0/H6VLE5_SALMI 4-hydroxy-3-methylbut-2-enyl diphosphate reductase 1 OS=Salvia miltiorrhiza OX=226208 GN=HDR1 PE=3 SV=1	PTHR31619:SF2/1.6E-245/--	NA	--	--	--
Sch000006133	1	1.44458e-16	6.71427e-14	Q9XES0.2/0/RecName: Full=1-deoxy-D-xylulose 5-phosphate reductoisomerase, chloroplastic; Short=1-deoxyxylulose-5-phosphate reductoisomerase; Short=DXP reductoisomerase; AltName: Full=2-C-methyl-D-erythritol 4-phosphate synthase; Flags: Precursor &gt;AAD24768.2 1-deoxy-D-xylulose-5-phosphate reductoisomerase [Mentha x piperita]	Q9XES0/0.0/DXR_MENPI 1-deoxy-D-xylulose 5-phosphate reductoisomerase, chloroplastic OS=Mentha piperita OX=34256 GN=DXR PE=2 SV=2	sind:105157212/0.0/1-deoxy-D-xylulose 5-phosphate reductoisomerase, chloroplastic; K00099 1-deoxy-D-xylulose-5-phosphate reductoisomerase [EC:1.1.1.267]	alr4351/0.0/---	C5I7T8/0.0/C5I7T8_SALMI 1-deoxy-d-xylulose 5-phosphate reductoisomerase OS=Salvia miltiorrhiza OX=226208 PE=2 SV=1	PTHR30525:SF5/8.0E-280/--	NA	--	--	--
Sch000019204	1	2.42184e-16	1.10006e-13	XP_020871192.1/8.99348e-12/meiosis-specific protein ASY2-like [Arabidopsis lyrata subsp. lyrata]	NA	oeu:111399315/3e-10/macrophage migration inhibitory factor homolog; K07253 phenylpyruvate tautomerase [EC:5.3.2.1]	NA	Q9SJN9/3e-09/Q9SJN9_ARATH Myosin heavy chain-like protein OS=Arabidopsis thaliana OX=3702 GN=At2g15420 PE=4 SV=1	PTHR31099/3.6E-24/--	NA	--	--	--
Sch000018592	1	4.60539e-16	2.00094e-13	XP_012834430.1/0/PREDICTED: omega-hydroxypalmitate O-feruloyl transferase-like [Erythranthe guttata] &gt;EYU39979.1 hypothetical protein MIMGU_mgv1a005557mg [Erythranthe guttata]	Q94CD1/7e-58/HHT1_ARATH Omega-hydroxypalmitate O-feruloyl transferase OS=Arabidopsis thaliana OX=3702 GN=HHT1 PE=1 SV=1	sind:105159644/0.0/shikimate O-hydroxycinnamoyltransferase-like; K15400 omega-hydroxypalmitate O-feruloyl transferase [EC:2.3.1.188]	NA	A0A2G9HSD5/0.0/A0A2G9HSD5_9LAMI Uncharacterized protein OS=Handroanthus impetiginosus OX=429701 GN=CDL12_06902 PE=4 SV=1	PTHR31642/1.5E-157/--	molecular_function:GO:0016747//transferase activity, transferring acyl groups other than amino-acyl groups;	--	--	--
Sch000024746	1	7.73432e-15	2.7119e-12	AEZ53110.1/0/12-oxophytodienoate reductase [Isodon eriocalyx]	Q9FEW9/0.0/OPR3_SOLLC 12-oxophytodienoate reductase 3 OS=Solanum lycopersicum OX=4081 GN=OPR3 PE=1 SV=1	cann:107877738/0.0/12-oxophytodienoate reductase 3; K05894 12-oxophytodienoic acid reductase [EC:1.3.1.42]	all1865/5e-90/---	H6VGI1/0.0/H6VGI1_9LAMI 12-oxophytodienoate reductase OS=Isodon eriocalyx OX=662907 GN=OPR1 PE=2 SV=1	PTHR22893:SF67/6.0E-169/--	biological_process:GO:0055114//oxidation-reduction process;GO:0009695//jasmonic acid biosynthetic process;GO:0031408//oxylipin biosynthetic process;cellular_component:GO:0005622//intracellular;GO:0005777//peroxisome;molecular_function:GO:0016629//12-oxophytodienoate reductase activity;GO:0042802//identical protein binding;GO:0010181//FMN binding;GO:0016491//oxidoreductase activity;	--	--	--
Sch000027347	1	5.75795e-14	1.82664e-11	XP_011081594.1/1.73037e-89/uncharacterized protein LOC105164603 [Sesamum indicum]	NA	NA	NA	A0A2G9HVP8/1e-101/A0A2G9HVP8_9LAMI Uncharacterized protein OS=Handroanthus impetiginosus OX=429701 GN=CDL12_05704 PE=4 SV=1	PTHR33172:SF6/2.0E-67/--	NA	--	--	--
Sch000017951	1	5.36569e-13	1.44917e-10	XP_011090597.1/0/cytochrome P450 CYP736A12-like [Sesamum indicum]	H2DH18/2e-155/C7A12_PANGI Cytochrome P450 CYP736A12 OS=Panax ginseng OX=4054 PE=2 SV=1	sind:105171246/0.0/cytochrome P450 CYP736A12-like; K20562 biphenyl-4-hydroxylase	BH0579/3e-31/---	A0A022QX26/0.0/A0A022QX26_ERYGU Uncharacterized protein OS=Erythranthe guttata OX=4155 GN=MIMGU_mgv1a005090mg PE=3 SV=1	PF00067/7.0E-103/Cytochrome P450	molecular_function:GO:0016705//oxidoreductase activity, acting on paired donors, with incorporation or reduction of molecular oxygen;GO:0020037//heme binding;GO:0005506//iron ion binding;GO:0004497//monooxygenase activity;	--	--	--
Sch000011839	1	1.96821e-12	4.91709e-10	AEZ55667.1/4.4774e-155/2-C-methyl-D-erythritol 2,4-cyclodiphosphate synthase [Salvia miltiorrhiza]	Q9M4W3/7e-110/ISPF_CATRO 2-C-methyl-D-erythritol 2,4-cyclodiphosphate synthase, chloroplastic OS=Catharanthus roseus OX=4058 GN=ISPF PE=2 SV=1	sind:105158281/3e-136/2-C-methyl-D-erythritol 2,4-cyclodiphosphate synthase, chloroplastic-like; K01770 2-C-methyl-D-erythritol 2,4-cyclodiphosphate synthase [EC:4.6.1.12]	RSc1644/6e-52/---	H6VLE3/2e-154/H6VLE3_SALMI 2-C-methyl-D-erythritol 2,4-cyclodiphosphate synthase OS=Salvia miltiorrhiza OX=226208 GN=MDS PE=3 SV=1	PS01350/-/2C-methyl-D-erythritol 2,4-cyclodiphosphate synthase signature.	NA	--	--	--
Sch000027100	1	2.41489e-12	5.88586e-10	XP_012828189.1/0/PREDICTED: zeatin O-glucosyltransferase-like [Erythranthe guttata] &gt;EYU18710.1 hypothetical protein MIMGU_mgv1a005799mg [Erythranthe guttata]	Q9ZSK5/5e-167/ZOG_PHALU Zeatin O-glucosyltransferase OS=Phaseolus lunatus OX=3884 GN=ZOG1 PE=2 SV=1	sind:105159842/0.0/zeatin O-glucosyltransferase-like; K13495 cis-zeatin O-glucosyltransferase [EC:2.4.1.215]	NA	A0A2G9HEU4/0.0/A0A2G9HEU4_9LAMI Glycosyltransferase OS=Handroanthus impetiginosus OX=429701 GN=CDL12_11282 PE=3 SV=1	PTHR11926/1.1E-187/--	biological_process:GO:0008152//metabolic process;molecular_function:GO:0016758//transferase activity, transferring hexosyl groups;	--	--	--
Sch000016394	1	8.56409e-12	1.8809e-09	NA	NA	NA	NA	NA	NA	NA	--	--	--
Sch000009091	1	1.89225e-11	4.06842e-09	ART94495.1/0/ferredoxin-NADP(+) reductase [Mentha x piperita]	Q41014/0.0/FENR2_PEA Ferredoxin--NADP reductase, root isozyme, chloroplastic OS=Pisum sativum OX=3888 PE=2 SV=2	sind:105167261/0.0/ferredoxin--NADP reductase, root-type isozyme, chloroplastic; K02641 ferredoxin--NADP+ reductase [EC:1.18.1.2]	slr1643/8e-92/---	A0A1Y0DT80/0.0/A0A1Y0DT80_MENPI Ferredoxin--NADP reductase, chloroplastic OS=Mentha piperita OX=34256 GN=FNR-1 PE=2 SV=1	PR00371/9.6E-26/Flavoprotein pyridine nucleotide cytochrome reductase signature	molecular_function:GO:0004324//ferredoxin-NADP+ reductase activity;	--	--	--
Sch000015930	1	1.89314e-11	4.06842e-09	XP_011092871.1/4.97495e-175/aquaporin AQPcic [Sesamum indicum]	Q39196/6e-26/PIP14_ARATH Probable aquaporin PIP1-4 OS=Arabidopsis thaliana OX=3702 GN=PIP1.4 PE=1 SV=1	nsy:104240867/3e-155/probable aquaporin TIP3-1; K09866 aquaporin-4	mll6943/3e-11/---	A0A2G9H9S0/2e-173/A0A2G9H9S0_9LAMI Aquaporin (Major intrinsic protein family) OS=Handroanthus impetiginosus OX=429701 GN=CDL12_13087 PE=3 SV=1	PF00230/2.1E-35/Major intrinsic protein	biological_process:GO:0034220//ion transmembrane transport;cellular_component:GO:0009705//plant-type vacuole membrane;GO:0042807//central vacuole;GO:0005887//integral component of plasma membrane;GO:0016021//integral component of membrane;molecular_function:GO:0015250//water channel activity;GO:0005215//transporter activity;	--	--	--
Sch000010421	1	4.24423e-11	8.49582e-09	XP_011089207.1/8.48184e-143/F-box protein At2g27310 [Sesamum indicum]	Q9XIN8/2e-81/FB119_ARATH F-box protein At2g27310 OS=Arabidopsis thaliana OX=3702 GN=At2g27310 PE=2 SV=1	NA	NA	A0A2G9HT70/2e-135/A0A2G9HT70_9LAMI Uncharacterized protein OS=Handroanthus impetiginosus OX=429701 GN=CDL12_06570 PE=4 SV=1	PTHR33736/6.8E-115/--	cellular_component:GO:0016021//integral component of membrane;	--	--	--
Sch000028996	1	5.97464e-11	1.18227e-08	XP_011072482.1/2.35598e-155/inorganic pyrophosphatase 2 [Sesamum indicum]	Q9FZ62/2e-130/PPSP2_ARATH Inorganic pyrophosphatase 2 OS=Arabidopsis thaliana OX=3702 GN=At1g17710 PE=2 SV=1	sind:105157728/4e-156/inorganic pyrophosphatase 2; K13248 pyridoxal phosphate phosphatase PHOSPHO2 [EC:3.1.3.74]	NA	A0A2R6QFG9/5e-144/A0A2R6QFG9_ACTCH Inorganic pyrophosphatase OS=Actinidia chinensis var. chinensis OX=1590841 GN=CEY00_Acc17707 PE=4 SV=1	PTHR20889:SF6/2.8E-118/--	NA	--	--	--
Sch000001721	1	7.94609e-11	1.54185e-08	AIW81431.1/0/alcohol acetyltransferase [Lavandula x intermedia]	Q8GT21/0.0/BEBT_CLABR Benzyl alcohol O-benzoyltransferase OS=Clarkia breweri OX=36903 PE=1 SV=1	sind:105167776/0.0/LOW QUALITY PROTEIN: benzyl alcohol O-benzoyltransferase-like; K19861 benzyl alcohol O-benzoyltransferase [EC:2.3.1.196 2.3.1.232]	NA	A0A0K0LBP0/0.0/A0A0K0LBP0_9LAMI Alcohol acetyltransferase OS=Lavandula x intermedia OX=1196215 PE=2 SV=1	PTHR31642:SF9/8.4E-187/--	molecular_function:GO:0016747//transferase activity, transferring acyl groups other than amino-acyl groups;	--	--	--
Sch000026023	1	3.80798e-10	6.5048e-08	XP_012858983.1/0/PREDICTED: ATP-dependent RNA helicase SUV3L, mitochondrial-like [Erythranthe guttata] &gt;XP_012858985.1 PREDICTED: ATP-dependent RNA helicase SUV3L, mitochondrial-like [Erythranthe guttata]	F4KFV7/0.0/SUV3L_ARATH DExH-box ATP-dependent RNA helicase DExH18, mitochondrial OS=Arabidopsis thaliana OX=3702 GN=At5g39840 PE=3 SV=1	sind:105170549/0.0/DExH-box ATP-dependent RNA helicase DExH18, mitochondrial; K17675 ATP-dependent RNA helicase SUPV3L1/SUV3 [EC:3.6.4.13]	CAC0778/4e-67/---	A0A2G9I956/0.0/A0A2G9I956_9LAMI Mitochondrial RNA helicase SUV3, DEAD-box superfamily OS=Handroanthus impetiginosus OX=429701 GN=CDL12_01077 PE=4 SV=1	PS51192/10.163/Superfamilies 1 and 2 helicase ATP-binding type-1 domain profile.	NA	--	--	--
Sch000012288	1	5.02894e-10	8.2384e-08	XP_012087215.1/1.7524e-85/protein P21 [Jatropha curcas] &gt;KDP25478.1 hypothetical protein JCGZ_20634 [Jatropha curcas]	P81370/7e-83/TLP_ACTDE Thaumatin-like protein OS=Actinidia deliciosa OX=3627 GN=tlp PE=1 SV=2	ats:109742393/6e-57/LOC109742393; G-type lectin S-receptor-like serine/threonine-protein kinase At1g34300; K04733 interleukin-1 receptor-associated kinase 4 [EC:2.7.11.1]	NA	A0A2P2L5Q9/4e-89/A0A2P2L5Q9_RHIMU Uncharacterized protein OS=Rhizophora mucronata OX=61149 PE=4 SV=1	PR00347/1.0E-40/Pathogenesis-related protein signature	NA	--	--	--
Sch000001500	1	5.73768e-10	9.24785e-08	XP_011095612.1/0/probable galactinol--sucrose galactosyltransferase 1 [Sesamum indicum]	Q84VX0/0.0/RFS1_ARATH Probable galactinol--sucrose galactosyltransferase 1 OS=Arabidopsis thaliana OX=3702 GN=RFS1 PE=2 SV=1	sind:105175015/0.0/probable galactinol--sucrose galactosyltransferase 1; K06617 raffinose synthase [EC:2.4.1.82]	NA	A0A2G9FXX4/0.0/A0A2G9FXX4_9LAMI Uncharacterized protein OS=Handroanthus impetiginosus OX=429701 GN=CDL12_30000 PE=4 SV=1	PF05691/0.0/Raffinose synthase or seed imbibition protein Sip1	molecular_function:GO:0003824//catalytic activity;	--	--	--
Sch000019993	1	1.12452e-09	1.70263e-07	NP_001313200.1/3.54898e-53/histone H1-like [Nicotiana tabacum] &gt;BAC53940.1 stress-inducible H1 histone-like protein [Nicotiana tabacum]	P40267/5e-49/H1_SOLPN Histone H1 OS=Solanum pennellii OX=28526 PE=2 SV=1	nta:107832044/7e-54/A10, H1d; histone H1-like; K11275 histone H1/5	NA	Q8H0G8/2e-52/Q8H0G8_TOBAC Stress-inducible H1 histone-like protein OS=Nicotiana tabacum OX=4097 GN=A10 PE=2 SV=1	PTHR11467:SF50/5.4E-45/--	biological_process:GO:0009414//response to water deprivation;GO:0006334//nucleosome assembly;cellular_component:GO:0005634//nucleus;GO:0000786//nucleosome;molecular_function:GO:0003677//DNA binding;	--	--	--
Sch000011858	1	2.41133e-09	3.49223e-07	XP_011074267.1/0/putative leucine-rich repeat-containing protein DDB_G0290503 [Sesamum indicum]	F4JZY1/2e-173/CIP1_ARATH COP1-interactive protein 1 OS=Arabidopsis thaliana OX=3702 GN=CIP1 PE=1 SV=1	tcc:18606657/2e-173/golgin subfamily B member 1; K20478 golgin subfamily B member 1	NA	A0A022RJW6/0.0/A0A022RJW6_ERYGU Uncharacterized protein OS=Erythranthe guttata OX=4155 GN=MIMGU_mgv1a000117mg PE=4 SV=1	PTHR13140:SF664/8.7E-42/--	NA	--	--	--
Sch000006554	1	2.65177e-09	3.81283e-07	XP_011072934.1/0/protein ASPARTIC PROTEASE IN GUARD CELL 1 [Sesamum indicum]	Q9LS40/1e-151/ASPG1_ARATH Protein ASPARTIC PROTEASE IN GUARD CELL 1 OS=Arabidopsis thaliana OX=3702 GN=ASPG1 PE=1 SV=1	sind:105158029/0.0/protein ASPARTIC PROTEASE IN GUARD CELL 1; K22683 aspartyl protease family protein [EC:3.4.23.-]	NA	A0A2G9HB65/0.0/A0A2G9HB65_9LAMI Aspartyl protease OS=Handroanthus impetiginosus OX=429701 GN=CDL12_12629 PE=3 SV=1	PF14541/1.8E-32/Xylanase inhibitor C-terminal	biological_process:GO:0009414//response to water deprivation;GO:0009737//response to abscisic acid;molecular_function:GO:0004190//aspartic-type endopeptidase activity;	--	--	--
Sch000019898	1	4.21953e-09	6.02368e-07	XP_011094871.1/5.8944e-168/uncharacterized protein At5g02240 [Sesamum indicum]	O80934/2e-154/Y2766_ARATH Uncharacterized protein At2g37660, chloroplastic OS=Arabidopsis thaliana OX=3702 GN=At2g37660 PE=1 SV=2	gra:105797721/2e-143/ATP-dependent zinc metalloprotease FTSH 10, mitochondrial; K08956 AFG3 family protein [EC:3.4.24.-]	sll1218/1e-36/---	A0A2G2XVY2/6e-163/A0A2G2XVY2_CAPAN Sanguinarine reductase OS=Capsicum annuum OX=4072 GN=T459_34518 PE=4 SV=1	PF13460/7.1E-35/NAD(P)H-binding	NA	--	--	--
Sch000006645	1	4.54765e-09	6.40066e-07	AAF08793.1/0/geranyl diphosphate synthase large subunit [Mentha x piperita] &gt;CAC10561.1 gpp synthase large subunit [Mentha x piperita] &gt;ABW86879.1 geranyl pyrophosphate synthase large subunit [Mentha x piperita]	Q42698/0.0/GGPPS_CATRO Geranylgeranyl pyrophosphate synthase, chloroplastic OS=Catharanthus roseus OX=4058 GN=GGPS1 PE=3 SV=1	sind:105176175/0.0/geranylgeranyl pyrophosphate synthase, chloroplastic; K13789 geranylgeranyl diphosphate synthase, type II [EC:2.5.1.1 2.5.1.10 2.5.1.29]	slr0739/2e-112/---	Q9SBR3/0.0/Q9SBR3_MENPI Geranyl diphosphate synthase large subunit OS=Mentha piperita OX=34256 PE=1 SV=1	PF00348/1.4E-55/Polyprenyl synthetase	NA	--	--	--
Sch000015921	1	5.02739e-09	6.92999e-07	XP_012840166.1/8.38868e-71/PREDICTED: uncharacterized protein LOC105960525 [Erythranthe guttata] &gt;EYU35113.1 hypothetical protein MIMGU_mgv1a013462mg [Erythranthe guttata]	Q6DST1/3e-09/Y1465_ARATH Late embryogenesis abundant protein At1g64065 OS=Arabidopsis thaliana OX=3702 GN=At1g64065 PE=2 SV=1	NA	NA	A0A022R622/4e-70/A0A022R622_ERYGU Uncharacterized protein OS=Erythranthe guttata OX=4155 GN=MIMGU_mgv1a013462mg PE=4 SV=1	PTHR31852:SF52/1.2E-52/--	cellular_component:GO:0016021//integral component of membrane;	--	--	--
Sch000018722	1	6.6484e-09	8.74177e-07	XP_012844036.1/0/PREDICTED: glycerophosphodiester phosphodiesterase GDPD1, chloroplastic-like isoform X2 [Erythranthe guttata]	Q9SGA2/5e-174/GDPD1_ARATH Glycerophosphodiester phosphodiesterase GDPD1, chloroplastic OS=Arabidopsis thaliana OX=3702 GN=GDPD1 PE=1 SV=1	sind:105177463/0.0/glycerophosphodiester phosphodiesterase GDPD1, chloroplastic-like; K18696 glycerophosphodiester phosphodiesterase [EC:3.1.4.46]	YPL110c_3/2e-38/---	A0A022QW96/0.0/A0A022QW96_ERYGU Uncharacterized protein OS=Erythranthe guttata OX=4155 GN=MIMGU_mgv1a007346mg PE=4 SV=1	PTHR22958:SF18/4.4E-202/--	NA	--	--	--
Sch000017350	1	1.20013e-08	1.51808e-06	XP_011093080.1/3.39794e-68/heavy metal-associated isoprenylated plant protein 39-like [Sesamum indicum]	O03982/2e-29/HIP39_ARATH Heavy metal-associated isoprenylated plant protein 39 OS=Arabidopsis thaliana OX=3702 GN=HIPP39 PE=2 SV=1	oeu:111406125/6e-14/probable LRR receptor-like serine/threonine-protein kinase At1g51880; K04733 interleukin-1 receptor-associated kinase 4 [EC:2.7.11.1]	NA	A0A2G9H834/4e-65/A0A2G9H834_9LAMI Copper chaperone OS=Handroanthus impetiginosus OX=429701 GN=CDL12_13702 PE=4 SV=1	PTHR22814/1.5E-46/--	biological_process:GO:0030001//metal ion transport;GO:0046916//cellular transition metal ion homeostasis;cellular_component:GO:0005737//cytoplasm;molecular_function:GO:0046914//transition metal ion binding;	--	--	--
Sch000002029	1	1.39351e-08	1.72986e-06	XP_011084712.1/0/sterol 3-beta-glucosyltransferase UGT80A2-like isoform X1 [Sesamum indicum]	Q9M8Z7/0.0/U80A2_ARATH Sterol 3-beta-glucosyltransferase UGT80A2 OS=Arabidopsis thaliana OX=3702 GN=UGT80A2 PE=1 SV=1	sind:105166897/0.0/sterol 3-beta-glucosyltransferase UGT80A2-like isoform X1; K05841 sterol 3beta-glucosyltransferase [EC:2.4.1.173]	YLR189c_2/8e-73/---	A0A2G9FZI5/0.0/A0A2G9FZI5_9LAMI UDP-glucuronosyl and UDP-glucosyl transferase OS=Handroanthus impetiginosus OX=429701 GN=CDL12_29170 PE=4 SV=1	PTHR11926:SF754/1.0E-196/--	biological_process:GO:0030259//lipid glycosylation;GO:0005975//carbohydrate metabolic process;molecular_function:GO:0016758//transferase activity, transferring hexosyl groups;	--	--	--
Sch000013405	1	1.65293e-08	1.97817e-06	XP_011069403.2/0/uncharacterized protein LOC105155231 [Sesamum indicum] &gt;XP_011074709.2 uncharacterized protein LOC105159366 [Sesamum indicum]	O81816/4e-135/MO2_ARATH Monooxygenase 2 OS=Arabidopsis thaliana OX=3702 GN=MO2 PE=2 SV=1	csat:104727329/3e-19/zeaxanthin epoxidase, chloroplastic; K09838 zeaxanthin epoxidase [EC:1.14.15.21]	BMEI1017/6e-18/---	A0A2G9GFP4/0.0/A0A2G9GFP4_9LAMI Kynurenine 3-monooxygenase OS=Handroanthus impetiginosus OX=429701 GN=CDL12_23361 PE=4 SV=1	PR00420/7.3E-20/Aromatic-ring hydroxylase (flavoprotein monooxygenase) signature	molecular_function:GO:0071949//FAD binding;	--	--	--
Sch000029277	1	3.20509e-08	3.68144e-06	XP_012835261.1/0/PREDICTED: phosphatidylinositol/phosphatidylcholine transfer protein SFH9 [Erythranthe guttata] &gt;XP_012835262.1 PREDICTED: phosphatidylinositol/phosphatidylcholine transfer protein SFH9 [Erythranthe guttata]	F4J7S8/0.0/SFH9_ARATH Phosphatidylinositol/phosphatidylcholine transfer protein SFH9 OS=Arabidopsis thaliana OX=3702 GN=SFH9 PE=2 SV=1	apro:F751_6020/2e-50/Glutamyl-tRNA(Gln) amidotransferase subunit A; K02433 aspartyl-tRNA(Asn)/glutamyl-tRNA(Gln) amidotransferase subunit A [EC:6.3.5.6 6.3.5.7]	NA	A0A2G9GSD2/0.0/A0A2G9GSD2_9LAMI Phosphatidylinositol transfer protein SEC14 OS=Handroanthus impetiginosus OX=429701 GN=CDL12_19207 PE=4 SV=1	PTHR23324/1.5E-244/--	NA	--	--	--
Sch000011846	1	3.54478e-08	4.0026e-06	ABP96842.1/0/4-diphosphocytidyl-2-C-methyl-D-erythritol kinase [Salvia miltiorrhiza]	P56848/0.0/ISPE_MENPI 4-diphosphocytidyl-2-C-methyl-D-erythritol kinase, chloroplastic OS=Mentha piperita OX=34256 GN=ISPE PE=1 SV=1	sind:105163739/0.0/4-diphosphocytidyl-2-C-methyl-D-erythritol kinase, chloroplastic; K00919 4-diphosphocytidyl-2-C-methyl-D-erythritol kinase [EC:2.7.1.148]	BS_yabH/2e-36/---	A5A5H5/0.0/A5A5H5_SALMI 4-diphosphocytidyl-2-C-methyl-D-erythritol kinase OS=Salvia miltiorrhiza OX=226208 PE=2 SV=1	PTHR43527/2.1E-128/--	biological_process:GO:0016114//terpenoid biosynthetic process;molecular_function:GO:0005524//ATP binding;GO:0050515//4-(cytidine 5'-diphospho)-2-C-methyl-D-erythritol kinase activity;	--	--	--
Sch000026966	1	5.24669e-08	5.76156e-06	AAG01140.2/0/(+)-4R-limonene synthase [Schizonepeta tenuifolia]	O81191/0.0/SCS_SALOF 1,8-cineole synthase, chloroplastic OS=Salvia officinalis OX=38868 PE=1 SV=1	oeu:111410284/0.0/terpene synthase 10-like; K07385 1,8-cineole synthase [EC:4.2.3.108]	NA	Q9FUW5/0.0/Q9FUW5_9LAMI (+)-4R-limonene synthase OS=Schizonepeta tenuifolia OX=135200 PE=2 SV=2	PF03936/1.7E-88/Terpene synthase family, metal binding domain	NA	--	--	--
Sch000001894	1	1.05174e-07	1.07795e-05	CDP21061.1/1.33732e-137/unnamed protein product [Coffea canephora]	Q9FXJ1/2e-119/GDL6_ARATH GDSL esterase/lipase At1g28570 OS=Arabidopsis thaliana OX=3702 GN=At1g28570 PE=3 SV=1	thj:104825554/2e-39/alpha-L-fucosidase 3; K01206 alpha-L-fucosidase [EC:3.2.1.51]	NA	A0A068VK34/6e-137/A0A068VK34_COFCA Uncharacterized protein OS=Coffea canephora OX=49390 GN=GSCOC_T00001080001 PE=3 SV=1	PF00657/9.3E-11/GDSL-like Lipase/Acylhydrolase	molecular_function:GO:0016788//hydrolase activity, acting on ester bonds;	--	--	--
Sch000021886	1	1.83443e-07	1.77975e-05	ADZ57065.1/6.50668e-163/isopentenyl pyrophosphate:dimethylallyl pyrophosphate isomerase [Mentha x piperita]	Q38929/6e-150/IDI1_ARATH Isopentenyl-diphosphate Delta-isomerase I, chloroplastic OS=Arabidopsis thaliana OX=3702 GN=IPP1 PE=1 SV=3	sind:105161244/5e-158/isopentenyl-diphosphate Delta-isomerase I; K01823 isopentenyl-diphosphate Delta-isomerase [EC:5.3.3.2]	SPBC106.15/4e-69/---	F2YJJ1/3e-162/F2YJJ1_MENPI Isopentenyl pyrophosphate:dimethylallyl pyrophosphate isomerase OS=Mentha piperita OX=34256 PE=2 SV=1	PF00293/1.0E-23/NUDIX domain	NA	--	--	--
Sch000018715	1	2.24177e-07	2.12341e-05	XP_011099698.1/0/fatty acid amide hydrolase [Sesamum indicum]	Q7XJJ7/8e-175/FAAH_ARATH Fatty acid amide hydrolase OS=Arabidopsis thaliana OX=3702 GN=FAAH PE=1 SV=1	dcr:108217664/2e-45/glutamyl-tRNA(Gln) amidotransferase subunit A, chloroplastic/mitochondrial; K02433 aspartyl-tRNA(Asn)/glutamyl-tRNA(Gln) amidotransferase subunit A [EC:6.3.5.6 6.3.5.7]	NMA1568/3e-50/---	A0A068VGB8/0.0/A0A068VGB8_COFCA Uncharacterized protein OS=Coffea canephora OX=49390 GN=GSCOC_T00005877001 PE=4 SV=1	PTHR11895:SF67/8.1E-272/--	NA	--	--	--
Sch000022377	1	4.40157e-07	3.94484e-05	AFL72079.1/0/chalcone synthase [Agastache rugosa]	O04111/0.0/CHSY_PERFR Chalcone synthase OS=Perilla frutescens OX=48386 GN=CHS PE=2 SV=1	sind:105171854/0.0/chalcone synthase; K00660 chalcone synthase [EC:2.3.1.74]	DRA0326/1e-36/---	I3Y511/0.0/I3Y511_AGARU Chalcone synthase OS=Agastache rugosa OX=39271 GN=CHS PE=2 SV=1	PTHR11877/4.2E-232/--	NA	--	--	--
Sch000026274	1	4.55369e-07	4.06295e-05	XP_011081231.1/0/L-lactate dehydrogenase B [Sesamum indicum]	P22988/3e-172/LDHA_HORVU L-lactate dehydrogenase A OS=Hordeum vulgare OX=4513 PE=1 SV=1	sind:105164308/0.0/L-lactate dehydrogenase B; K00016 L-lactate dehydrogenase [EC:1.1.1.27]	CAC0267/4e-90/---	A0A2G9HRV0/0.0/A0A2G9HRV0_9LAMI L-lactate dehydrogenase OS=Handroanthus impetiginosus OX=429701 GN=CDL12_07064 PE=3 SV=1	PR00086/4.6E-56/L-lactate dehydrogenase signature	biological_process:GO:0019752//carboxylic acid metabolic process;GO:0005975//carbohydrate metabolic process;cellular_component:GO:0005737//cytoplasm;molecular_function:GO:0004459//L-lactate dehydrogenase activity;	--	--	--
Sch000003257	1	5.60585e-07	4.92726e-05	XP_011096558.1/3.44909e-85/uncharacterized protein LOC105175709 [Sesamum indicum]	NA	NA	NA	A0A2G9GHC2/7e-83/A0A2G9GHC2_9LAMI Uncharacterized protein OS=Handroanthus impetiginosus OX=429701 GN=CDL12_22786 PE=4 SV=1	PTHR31676:SF7/3.1E-70/--	NA	--	--	--
Sch000006180	1	5.62101e-07	4.92726e-05	XP_011077286.2/0/uncharacterized protein LOC105161337 [Sesamum indicum]	Q9ZQ96/1e-150/U73C3_ARATH UDP-glycosyltransferase 73C3 OS=Arabidopsis thaliana OX=3702 GN=UGT73C3 PE=2 SV=1	oeu:111381063/0.0/UDP-glycosyltransferase 73C5-like; K13496 UDP-glucosyl transferase 73C [EC:2.4.1.-]	NA	A0A2G9HB50/0.0/A0A2G9HB50_9LAMI Glycosyltransferase OS=Handroanthus impetiginosus OX=429701 GN=CDL12_12627 PE=3 SV=1	PF00201/4.5E-20/UDP-glucoronosyl and UDP-glucosyl transferase	biological_process:GO:0008152//metabolic process;molecular_function:GO:0016758//transferase activity, transferring hexosyl groups;	--	--	--
Sch000004194	1	7.00026e-07	6.0046e-05	XP_020551079.1/0/zinc finger with UFM1-specific peptidase domain protein [Sesamum indicum] &gt;XP_020551080.1 zinc finger with UFM1-specific peptidase domain protein [Sesamum indicum]	Q5U2S3/1e-38/ZUFSP_RAT Ubiquitin carboxyl-terminal hydrolase ZUFSP OS=Rattus norvegicus OX=10116 GN=Zufsp PE=2 SV=1	NA	NA	A0A2G9GCS0/0.0/A0A2G9GCS0_9LAMI Uncharacterized protein OS=Handroanthus impetiginosus OX=429701 GN=CDL12_24702 PE=4 SV=1	PTHR44681/2.6E-150/--	NA	--	--	--
Sch000011719	1	9.65838e-07	7.94372e-05	XP_011085267.1/0/dynamin-related protein 1E [Sesamum indicum]	Q9FNX5/0.0/DRP1E_ARATH Dynamin-related protein 1E OS=Arabidopsis thaliana OX=3702 GN=DRP1E PE=1 SV=1	sind:105167305/0.0/dynamin-related protein 1E; K01528 dynamin GTPase [EC:3.6.5.5]	YLL001w/2e-103/---	A0A022RRB9/0.0/A0A022RRB9_ERYGU Uncharacterized protein OS=Erythranthe guttata OX=4155 GN=MIMGU_mgv1a002842mg PE=3 SV=1	PTHR11566/0.0/--	molecular_function:GO:0005525//GTP binding;GO:0003924//GTPase activity;	--	--	--
Sch000015697	1	1.00948e-06	8.23491e-05	XP_011092434.1/0/bifunctional riboflavin biosynthesis protein RIBA 1, chloroplastic [Sesamum indicum]	P47924/0.0/RIBA1_ARATH Bifunctional riboflavin biosynthesis protein RIBA 1, chloroplastic OS=Arabidopsis thaliana OX=3702 GN=RIBA1 PE=1 SV=2	sind:105172615/0.0/bifunctional riboflavin biosynthesis protein RIBA 1, chloroplastic; K14652 3,4-dihydroxy 2-butanone 4-phosphate synthase / GTP cyclohydrolase II [EC:4.1.99.12 3.5.4.25]	SPBC1105.11c/2e-79/---	A0A2G9G0K8/0.0/A0A2G9G0K8_9LAMI Bifunctional GTP cyclohydrolase II/3,4-dihydroxy-2butanone-4-phosphate synthase OS=Handroanthus impetiginosus OX=429701 GN=CDL12_28699 PE=3 SV=1	PR00622/9.0E-80/Histone H3 signature	biological_process:GO:0009231//riboflavin biosynthetic process;molecular_function:GO:0008686//3,4-dihydroxy-2-butanone-4-phosphate synthase activity;GO:0003935//GTP cyclohydrolase II activity;	--	--	--
Sch000015123	1	1.08163e-06	8.78755e-05	XP_012068358.1/6.96269e-68/serine/arginine-rich splicing factor SR45a isoform X1 [Jatropha curcas]	Q84TH4/1e-54/SR45A_ARATH Serine/arginine-rich splicing factor SR45a OS=Arabidopsis thaliana OX=3702 GN=SR45A PE=1 SV=1	aof:109848932/4e-54/serine/arginine-rich splicing factor SR45a-like; K12897 transformer-2 protein	all2777/4e-09/---	A0A199UQP2/4e-73/A0A199UQP2_ANACO Serine/arginine-rich splicing factor SR45a (Fragment) OS=Ananas comosus OX=4615 GN=ACMD2_15306 PE=4 SV=1	PS50102/17.131/Eukaryotic RNA Recognition Motif (RRM) profile.	molecular_function:GO:0003723//RNA binding;	--	--	--
Sch000016959	1	1.2987e-06	0.000103	AGN52107.1/2.27173e-93/MYB-related transcription factor [Salvia miltiorrhiza] &gt;AGN52217.1 MYB-related transcription factor [Salvia miltiorrhiza]	Q9FKL2/4e-33/MYB36_ARATH Transcription factor MYB36 OS=Arabidopsis thaliana OX=3702 GN=MYB36 PE=1 SV=1	oeu:111404141/2e-59/transcription factor RAX2; K09422 transcription factor MYB, plant	NA	A0A059PSS2/1e-92/A0A059PSS2_SALMI MYB-related transcription factor OS=Salvia miltiorrhiza OX=226208 GN=MYB83 PE=2 SV=1	PTHR10641:SF654/5.0E-44/--	NA	MYB-related	TF	MYB->MYB-related
Sch000013506	1	1.48495e-06	0.00011593	ART94493.1/4.50697e-98/major ferredoxin [Mentha x piperita]	P27788/2e-66/FER3_MAIZE Ferredoxin-3, chloroplastic OS=Zea mays OX=4577 GN=FDX3 PE=1 SV=1	sind:105170016/2e-96/ferredoxin, root R-B1-like; K02639 ferredoxin	ssl0020/2e-46/---	A0A1Y0DTA8/2e-97/A0A1Y0DTA8_MENPI Ferredoxin OS=Mentha piperita OX=34256 GN=Fdx-1 PE=2 SV=1	PTHR43112:SF12/7.0E-85/--	biological_process:GO:0022900//electron transport chain;cellular_component:GO:0009507//chloroplast;molecular_function:GO:0009055//electron transfer activity;GO:0046872//metal ion binding;GO:0051537//2 iron, 2 sulfur cluster binding;	--	--	--
Sch000002966	1	1.72195e-06	0.000132876	XP_019076242.1/4.85177e-98/PREDICTED: glutathione S-transferase U17 [Vitis vinifera]	Q9FUS8/1e-92/GSTUH_ARATH Glutathione S-transferase U17 OS=Arabidopsis thaliana OX=3702 GN=GSTU17 PE=2 SV=1	vvi:100245065/9e-99/glutathione S-transferase U17; K00799 glutathione S-transferase [EC:2.5.1.18]	NMB1953/3e-12/---	A0A2G9HCL4/2e-115/A0A2G9HCL4_9LAMI Glutathione S-transferase OS=Handroanthus impetiginosus OX=429701 GN=CDL12_12135 PE=3 SV=1	PS50404/19.442/Soluble glutathione S-transferase N-terminal domain profile.	biological_process:GO:0006749//glutathione metabolic process;GO:0009407//toxin catabolic process;cellular_component:GO:0005737//cytoplasm;molecular_function:GO:0004364//glutathione transferase activity;GO:0016740//transferase activity;	--	--	--
Sch000013836	1	2.03264e-06	0.000151047	AIU99499.1/3.40216e-116/Hydroxyacyl-ACP Dehydrase [Salvia miltiorrhiza]	NA	han:110885197/4e-115/uncharacterized protein LOC110885197; K02372 3-hydroxyacyl-[acyl-carrier-protein] dehydratase [EC:4.2.1.59]	alr2271/8e-52/---	A0A2G9GP04/4e-119/A0A2G9GP04_9LAMI 3-hydroxyacyl-[acyl-carrier-protein] dehydratase OS=Handroanthus impetiginosus OX=429701 GN=CDL12_20396 PE=3 SV=1	PF07977/1.2E-34/FabA-like domain	biological_process:GO:0006633//fatty acid biosynthetic process;cellular_component:GO:0005737//cytoplasm;molecular_function:GO:0016836//hydro-lyase activity;	--	--	--
Sch000021383	1	2.033e-06	0.000151047	YP_008992393.1/0/cytochrome c biogenesis FN (mitochondrion) [Salvia miltiorrhiza] &gt;AGU16654.1 cytochrome c biogenesis FN (mitochondrion) [Salvia miltiorrhiza]	Q04647/0.0/CCBS_DAUCA Probable cytochrome c biosynthesis protein OS=Daucus carota OX=4039 PE=2 SV=1	NA	HI1094/9e-19/---	V9P5A3/0.0/V9P5A3_SALMI Cytochrome c biogenesis FN OS=Salvia miltiorrhiza OX=226208 GN=ccmFn PE=4 SV=1	PTHR30009/7.6E-197/--	biological_process:GO:0017004//cytochrome complex assembly;cellular_component:GO:0016021//integral component of membrane;GO:0005739//mitochondrion;molecular_function:GO:0015232//heme transporter activity;GO:0020037//heme binding;	--	--	--
Sch000011367	1	2.13363e-06	0.000157353	XP_012843590.1/0/PREDICTED: transketolase, chloroplastic [Erythranthe guttata] &gt;EYU31980.1 hypothetical protein MIMGU_mgv1a001876mg [Erythranthe guttata]	Q43848/0.0/TKTC_SOLTU Transketolase, chloroplastic OS=Solanum tuberosum OX=4113 PE=2 SV=1	ccav:112526545/0.0/transketolase, chloroplastic; K00615 transketolase [EC:2.2.1.1]	alr3344/0.0/---	A0A2G9GJ71/0.0/A0A2G9GJ71_9LAMI Transketolase OS=Handroanthus impetiginosus OX=429701 GN=CDL12_22136 PE=4 SV=1	PS00802/-/Transketolase signature 2.	biological_process:GO:0008152//metabolic process;molecular_function:GO:0004802//transketolase activity;	--	--	--
Sch000016378	1	2.54339e-06	0.000181019	XP_011085569.1/0/6-phosphogluconate dehydrogenase, decarboxylating 3 [Sesamum indicum]	Q9FWA3/0.0/6GPD3_ARATH 6-phosphogluconate dehydrogenase, decarboxylating 3 OS=Arabidopsis thaliana OX=3702 GN=At3g02360 PE=2 SV=1	sind:105167505/0.0/6-phosphogluconate dehydrogenase, decarboxylating 3; K00033 6-phosphogluconate dehydrogenase [EC:1.1.1.44 1.1.1.343]	alr5275/0.0/---	A0A2G9GBZ2/0.0/A0A2G9GBZ2_9LAMI 6-phosphogluconate dehydrogenase, decarboxylating OS=Handroanthus impetiginosus OX=429701 GN=CDL12_24681 PE=3 SV=1	PR00076/7.0E-80/6-phosphogluconate dehydrogenase signature	biological_process:GO:0006098//pentose-phosphate shunt;GO:0019521//D-gluconate metabolic process;molecular_function:GO:0004616//phosphogluconate dehydrogenase (decarboxylating) activity;	--	--	--
Sch000002511	1	2.95405e-06	0.000203859	XP_011086646.1/2.42481e-114/ethylene-responsive transcription factor ESR2-like [Sesamum indicum]	Q9FYK5/3e-47/ESR2_ARATH Ethylene-responsive transcription factor ESR2 OS=Arabidopsis thaliana OX=3702 GN=ESR2 PE=1 SV=1	cmo:103494646/8e-31/ethylene-responsive transcription factor LEP-like; K09286 EREBP-like factor	NA	A0A2G9GV38/6e-107/A0A2G9GV38_9LAMI Uncharacterized protein OS=Handroanthus impetiginosus OX=429701 GN=CDL12_18276 PE=4 SV=1	PS51032/22.142/AP2/ERF domain profile.	NA	AP2/ERF-ERF	TF	AP2/ERF->AP2/ERF-ERF
Sch000014179	1	3.62448e-06	0.00024227	XP_011080408.1/0/hydroxyproline O-arabinosyltransferase 3 [Sesamum indicum]	Q9FY51/0.0/HPAT3_ARATH Hydroxyproline O-arabinosyltransferase 3 OS=Arabidopsis thaliana OX=3702 GN=HPAT3 PE=1 SV=1	sind:105163666/0.0/hydroxyproline O-arabinosyltransferase 3; K20782 hydroxyproline O-arabinosyltransferase [EC:2.4.2.58]	NA	A0A022S094/0.0/A0A022S094_ERYGU Uncharacterized protein OS=Erythranthe guttata OX=4155 GN=MIMGU_mgv1a008892mg PE=4 SV=1	PTHR31485:SF4/3.2E-216/--	cellular_component:GO:0016021//integral component of membrane;	--	--	--
Sch000005332	1	3.64087e-06	0.000242555	AGK88254.1/0/gamma-terpinene [Thymus caespititius]	E2E2P0/0.0/GTPS_ORIVU Gamma-terpinene synthase, chloroplastic OS=Origanum vulgare OX=39352 GN=TPS2 PE=1 SV=1	oeu:111410284/0.0/terpene synthase 10-like; K07385 1,8-cineole synthase [EC:4.2.3.108]	NA	R4JHV6/0.0/R4JHV6_THYCA Gamma-terpinene OS=Thymus caespititius OX=751871 GN=TPS2 PE=2 SV=1	PTHR31225/6.3E-214/--	NA	--	--	--
Sch000025955	1	4.03973e-06	0.000265586	XP_011078416.1/0/probable sucrose-phosphate synthase 1 [Sesamum indicum]	O04932/0.0/SPSA1_CRAPL Probable sucrose-phosphate synthase 1 OS=Craterostigma plantagineum OX=4153 GN=SPS1 PE=2 SV=1	sind:105162148/0.0/probable sucrose-phosphate synthase 1; K00696 sucrose-phosphate synthase [EC:2.4.1.14]	sll0045_1/2e-122/---	A0A2G9GBM2/0.0/A0A2G9GBM2_9LAMI Glycosyltransferase OS=Handroanthus impetiginosus OX=429701 GN=CDL12_24789 PE=3 SV=1	PTHR12526/0.0/--	biological_process:GO:0005985//sucrose metabolic process;molecular_function:GO:0016157//sucrose synthase activity;GO:0046524//sucrose-phosphate synthase activity;	--	--	--
Sch000017356	1	4.25737e-06	0.000276259	NA	NA	NA	NA	NA	NA	NA	--	--	--
Sch000008155	1	4.55735e-06	0.000294768	XP_011087240.1/0/cyclic dof factor 1 [Sesamum indicum]	Q8LFV3/3e-91/CDF3_ARATH Cyclic dof factor 3 OS=Arabidopsis thaliana OX=3702 GN=CDF3 PE=1 SV=2	bna:106369019/6e-75/cyclic dof factor 1; K16222 Dof zinc finger protein DOF5.5	NA	A0A2G9GJU7/0.0/A0A2G9GJU7_9LAMI Uncharacterized protein OS=Handroanthus impetiginosus OX=429701 GN=CDL12_21885 PE=4 SV=1	PD007478/2.0E-30/ZINC TRANSCRIPTION FINGER DOF DNA-BINDING ZINC-FINGER METAL-BINDING NUCLEAR REGULATION BINDING	biological_process:GO:0006355//regulation of transcription, DNA-templated;cellular_component:GO:0005634//nucleus;molecular_function:GO:0003677//DNA binding;	C2C2-Dof	TF	C2C2->C2C2-Dof
Sch000011230	1	5.09396e-06	0.000324229	AMA07776.1/2.75897e-78/YABBY family protein 5 [Mentha spicata]	Q8GW46/4e-61/YAB5_ARATH Axial regulator YABBY 5 OS=Arabidopsis thaliana OX=3702 GN=YAB5 PE=1 SV=1	NA	NA	A0A2G9GBC8/3e-79/A0A2G9GBC8_9LAMI Uncharacterized protein OS=Handroanthus impetiginosus OX=429701 GN=CDL12_24869 PE=4 SV=1	PTHR31675/2.2E-70/--	biological_process:GO:0007275//multicellular organism development;	C2C2-YABBY	TF	C2C2->C2C2-YABBY
Sch000024064	1	7.85395e-06	0.0004815	CDO99964.1/2.6533e-91/unnamed protein product [Coffea canephora]	Q8L8A5/4e-53/GIF1_ARATH GRF1-interacting factor 1 OS=Arabidopsis thaliana OX=3702 GN=GIF1 PE=1 SV=1	NA	NA	A0A2G9HRU4/8e-99/A0A2G9HRU4_9LAMI Calcium-responsive transcription coactivator OS=Handroanthus impetiginosus OX=429701 GN=CDL12_07065 PE=4 SV=1	PTHR23107/2.4E-87/--	molecular_function:GO:0003713//transcription coactivator activity;	--	--	--
Sch000026106	1	8.66855e-06	0.000523413	AAG01140.2/0/(+)-4R-limonene synthase [Schizonepeta tenuifolia]	O81191/0.0/SCS_SALOF 1,8-cineole synthase, chloroplastic OS=Salvia officinalis OX=38868 PE=1 SV=1	oeu:111410284/0.0/terpene synthase 10-like; K07385 1,8-cineole synthase [EC:4.2.3.108]	NA	Q9FUW5/0.0/Q9FUW5_9LAMI (+)-4R-limonene synthase OS=Schizonepeta tenuifolia OX=135200 PE=2 SV=2	PF01397/6.9E-46/Terpene synthase, N-terminal domain	NA	--	--	--
Sch000017120	1	1.21539e-05	0.000696349	XP_016501209.1/3.25403e-90/PREDICTED: probable histone H2A.1 [Nicotiana tabacum]	P25469/9e-80/H2A1_SOLLC Histone H2A.1 OS=Solanum lycopersicum OX=4081 PE=2 SV=1	nta:107819600/6e-91/probable histone H2A.1; K11251 histone H2A	SPAC19G12.06c/2e-55/---	A0A1S4CJV9/2e-89/A0A1S4CJV9_TOBAC Histone H2A OS=Nicotiana tabacum OX=4097 GN=LOC107819600 PE=3 SV=1	PTHR23430/4.7E-83/--	cellular_component:GO:0005634//nucleus;GO:0000786//nucleosome;molecular_function:GO:0003677//DNA binding;GO:0046982//protein heterodimerization activity;	--	--	--
Sch000019459	1	1.31393e-05	0.000748154	XP_011098413.1/1.20436e-113/fatty-acid-binding protein 1-like [Sesamum indicum]	Q9M1X2/1e-37/FAP1_ARATH Fatty-acid-binding protein 1 OS=Arabidopsis thaliana OX=3702 GN=FAP1 PE=1 SV=1	NA	NA	A0A022S0N8/2e-110/A0A022S0N8_ERYGU Uncharacterized protein OS=Erythranthe guttata OX=4155 GN=MIMGU_mgv1a011568mg PE=4 SV=1	PTHR28039/4.3E-108/--	molecular_function:GO:0016872//intramolecular lyase activity;	--	--	--
Sch000004641	1	1.38174e-05	0.0007779	AKZ24639.1/2.03143e-108/ATPase subunit 8 (mitochondrion) [Monarda fistulosa var. mollis]	P93303/1e-85/YMF19_ARATH ATP synthase protein YMF19 OS=Arabidopsis thaliana OX=3702 GN=YMF19 PE=1 SV=1	lsv:111917033/7e-100/uncharacterized protein LOC111917033; K02109 F-type H+-transporting ATPase subunit b	NA	A0A0K1ZF45/1e-107/A0A0K1ZF45_MONFI ATPase subunit 8 OS=Monarda fistulosa var. mollis OX=1701427 GN=atp8 PE=4 SV=1	PF02326/1.9E-22/Plant ATP synthase F0	cellular_component:GO:0016021//integral component of membrane;GO:0005739//mitochondrion;	--	--	--
Sch000022900	1	1.60574e-05	0.000893939	XP_012852156.1/0/PREDICTED: uncharacterized protein LOC105971805 [Erythranthe guttata]	Q6Q2C2/2e-09/HYES_PIG Bifunctional epoxide hydrolase 2 OS=Sus scrofa OX=9823 GN=EPHX2 PE=2 SV=1	dzi:111281598/7e-09/uncharacterized protein LOC111281598; K08726 soluble epoxide hydrolase / lipid-phosphate phosphatase [EC:3.3.2.10 3.1.3.76]	AGc2897/4e-15/---	A0A022QC95/0.0/A0A022QC95_ERYGU Uncharacterized protein OS=Erythranthe guttata OX=4155 GN=MIMGU_mgv1a018491mg PE=4 SV=1	PTHR43329/6.5E-112/--	cellular_component:GO:0016021//integral component of membrane;molecular_function:GO:0016787//hydrolase activity;	--	--	--
Sch000007962	1	1.67923e-05	0.000932252	XP_012851615.1/1.38384e-80/PREDICTED: uncharacterized protein LOC105971313 [Erythranthe guttata] &gt;EYU25493.1 hypothetical protein MIMGU_mgv1a023352mg [Erythranthe guttata]	NA	han:110909053/1e-70/uncharacterized protein At4g08330, chloroplastic; K07305 peptide-methionine (R)-S-oxide reductase [EC:1.8.4.12]	NA	A0A022QE33/7e-80/A0A022QE33_ERYGU Uncharacterized protein OS=Erythranthe guttata OX=4155 GN=MIMGU_mgv1a023352mg PE=4 SV=1	PTHR33674/7.7E-66/--	cellular_component:GO:0005886//plasma membrane;	--	--	--
Sch000007994	1	1.83558e-05	0.00101342	KZV57569.1/9.95927e-48/auxin-repressed 12.5 kDa protein [Dorcoceras hygrometricum]	B9DGG8/2e-36/DRM1_ARATH Dormancy-associated protein 1 OS=Arabidopsis thaliana OX=3702 GN=DRM1 PE=1 SV=1	NA	NA	A0A2G9GQU9/2e-52/A0A2G9GQU9_9LAMI Uncharacterized protein OS=Handroanthus impetiginosus OX=429701 GN=CDL12_20037 PE=4 SV=1	PTHR33565/3.1E-44/--	NA	--	--	--
Sch000024658	1	1.91962e-05	0.0010461	XP_012856076.1/1.19798e-33/PREDICTED: auxin-repressed 12.5 kDa protein [Erythranthe guttata]	F4HV65/1e-20/DRMH4_ARATH Dormancy-associated protein homolog 4 OS=Arabidopsis thaliana OX=3702 GN=At1g54070 PE=3 SV=1	NA	NA	A0A2G9HUR4/5e-35/A0A2G9HUR4_9LAMI Uncharacterized protein OS=Handroanthus impetiginosus OX=429701 GN=CDL12_06047 PE=4 SV=1	PF05564/6.2E-11/Dormancy/auxin associated protein	NA	--	--	--
Sch000025031	1	2.24669e-05	0.00120705	EYU35669.1/6.57476e-23/hypothetical protein MIMGU_mgv1a015417mg [Erythranthe guttata]	NA	NA	NA	A0A022R6P8/3e-22/A0A022R6P8_ERYGU Uncharacterized protein OS=Erythranthe guttata OX=4155 GN=MIMGU_mgv1a015417mg PE=4 SV=1	NA	NA	--	--	--
Sch000029207	1	2.39597e-05	0.00127356	XP_011081717.1/0/uncharacterized protein LOC105164697 [Sesamum indicum]	Q8NHP7/3e-15/EXD1_HUMAN piRNA biogenesis protein EXD1 OS=Homo sapiens OX=9606 GN=EXD1 PE=1 SV=4	sind:105164697/0.0/uncharacterized protein LOC105164697; K18740 exonuclease 3'-5' domain-containing protein 1	XF0751/7e-06/---	A0A022PX55/0.0/A0A022PX55_ERYGU Uncharacterized protein OS=Erythranthe guttata OX=4155 GN=MIMGU_mgv1a009562mg PE=4 SV=1	PF01612/4.5E-22/3'-5' exonuclease	molecular_function:GO:0003723//RNA binding;GO:0008408//3'-5' exonuclease activity;	--	--	--
Sch000027295	1	3.00238e-05	0.00152949	XP_006342998.1/0/PREDICTED: inactive protein kinase SELMODRAFT_444075 [Solanum tuberosum] &gt;XP_006343000.1 PREDICTED: inactive protein kinase SELMODRAFT_444075 [Solanum tuberosum] &gt;XP_006343001.1 PREDICTED: inactive protein kinase SELMODRAFT_444075 [Solanum tuberosum]	P0DH62/7e-140/Y4407_SELML Inactive protein kinase SELMODRAFT_444075 OS=Selaginella moellendorffii OX=88036 GN=SELMODRAFT_444075 PE=2 SV=1	peq:110027833/0.0/inactive protein kinase SELMODRAFT_444075-like; K04733 interleukin-1 receptor-associated kinase 4 [EC:2.7.11.1]	NA	A0A2G9HM22/0.0/A0A2G9HM22_9LAMI Serine/threonine protein kinase OS=Handroanthus impetiginosus OX=429701 GN=CDL12_08775 PE=4 SV=1	PS50011/13.037/Protein kinase domain profile.	NA	--	--	--
Sch000003914	1	3.48574e-05	0.00172868	AAR09598.1/0/flavonoid 7-O-methyltransferase [Mentha x piperita]	Q9T003/4e-71/ASMT_ARATH Acetylserotonin O-methyltransferase OS=Arabidopsis thaliana OX=3702 GN=ASMT PE=1 SV=1	boe:106329225/7e-81/(R,S)-reticuline 7-O-methyltransferase-like isoform X1; K22588 acetylserotonin O-methyltransferase, plant [EC:2.1.1.4]	Rv0567/1e-08/---	Q6VMW2/0.0/Q6VMW2_MENPI Flavonoid 7-O-methyltransferase OS=Mentha piperita OX=34256 GN=OMT1A PE=2 SV=1	PTHR11746/8.6E-104/--	NA	--	--	--
Sch000029389	1	4.27121e-05	0.00208715	XP_009774785.1/2.19244e-87/PREDICTED: histone H2B.3 [Nicotiana sylvestris] &gt;XP_016481287.1 PREDICTED: histone H2B.3 [Nicotiana tabacum]	P93354/2e-87/H2B_TOBAC Histone H2B OS=Nicotiana tabacum OX=4097 GN=HIS2B PE=2 SV=3	mtr:MTR_4g063240/1e-88/core histone H2A/H2B/H3/H4; K11252 histone H2B	NA	G7JTQ9/3e-87/G7JTQ9_MEDTR Histone H2B OS=Medicago truncatula OX=3880 GN=11417139 PE=3 SV=1	PF00125/1.4E-24/Core histone H2A/H2B/H3/H4	cellular_component:GO:0005634//nucleus;GO:0000786//nucleosome;molecular_function:GO:0003677//DNA binding;GO:0046982//protein heterodimerization activity;	--	--	--
Sch000014815	1	4.45302e-05	0.00217068	ABC88670.1/1.39529e-130/(-)-menthone:(+)-neomenthol reductase, partial [Mentha x piperita]	Q6WAU1/5e-108/IPIPR_MENPI (-)-isopiperitenone reductase OS=Mentha piperita OX=34256 PE=1 SV=1	sind:105174344/5e-121/uncharacterized protein LOC105174344; K15095 (+)-neomenthol dehydrogenase [EC:1.1.1.208]	SA2365/1e-19/---	Q06ZW2/7e-130/Q06ZW2_MENPI (-)-menthone:(+)-neomenthol reductase (Fragment) OS=Mentha piperita OX=34256 PE=1 SV=1	PTHR43490:SF58/1.2E-101/--	NA	--	--	--
Sch000012987	1	6.1937e-05	0.00286545	XP_011082138.1/0/F-box/FBD/LRR-repeat protein At1g13570-like [Sesamum indicum]	Q9FZ70/4e-62/FDL1_ARATH F-box/FBD/LRR-repeat protein At1g13570 OS=Arabidopsis thaliana OX=3702 GN=At1g13570 PE=2 SV=1	nnu:104604855/1e-07/beta-glucosidase 46; K05350 beta-glucosidase [EC:3.2.1.21]	NA	A0A2G9H801/0.0/A0A2G9H801_9LAMI Uncharacterized protein OS=Handroanthus impetiginosus OX=429701 GN=CDL12_13760 PE=4 SV=1	SM00256/5.3E-4/--	NA	--	--	--
Sch000014356	1	6.38e-05	0.00294482	XP_011075744.1/0/alpha-galactosidase 1-like isoform X1 [Sesamum indicum]	Q9FT97/0.0/AGAL1_ARATH Alpha-galactosidase 1 OS=Arabidopsis thaliana OX=3702 GN=AGAL1 PE=2 SV=1	sind:105160175/0.0/alpha-galactosidase 1-like isoform X1; K07407 alpha-galactosidase [EC:3.2.1.22]	NA	A0A2G9I3I1/0.0/A0A2G9I3I1_9LAMI Alpha-galactosidase OS=Handroanthus impetiginosus OX=429701 GN=CDL12_02945 PE=3 SV=1	PTHR11452/1.0E-193/--	biological_process:GO:0005975//carbohydrate metabolic process;cellular_component:GO:0016021//integral component of membrane;molecular_function:GO:0052692//raffinose alpha-galactosidase activity;	--	--	--
Sch000027339	1	6.8653e-05	0.00315425	ABR15424.1/4.69659e-131/(-)-isopiperitenol dehydrogenase [Mentha canadensis]	Q5C9I9/1e-131/ISPD_MENPI (-)-isopiperitenol/(-)-carveol dehydrogenase, mitochondrial OS=Mentha piperita OX=34256 PE=1 SV=1	spen:107006555/6e-64/secoisolariciresinol dehydrogenase-like; K09841 xanthoxin dehydrogenase [EC:1.1.1.288]	MA0415/6e-39/---	A7XDE9/2e-130/A7XDE9_9LAMI (-)-isopiperitenol dehydrogenase OS=Mentha canadensis OX=294733 PE=2 SV=1	PR00080/8.9E-5/Short-chain dehydrogenase/reductase (SDR) superfamily signature	NA	--	--	--
Sch000029099	1	8.02163e-05	0.00363487	XP_011077209.1/0/telomere repeat-binding protein 3 isoform X1 [Sesamum indicum] &gt;XP_011077212.1 telomere repeat-binding protein 3 isoform X1 [Sesamum indicum] &gt;XP_011077213.1 telomere repeat-binding protein 3 isoform X1 [Sesamum indicum]	Q9FFY9/1e-135/TRP4_ARATH Telomere repeat-binding protein 4 OS=Arabidopsis thaliana OX=3702 GN=TRP4 PE=1 SV=1	han:110908210/3e-09/probable peroxidase 26; K00430 peroxidase [EC:1.11.1.7]	NA	A0A2G9G5Y6/0.0/A0A2G9G5Y6_9LAMI Uncharacterized protein OS=Handroanthus impetiginosus OX=429701 GN=CDL12_26777 PE=4 SV=1	SM00717/1.6E-6/--	molecular_function:GO:0003677//DNA binding;	--	--	--
Sch000020445	1	8.66338e-05	0.00388032	XP_011079533.1/0/stachyose synthase [Sesamum indicum]	Q93XK2/0.0/STSYN_PEA Stachyose synthase OS=Pisum sativum OX=3888 GN=STS1 PE=1 SV=1	sind:105163029/0.0/stachyose synthase; K06611 stachyose synthetase [EC:2.4.1.67]	NA	Q8RW08/0.0/Q8RW08_9LAMI Stachyose synthase OS=Stachys affinis OX=168825 GN=sts PE=2 SV=1	PTHR31268/0.0/--	molecular_function:GO:0003824//catalytic activity;	--	--	--
Sch000007685	1	9.51267e-05	0.00421553	XP_011096708.1/2.71874e-169/adenylate kinase, chloroplastic [Sesamum indicum]	Q9FIJ7/5e-125/KAD2_ARATH Adenylate kinase 2, chloroplastic OS=Arabidopsis thaliana OX=3702 GN=At5g47840 PE=1 SV=1	sind:105175811/5e-170/adenylate kinase, chloroplastic; K00939 adenylate kinase [EC:2.7.4.3]	adk/2e-55/---	A0A022Q6G9/7e-135/A0A022Q6G9_ERYGU Uncharacterized protein OS=Erythranthe guttata OX=4155 GN=MIMGU_mgv1a013591mg PE=3 SV=1	PTHR23359/6.1E-106/--	biological_process:GO:2000505//regulation of energy homeostasis;cellular_component:GO:0009570//chloroplast stroma;molecular_function:GO:0005524//ATP binding;GO:0004017//adenylate kinase activity;	--	--	--
Sch000029119	1	9.79929e-05	0.00432337	KZV27336.1/4.61142e-08/hypothetical protein F511_02445 [Dorcoceras hygrometricum]	NA	NA	NA	A0A2G9HXY2/4e-10/A0A2G9HXY2_9LAMI Uncharacterized protein OS=Handroanthus impetiginosus OX=429701 GN=CDL12_04921 PE=4 SV=1	NA	NA	--	--	--
Sch000013635	1	0.000111395	0.00488231	XP_011089578.1/0/60S ribosomal protein L5-like [Sesamum indicum]	Q6UNT2/4e-179/RL5_CUCSA 60S ribosomal protein L5 OS=Cucumis sativus OX=3659 GN=RPL5 PE=2 SV=1	sind:105170497/0.0/60S ribosomal protein L5-like; K02932 large subunit ribosomal protein L5e	YPL131w/5e-95/---	A0A2G9I035/0.0/A0A2G9I035_9LAMI 60S ribosomal protein L5 OS=Handroanthus impetiginosus OX=429701 GN=CDL12_04157 PE=3 SV=1	PR00058/1.5E-58/Ribosomal protein L5 signature	biological_process:GO:0006412//translation;GO:0000027//ribosomal large subunit assembly;cellular_component:GO:0022625//cytosolic large ribosomal subunit;molecular_function:GO:0003735//structural constituent of ribosome;GO:0008097//5S rRNA binding;	--	--	--
Sch000024432	1	0.000123458	0.00535236	AEZ55666.1/0/2-C-methyl-D-erythritol 4-phosphate cytidylyltransferase [Salvia miltiorrhiza]	P69834/6e-129/ISPD_ARATH 2-C-methyl-D-erythritol 4-phosphate cytidylyltransferase, chloroplastic OS=Arabidopsis thaliana OX=3702 GN=ISPD PE=1 SV=1	sind:105169040/5e-156/2-C-methyl-D-erythritol 4-phosphate cytidylyltransferase, chloroplastic isoform X1; K00991 2-C-methyl-D-erythritol 4-phosphate cytidylyltransferase [EC:2.7.7.60]	CPn0579/3e-50/---	H6VLE2/0.0/H6VLE2_SALMI 2-C-methyl-D-erythritol 4-phosphate cytidylyltransferase OS=Salvia miltiorrhiza OX=226208 GN=MCT PE=3 SV=1	PS01295/-/4-diphosphocytidyl-2C-methyl-D-erythritol synthase signature.	biological_process:GO:0008299//isoprenoid biosynthetic process;molecular_function:GO:0050518//2-C-methyl-D-erythritol 4-phosphate cytidylyltransferase activity;	--	--	--
Sch000011947	1	0.000125354	0.0054228	OAY72814.1/0/DnaJ protein [Ananas comosus]	Q94AW8/1e-143/DNAJ3_ARATH Chaperone protein dnaJ 3 OS=Arabidopsis thaliana OX=3702 GN=ATJ3 PE=1 SV=2	oeu:111412259/1e-153/dnaJ protein homolog; K09503 DnaJ homolog subfamily A member 2	YNL064c/8e-34/---	A0A199V6W4/0.0/A0A199V6W4_ANACO DnaJ protein OS=Ananas comosus OX=4615 GN=ACMD2_19338 PE=4 SV=1	PS00636/-/Nt-dnaJ domain signature.	NA	--	--	--
Sch000017463	1	0.000128916	0.00556481	XP_011099089.1/0/proline dehydrogenase 2, mitochondrial isoform X1 [Sesamum indicum]	Q6NKX1/3e-170/PROD2_ARATH Proline dehydrogenase 2, mitochondrial OS=Arabidopsis thaliana OX=3702 GN=POX2 PE=2 SV=1	sind:105177580/0.0/proline dehydrogenase 2, mitochondrial isoform X1; K00318 proline dehydrogenase [EC:1.5.-.-]	SPCC70.03c/3e-27/---	A0A2G9GCH3/0.0/A0A2G9GCH3_9LAMI Proline dehydrogenase OS=Handroanthus impetiginosus OX=429701 GN=CDL12_24498 PE=3 SV=1	PTHR13914/2.6E-138/--	biological_process:GO:0006562//proline catabolic process;molecular_function:GO:0004657//proline dehydrogenase activity;	--	--	--
Sch000000892	1	0.000129322	0.00557032	AKA27887.1/4.09829e-27/WRKY protein [Salvia miltiorrhiza]	NA	NA	NA	A0A2G9I0G1/1e-35/A0A2G9I0G1_9LAMI Uncharacterized protein OS=Handroanthus impetiginosus OX=429701 GN=CDL12_04017 PE=4 SV=1	PTHR31221:SF80/1.5E-16/--	biological_process:GO:0006351//transcription, DNA-templated;cellular_component:GO:0005634//nucleus;molecular_function:GO:0043565//sequence-specific DNA binding;GO:0003700//DNA binding transcription factor activity;	--	--	--
Sch000027407	1	0.000130986	0.00562987	XP_011073316.1/1.96922e-53/chaperone protein dnaJ 8, chloroplastic-like isoform X1 [Sesamum indicum]	Q9SAG8/5e-27/DNAJ8_ARATH Chaperone protein dnaJ 8, chloroplastic OS=Arabidopsis thaliana OX=3702 GN=ATJ8 PE=2 SV=1	NA	NA	A0A1S4AKJ0/2e-41/A0A1S4AKJ0_TOBAC chaperone protein dnaJ 8, chloroplastic-like OS=Nicotiana tabacum OX=4097 GN=LOC107798623 PE=4 SV=1	NA	NA	--	--	--
Sch000015581	1	0.000136443	0.00580204	XP_012854643.1/1.09192e-169/PREDICTED: nudix hydrolase 20, chloroplastic-like isoform X2 [Erythranthe guttata] &gt;EYU23045.1 hypothetical protein MIMGU_mgv1a008123mg [Erythranthe guttata]	Q8VXZ0/2e-142/NUD20_ARATH Nudix hydrolase 20, chloroplastic OS=Arabidopsis thaliana OX=3702 GN=NUDT20 PE=2 SV=1	NA	YJR142w/6e-41/---	A0A022Q984/5e-169/A0A022Q984_ERYGU Uncharacterized protein OS=Erythranthe guttata OX=4155 GN=MIMGU_mgv1a008123mg PE=4 SV=1	PTHR13622:SF10/6.0E-113/--	molecular_function:GO:0016787//hydrolase activity;	--	--	--
Sch000028811	1	0.000142874	0.00602421	XP_011081511.1/0/calcium uptake protein, mitochondrial isoform X1 [Sesamum indicum]	Q9SZ45/6e-179/MICU_ARATH Calcium uptake protein, mitochondrial OS=Arabidopsis thaliana OX=3702 GN=MICU PE=2 SV=1	sind:105164547/0.0/calcium uptake protein, mitochondrial isoform X1; K22827 calcium uptake protein 1, mitochondrial	NA	A0A2G9I045/0.0/A0A2G9I045_9LAMI Ca2+ binding protein, contains EF-hand motif OS=Handroanthus impetiginosus OX=429701 GN=CDL12_04148 PE=4 SV=1	PS00018/-/EF-hand calcium-binding domain.	NA	--	--	--
Sch000017082	1	0.000150348	0.0062863	XP_012834469.1/6.85761e-115/PREDICTED: nifU-like protein 1, chloroplastic [Erythranthe guttata] &gt;EYU46837.1 hypothetical protein MIMGU_mgv1a013714mg [Erythranthe guttata]	Q93W77/1e-85/NIFU1_ARATH NifU-like protein 1, chloroplastic OS=Arabidopsis thaliana OX=3702 GN=NIFU1 PE=1 SV=1	sind:105163018/2e-111/nifU-like protein 1, chloroplastic; K22074 NFU1 iron-sulfur cluster scaffold homolog, mitochondrial	asr1309/4e-24/---	A0A022S238/3e-114/A0A022S238_ERYGU Uncharacterized protein OS=Erythranthe guttata OX=4155 GN=MIMGU_mgv1a013714mg PE=4 SV=1	PF01106/1.9E-24/NifU-like domain	biological_process:GO:0016226//iron-sulfur cluster assembly;cellular_component:GO:0009507//chloroplast;molecular_function:GO:0005506//iron ion binding;GO:0051536//iron-sulfur cluster binding;	--	--	--
Sch000017919	1	0.000153805	0.00639072	XP_011085871.1/0/glutamine synthetase cytosolic isozyme [Sesamum indicum]	Q42899/0.0/GLNA1_LOTJA Glutamine synthetase cytosolic isozyme OS=Lotus japonicus OX=34305 GN=GLN1 PE=2 SV=2	sind:105167750/0.0/glutamine synthetase cytosolic isozyme; K01915 glutamine synthetase [EC:6.3.1.2]	YPR035w/5e-137/---	A0A067K0M8/0.0/A0A067K0M8_JATCU Glutamine synthetase OS=Jatropha curcas OX=180498 GN=JCGZ_22517 PE=3 SV=1	PTHR20852:SF59/1.7E-225/--	biological_process:GO:0006542//glutamine biosynthetic process;cellular_component:GO:0005737//cytoplasm;molecular_function:GO:0004356//glutamate-ammonia ligase activity;GO:0005524//ATP binding;	--	--	--
Sch000016590	1	0.000163013	0.00671749	XP_011094382.1/0/uncharacterized protein LOC105174093 isoform X2 [Sesamum indicum]	Q8WUA4/2e-10/TF3C2_HUMAN General transcription factor 3C polypeptide 2 OS=Homo sapiens OX=9606 GN=GTF3C2 PE=1 SV=2	sind:105174093/0.0/uncharacterized protein LOC105174093 isoform X1; K15200 general transcription factor 3C polypeptide 2	NA	A0A022R3C7/0.0/A0A022R3C7_ERYGU Uncharacterized protein OS=Erythranthe guttata OX=4155 GN=MIMGU_mgv1a001852mg PE=4 SV=1	SM00320/1.3/--	NA	--	--	--
Sch000024430	1	0.000170673	0.00698991	XP_012858017.1/5.25021e-140/PREDICTED: uncharacterized protein LOC105977259 isoform X2 [Erythranthe guttata]	Q6IE26/7e-11/EPHX4_MOUSE Epoxide hydrolase 4 OS=Mus musculus OX=10090 GN=Ephx4 PE=2 SV=2	ppp:112274780/5e-44/uncharacterized protein LOC112274780; K22369 epoxide hydrolase 4 [EC:3.3.-.-]	DR1352/5e-13/---	A0A022PWU7/3e-139/A0A022PWU7_ERYGU Uncharacterized protein OS=Erythranthe guttata OX=4155 GN=MIMGU_mgv1a010770mg PE=4 SV=1	PF12697/2.5E-14/Alpha/beta hydrolase family	NA	--	--	--
Sch000028427	1	0.000176064	0.00719593	AGN52059.1/0/MYB-related transcription factor [Salvia miltiorrhiza]	P81392/3e-87/MYB06_ANTMA Myb-related protein 306 OS=Antirrhinum majus OX=4151 GN=MYB306 PE=2 SV=1	sind:105155728/2e-164/myb-related protein 306; K09422 transcription factor MYB, plant	ECU11g1690/2e-27/---	A0A059PRS1/0.0/A0A059PRS1_SALMI MYB-related transcription factor OS=Salvia miltiorrhiza OX=226208 GN=MYB35 PE=2 SV=1	SM00717/2.0E-14/--	NA	MYB	TF	MYB->MYB
Sch000021584	1	0.000192583	0.00779141	XP_011091183.1/0/1-aminocyclopropane-1-carboxylate oxidase homolog 1 [Sesamum indicum]	Q84MB3/1e-156/ACCH1_ARATH 1-aminocyclopropane-1-carboxylate oxidase homolog 1 OS=Arabidopsis thaliana OX=3702 GN=At1g06620 PE=2 SV=1	sbi:8070754/5e-113/DIBOA-glucoside dioxygenase BX6; K13229 2,4-dihydroxy-1,4-benzoxazin-3-one-glucoside dioxygenase [EC:1.14.11.59]	PA0147/2e-24/---	A0A022R053/0.0/A0A022R053_ERYGU Uncharacterized protein OS=Erythranthe guttata OX=4155 GN=MIMGU_mgv1a008832mg PE=3 SV=1	PTHR10209:SF122/1.1E-157/--	molecular_function:GO:0046872//metal ion binding;GO:0016491//oxidoreductase activity;	--	--	--
Sch000014073	1	0.000198273	0.00800543	XP_012848676.1/7.98447e-111/PREDICTED: GDSL esterase/lipase At1g29670 [Erythranthe guttata] &gt;EYU28138.1 hypothetical protein MIMGU_mgv1a008735mg [Erythranthe guttata]	Q9C7N4/2e-92/GDL15_ARATH GDSL esterase/lipase At1g29670 OS=Arabidopsis thaliana OX=3702 GN=At1g29670 PE=2 SV=1	ats:109762802/5e-31/LOC109762802; auxin transport protein BIG; K10691 E3 ubiquitin-protein ligase UBR4 [EC:2.3.2.27]	NA	A0A2G9GGM2/6e-111/A0A2G9GGM2_9LAMI Triacylglycerol lipase OS=Handroanthus impetiginosus OX=429701 GN=CDL12_23120 PE=3 SV=1	PTHR22835:SF177/2.3E-118/--	molecular_function:GO:0016788//hydrolase activity, acting on ester bonds;	--	--	--
Sch000000418	1	0.000214301	0.00854895	KHG26053.1/0/MutS2 [Gossypium arboreum]	P24805/1e-71/TSJT1_TOBAC Stem-specific protein TSJT1 OS=Nicotiana tabacum OX=4097 GN=TSJT1 PE=2 SV=1	oeu:111368558/0.0/uncharacterized protein LOC111368558 isoform X1; K07456 DNA mismatch repair protein MutS2	all0049/7e-121/---	A0A2P5S657/0.0/A0A2P5S657_GOSBA Uncharacterized protein OS=Gossypium barbadense OX=3634 GN=GOBAR_DD08456 PE=4 SV=1	PF12481/5.8E-86/Aluminium induced protein	biological_process:GO:0045910//negative regulation of DNA recombination;GO:0006298//mismatch repair;molecular_function:GO:0005524//ATP binding;GO:0030983//mismatched DNA binding;GO:0004519//endonuclease activity;GO:0016887//ATPase activity;	--	--	--
Sch000021050	2	6.88517e-46	6.88035e-42	NA	NA	NA	NA	NA	NA	NA	--	--	--
Sch000025534	2	1.82547e-41	1.21613e-37	XP_011081829.1/1.741e-152/BURP domain protein RD22 [Sesamum indicum]	Q08298/4e-100/RD22_ARATH BURP domain protein RD22 OS=Arabidopsis thaliana OX=3702 GN=RD22 PE=2 SV=1	bvg:104885038/1e-31/filaggrin-like; K12472 epidermal growth factor receptor substrate 15	NA	A0A2G9G0V0/6e-145/A0A2G9G0V0_9LAMI Uncharacterized protein OS=Handroanthus impetiginosus OX=429701 GN=CDL12_28694 PE=4 SV=1	PTHR31236:SF2/2.0E-123/--	NA	--	--	--
Sch000011631	2	4.77755e-40	1.5914e-36	XP_011090678.1/1.10885e-178/vestitone reductase [Sesamum indicum]	Q40316/4e-118/VESTR_MEDSA Vestitone reductase OS=Medicago sativa OX=3879 PE=1 SV=1	cam:101514431/2e-118/vestitone reductase; K13265 vestitone reductase [EC:1.1.1.348]	SA0317/2e-29/---	A0A2G9I215/0.0/A0A2G9I215_9LAMI Flavonol reductase/cinnamoyl-CoA reductase OS=Handroanthus impetiginosus OX=429701 GN=CDL12_03497 PE=3 SV=1	PTHR10366/1.4E-125/--	molecular_function:GO:0003824//catalytic activity;GO:0050662//coenzyme binding;	--	--	--
Sch000022068	2	9.80809e-33	1.78204e-29	XP_011076493.1/0/protein HOTHEAD [Sesamum indicum]	Q9S746/4e-164/HTH_ARATH Protein HOTHEAD OS=Arabidopsis thaliana OX=3702 GN=HTH PE=1 SV=1	mtr:MTR_5g011010/0.0/glucose-methanol-choline (GMC) oxidoreductase family protein; K00108 choline dehydrogenase [EC:1.1.99.1]	DR0965/4e-27/---	A0A022QCR2/0.0/A0A022QCR2_ERYGU Uncharacterized protein OS=Erythranthe guttata OX=4155 GN=MIMGU_mgv1a003898mg PE=4 SV=1	PS00624/-/GMC oxidoreductases signature 2.	molecular_function:GO:0016614//oxidoreductase activity, acting on CH-OH group of donors;GO:0050660//flavin adenine dinucleotide binding;	--	--	--
Sch000013037	2	1.05518e-29	1.50635e-26	XP_014507945.1/4.85833e-08/PREDICTED: cuticle collagen 2C-like isoform X2 [Vigna radiata var. radiata]	NA	vra:106767539/1e-08/cuticle collagen 2C-like isoform X1; K06237 collagen, type IV, alpha	NA	Q4JF57/1e-13/Q4JF57_TETTH Formin like protein OS=Tetrahymena thermophila OX=5911 GN=BNI2 PE=2 SV=1	NA	NA	--	--	--
Sch000024719	2	6.96705e-29	9.28289e-26	AIK99960.1/0/4-coumarate: CoA ligase [Plectranthus barbatus]	O24145/0.0/4CL1_TOBAC 4-coumarate--CoA ligase 1 OS=Nicotiana tabacum OX=4097 GN=4CL1 PE=2 SV=1	sind:105158263/0.0/LOW QUALITY PROTEIN: 4-coumarate--CoA ligase 1; K01904 4-coumarate--CoA ligase [EC:6.2.1.12]	BH3104/1e-79/---	A0A0R5NDT0/0.0/A0A0R5NDT0_9LAMI 4-coumarate: CoA ligase OS=Plectranthus barbatus OX=41228 PE=2 SV=1	PS00455/-/Putative AMP-binding domain signature.	biological_process:GO:0008152//metabolic process;molecular_function:GO:0003824//catalytic activity;	--	--	--
Sch000005687	2	1.9408e-28	2.42431e-25	XP_011101199.1/0/peroxidase 12 [Sesamum indicum]	Q96520/1e-152/PER12_ARATH Peroxidase 12 OS=Arabidopsis thaliana OX=3702 GN=PER12 PE=1 SV=1	sind:105179284/0.0/peroxidase 12; K00430 peroxidase [EC:1.11.1.7]	NA	A0A2G9G4E8/0.0/A0A2G9G4E8_9LAMI Peroxidase OS=Handroanthus impetiginosus OX=429701 GN=CDL12_27302 PE=3 SV=1	PF00141/2.4E-73/Peroxidase	biological_process:GO:0006979//response to oxidative stress;GO:0042744//hydrogen peroxide catabolic process;cellular_component:GO:0005576//extracellular region;molecular_function:GO:0046872//metal ion binding;GO:0020037//heme binding;GO:0004601//peroxidase activity;	--	--	--
Sch000019116	2	1.40768e-26	1.33971e-23	AFD50301.1/1.82959e-38/hypothetical protein, partial [Mentha sp. MC-2012]	Q39950/3e-21/NLTP_HELAN Non-specific lipid-transfer protein OS=Helianthus annuus OX=4232 PE=3 SV=1	NA	NA	H8ZVX6/9e-38/H8ZVX6_9LAMI Non-specific lipid-transfer protein (Fragment) OS=Mentha sp. MC-2012 OX=1131937 PE=3 SV=1	PF00234/5.8E-5/Protease inhibitor/seed storage/LTP family	biological_process:GO:0006869//lipid transport;molecular_function:GO:0008289//lipid binding;	--	--	--
Sch000025586	2	4.07715e-25	3.39525e-22	XP_010249743.1/2.48734e-118/PREDICTED: BURP domain protein RD22 [Nelumbo nucifera]	Q942D4/5e-72/BURP3_ORYSJ BURP domain-containing protein 3 OS=Oryza sativa subsp. japonica OX=39947 GN=BURP3 PE=2 SV=1	bvg:104885038/3e-27/filaggrin-like; K12472 epidermal growth factor receptor substrate 15	NA	A0A1U7ZMI5/1e-117/A0A1U7ZMI5_NELNU BURP domain protein RD22 OS=Nelumbo nucifera OX=4432 GN=LOC104592213 PE=4 SV=1	PS51277/65.982/BURP domain profile.	NA	--	--	--
Sch000027444	2	4.52096e-22	3.17896e-19	XP_012856292.1/0/PREDICTED: pleiotropic drug resistance protein 1-like [Erythranthe guttata]	Q76CU2/0.0/PDR1_TOBAC Pleiotropic drug resistance protein 1 OS=Nicotiana tabacum OX=4097 GN=PDR1 PE=2 SV=1	mis:MICPUN_75255/4e-77/ATP-binding cassette superfamily; K05681 ATP-binding cassette, subfamily G (WHITE), member 2	YDR406w_3/8e-69/---	A0A2G9HUE0/0.0/A0A2G9HUE0_9LAMI Pleiotropic drug resistance proteins (PDR1-15), ABC superfamily OS=Handroanthus impetiginosus OX=429701 GN=CDL12_06174 PE=3 SV=1	PF08370/3.0E-22/Plant PDR ABC transporter associated	biological_process:GO:0006810//transport;cellular_component:GO:0016021//integral component of membrane;molecular_function:GO:0005524//ATP binding;GO:0016887//ATPase activity;	--	--	--
Sch000027711	2	4.61272e-22	3.17896e-19	XP_010937646.1/0/PREDICTED: heat shock cognate 70 kDa protein 2-like [Elaeis guineensis]	P09189/0.0/HSP7C_PETHY Heat shock cognate 70 kDa protein OS=Petunia hybrida OX=4102 GN=HSP70 PE=2 SV=1	egu:105056954/0.0/heat shock cognate 70 kDa protein 2-like; K03283 heat shock 70kDa protein 1/2/6/8	SPAC13G7.02c/0.0/---	A0A2P4JV86/0.0/A0A2P4JV86_QUESU Heat shock cognate 70 kDa protein OS=Quercus suber OX=58331 GN=CFP56_58089 PE=3 SV=1	PTHR19375:SF308/0.0/--	molecular_function:GO:0005524//ATP binding;	--	--	--
Sch000000930	2	4.64652e-20	2.73133e-17	XP_012848676.1/7.34946e-115/PREDICTED: GDSL esterase/lipase At1g29670 [Erythranthe guttata] &gt;EYU28138.1 hypothetical protein MIMGU_mgv1a008735mg [Erythranthe guttata]	Q9C7N4/7e-97/GDL15_ARATH GDSL esterase/lipase At1g29670 OS=Arabidopsis thaliana OX=3702 GN=At1g29670 PE=2 SV=1	ats:109762802/5e-33/LOC109762802; auxin transport protein BIG; K10691 E3 ubiquitin-protein ligase UBR4 [EC:2.3.2.27]	NA	A0A2G9GGM2/8e-117/A0A2G9GGM2_9LAMI Triacylglycerol lipase OS=Handroanthus impetiginosus OX=429701 GN=CDL12_23120 PE=3 SV=1	PF00657/8.5E-12/GDSL-like Lipase/Acylhydrolase	molecular_function:GO:0016788//hydrolase activity, acting on ester bonds;	--	--	--
Sch000010539	2	5.04508e-19	2.88089e-16	XP_011088135.1/0/protein DMR6-LIKE OXYGENASE 1-like [Sesamum indicum]	Q9ZSA8/3e-58/DLO1_ARATH Protein DMR6-LIKE OXYGENASE 1 OS=Arabidopsis thaliana OX=3702 GN=DLO1 PE=1 SV=1	dzi:111315491/2e-57/leucoanthocyanidin dioxygenase-like; K05277 anthocyanidin synthase [EC:1.14.20.4]	PA0147/1e-28/---	A0A2G9GI95/0.0/A0A2G9GI95_9LAMI Iron/ascorbate family oxidoreductase OS=Handroanthus impetiginosus OX=429701 GN=CDL12_22545 PE=3 SV=1	PF03171/1.7E-23/2OG-Fe(II) oxygenase superfamily	molecular_function:GO:0046872//metal ion binding;GO:0016491//oxidoreductase activity;	--	--	--
Sch000004306	2	2.40627e-18	1.33588e-15	AJQ20618.1/6.43327e-85/Acyl Carrier Protein [Salvia miltiorrhiza]	P93092/1e-52/ACP1_CASGL Acyl carrier protein 1, chloroplastic OS=Casuarina glauca OX=3522 GN=ACP1 PE=2 SV=1	apro:F751_6334/5e-15/Lin-54-like protein; K21776 protein lin-54	asr3342/5e-14/---	A0A0G2SJG1/3e-84/A0A0G2SJG1_SALMI Acyl carrier protein OS=Salvia miltiorrhiza OX=226208 GN=ACP8 PE=2 SV=1	PF00550/1.3E-9/Phosphopantetheine attachment site	NA	--	--	--
Sch000011416	2	5.32478e-17	2.66053e-14	ABR15423.1/0/(-)P450 limonene-3-hydroxylase [Mentha canadensis]	Q9XHE6/0.0/C71DF_MENPI Cytochrome P450 71D15 OS=Mentha piperita OX=34256 GN=CYP71D15 PE=1 SV=1	oeu:111380773/0.0/premnaspirodiene oxygenase-like; K00512 steroid 17alpha-monooxygenase / 17alpha-hydroxyprogesterone deacetylase [EC:1.14.14.19 1.14.14.32]	Cj1411c/1e-25/---	A7XDE8/0.0/A7XDE8_9LAMI (-)P450 limonene-3-hydroxylase OS=Mentha canadensis OX=294733 PE=2 SV=1	PF00067/2.2E-98/Cytochrome P450	NA	--	--	--
Sch000011852	2	6.54872e-17	3.19226e-14	XP_011072042.1/0/phospholipase D beta 1 [Sesamum indicum]	P93733/0.0/PLDB1_ARATH Phospholipase D beta 1 OS=Arabidopsis thaliana OX=3702 GN=PLDBETA1 PE=1 SV=4	sind:105157338/0.0/phospholipase D beta 1; K01115 phospholipase D1/2 [EC:3.1.4.4]	ECU11g1180/2e-31/---	A0A2G9GUW0/0.0/A0A2G9GUW0_9LAMI Phospholipase D OS=Handroanthus impetiginosus OX=429701 GN=CDL12_18420 PE=3 SV=1	PTHR18896/0.0/--	biological_process:GO:0046470//phosphatidylcholine metabolic process;GO:0016042//lipid catabolic process;cellular_component:GO:0016020//membrane;molecular_function:GO:0004630//phospholipase D activity;GO:0005509//calcium ion binding;GO:0070290//N-acylphosphatidylethanolamine-specific phospholipase D activity;	--	--	--
Sch000000635	2	4.45519e-16	1.9787e-13	XP_012840245.1/2.25554e-156/PREDICTED: desiccation-related protein PCC13-62-like [Erythranthe guttata] &gt;EYU45480.1 hypothetical protein MIMGU_mgv1a010438mg [Erythranthe guttata]	P22242/1e-132/DRPE_CRAPL Desiccation-related protein PCC13-62 OS=Craterostigma plantagineum OX=4153 PE=2 SV=1	nsy:104233171/1e-30/ATP-dependent DNA helicase PIF1-like; K15255 ATP-dependent DNA helicase PIF1 [EC:3.6.4.12]	NA	A0A022S2I6/1e-155/A0A022S2I6_ERYGU Uncharacterized protein OS=Erythranthe guttata OX=4155 GN=MIMGU_mgv1a010438mg PE=4 SV=1	PTHR31694/1.0E-129/--	NA	--	--	--
Sch000014042	2	7.6645e-16	3.12618e-13	XP_011070396.1/0/alcohol dehydrogenase-like 4 [Sesamum indicum]	A1L4Y2/0.0/ADHL3_ARATH Alcohol dehydrogenase-like 3 OS=Arabidopsis thaliana OX=3702 GN=At1g32780 PE=2 SV=1	sind:105156063/0.0/alcohol dehydrogenase-like 4; K00001 alcohol dehydrogenase [EC:1.1.1.1]	PA3629/6e-128/---	A0A2G3DAA4/0.0/A0A2G3DAA4_CAPCH Alcohol dehydrogenase-like 3 OS=Capsicum chinense OX=80379 GN=BC332_00022 PE=3 SV=1	PTHR43880/9.1E-226/--	molecular_function:GO:0008270//zinc ion binding;GO:0016491//oxidoreductase activity;	--	--	--
Sch000026930	2	8.22246e-16	3.28668e-13	NA	NA	NA	NA	NA	NA	NA	--	--	--
Sch000005313	2	5.0756e-15	1.91398e-12	EYU22804.1/3.08868e-17/hypothetical protein MIMGU_mgv1a025135mg, partial [Erythranthe guttata]	Q43502/6e-07/IP23_SOLLC Proteinase inhibitor type-2 CEVI57 OS=Solanum lycopersicum OX=4081 GN=CEVI57 PE=2 SV=1	NA	NA	A0A022Q5A4/1e-16/A0A022Q5A4_ERYGU Uncharacterized protein (Fragment) OS=Erythranthe guttata OX=4155 GN=MIMGU_mgv1a025135mg PE=4 SV=1	PF02428/5.6E-14/Potato type II proteinase inhibitor family	NA	--	--	--
Sch000022590	2	7.98493e-14	2.47761e-11	XP_011076334.2/0/probable pectinesterase/pectinesterase inhibitor 17 [Sesamum indicum]	O22149/0.0/PME17_ARATH Probable pectinesterase/pectinesterase inhibitor 17 OS=Arabidopsis thaliana OX=3702 GN=PME17 PE=2 SV=2	sind:105160588/0.0/probable pectinesterase/pectinesterase inhibitor 17; K01051 pectinesterase [EC:3.1.1.11]	CAC3373/8e-41/---	V4S7X2/0.0/V4S7X2_9ROSI Pectinesterase OS=Citrus clementina OX=85681 GN=CICLE_v10004742mg PE=3 SV=1	PF04043/2.1E-24/Plant invertase/pectin methylesterase inhibitor	biological_process:GO:0045490//pectin catabolic process;GO:0042545//cell wall modification;cellular_component:GO:0005618//cell wall;GO:0005576//extracellular region;molecular_function:GO:0045330//aspartyl esterase activity;GO:0004857//enzyme inhibitor activity;GO:0030599//pectinesterase activity;	--	--	--
Sch000020373	2	8.05787e-14	2.47761e-11	KZV29207.1/3.29564e-125/Lateral root primordium protein-related [Dorcoceras hygrometricum]	Q9XGX0/2e-70/SHI_ARATH Protein SHORT INTERNODES OS=Arabidopsis thaliana OX=3702 GN=SHI PE=1 SV=1	NA	NA	A0A2G9HGI3/1e-122/A0A2G9HGI3_9LAMI Uncharacterized protein OS=Handroanthus impetiginosus OX=429701 GN=CDL12_10723 PE=4 SV=1	PF05142/7.9E-20/Domain of unknown function (DUF702)	NA	SRS	TF	SRS
Sch000025641	2	1.36608e-13	4.07501e-11	ABP01766.1/9.25871e-19/proteinase inhibitor 1 [Salvia miltiorrhiza]	P82381/2e-13/ICI_LINUS Proteinase inhibitor OS=Linum usitatissimum OX=4006 PE=1 SV=1	NA	NA	A5Y6Z6/4e-18/A5Y6Z6_SALMI Proteinase inhibitor 1 OS=Salvia miltiorrhiza OX=226208 PE=2 SV=1	PTHR33091/1.3E-20/--	biological_process:GO:0009611//response to wounding;molecular_function:GO:0004867//serine-type endopeptidase inhibitor activity;	--	--	--
Sch000027297	2	1.5095e-12	3.8678e-10	XP_012854622.1/2.66721e-164/PREDICTED: polygalacturonase inhibitor-like [Erythranthe guttata] &gt;EYU23151.1 hypothetical protein MIMGU_mgv1a008706mg [Erythranthe guttata]	Q05091/2e-115/PGIP_PYRCO Polygalacturonase inhibitor OS=Pyrus communis OX=23211 GN=PGIP PE=1 SV=1	sita:101778196/2e-59/beta-glucosidase 12; K01188 beta-glucosidase [EC:3.2.1.21]	MA2301_1/7e-14/---	A0A022Q5A1/1e-163/A0A022Q5A1_ERYGU Uncharacterized protein OS=Erythranthe guttata OX=4155 GN=MIMGU_mgv1a008706mg PE=4 SV=1	PF08263/2.0E-10/Leucine rich repeat N-terminal domain	NA	--	--	--
Sch000010390	2	1.78521e-12	4.51637e-10	EYU30111.1/9.05379e-149/hypothetical protein MIMGU_mgv1a011349mg [Erythranthe guttata]	Q9ZU94/3e-106/CRR12_ARATH Cysteine-rich repeat secretory protein 12 OS=Arabidopsis thaliana OX=3702 GN=CRRSP12 PE=1 SV=2	gab:108484952/2e-24/cysteine-rich receptor-like protein kinase 25; K04733 interleukin-1 receptor-associated kinase 4 [EC:2.7.11.1]	NA	A0A2G9H657/3e-149/A0A2G9H657_9LAMI Uncharacterized protein OS=Handroanthus impetiginosus OX=429701 GN=CDL12_14380 PE=4 SV=1	PTHR32080/4.4E-109/--	cellular_component:GO:0016021//integral component of membrane;	--	--	--
Sch000017158	2	2.38525e-12	5.88538e-10	XP_011082530.1/0/heat shock 70 kDa protein [Sesamum indicum]	P26413/0.0/HSP70_SOYBN Heat shock 70 kDa protein OS=Glycine max OX=3847 GN=HSP70 PE=3 SV=1	sind:105165268/0.0/heat shock 70 kDa protein; K03283 heat shock 70kDa protein 1/2/6/8	SPAC13G7.02c/0.0/---	D8RBE2/0.0/D8RBE2_SELML Uncharacterized protein OS=Selaginella moellendorffii OX=88036 GN=SELMODRAFT_187834 PE=3 SV=1	PS00329/-/Heat shock hsp70 proteins family signature 2.	molecular_function:GO:0005524//ATP binding;	--	--	--
Sch000005012	2	4.87592e-12	1.12012e-09	XP_009775645.1/0/PREDICTED: chlorophyll a-b binding protein 21, chloroplastic-like [Nicotiana sylvestris] &gt;XP_016487828.1 PREDICTED: chlorophyll a-b binding protein 21, chloroplastic-like [Nicotiana tabacum] &gt;XP_019260205.1 PREDICTED: chlorophyll a-b binding protein 21, chloroplastic [Nicotiana attenuata] &gt;BAA25391.1 light harvesting chlorophyll a/b-binding protein [Nicotiana sylvestris]…	P27493/0.0/CB22_TOBAC Chlorophyll a-b binding protein 21, chloroplastic OS=Nicotiana tabacum OX=4097 GN=CAB21 PE=2 SV=1	nsy:104225520/0.0/chlorophyll a-b binding protein 21, chloroplastic-like; K08912 light-harvesting complex II chlorophyll a/b binding protein 1	NA	A0A1S4BG47/0.0/A0A1S4BG47_TOBAC Chlorophyll a-b binding protein, chloroplastic OS=Nicotiana tabacum OX=4097 GN=LOC107807889 PE=3 SV=1	PTHR21649/8.5E-167/--	biological_process:GO:0009765//photosynthesis, light harvesting;GO:0018298//protein-chromophore linkage;cellular_component:GO:0009535//chloroplast thylakoid membrane;GO:0009523//photosystem II;GO:0016021//integral component of membrane;GO:0009522//photosystem I;molecular_function:GO:0016168//chlorophyll binding;	--	--	--
Sch000001184	2	5.2306e-12	1.18794e-09	XP_012837428.1/1.31339e-100/PREDICTED: uncharacterized protein LOC105957982 [Erythranthe guttata] &gt;EYU37406.1 hypothetical protein MIMGU_mgv1a009572mg [Erythranthe guttata]	O65373/2e-21/BAG5_ARATH BAG family molecular chaperone regulator 5, mitochondrial OS=Arabidopsis thaliana OX=3702 GN=BAG5 PE=1 SV=1	ppp:112284203/2e-13/probable calcium-binding protein CML50; K13448 calcium-binding protein CML	NA	A0A022RAY6/6e-100/A0A022RAY6_ERYGU Uncharacterized protein OS=Erythranthe guttata OX=4155 GN=MIMGU_mgv1a009572mg PE=4 SV=1	PTHR33322/3.9E-84/--	molecular_function:GO:0051087//chaperone binding;	--	--	--
Sch000027840	2	5.58699e-12	1.25463e-09	XP_011088570.1/6.21617e-65/dirigent protein 21 [Sesamum indicum]	Q67YM6/4e-35/DIR11_ARATH Dirigent protein 11 OS=Arabidopsis thaliana OX=3702 GN=DIR11 PE=2 SV=1	csat:104723377/1e-21/isoleucine--tRNA ligase, chloroplastic/mitochondrial-like; K01870 isoleucyl-tRNA synthetase [EC:6.1.1.5]	NA	A0A022QYE6/2e-63/A0A022QYE6_ERYGU Dirigent protein OS=Erythranthe guttata OX=4155 GN=MIMGU_mgv1a026142mg PE=3 SV=1	PTHR21495:SF71/1.3E-45/--	cellular_component:GO:0048046//apoplast;molecular_function:GO:0016853//isomerase activity;	--	--	--
Sch000000757	2	2.05863e-11	4.377e-09	XP_011100441.1/1.64101e-110/UDP-glycosyltransferase 82A1 [Sesamum indicum]	Q9LHJ2/4e-78/U82A1_ARATH UDP-glycosyltransferase 82A1 OS=Arabidopsis thaliana OX=3702 GN=UGT82A1 PE=2 SV=1	atr:18421910/3e-41/cinnamate beta-D-glucosyltransferase; K13692 UDP-glucose:(indol-3-yl)acetate beta-D-glucosyltransferase [EC:2.4.1.121]	NA	A0A2G9HIV8/1e-109/A0A2G9HIV8_9LAMI UDP-glucuronosyl and UDP-glucosyl transferase OS=Handroanthus impetiginosus OX=429701 GN=CDL12_09877 PE=4 SV=1	PS00375/-/UDP-glycosyltransferases signature.	NA	--	--	--
Sch000009890	2	8.58172e-11	1.64918e-08	EYU22804.1/9.49761e-15/hypothetical protein MIMGU_mgv1a025135mg, partial [Erythranthe guttata]	Q00782/7e-10/IP2X_SOLTU Proteinase inhibitor type-2 OS=Solanum tuberosum OX=4113 PE=3 SV=1	NA	NA	A0A022Q5A4/5e-14/A0A022Q5A4_ERYGU Uncharacterized protein (Fragment) OS=Erythranthe guttata OX=4155 GN=MIMGU_mgv1a025135mg PE=4 SV=1	PTHR33832/7.1E-15/--	molecular_function:GO:0004867//serine-type endopeptidase inhibitor activity;	--	--	--
Sch000018875	2	1.2261e-10	2.29018e-08	GAU47303.1/0/hypothetical protein TSUD_283720 [Trifolium subterraneum]	Q94JU2/2e-127/WTR18_ARATH WAT1-related protein At3g28050 OS=Arabidopsis thaliana OX=3702 GN=At3g28050 PE=2 SV=1	nto:104085001/2e-46/WAT1-related protein At3g18200 isoform X1; K17500 integrin-linked kinase-associated serine/threonine phosphatase 2C [EC:3.1.3.16]	NA	A0A2H5P3L8/0.0/A0A2H5P3L8_CITUN Uncharacterized protein OS=Citrus unshiu OX=55188 GN=CUMW_099060 PE=4 SV=1	PF00892/1.8E-7/EamA-like transporter family	cellular_component:GO:0016021//integral component of membrane;molecular_function:GO:0022857//transmembrane transporter activity;	--	--	--
Sch000015985	2	2.8006e-10	5.08843e-08	EYU44751.1/2.29048e-115/hypothetical protein MIMGU_mgv1a011851mg [Erythranthe guttata]	NA	NA	NA	A0A022RXM6/1e-114/A0A022RXM6_ERYGU Uncharacterized protein OS=Erythranthe guttata OX=4155 GN=MIMGU_mgv1a011851mg PE=4 SV=1	PTHR33095/1.3E-79/--	NA	--	--	--
Sch000002924	2	3.41926e-10	6.04755e-08	XP_009784881.1/4.58057e-20/PREDICTED: uncharacterized protein LOC104233217 [Nicotiana sylvestris]	NA	NA	NA	A0A1U7X5B4/2e-19/A0A1U7X5B4_NICSY uncharacterized protein LOC104233217 OS=Nicotiana sylvestris OX=4096 GN=LOC104233217 PE=4 SV=1	PTHR33386:SF4/4.3E-20/--	NA	--	--	--
Sch000029315	2	3.87947e-10	6.57077e-08	XP_011078133.1/2.65645e-145/20 kDa chaperonin, chloroplastic-like [Sesamum indicum]	O65282/8e-122/CH20_ARATH 20 kDa chaperonin, chloroplastic OS=Arabidopsis thaliana OX=3702 GN=CPN20 PE=1 SV=2	sind:105161951/5e-146/20 kDa chaperonin, chloroplastic-like; K04078 chaperonin GroES	BS_groES/6e-25/---	A0A022QDX1/4e-141/A0A022QDX1_ERYGU Uncharacterized protein OS=Erythranthe guttata OX=4155 GN=MIMGU_mgv1a012244mg PE=3 SV=1	PTHR10772:SF26/1.1E-116/--	biological_process:GO:0006457//protein folding;GO:1901671//positive regulation of superoxide dismutase activity;cellular_component:GO:0005737//cytoplasm;molecular_function:GO:0005524//ATP binding;GO:0046914//transition metal ion binding;	--	--	--
Sch000007579	2	5.29765e-10	8.60803e-08	XP_011095243.1/4.99017e-155/NAC domain-containing protein 72 [Sesamum indicum]	Q93VY3/9e-124/NAC72_ARATH NAC domain-containing protein 72 OS=Arabidopsis thaliana OX=3702 GN=NAC072 PE=2 SV=1	cmos:111447866/3e-49/ferric reduction oxidase 7, chloroplastic-like; K00521 ferric-chelate reductase [EC:1.16.1.7]	NA	A0A2G9HYP8/5e-153/A0A2G9HYP8_9LAMI Uncharacterized protein OS=Handroanthus impetiginosus OX=429701 GN=CDL12_04665 PE=4 SV=1	PS51005/61.007/NAC domain profile.	biological_process:GO:0006355//regulation of transcription, DNA-templated;GO:0006351//transcription, DNA-templated;cellular_component:GO:0005634//nucleus;molecular_function:GO:0003677//DNA binding;	NAC	TF	NAC
Sch000028332	2	7.14478e-10	1.12437e-07	XP_019174732.1/0/PREDICTED: ABC transporter G family member 11 [Ipomoea nil]	Q8RXN0/0.0/AB11G_ARATH ABC transporter G family member 11 OS=Arabidopsis thaliana OX=3702 GN=ABCG11 PE=1 SV=1	ppp:112275866/8e-84/ABC transporter G family member 6-like; K05681 ATP-binding cassette, subfamily G (WHITE), member 2	YDR011w_3/5e-51/---	A0A022Q3V5/0.0/A0A022Q3V5_ERYGU Uncharacterized protein OS=Erythranthe guttata OX=4155 GN=MIMGU_mgv1a002042mg PE=4 SV=1	SM00382/4.5E-12/--	cellular_component:GO:0016021//integral component of membrane;molecular_function:GO:0005524//ATP binding;GO:0016887//ATPase activity;	--	--	--
Sch000028597	2	1.05657e-09	1.62435e-07	XP_011072588.1/0/probable GTP diphosphokinase RSH2, chloroplastic isoform X1 [Sesamum indicum]	Q9SYH1/0.0/RSH3C_ARATH Probable GTP diphosphokinase RSH3, chloroplastic OS=Arabidopsis thaliana OX=3702 GN=RSH3 PE=2 SV=1	sind:105157806/0.0/probable GTP diphosphokinase RSH2, chloroplastic isoform X1; K00951 GTP pyrophosphokinase [EC:2.7.6.5]	slr1325/2e-91/---	A0A022PZT9/0.0/A0A022PZT9_ERYGU Uncharacterized protein OS=Erythranthe guttata OX=4155 GN=MIMGU_mgv1a002124mg PE=4 SV=1	PF04607/1.0E-37/Region found in RelA / SpoT proteins	biological_process:GO:0015969//guanosine tetraphosphate metabolic process;	--	--	--
Sch000013697	2	5.02776e-09	6.92999e-07	XP_006356805.1/4.83167e-33/PREDICTED: 50S ribosomal protein 6, chloroplastic [Solanum tuberosum]	P82411/9e-29/PSRP6_SPIOL 50S ribosomal protein 6, chloroplastic OS=Spinacia oleracea OX=3562 GN=PSRP6 PE=1 SV=1	sot:102599194/9e-34/50S ribosomal protein 6, chloroplastic; K19035 50S ribosomal protein 6	NA	A0A2G9HUF4/7e-38/A0A2G9HUF4_9LAMI Uncharacterized protein OS=Handroanthus impetiginosus OX=429701 GN=CDL12_06217 PE=4 SV=1	PD069352/6.0E-16/RIBOSOMAL CHLOROPLAST PLASTID-SPECIFIC PEPTIDE TRANSIT 50S PRECURSOR CL25 6 AT5G17870/MPI7_10	biological_process:GO:0006412//translation;cellular_component:GO:0005840//ribosome;GO:0009507//chloroplast;molecular_function:GO:0003735//structural constituent of ribosome;GO:0019843//rRNA binding;	--	--	--
Sch000023049	2	6.99173e-09	9.13312e-07	XP_011090711.1/1.64581e-149/uncharacterized protein LOC105171337 [Sesamum indicum]	P53078/6e-20/SDT1_YEAST Suppressor of disruption of TFIIS OS=Saccharomyces cerevisiae (strain ATCC 204508 / S288c) OX=559292 GN=SDT1 PE=1 SV=1	ghi:107954399/2e-83/uncharacterized protein C24B11.05-like isoform X1; K18551 pyrimidine and pyridine-specific 5'-nucleotidase [EC:3.1.3.-]	CC0282/1e-25/---	A0A2G9HHV3/3e-147/A0A2G9HHV3_9LAMI Haloacid dehalogenase-like hydrolase OS=Handroanthus impetiginosus OX=429701 GN=CDL12_10219 PE=4 SV=1	PTHR12725:SF81/1.7E-117/--	NA	--	--	--
Sch000026290	2	1.30981e-08	1.64641e-06	XP_012835432.1/1.98184e-161/PREDICTED: chlorophyll a-b binding protein CP24 10A, chloroplastic [Erythranthe guttata] &gt;XP_012835433.1 PREDICTED: chlorophyll a-b binding protein CP24 10A, chloroplastic [Erythranthe guttata] &gt;XP_012835434.1 PREDICTED: chlorophyll a-b binding protein CP24 10A, chloroplastic [Erythranthe guttata] &gt;EYU39149.1 hypothetical protein MIMGU_mgv1a012260mg [Erythrant…	P27524/3e-153/CB4A_SOLLC Chlorophyll a-b binding protein CP24 10A, chloroplastic OS=Solanum lycopersicum OX=4081 GN=CAP10A PE=3 SV=1	nta:107830508/6e-162/chlorophyll a-b binding protein CP24 10A, chloroplastic-like; K08917 light-harvesting complex II chlorophyll a/b binding protein 6	NA	A0A022RGL6/1e-160/A0A022RGL6_ERYGU Chlorophyll a-b binding protein, chloroplastic OS=Erythranthe guttata OX=4155 GN=MIMGU_mgv1a012260mg PE=3 SV=1	PTHR21649/8.0E-146/--	biological_process:GO:0009765//photosynthesis, light harvesting;GO:0018298//protein-chromophore linkage;cellular_component:GO:0009535//chloroplast thylakoid membrane;GO:0009523//photosystem II;GO:0016021//integral component of membrane;GO:0009522//photosystem I;molecular_function:GO:0016168//chlorophyll binding;	--	--	--
Sch000009254	2	1.36799e-08	1.70879e-06	XP_011097162.1/0/uncharacterized protein LOC105176146 [Sesamum indicum]	Q8H0Z4/0.0/GT121_ARATH Putative glutamine amidotransferase GAT1_2.1 OS=Arabidopsis thaliana OX=3702 GN=GAT1_2.1 PE=2 SV=1	NA	FN0505/7e-28/---	A0A2G9G9J7/0.0/A0A2G9G9J7_9LAMI Gamma-glutamyl-gamma-aminobutyrate hydrolase OS=Handroanthus impetiginosus OX=429701 GN=CDL12_25614 PE=4 SV=1	PS51273/11.94/Glutamine amidotransferase type 1 domain profile.	molecular_function:GO:0016787//hydrolase activity;	--	--	--
Sch000002579	2	1.45043e-08	1.7894e-06	XP_020553868.1/0/alkane hydroxylase MAH1-like [Sesamum indicum]	Q9FVS9/3e-138/C96AF_ARATH Alkane hydroxylase MAH1 OS=Arabidopsis thaliana OX=3702 GN=CYP96A15 PE=2 SV=1	boe:106319060/6e-138/alkane hydroxylase MAH1-like; K15405 midchain alkane hydroxylase	BH0579/7e-28/---	A0A2G9FZF0/0.0/A0A2G9FZF0_9LAMI Cytochrome P450 CYP4/CYP19/CYP26 subfamily OS=Handroanthus impetiginosus OX=429701 GN=CDL12_29082 PE=3 SV=1	PTHR24296/2.9E-195/--	molecular_function:GO:0016705//oxidoreductase activity, acting on paired donors, with incorporation or reduction of molecular oxygen;GO:0020037//heme binding;GO:0005506//iron ion binding;GO:0004497//monooxygenase activity;	--	--	--
Sch000024800	2	1.49914e-08	1.82695e-06	KVH91956.1/4.94045e-152/Aquaporin-like protein [Cynara cardunculus var. scolymus]	Q9FGL2/2e-143/TIP23_ARATH Aquaporin TIP2-3 OS=Arabidopsis thaliana OX=3702 GN=TIP2-3 PE=1 SV=1	ccav:112529184/9e-153/probable aquaporin TIP-type RB7-5A; K09873 aquaporin TIP	SP1778/4e-22/---	A0A103XJM0/2e-151/A0A103XJM0_CYNCS Aquaporin-like protein OS=Cynara cardunculus var. scolymus OX=59895 GN=Ccrd_006019 PE=3 SV=1	PTHR19139:SF257/7.1E-128/--	cellular_component:GO:0016021//integral component of membrane;molecular_function:GO:0005215//transporter activity;	--	--	--
Sch000023810	2	1.68126e-08	2.0001e-06	XP_011091591.1/8.13624e-52/non-specific lipid-transfer protein 2-like [Sesamum indicum] &gt;XP_011091594.1 non-specific lipid-transfer protein 2-like [Sesamum indicum] &gt;XP_011091595.1 non-specific lipid-transfer protein 2-like [Sesamum indicum] &gt;ABQ53933.1 lipid transfer protein [Sesamum indicum]	O24038/1e-39/NLTP2_SOLPN Non-specific lipid-transfer protein 2 OS=Solanum pennellii OX=28526 GN=LTP2 PE=3 SV=1	NA	NA	A5JV00/4e-51/A5JV00_SESIN Non-specific lipid-transfer protein OS=Sesamum indicum OX=4182 GN=LTP4 PE=2 SV=1	PR00382/6.0E-29/Plant phospholipid transfer protein signature	biological_process:GO:0006869//lipid transport;molecular_function:GO:0008289//lipid binding;	--	--	--
Sch000028717	2	2.04708e-08	2.40665e-06	KZV39950.1/0/protein ZINC INDUCED FACILITATOR-LIKE 1-like [Dorcoceras hygrometricum]	Q94BZ1/0.0/ZIFL1_ARATH Protein ZINC INDUCED FACILITATOR-LIKE 1 OS=Arabidopsis thaliana OX=3702 GN=ZIFL1 PE=2 SV=1	smo:SELMODRAFT_429199/4e-89/hypothetical protein; K12818 ATP-dependent RNA helicase DHX8/PRP22 [EC:3.6.4.13]	SP0972/5e-15/---	A0A2G9HI45/0.0/A0A2G9HI45_9LAMI Permease of the major facilitator superfamily OS=Handroanthus impetiginosus OX=429701 GN=CDL12_10141 PE=4 SV=1	PTHR23504/2.5E-184/--	biological_process:GO:0055085//transmembrane transport;cellular_component:GO:0016021//integral component of membrane;molecular_function:GO:0005215//transporter activity;	--	--	--
Sch000016082	2	3.39366e-08	3.85373e-06	XP_012858622.1/3.32605e-161/PREDICTED: expansin-A8 [Erythranthe guttata] &gt;EYU20096.1 hypothetical protein MIMGU_mgv1a012489mg [Erythranthe guttata]	O22874/1e-145/EXPA8_ARATH Expansin-A8 OS=Arabidopsis thaliana OX=3702 GN=EXPA8 PE=2 SV=1	sind:105166984/6e-150/expansin-A2; K20628 expansin	NA	A0A022PWC5/2e-160/A0A022PWC5_ERYGU Expansin OS=Erythranthe guttata OX=4155 GN=MIMGU_mgv1a012489mg PE=3 SV=1	PF01357/9.8E-31/Pollen allergen	biological_process:GO:0009664//plant-type cell wall organization;cellular_component:GO:0016020//membrane;GO:0005618//cell wall;GO:0005576//extracellular region;	--	--	--
Sch000015152	2	4.00473e-08	4.47143e-06	XP_012847505.1/1.99641e-49/PREDICTED: dirigent protein 1-like [Erythranthe guttata] &gt;EYU28943.1 hypothetical protein MIMGU_mgv1a014280mg [Erythranthe guttata]	Q9FIG6/5e-31/DIR1_ARATH Dirigent protein 1 OS=Arabidopsis thaliana OX=3702 GN=DIR1 PE=2 SV=1	csat:104723377/2e-18/isoleucine--tRNA ligase, chloroplastic/mitochondrial-like; K01870 isoleucyl-tRNA synthetase [EC:6.1.1.5]	NA	A0A022QNW8/1e-48/A0A022QNW8_ERYGU Dirigent protein OS=Erythranthe guttata OX=4155 GN=MIMGU_mgv1a014280mg PE=3 SV=1	PTHR21495/8.8E-39/--	cellular_component:GO:0048046//apoplast;molecular_function:GO:0016853//isomerase activity;	--	--	--
Sch000024457	2	5.33807e-08	5.82987e-06	XP_012473243.1/4.93877e-24/PREDICTED: programmed cell death protein 4-like [Gossypium raimondii] &gt;KJB07231.1 hypothetical protein B456_001G009500 [Gossypium raimondii]	NA	NA	NA	A0A2G9GUK2/2e-25/A0A2G9GUK2_9LAMI Uncharacterized protein OS=Handroanthus impetiginosus OX=429701 GN=CDL12_18455 PE=4 SV=1	NA	NA	--	--	--
Sch000008017	2	5.53425e-08	5.95225e-06	AEQ54919.1/1.41577e-27/metallothionin 3 [Salvia miltiorrhiza]	Q96386/2e-22/MT3_CARPA Metallothionein-like protein type 3 OS=Carica papaya OX=3649 PE=3 SV=1	NA	NA	A0A2G9HLD8/7e-28/A0A2G9HLD8_9LAMI Uncharacterized protein OS=Handroanthus impetiginosus OX=429701 GN=CDL12_08997 PE=4 SV=1	NA	NA	--	--	--
Sch000003395	2	6.05358e-08	6.40142e-06	KZV51904.1/4.14587e-95/heat shock 22 kDa protein, mitochondrial [Dorcoceras hygrometricum]	P46254/2e-68/HS22M_PEA Heat shock 22 kDa protein, mitochondrial OS=Pisum sativum OX=3888 GN=HSP22 PE=2 SV=1	oeu:111384979/4e-88/heat shock 22 kDa protein, mitochondrial isoform X1; K13993 HSP20 family protein	TM0374/6e-14/---	R4NF34/3e-93/R4NF34_9LAMI Small heat shock protein 22.5MTI OS=Dorcoceras hygrometricum OX=472368 PE=2 SV=1	PS01031/24.244/Small heat shock protein (sHSP) domain profile.	NA	--	--	--
Sch000004436	2	6.65145e-08	6.94411e-06	AQR58379.1/1.25868e-111/R2R3-MYB transcription factor [Mentha spicata]	Q9FJ07/5e-69/MY111_ARATH Transcription factor MYB111 OS=Arabidopsis thaliana OX=3702 GN=MYB111 PE=1 SV=1	sind:105165198/1e-85/myb-related protein Myb4; K09422 transcription factor MYB, plant	ECU11g1690/1e-26/---	A0A1S6EK94/6e-111/A0A1S6EK94_MENSP R2R3-MYB transcription factor OS=Mentha spicata OX=29719 GN=MYB PE=2 SV=1	PF00249/1.8E-15/Myb-like DNA-binding domain	molecular_function:GO:0003677//DNA binding;	MYB	TF	MYB->MYB
Sch000001176	2	1.13117e-07	1.15344e-05	XP_011076656.1/1.05461e-160/uncharacterized protein LOC105160853 [Sesamum indicum]	NA	NA	NA	A0A2G9HYG0/4e-129/A0A2G9HYG0_9LAMI Uncharacterized protein OS=Handroanthus impetiginosus OX=429701 GN=CDL12_04731 PE=4 SV=1	PTHR36715/2.4E-87/--	cellular_component:GO:0016021//integral component of membrane;	--	--	--
Sch000024442	2	1.17377e-07	1.19081e-05	XP_011087404.1/0/probable linoleate 9S-lipoxygenase 5 [Sesamum indicum]	Q43191/0.0/LOX15_SOLTU Probable linoleate 9S-lipoxygenase 5 OS=Solanum tuberosum OX=4113 GN=LOX1.5 PE=2 SV=1	sind:105168907/0.0/probable linoleate 9S-lipoxygenase 5; K15718 linoleate 9S-lipoxygenase [EC:1.13.11.58]	NA	B6D1W5/0.0/B6D1W5_OLEEU Lipoxygenase OS=Olea europaea OX=4146 PE=2 SV=1	PF00305/0.0/Lipoxygenase	biological_process:GO:0031408//oxylipin biosynthetic process;molecular_function:GO:0016702//oxidoreductase activity, acting on single donors with incorporation of molecular oxygen, incorporation of two atoms of oxygen;GO:0046872//metal ion binding;	--	--	--
Sch000021365	2	1.46957e-07	1.46124e-05	XP_018677554.1/0/PREDICTED: uncharacterized protein LOC108952088 isoform X1 [Musa acuminata subsp. malaccensis]	P07506/1e-147/COX1_SOYBN Cytochrome c oxidase subunit 1 OS=Glycine max OX=3847 GN=COX1 PE=3 SV=3	mus:108952088/0.0/uncharacterized protein LOC108952088 isoform X1; K02256 cytochrome c oxidase subunit 1 [EC:1.9.3.1]	RC0553/5e-108/---	Q5QG84/4e-159/Q5QG84_9LAMI Cytochrome c oxidase subunit 1 (Fragment) OS=Genlisea violacea OX=192261 GN=COXI PE=3 SV=1	PF00115/5.2E-59/Cytochrome C and Quinol oxidase polypeptide I	NA	--	--	--
Sch000015135	2	1.69088e-07	1.66473e-05	XP_011078373.1/0/phospholipase D alpha 1 [Sesamum indicum]	Q41142/0.0/PLDA1_RICCO Phospholipase D alpha 1 OS=Ricinus communis OX=3988 GN=PLD1 PE=1 SV=1	sind:105162121/0.0/phospholipase D alpha 1; K01115 phospholipase D1/2 [EC:3.1.4.4]	ECU11g1180/1e-37/---	A0A022Q4X4/0.0/A0A022Q4X4_ERYGU Phospholipase D OS=Erythranthe guttata OX=4155 GN=MIMGU_mgv1a001487mg PE=3 SV=1	PTHR18896/0.0/--	biological_process:GO:0046470//phosphatidylcholine metabolic process;GO:0016042//lipid catabolic process;cellular_component:GO:0016020//membrane;molecular_function:GO:0004630//phospholipase D activity;GO:0005509//calcium ion binding;GO:0070290//N-acylphosphatidylethanolamine-specific phospholipase D activity;	--	--	--
Sch000027563	2	1.99176e-07	1.91381e-05	XP_012848053.1/9.49751e-121/PREDICTED: auxin-binding protein ABP19a-like [Erythranthe guttata] &gt;EYU28339.1 hypothetical protein MIMGU_mgv1a013656mg [Erythranthe guttata]	O04011/1e-97/ABP20_PRUPE Auxin-binding protein ABP20 OS=Prunus persica OX=3760 GN=ABP20 PE=2 SV=1	NA	NA	A0A022QL51/5e-120/A0A022QL51_ERYGU Uncharacterized protein OS=Erythranthe guttata OX=4155 GN=MIMGU_mgv1a013656mg PE=3 SV=1	PS00725/-/Germin family signature.	cellular_component:GO:0005576//extracellular region;molecular_function:GO:0045735//nutrient reservoir activity;GO:0030145//manganese ion binding;	--	--	--
Sch000017260	2	2.48128e-07	2.33919e-05	XP_011093011.1/6.63413e-37/cytochrome b5 [Sesamum indicum]	P49099/2e-29/CYB5S_TOBAC Cytochrome b5, seed isoform OS=Nicotiana tabacum OX=4097 PE=2 SV=1	pavi:110750369/2e-10/alpha-1,4-glucan-protein synthase [UDP-forming]-like; K13379 reversibly glycosylated polypeptide / UDP-arabinopyranose mutase [EC:2.4.1.- 5.4.99.30]	YNL111c/3e-16/---	A0A2K3P435/3e-30/A0A2K3P435_TRIPR Cytochrome b5 OS=Trifolium pratense OX=57577 GN=L195_g006596 PE=3 SV=1	PS50255/18.261/Cytochrome b5 family, heme-binding domain profile.	NA	--	--	--
Sch000013005	2	2.99395e-07	2.78312e-05	XP_011093013.1/3.32474e-63/calcium-binding protein KIC-like [Sesamum indicum]	Q9ZPX9/3e-51/KIC_ARATH Calcium-binding protein KIC OS=Arabidopsis thaliana OX=3702 GN=KIC PE=1 SV=2	sind:105173064/6e-64/calcium-binding protein KIC-like; K16465 centrin-1	YOR257w/1e-08/---	A0A2G9I456/1e-63/A0A2G9I456_9LAMI Ca2+-binding protein (Centrin/caltractin), EF-Hand superfamily protein OS=Handroanthus impetiginosus OX=429701 GN=CDL12_02716 PE=4 SV=1	PS50222/9.074/EF-hand calcium-binding domain profile.	molecular_function:GO:0005509//calcium ion binding;	--	--	--
Sch000013396	2	3.03059e-07	2.80413e-05	XP_012854573.1/0/PREDICTED: aldehyde dehydrogenase family 2 member C4 [Erythranthe guttata] &gt;EYU23020.1 hypothetical protein MIMGU_mgv1a004994mg [Erythranthe guttata]	Q56YU0/0.0/AL2C4_ARATH Aldehyde dehydrogenase family 2 member C4 OS=Arabidopsis thaliana OX=3702 GN=ALDH2C4 PE=1 SV=2	sind:105162106/0.0/aldehyde dehydrogenase family 2 member C4; K12355 coniferyl-aldehyde dehydrogenase [EC:1.2.1.68]	SPAC9E9.09c/2e-169/---	A0A022Q963/0.0/A0A022Q963_ERYGU Uncharacterized protein OS=Erythranthe guttata OX=4155 GN=MIMGU_mgv1a004994mg PE=3 SV=1	PTHR11699/4.2E-271/--	molecular_function:GO:0016491//oxidoreductase activity;	--	--	--
Sch000020624	2	3.1799e-07	2.9153e-05	XP_011089107.1/0/transmembrane protein 45B [Sesamum indicum]	NA	smo:SELMODRAFT_411212/4e-10/hypothetical protein; K03695 ATP-dependent Clp protease ATP-binding subunit ClpB	NA	A0A2G9H0A8/0.0/A0A2G9H0A8_9LAMI Uncharacterized protein OS=Handroanthus impetiginosus OX=429701 GN=CDL12_16449 PE=4 SV=1	PTHR16007:SF27/6.4E-104/--	cellular_component:GO:0016021//integral component of membrane;	--	--	--
Sch000008103	2	3.92431e-07	3.54892e-05	XP_018721496.1/7.75617e-99/PREDICTED: ribulose bisphosphate carboxylase small chain, chloroplastic [Eucalyptus grandis] &gt;KCW48548.1 hypothetical protein EUGRSUZ_K02223 [Eucalyptus grandis]	Q42915/2e-93/RBS_MANES Ribulose bisphosphate carboxylase small chain, chloroplastic OS=Manihot esculenta OX=3983 PE=2 SV=1	egr:104425787/1e-99/ribulose bisphosphate carboxylase small chain, chloroplastic; K01602 ribulose-bisphosphate carboxylase small chain [EC:4.1.1.39]	slr0012/1e-29/---	A0A059A414/4e-98/A0A059A414_EUCGR Ribulose bisphosphate carboxylase small chain OS=Eucalyptus grandis OX=71139 GN=EUGRSUZ_K02223 PE=3 SV=1	PF12338/2.0E-19/Ribulose-1,5-bisphosphate carboxylase small subunit	biological_process:GO:0015977//carbon fixation;GO:0009853//photorespiration;GO:0015979//photosynthesis;cellular_component:GO:0009507//chloroplast;molecular_function:GO:0004497//monooxygenase activity;GO:0016984//ribulose-bisphosphate carboxylase activity;	--	--	--
Sch000003313	2	3.95054e-07	3.55655e-05	XP_011084632.1/2.68981e-115/uncharacterized protein LOC105166840 [Sesamum indicum]	NA	obr:102719419/2e-41/probable L-type lectin-domain containing receptor kinase S.5; K04733 interleukin-1 receptor-associated kinase 4 [EC:2.7.11.1]	NA	A0A2G9I178/2e-110/A0A2G9I178_9LAMI Uncharacterized protein OS=Handroanthus impetiginosus OX=429701 GN=CDL12_03773 PE=4 SV=1	PF04640/1.6E-26/PLATZ transcription factor	NA	PLATZ	TF	PLATZ
Sch000015151	2	5.35908e-07	4.76029e-05	KZV35167.1/2.20201e-60/hypothetical protein F511_06873 [Dorcoceras hygrometricum]	NA	pavi:110763119/1e-09/probable beta-1,3-galactosyltransferase 2; K20855 beta-1,3-galactosyltransferase 1/2/3/4/5/7/8 [EC:2.4.1.-]	NA	A0A2G9HC03/6e-78/A0A2G9HC03_9LAMI Uncharacterized protein OS=Handroanthus impetiginosus OX=429701 GN=CDL12_12312 PE=4 SV=1	PF04520/1.1E-33/Senescence regulator	NA	--	--	--
Sch000024299	2	5.88064e-07	5.12076e-05	XP_011093617.1/0/LOW QUALITY PROTEIN: uncharacterized protein LOC105173535 [Sesamum indicum]	A6MVX0/7e-73/EFTS_RHDSA Elongation factor Ts, chloroplastic OS=Rhodomonas salina OX=52970 GN=tsf PE=3 SV=1	sind:105173535/0.0/LOW QUALITY PROTEIN: uncharacterized protein LOC105173535; K02357 elongation factor Ts	sll1261/6e-86/---	A0A2G9GT42/0.0/A0A2G9GT42_9LAMI Elongation factor Ts, mitochondrial OS=Handroanthus impetiginosus OX=429701 GN=EFTS PE=3 SV=1	PS50126/21.686/S1 domain profile.	cellular_component:GO:0005739//mitochondrion;molecular_function:GO:0003746//translation elongation factor activity;	--	--	--
Sch000029110	2	5.893e-07	5.12076e-05	XP_011092641.1/0/ubiquinol oxidase 2, mitochondrial-like [Sesamum indicum]	Q39219/0.0/AOX1A_ARATH Ubiquinol oxidase 1a, mitochondrial OS=Arabidopsis thaliana OX=3702 GN=AOX1A PE=1 SV=2	sind:105172762/0.0/ubiquinol oxidase 2, mitochondrial-like; K17893 ubiquinol oxidase [EC:1.10.3.11]	NA	A0A2G9GRL1/0.0/A0A2G9GRL1_9LAMI Ubiquinol oxidase OS=Handroanthus impetiginosus OX=429701 GN=CDL12_19502 PE=3 SV=1	PF01786/3.7E-79/Alternative oxidase	cellular_component:GO:0016021//integral component of membrane;GO:0070469//respiratory chain;molecular_function:GO:0102721//ubiquinol:oxygen oxidoreductase activity;GO:0046872//metal ion binding;GO:0009916//alternative oxidase activity;	--	--	--
Sch000022803	2	6.26549e-07	5.42087e-05	AKT44363.1/2.21531e-103/heat shock protein 1 [Tectona grandis]	P27880/2e-86/HSP12_MEDSA 18.2 kDa class I heat shock protein OS=Medicago sativa OX=3879 GN=HSP18.2 PE=2 SV=1	sind:105164479/4e-97/18.2 kDa class I heat shock protein; K13993 HSP20 family protein	TM0374/9e-23/---	A0A0K1EUA5/1e-102/A0A0K1EUA5_TECGR Heat shock protein 1 OS=Tectona grandis OX=41396 GN=Hsp1 PE=2 SV=1	PTHR11527/2.2E-77/--	NA	--	--	--
Sch000006699	2	7.38426e-07	6.30692e-05	KZV25331.1/1.10365e-169/hypothetical protein F511_32032 [Dorcoceras hygrometricum]	O80934/1e-158/Y2766_ARATH Uncharacterized protein At2g37660, chloroplastic OS=Arabidopsis thaliana OX=3702 GN=At2g37660 PE=1 SV=2	gra:105797721/1e-141/ATP-dependent zinc metalloprotease FTSH 10, mitochondrial; K08956 AFG3 family protein [EC:3.4.24.-]	sll1218/2e-35/---	A0A022RPL1/3e-166/A0A022RPL1_ERYGU Uncharacterized protein OS=Erythranthe guttata OX=4155 GN=MIMGU_mgv1a010429mg PE=4 SV=1	PF13460/1.1E-32/NAD(P)H-binding	NA	--	--	--
Sch000028583	2	7.50409e-07	6.38199e-05	AMA07780.1/0/ATP/ADP transporter [Mentha spicata]	O24381/0.0/TLC1_SOLTU Plastidic ATP/ADP-transporter OS=Solanum tuberosum OX=4113 PE=2 SV=2	sind:105157554/0.0/plastidic ATP/ADP-transporter-like; K03301 ATP:ADP antiporter, AAA family	CPn0351/4e-172/---	A0A0X9Q301/0.0/A0A0X9Q301_MENSP ADP,ATP carrier protein OS=Mentha spicata OX=29719 PE=2 SV=1	PTHR31187:SF3/7.2E-294/--	cellular_component:GO:0016021//integral component of membrane;GO:0031969//chloroplast membrane;molecular_function:GO:0005471//ATP:ADP antiporter activity;GO:0005524//ATP binding;	--	--	--
Sch000000137	2	9.3839e-07	7.75337e-05	XP_012834983.1/1.27439e-42/PREDICTED: uncharacterized protein At5g23160 [Erythranthe guttata]	Q9FMY4/4e-13/Y5316_ARATH Uncharacterized protein At5g23160 OS=Arabidopsis thaliana OX=3702 GN=At5g23160 PE=2 SV=1	NA	NA	A0A1S4A832/2e-30/A0A1S4A832_TOBAC uncharacterized protein LOC107794728 OS=Nicotiana tabacum OX=4097 GN=LOC107794728 PE=4 SV=1	PTHR34379:SF1/8.0E-36/--	NA	--	--	--
Sch000020423	2	1.17179e-06	9.40692e-05	XP_012849599.1/9.47899e-88/PREDICTED: 50S ribosomal protein L12, chloroplastic-like [Erythranthe guttata] &gt;EYU44759.1 hypothetical protein MIMGU_mgv1a014490mg [Erythranthe guttata]	P36688/1e-72/RK12_NICSY 50S ribosomal protein L12, chloroplastic OS=Nicotiana sylvestris OX=4096 PE=2 SV=1	sind:105176357/4e-84/50S ribosomal protein L12, chloroplastic-like; K02935 large subunit ribosomal protein L7/L12	sll1746/6e-26/---	A0A2G9GRH2/3e-89/A0A2G9GRH2_9LAMI Mitochondrial/chloroplast ribosomal protein L12 OS=Handroanthus impetiginosus OX=429701 GN=CDL12_19544 PE=3 SV=1	PD001326/9.0E-13/RIBOSOMAL L7/L12 50S RIBONUCLEOPROTEIN CHLOROPLAST L12 PLASTID DIRECT SEQUENCING PEPTIDE	biological_process:GO:0006412//translation;cellular_component:GO:0005840//ribosome;molecular_function:GO:0003735//structural constituent of ribosome;	--	--	--
Sch000014716	2	1.17198e-06	9.40692e-05	XP_011085547.1/2.34204e-172/calcium uniporter protein 2, mitochondrial-like [Sesamum indicum]	O64823/7e-126/MCU2_ARATH Calcium uniporter protein 2, mitochondrial OS=Arabidopsis thaliana OX=3702 GN=At2g23790 PE=2 SV=1	sind:105167489/4e-173/calcium uniporter protein 2, mitochondrial-like; K20858 calcium uniporter protein, mitochondrial	NA	A0A2G9I9B6/6e-160/A0A2G9I9B6_9LAMI Uncharacterized protein OS=Handroanthus impetiginosus OX=429701 GN=CDL12_00903 PE=4 SV=1	PF04678/3.1E-54/Mitochondrial calcium uniporter	NA	--	--	--
Sch000025721	2	1.30453e-06	0.000103053	XP_011092178.1/0/chloroplast stem-loop binding protein of 41 kDa b, chloroplastic [Sesamum indicum]	Q9SA52/0.0/CP41B_ARATH Chloroplast stem-loop binding protein of 41 kDa b, chloroplastic OS=Arabidopsis thaliana OX=3702 GN=CSP41B PE=1 SV=1	han:110892672/5e-30/3-hydroxyisobutyryl-CoA hydrolase 1-like; K05605 3-hydroxyisobutyryl-CoA hydrolase [EC:3.1.2.4]	FN1299/1e-30/---	A0A2G9I5G0/0.0/A0A2G9I5G0_9LAMI dTDP-glucose 4-6-dehydratase/UDP-glucuronic acid decarboxylase OS=Handroanthus impetiginosus OX=429701 GN=CDL12_02275 PE=4 SV=1	PTHR43725/1.1E-130/--	molecular_function:GO:0003824//catalytic activity;GO:0050662//coenzyme binding;	--	--	--
Sch000004278	2	1.37464e-06	0.00010774	XP_011096701.1/0/berberine bridge enzyme-like 8 [Sesamum indicum]	Q9SA85/0.0/BBE8_ARATH Berberine bridge enzyme-like 8 OS=Arabidopsis thaliana OX=3702 GN=At1g30700 PE=2 SV=1	vvi:100253961/0.0/berberine bridge enzyme-like 26; K22395 cinnamyl-alcohol dehydrogenase [EC:1.1.1.195]	SMb21415/3e-27/---	A0A022PY03/0.0/A0A022PY03_ERYGU Uncharacterized protein OS=Erythranthe guttata OX=4155 GN=MIMGU_mgv1a004305mg PE=3 SV=1	PS51387/15.667/PCMH-type FAD-binding domain profile.	molecular_function:GO:0016614//oxidoreductase activity, acting on CH-OH group of donors;GO:0050660//flavin adenine dinucleotide binding;	--	--	--
Sch000018484	2	1.49725e-06	0.000116436	XP_015894730.1/1.68499e-37/PREDICTED: cytochrome b-c1 complex subunit 8 [Ziziphus jujuba]	P46269/1e-35/QCR8_SOLTU Cytochrome b-c1 complex subunit 8 OS=Solanum tuberosum OX=4113 PE=1 SV=2	boe:106332342/2e-23/peroxidase P7-like isoform X1; K00430 peroxidase [EC:1.11.1.7]	NA	A0A2N9IPT4/3e-35/A0A2N9IPT4_FAGSY Uncharacterized protein OS=Fagus sylvatica OX=28930 GN=FSB_LOCUS54400 PE=4 SV=1	PD056240/5.0E-26/REDUCTASE C COMPLEX UBIQUINOL-CYTOCHROME UBIQUINONE-BINDING UBIQUINONE MEMBRANE QP-C AT5G05370 INNER	biological_process:GO:0022900//electron transport chain;cellular_component:GO:0005743//mitochondrial inner membrane;GO:0070469//respiratory chain;molecular_function:GO:0008121//ubiquinol-cytochrome-c reductase activity;	--	--	--
Sch000019261	2	1.60329e-06	0.000124199	XP_004239139.2/0/PREDICTED: uncharacterized protein LOC101245358 [Solanum lycopersicum]	Q9LIN2/1e-170/GDL53_ARATH GDSL esterase/lipase At3g26430 OS=Arabidopsis thaliana OX=3702 GN=At3g26430 PE=2 SV=1	lang:109336872/3e-163/alpha-L-fucosidase 3-like; K01206 alpha-L-fucosidase [EC:3.2.1.51]	NA	W9S1G0/0.0/W9S1G0_9ROSA GDSL esterase/lipase OS=Morus notabilis OX=981085 GN=L484_027680 PE=3 SV=1	PF00657/6.4E-20/GDSL-like Lipase/Acylhydrolase	cellular_component:GO:0016021//integral component of membrane;molecular_function:GO:0016788//hydrolase activity, acting on ester bonds;	--	--	--
Sch000015350	2	1.98331e-06	0.000149016	XP_011088908.1/1.11405e-10/uncharacterized protein LOC105170024 [Sesamum indicum]	NA	NA	NA	A0A2G9HT88/1e-15/A0A2G9HT88_9LAMI Uncharacterized protein OS=Handroanthus impetiginosus OX=429701 GN=CDL12_06588 PE=4 SV=1	NA	NA	--	--	--
Sch000012698	2	1.9916e-06	0.000149079	XP_003634163.1/4.77229e-97/PREDICTED: nascent polypeptide-associated complex subunit alpha-like protein 2 [Vitis vinifera] &gt;CBI23098.3 unnamed protein product, partial [Vitis vinifera]	Q94JX9/2e-83/NACA2_ARATH Nascent polypeptide-associated complex subunit alpha-like protein 2 OS=Arabidopsis thaliana OX=3702 GN=At3g49470 PE=2 SV=2	lsv:111920456/1e-98/nascent polypeptide-associated complex subunit alpha-like protein 2; K03626 nascent polypeptide-associated complex subunit alpha	SPBC25H2.05/3e-30/---	A0A2J6ME34/4e-97/A0A2J6ME34_LACSA Uncharacterized protein OS=Lactuca sativa OX=4236 GN=LSAT_2X134881 PE=4 SV=1	PF01849/9.6E-22/NAC domain	cellular_component:GO:0005854//nascent polypeptide-associated complex;	--	--	--
Sch000003280	2	2.29244e-06	0.000167827	XP_011074085.1/9.16242e-140/transport and Golgi organization 2 homolog [Sesamum indicum]	Q29RZ5/2e-26/TNG2_BOVIN Transport and Golgi organization protein 2 homolog OS=Bos taurus OX=9913 GN=TANGO2 PE=2 SV=1	NA	BH1727/7e-31/---	A0A2G9I0P9/7e-142/A0A2G9I0P9_9LAMI Uncharacterized protein OS=Handroanthus impetiginosus OX=429701 GN=CDL12_03957 PE=4 SV=1	PF05742/4.2E-51/Transport and Golgi organisation 2	NA	--	--	--
Sch000028759	2	2.36211e-06	0.000171669	XP_009791026.1/0/PREDICTED: fructose-bisphosphate aldolase 1, chloroplastic [Nicotiana sylvestris] &gt;XP_016505617.1 PREDICTED: fructose-bisphosphate aldolase 1, chloroplastic [Nicotiana tabacum]	Q40677/0.0/ALFP_ORYSJ Fructose-bisphosphate aldolase, chloroplastic OS=Oryza sativa subsp. japonica OX=39947 GN=ALDP PE=1 SV=2	nsy:104238386/0.0/fructose-bisphosphate aldolase 1, chloroplastic; K01623 fructose-bisphosphate aldolase, class I [EC:4.1.2.13]	XF0826/2e-101/---	A0A1U7XN34/0.0/A0A1U7XN34_NICSY Fructose-bisphosphate aldolase OS=Nicotiana sylvestris OX=4096 GN=LOC104238386 PE=3 SV=1	PTHR11627:SF16/1.7E-232/--	biological_process:GO:0006096//glycolytic process;molecular_function:GO:0004332//fructose-bisphosphate aldolase activity;	--	--	--
Sch000029942	2	2.4384e-06	0.000175916	XP_011096106.1/0/thiamine thiazole synthase 2, chloroplastic-like [Sesamum indicum]	F6H7K5/0.0/THI42_VITVI Thiamine thiazole synthase 2, chloroplastic OS=Vitis vinifera OX=29760 GN=THI1-2 PE=3 SV=1	sind:105175375/0.0/thiamine thiazole synthase 2, chloroplastic-like; K03146 cysteine-dependent adenosine diphosphate thiazole synthase [EC:2.4.2.60]	SPBC26H8.01/9e-128/---	A0A2G9H8C9/0.0/A0A2G9H8C9_9LAMI Thiamine thiazole synthase, chloroplastic OS=Handroanthus impetiginosus OX=429701 GN=THI1 PE=3 SV=1	PTHR43422:SF3/4.0E-137/--	biological_process:GO:0009228//thiamine biosynthetic process;GO:0052837//thiazole biosynthetic process;GO:0006950//response to stress;cellular_component:GO:0005829//cytosol;GO:0009570//chloroplast stroma;molecular_function:GO:0046872//metal ion binding;	--	--	--
Sch000002078	2	2.60419e-06	0.000183265	P13869.1/4.30889e-174/RecName: Full=Chlorophyll a-b binding protein, chloroplastic; AltName: Full=LHCI type II CAB; Flags: Precursor &gt;AAA33711.1 chlorophyll binding protein precursor [Petunia x hybrida] &gt;prf||1503272A chlorophyll binding protein	P13869/1e-175/CB12_PETHY Chlorophyll a-b binding protein, chloroplastic OS=Petunia hybrida OX=4102 PE=2 SV=1	spen:107002209/1e-173/chlorophyll a-b binding protein 7, chloroplastic; K08908 light-harvesting complex I chlorophyll a/b binding protein 2	NA	A0A1S4AFM6/7e-171/A0A1S4AFM6_TOBAC Chlorophyll a-b binding protein, chloroplastic OS=Nicotiana tabacum OX=4097 GN=LOC107796964 PE=3 SV=1	PTHR21649/2.1E-146/--	biological_process:GO:0009768//photosynthesis, light harvesting in photosystem I;GO:0009416//response to light stimulus;GO:0018298//protein-chromophore linkage;GO:0009765//photosynthesis, light harvesting;cellular_component:GO:0010287//plastoglobule;GO:0009535//chloroplast thylakoid membrane;GO:0009523//photosystem II;GO:0016021//integral component of membrane;GO:0009941//chloroplast envelope;GO:…	--	--	--
Sch000018716	2	2.71116e-06	0.000189459	XP_011098473.1/0/carbonic anhydrase, chloroplastic-like [Sesamum indicum]	P27141/2e-163/CAHC_TOBAC Carbonic anhydrase, chloroplastic OS=Nicotiana tabacum OX=4097 PE=2 SV=1	sind:105177130/0.0/carbonic anhydrase, chloroplastic-like; K01673 carbonic anhydrase [EC:4.2.1.1]	BMEI0222/9e-38/---	A0A2G9GUW1/0.0/A0A2G9GUW1_9LAMI Carbonic anhydrase OS=Handroanthus impetiginosus OX=429701 GN=CDL12_18344 PE=3 SV=1	PTHR11002:SF27/1.9E-163/--	biological_process:GO:0015976//carbon utilization;molecular_function:GO:0008270//zinc ion binding;GO:0004089//carbonate dehydratase activity;	--	--	--
Sch000012961	2	2.73841e-06	0.000190697	XP_011074720.1/3.49814e-91/plastocyanin-like [Sesamum indicum]	P17340/4e-78/PLAS_SOLLC Plastocyanin, chloroplastic OS=Solanum lycopersicum OX=4081 GN=PETE PE=2 SV=1	sind:105159371/7e-92/plastocyanin-like; K02638 plastocyanin	sll0199/4e-24/---	A0A1U8MGJ5/2e-81/A0A1U8MGJ5_GOSHI Plastocyanin OS=Gossypium hirsutum OX=3635 GN=LOC107937574 PE=3 SV=1	PF00127/1.3E-35/Copper binding proteins, plastocyanin/azurin family	biological_process:GO:0055114//oxidation-reduction process;cellular_component:GO:0009535//chloroplast thylakoid membrane;molecular_function:GO:0009055//electron transfer activity;GO:0005507//copper ion binding;	--	--	--
Sch000018887	2	2.95803e-06	0.000203859	XP_011071084.1/3.35439e-167/carbonic anhydrase 2-like isoform X1 [Sesamum indicum]	P16016/5e-130/CAHC_SPIOL Carbonic anhydrase, chloroplastic OS=Spinacia oleracea OX=3562 PE=1 SV=2	sind:105156604/6e-168/carbonic anhydrase 2-like isoform X1; K01673 carbonic anhydrase [EC:4.2.1.1]	AGc4521/6e-41/---	A0A1U8EN52/1e-150/A0A1U8EN52_CAPAN Carbonic anhydrase OS=Capsicum annuum OX=4072 GN=LOC107847814 PE=3 SV=1	SM00947/2.3E-52/--	biological_process:GO:0015976//carbon utilization;molecular_function:GO:0008270//zinc ion binding;GO:0004089//carbonate dehydratase activity;	--	--	--
Sch000029265	2	3.09351e-06	0.000211736	XP_011072257.2/0/uncharacterized protein LOC105157546 [Sesamum indicum]	NA	aip:107632886/2e-10/casein kinase II subunit alpha-like isoform X3; K03097 casein kinase II subunit alpha [EC:2.7.11.1]	NA	A0A161ZPR8/0.0/A0A161ZPR8_DAUCA Uncharacterized protein OS=Daucus carota subsp. sativus OX=79200 GN=DCAR_025475 PE=4 SV=1	PTHR31265/1.1E-181/--	NA	--	--	--
Sch000015899	2	3.12143e-06	0.000212918	XP_011099902.1/0/aspartic proteinase PCS1 [Sesamum indicum]	Q9LZL3/8e-75/PCS1L_ARATH Aspartic proteinase PCS1 OS=Arabidopsis thaliana OX=3702 GN=PCS1 PE=2 SV=1	cmos:111441767/5e-74/uncharacterized protein LOC111441767; K05909 laccase [EC:1.10.3.2]	NA	A0A2G9GAQ3/0.0/A0A2G9GAQ3_9LAMI Aspartyl protease OS=Handroanthus impetiginosus OX=429701 GN=CDL12_25127 PE=3 SV=1	PF14541/1.6E-32/Xylanase inhibitor C-terminal	NA	--	--	--
Sch000011201	2	4.12114e-06	0.000269167	XP_011070408.1/4.76817e-142/soluble inorganic pyrophosphatase PPA1 [Sesamum indicum]	Q93V56/2e-134/IPYR1_ARATH Soluble inorganic pyrophosphatase 1 OS=Arabidopsis thaliana OX=3702 GN=PPA1 PE=1 SV=1	sind:105156073/9e-143/soluble inorganic pyrophosphatase PPA1; K01507 inorganic pyrophosphatase [EC:3.6.1.1]	MK1450/2e-58/---	A0A2G9H1U5/4e-142/A0A2G9H1U5_9LAMI Inorganic pyrophosphatase/Nucleosome remodeling factor, subunit NURF38 OS=Handroanthus impetiginosus OX=429701 GN=CDL12_15924 PE=3 SV=1	PTHR10286:SF10/1.2E-133/--	NA	--	--	--
Sch000008830	2	4.82759e-06	0.000310239	XP_020548544.1/0/uncharacterized WD repeat-containing protein C2A9.03 isoform X3 [Sesamum indicum] &gt;XP_020548545.1 uncharacterized WD repeat-containing protein C2A9.03 isoform X3 [Sesamum indicum] &gt;XP_020548546.1 uncharacterized WD repeat-containing protein C2A9.03 isoform X3 [Sesamum indicum]	Q9Y7K5/3e-34/YGI3_SCHPO Uncharacterized WD repeat-containing protein C2A9.03 OS=Schizosaccharomyces pombe (strain 972 / ATCC 24843) OX=284812 GN=SPBC2A9.03 PE=4 SV=2	bdi:100821384/3e-13/katanin p80 WD40 repeat-containing subunit B1 homolog isoform X1; K18643 katanin p80 WD40 repeat-containing subunit B1	all0283_3/1e-13/---	A0A022R962/0.0/A0A022R962_ERYGU Uncharacterized protein OS=Erythranthe guttata OX=4155 GN=MIMGU_mgv1a006265mg PE=4 SV=1	PTHR43991:SF6/6.9E-162/--	NA	--	--	--
Sch000018780	2	5.4427e-06	0.000343148	XP_011089550.1/8.82228e-109/50S ribosomal protein L17, chloroplastic [Sesamum indicum]	O80363/2e-98/RK17_TOBAC 50S ribosomal protein L17, chloroplastic OS=Nicotiana tabacum OX=4097 GN=RPL17 PE=2 SV=1	sind:105170480/2e-109/50S ribosomal protein L17, chloroplastic; K02879 large subunit ribosomal protein L17	all4190/1e-50/---	A0A2G9I700/2e-111/A0A2G9I700_9LAMI Mitochondrial/chloroplast ribosomal protein L17 OS=Handroanthus impetiginosus OX=429701 GN=CDL12_01705 PE=3 SV=1	PTHR14413:SF18/5.2E-72/--	biological_process:GO:0006412//translation;cellular_component:GO:0005840//ribosome;molecular_function:GO:0003735//structural constituent of ribosome;	--	--	--
Sch000021469	2	5.55055e-06	0.000348847	XP_012836597.1/4.11126e-99/PREDICTED: ribulose bisphosphate carboxylase small chain 2, chloroplastic-like [Erythranthe guttata] &gt;EYU38174.1 hypothetical protein MIMGU_mgv1a014707mg [Erythranthe guttata]	Q42915/5e-93/RBS_MANES Ribulose bisphosphate carboxylase small chain, chloroplastic OS=Manihot esculenta OX=3983 PE=2 SV=1	egr:104425787/2e-99/ribulose bisphosphate carboxylase small chain, chloroplastic; K01602 ribulose-bisphosphate carboxylase small chain [EC:4.1.1.39]	slr0012/1e-29/---	A0A022RDP5/2e-98/A0A022RDP5_ERYGU Ribulose bisphosphate carboxylase small chain OS=Erythranthe guttata OX=4155 GN=MIMGU_mgv1a014707mg PE=3 SV=1	PTHR31262/5.3E-76/--	biological_process:GO:0015977//carbon fixation;GO:0009853//photorespiration;GO:0015979//photosynthesis;cellular_component:GO:0009507//chloroplast;molecular_function:GO:0004497//monooxygenase activity;GO:0016984//ribulose-bisphosphate carboxylase activity;	--	--	--
Sch000010482	2	6.59756e-06	0.000410775	XP_011093330.1/2.08318e-91/protein CURVATURE THYLAKOID 1A, chloroplastic-like isoform X2 [Sesamum indicum]	O04616/2e-59/CUT1A_ARATH Protein CURVATURE THYLAKOID 1A, chloroplastic OS=Arabidopsis thaliana OX=3702 GN=CURT1A PE=1 SV=1	boe:106307850/1e-42/phosphatase IMPL1, chloroplastic-like isoform X1; K01092 myo-inositol-1(or 4)-monophosphatase [EC:3.1.3.25]	NA	A0A2G9I9Y2/1e-87/A0A2G9I9Y2_9LAMI Uncharacterized protein OS=Handroanthus impetiginosus OX=429701 GN=CDL12_00690 PE=4 SV=1	PTHR33222/4.3E-57/--	cellular_component:GO:0016021//integral component of membrane;GO:0009579//thylakoid;	--	--	--
Sch000015708	2	7.21552e-06	0.000445091	XP_012843808.1/1.90505e-80/PREDICTED: protein CURVATURE THYLAKOID 1A, chloroplastic-like [Erythranthe guttata] &gt;EYU32201.1 hypothetical protein MIMGU_mgv1a015340mg [Erythranthe guttata]	O04616/6e-61/CUT1A_ARATH Protein CURVATURE THYLAKOID 1A, chloroplastic OS=Arabidopsis thaliana OX=3702 GN=CURT1A PE=1 SV=1	boe:106307850/2e-40/phosphatase IMPL1, chloroplastic-like isoform X1; K01092 myo-inositol-1(or 4)-monophosphatase [EC:3.1.3.25]	NA	A0A022QWC4/9e-80/A0A022QWC4_ERYGU Uncharacterized protein OS=Erythranthe guttata OX=4155 GN=MIMGU_mgv1a015340mg PE=4 SV=1	PTHR33222:SF4/1.2E-55/--	cellular_component:GO:0016021//integral component of membrane;GO:0009579//thylakoid;	--	--	--
Sch000007872	2	8.1912e-06	0.00050064	XP_012856263.1/0/PREDICTED: PI-PLC X domain-containing protein At5g67130 [Erythranthe guttata] &gt;EYU44410.1 hypothetical protein MIMGU_mgv1a007541mg [Erythranthe guttata]	Q93XX5/6e-137/Y5713_ARATH PI-PLC X domain-containing protein At5g67130 OS=Arabidopsis thaliana OX=3702 GN=At5g67130 PE=1 SV=1	NA	NA	A0A022RZJ9/0.0/A0A022RZJ9_ERYGU Uncharacterized protein OS=Erythranthe guttata OX=4155 GN=MIMGU_mgv1a007541mg PE=4 SV=1	PTHR13593:SF73/3.7E-206/--	biological_process:GO:0006629//lipid metabolic process;molecular_function:GO:0008081//phosphoric diester hydrolase activity;	--	--	--
Sch000027792	2	8.32294e-06	0.000507141	XP_011072689.1/0/alanine aminotransferase 2 [Sesamum indicum]	Q9LDV4/0.0/ALAT2_ARATH Alanine aminotransferase 2, mitochondrial OS=Arabidopsis thaliana OX=3702 GN=ALAAT2 PE=1 SV=1	sind:105157882/0.0/alanine aminotransferase 2; K00814 alanine transaminase [EC:2.6.1.2]	YLR089c/1e-145/---	V4RYE3/0.0/V4RYE3_9ROSI Uncharacterized protein OS=Citrus clementina OX=85681 GN=CICLE_v10025334mg PE=4 SV=1	PTHR11751:SF466/5.6E-262/--	biological_process:GO:0009058//biosynthetic process;molecular_function:GO:0003824//catalytic activity;GO:0030170//pyridoxal phosphate binding;	--	--	--
Sch000009629	2	8.57693e-06	0.00051945	KDP20120.1/3.26771e-91/hypothetical protein JCGZ_05889 [Jatropha curcas]	Q42915/2e-86/RBS_MANES Ribulose bisphosphate carboxylase small chain, chloroplastic OS=Manihot esculenta OX=3983 PE=2 SV=1	jcu:105650677/9e-92/ribulose bisphosphate carboxylase small chain, chloroplastic-like; K01602 ribulose-bisphosphate carboxylase small chain [EC:4.1.1.39]	slr0012/3e-24/---	A0A067JJG6/2e-90/A0A067JJG6_JATCU Ribulose bisphosphate carboxylase small chain OS=Jatropha curcas OX=180498 GN=JCGZ_05889 PE=3 SV=1	PTHR31262:SF0/3.4E-69/--	biological_process:GO:0015977//carbon fixation;GO:0009853//photorespiration;GO:0015979//photosynthesis;cellular_component:GO:0009507//chloroplast;molecular_function:GO:0004497//monooxygenase activity;GO:0016984//ribulose-bisphosphate carboxylase activity;	--	--	--
Sch000012606	2	8.89061e-06	0.000535204	XP_012845809.1/2.73311e-130/PREDICTED: photosystem I reaction center subunit XI, chloroplastic [Erythranthe guttata] &gt;EYU46071.1 hypothetical protein MIMGU_mgv1a013446mg [Erythranthe guttata]	Q41385/8e-112/PSAL_SPIOL Photosystem I reaction center subunit XI, chloroplastic OS=Spinacia oleracea OX=3562 GN=PSAL PE=1 SV=1	cpap:110821580/1e-127/photosystem I reaction center subunit XI, chloroplastic; K02699 photosystem I subunit XI	NA	A0A022S1E3/1e-129/A0A022S1E3_ERYGU Uncharacterized protein OS=Erythranthe guttata OX=4155 GN=MIMGU_mgv1a013446mg PE=4 SV=1	PD005947/4.0E-63/PHOTOSYSTEM SUBUNIT I XI REACTION CENTER MEMBRANE PSI PHOTOSYNTHESIS V	biological_process:GO:0015979//photosynthesis;cellular_component:GO:0009538//photosystem I reaction center;GO:0016021//integral component of membrane;	--	--	--
Sch000005365	2	9.97012e-06	0.000594814	KZV46502.1/2.37536e-105/nucleoside diphosphate kinase 2, chloroplastic-like [Dorcoceras hygrometricum]	Q852S5/6e-98/NDK2_TOBAC Nucleoside diphosphate kinase 2, chloroplastic OS=Nicotiana tabacum OX=4097 GN=NDPK2 PE=1 SV=1	pop:7458369/7e-104/nucleoside diphosphate kinase 2, chloroplastic; K00940 nucleoside-diphosphate kinase [EC:2.7.4.6]	BH1654/9e-59/---	A0A2G9GQH6/9e-109/A0A2G9GQH6_9LAMI Nucleoside diphosphate kinase OS=Handroanthus impetiginosus OX=429701 GN=CDL12_19897 PE=3 SV=1	PF00334/2.1E-51/Nucleoside diphosphate kinase	biological_process:GO:0006228//UTP biosynthetic process;GO:0006241//CTP biosynthetic process;GO:0006183//GTP biosynthetic process;cellular_component:GO:0005622//intracellular;molecular_function:GO:0005524//ATP binding;GO:0004550//nucleoside diphosphate kinase activity;	--	--	--
Sch000025061	2	1.01622e-05	0.000604471	EYU21545.1/7.68383e-36/hypothetical protein MIMGU_mgv1a016307mg [Erythranthe guttata]	NA	NA	NA	A0A022Q4W2/4e-35/A0A022Q4W2_ERYGU Uncharacterized protein OS=Erythranthe guttata OX=4155 GN=MIMGU_mgv1a016307mg PE=4 SV=1	PTHR33168:SF6/8.7E-32/--	NA	--	--	--
Sch000001622	2	1.02319e-05	0.00060681	XP_011083298.1/0/polyphenol oxidase I, chloroplastic [Sesamum indicum]	P43309/2e-157/PPO_MALDO Polyphenol oxidase, chloroplastic OS=Malus domestica OX=3750 PE=2 SV=1	sind:105165833/0.0/polyphenol oxidase I, chloroplastic; K00422 polyphenol oxidase [EC:1.10.3.1]	NA	A0A2G9H9F0/0.0/A0A2G9H9F0_9LAMI Catechol oxidase OS=Handroanthus impetiginosus OX=429701 GN=CDL12_13225 PE=4 SV=1	PTHR11474:SF66/1.9E-150/--	biological_process:GO:0046148//pigment biosynthetic process;molecular_function:GO:0046872//metal ion binding;GO:0004097//catechol oxidase activity;	--	--	--
Sch000023508	2	1.04126e-05	0.000615698	XP_011077002.1/2.39154e-165/chlorophyll a-b binding protein 6, chloroplastic [Sesamum indicum]	P12360/3e-153/CB11_SOLLC Chlorophyll a-b binding protein 6A, chloroplastic OS=Solanum lycopersicum OX=4081 GN=CAB6A PE=2 SV=1	sind:105161112/5e-166/chlorophyll a-b binding protein 6, chloroplastic; K08907 light-harvesting complex I chlorophyll a/b binding protein 1	NA	A0A022RHZ5/2e-161/A0A022RHZ5_ERYGU Chlorophyll a-b binding protein, chloroplastic OS=Erythranthe guttata OX=4155 GN=MIMGU_mgv1a012662mg PE=3 SV=1	PTHR21649/1.1E-81/--	biological_process:GO:0009765//photosynthesis, light harvesting;GO:0018298//protein-chromophore linkage;cellular_component:GO:0009535//chloroplast thylakoid membrane;GO:0009523//photosystem II;GO:0016021//integral component of membrane;GO:0009522//photosystem I;molecular_function:GO:0016168//chlorophyll binding;	--	--	--
Sch000006159	2	1.05521e-05	0.000620275	XP_011098362.1/0/chlorophyll a-b binding protein 13, chloroplastic [Sesamum indicum]	P27489/0.0/CB23_SOLLC Chlorophyll a-b binding protein 13, chloroplastic OS=Solanum lycopersicum OX=4081 GN=CAB13 PE=1 SV=1	sind:105177037/0.0/chlorophyll a-b binding protein 13, chloroplastic; K08914 light-harvesting complex II chlorophyll a/b binding protein 3	NA	A0A1U7XZL5/0.0/A0A1U7XZL5_NICSY Chlorophyll a-b binding protein, chloroplastic OS=Nicotiana sylvestris OX=4096 GN=LOC104242912 PE=3 SV=1	PTHR21649/1.3E-153/--	biological_process:GO:0009765//photosynthesis, light harvesting;GO:0018298//protein-chromophore linkage;cellular_component:GO:0009535//chloroplast thylakoid membrane;GO:0009523//photosystem II;GO:0016021//integral component of membrane;GO:0009522//photosystem I;molecular_function:GO:0016168//chlorophyll binding;	--	--	--
Sch000009962	2	1.06732e-05	0.000625558	XP_012858948.1/2.83909e-94/PREDICTED: 50S ribosomal protein L19-1, chloroplastic [Erythranthe guttata] &gt;EYU19455.1 hypothetical protein MIMGU_mgv1a013552mg [Erythranthe guttata]	Q8RXX5/5e-79/RK192_ARATH 50S ribosomal protein L19-2, chloroplastic OS=Arabidopsis thaliana OX=3702 GN=At5g47190 PE=2 SV=1	sind:105176900/1e-93/50S ribosomal protein L19-1, chloroplastic; K02884 large subunit ribosomal protein L19	L0415/1e-23/---	A0A022PZ23/1e-93/A0A022PZ23_ERYGU Uncharacterized protein OS=Erythranthe guttata OX=4155 GN=MIMGU_mgv1a013552mg PE=4 SV=1	PTHR15680/1.9E-95/--	biological_process:GO:0006412//translation;cellular_component:GO:0005840//ribosome;molecular_function:GO:0003735//structural constituent of ribosome;	--	--	--
Sch000018489	2	1.16029e-05	0.000672158	XP_012845079.1/0/PREDICTED: glutamate decarboxylase [Erythranthe guttata] &gt;EYU30881.1 hypothetical protein MIMGU_mgv1a005170mg [Erythranthe guttata]	Q42521/0.0/DCE1_ARATH Glutamate decarboxylase 1 OS=Arabidopsis thaliana OX=3702 GN=GAD1 PE=1 SV=2	nta:107815063/0.0/glutamate decarboxylase-like; K01580 glutamate decarboxylase [EC:4.1.1.15]	sll1641/1e-136/---	A0A022QSH1/0.0/A0A022QSH1_ERYGU Glutamate decarboxylase OS=Erythranthe guttata OX=4155 GN=MIMGU_mgv1a005170mg PE=3 SV=1	PTHR43321:SF7/8.7E-241/--	biological_process:GO:0006536//glutamate metabolic process;molecular_function:GO:0004351//glutamate decarboxylase activity;GO:0030170//pyridoxal phosphate binding;	--	--	--
Sch000000545	2	1.17064e-05	0.000676198	XP_011095588.1/0/probable LRR receptor-like serine/threonine-protein kinase At4g26540 [Sesamum indicum]	C0LGR3/0.0/RGI3_ARATH LRR receptor-like serine/threonine-protein kinase OS=Arabidopsis thaliana OX=3702 GN=RGI3 PE=1 SV=1	mtr:MTR_5g045910/0.0/LRR receptor-like kinase family protein; K17422 large subunit ribosomal protein L41	alr0124_1/6e-29/---	A0A2G9HIG3/0.0/A0A2G9HIG3_9LAMI Serine/threonine protein kinase OS=Handroanthus impetiginosus OX=429701 GN=CDL12_10018 PE=3 SV=1	PS00108/-/Serine/Threonine protein kinases active-site signature.	cellular_component:GO:0016021//integral component of membrane;molecular_function:GO:0004674//protein serine/threonine kinase activity;GO:0005524//ATP binding;	--	--	--
Sch000018258	2	1.21598e-05	0.000696349	XP_011071173.1/1.99176e-89/photosystem II core complex proteins psbY, chloroplastic [Sesamum indicum]	P80470/1e-57/PSBY_SPIOL Photosystem II core complex proteins psbY, chloroplastic OS=Spinacia oleracea OX=3562 GN=PSBY PE=1 SV=2	sind:105156667/4e-90/photosystem II core complex proteins psbY, chloroplastic; K02723 photosystem II PsbY protein	NA	A0A1J6JXE4/1e-75/A0A1J6JXE4_NICAT Photosystem ii core complex proteins psby, chloroplastic OS=Nicotiana attenuata OX=49451 GN=PSBY PE=3 SV=1	PTHR34790/1.9E-62/--	biological_process:GO:0015979//photosynthesis;cellular_component:GO:0009523//photosystem II;GO:0016021//integral component of membrane;molecular_function:GO:0030145//manganese ion binding;	--	--	--
Sch000001508	2	1.30324e-05	0.000744187	XP_011100382.1/6.64418e-126/OTU domain-containing protein DDB_G0284757 [Sesamum indicum] &gt;XP_011100383.1 OTU domain-containing protein DDB_G0284757 [Sesamum indicum] &gt;XP_011100384.1 OTU domain-containing protein DDB_G0284757 [Sesamum indicum] &gt;XP_011100388.1 OTU domain-containing protein DDB_G0284757 [Sesamum indicum] &gt;XP_020554992.1 OTU domain-containing protein DDB_G0284757 [Sesamum…	Q54P70/2e-19/Y4757_DICDI OTU domain-containing protein DDB_G0284757 OS=Dictyostelium discoideum OX=44689 GN=DDB_G0284757 PE=4 SV=2	ota:OT_ostta03g04650/1e-44/Ovarian tumour, otubain; K12655 OTU domain-containing protein 5 [EC:3.4.19.12]	NA	A0A022RQS3/6e-118/A0A022RQS3_ERYGU Uncharacterized protein OS=Erythranthe guttata OX=4155 GN=MIMGU_mgv1a013175mg PE=4 SV=1	PF02338/1.9E-11/OTU-like cysteine protease	NA	--	--	--
Sch000003850	2	1.31883e-05	0.00074881	XP_012848038.1/5.27703e-101/PREDICTED: 30S ribosomal protein S6 alpha, chloroplastic-like [Erythranthe guttata] &gt;EYU44999.1 hypothetical protein MIMGU_mgv1a013841mg [Erythranthe guttata]	Q8VY91/4e-70/RR6_ARATH 30S ribosomal protein S6 alpha, chloroplastic OS=Arabidopsis thaliana OX=3702 GN=RPS6 PE=2 SV=1	sind:105165427/2e-99/30S ribosomal protein S6 alpha, chloroplastic isoform X1; K02990 small subunit ribosomal protein S6	all4802/4e-10/---	A0A2G9HU85/2e-102/A0A2G9HU85_9LAMI Uncharacterized protein OS=Handroanthus impetiginosus OX=429701 GN=CDL12_06436 PE=3 SV=1	PF01250/3.5E-17/Ribosomal protein S6	biological_process:GO:0006412//translation;cellular_component:GO:0005840//ribosome;molecular_function:GO:0003735//structural constituent of ribosome;GO:0019843//rRNA binding;	--	--	--
Sch000012753	2	1.34028e-05	0.000756691	ANO53386.1/0/glyceraldehyde-3-phosphate dehydrogenase A [Ocimum basilicum]	P19866/0.0/G3PA_SPIOL Glyceraldehyde-3-phosphate dehydrogenase A, chloroplastic OS=Spinacia oleracea OX=3562 GN=GAPA PE=1 SV=2	sind:105156113/0.0/glyceraldehyde-3-phosphate dehydrogenase A, chloroplastic; K05298 glyceraldehyde-3-phosphate dehydrogenase (NADP+) (phosphorylating) [EC:1.2.1.13]	sll1342/1e-162/---	A0A1B0YW69/0.0/A0A1B0YW69_OCIBA Glyceraldehyde-3-phosphate dehydrogenase A OS=Ocimum basilicum OX=39350 PE=2 SV=1	PR00078/5.8E-39/Glyceraldehyde-3-phosphate dehydrogenase signature	biological_process:GO:0006006//glucose metabolic process;molecular_function:GO:0016620//oxidoreductase activity, acting on the aldehyde or oxo group of donors, NAD or NADP as acceptor;GO:0050661//NADP binding;GO:0051287//NAD binding;	--	--	--
Sch000021821	2	1.50219e-05	0.000840973	XP_012832449.1/2.22897e-140/PREDICTED: photosystem I reaction center subunit II, chloroplastic-like [Erythranthe guttata] &gt;EYU41499.1 hypothetical protein MIMGU_mgv1a013699mg [Erythranthe guttata]	P12372/2e-116/PSAD_SOLLC Photosystem I reaction center subunit II, chloroplastic OS=Solanum lycopersicum OX=4081 GN=psaD PE=2 SV=1	sind:105171354/2e-140/photosystem I reaction center subunit II, chloroplastic-like; K02692 photosystem I subunit II	NA	A0A022RN78/1e-139/A0A022RN78_ERYGU Uncharacterized protein OS=Erythranthe guttata OX=4155 GN=MIMGU_mgv1a013699mg PE=4 SV=1	PTHR31982:SF4/1.0E-106/--	biological_process:GO:0015979//photosynthesis;cellular_component:GO:0009538//photosystem I reaction center;	--	--	--
Sch000023567	2	1.53561e-05	0.00085728	EYU45216.1/0/hypothetical protein MIMGU_mgv1a0050001mg, partial [Erythranthe guttata]	Q8VZR6/3e-167/INT1_ARATH Inositol transporter 1 OS=Arabidopsis thaliana OX=3702 GN=INT1 PE=1 SV=1	ini:109167939/0.0/inositol transporter 1; K08150 MFS transporter, SP family, solute carrier family 2 (myo-inositol transporter), member 13	araE/2e-45/---	A0A022RYY7/0.0/A0A022RYY7_ERYGU Uncharacterized protein (Fragment) OS=Erythranthe guttata OX=4155 GN=MIMGU_mgv1a0050001mg PE=3 SV=1	PTHR23500/1.9E-125/--	NA	--	--	--
Sch000018338	2	1.69573e-05	0.000938803	XP_019162549.1/0/PREDICTED: chlorophyll a-b binding protein CP29.1, chloroplastic-like [Ipomoea nil]	Q9XF88/5e-171/CB4B_ARATH Chlorophyll a-b binding protein CP29.2, chloroplastic OS=Arabidopsis thaliana OX=3702 GN=LHCB4.2 PE=1 SV=1	oeu:111365246/0.0/chlorophyll a-b binding protein CP29.1, chloroplastic; K08915 light-harvesting complex II chlorophyll a/b binding protein 4	NA	K4CRS9/0.0/K4CRS9_SOLLC Chlorophyll a-b binding protein, chloroplastic OS=Solanum lycopersicum OX=4081 GN=101249002 PE=3 SV=1	PF00504/3.9E-51/Chlorophyll A-B binding protein	biological_process:GO:0009768//photosynthesis, light harvesting in photosystem I;GO:0009416//response to light stimulus;GO:0018298//protein-chromophore linkage;GO:0009765//photosynthesis, light harvesting;cellular_component:GO:0010287//plastoglobule;GO:0009535//chloroplast thylakoid membrane;GO:0009523//photosystem II;GO:0016021//integral component of membrane;GO:0009941//chloroplast envelope;GO:…	--	--	--
Sch000005346	2	1.85239e-05	0.00101989	XP_011086370.1/2.55419e-76/uncharacterized protein LOC105168121 [Sesamum indicum] &gt;XP_011086371.1 uncharacterized protein LOC105168121 [Sesamum indicum] &gt;XP_020551809.1 uncharacterized protein LOC105168121 [Sesamum indicum]	NA	zma:100191739/4e-17/IDP774; uncharacterized protein LOC100191739; K06995 uncharacterized protein	asr1714/8e-08/---	A0A2G9HMF6/2e-72/A0A2G9HMF6_9LAMI Uncharacterized protein OS=Handroanthus impetiginosus OX=429701 GN=CDL12_08625 PE=4 SV=1	PF05899/3.4E-21/Protein of unknown function (DUF861)	NA	--	--	--
Sch000012044	2	1.87814e-05	0.00102895	XP_019155471.1/0/PREDICTED: serine--glyoxylate aminotransferase [Ipomoea nil] &gt;XP_019155472.1 PREDICTED: serine--glyoxylate aminotransferase [Ipomoea nil]	Q56YA5/0.0/SGAT_ARATH Serine--glyoxylate aminotransferase OS=Arabidopsis thaliana OX=3702 GN=AGT1 PE=1 SV=2	ini:109152312/0.0/serine--glyoxylate aminotransferase; K00830 alanine-glyoxylate transaminase / serine-glyoxylate transaminase / serine-pyruvate transaminase [EC:2.6.1.44 2.6.1.45 2.6.1.51]	mlr1322/2e-149/---	A0A2G9H8R5/0.0/A0A2G9H8R5_9LAMI Alanine-glyoxylate aminotransferase AGT1 OS=Handroanthus impetiginosus OX=429701 GN=CDL12_13476 PE=3 SV=1	PF00266/3.1E-33/Aminotransferase class-V	molecular_function:GO:0008483//transaminase activity;	--	--	--
Sch000003979	2	2.10064e-05	0.00113776	XP_009618330.1/1.30633e-180/PREDICTED: chlorophyll a-b binding protein 40, chloroplastic-like [Nicotiana tomentosiformis]	P27493/0.0/CB22_TOBAC Chlorophyll a-b binding protein 21, chloroplastic OS=Nicotiana tabacum OX=4097 GN=CAB21 PE=2 SV=1	nto:104110517/0.0/chlorophyll a-b binding protein 40, chloroplastic-like; K08912 light-harvesting complex II chlorophyll a/b binding protein 1	NA	K4BE01/8e-180/K4BE01_SOLLC Chlorophyll a-b binding protein, chloroplastic OS=Solanum lycopersicum OX=4081 GN=101245729 PE=3 SV=1	PF00504/5.6E-50/Chlorophyll A-B binding protein	biological_process:GO:0009768//photosynthesis, light harvesting in photosystem I;GO:0009416//response to light stimulus;GO:0018298//protein-chromophore linkage;GO:0009765//photosynthesis, light harvesting;cellular_component:GO:0010287//plastoglobule;GO:0009535//chloroplast thylakoid membrane;GO:0009523//photosystem II;GO:0016021//integral component of membrane;GO:0009941//chloroplast envelope;GO:…	--	--	--
Sch000025131	2	2.13488e-05	0.00115318	XP_011087238.1/4.03821e-166/chlorophyll a-b binding protein 4, chloroplastic [Sesamum indicum]	P27521/2e-155/CA4_ARATH Chlorophyll a-b binding protein 4, chloroplastic OS=Arabidopsis thaliana OX=3702 GN=LHCA4 PE=1 SV=1	sind:105168785/8e-167/chlorophyll a-b binding protein 4, chloroplastic; K08910 light-harvesting complex I chlorophyll a/b binding protein 4	NA	A0A2P5F701/2e-165/A0A2P5F701_9ROSA Chlorophyll a-b binding protein, chloroplastic OS=Trema orientalis OX=63057 GN=TorRG33x02_105540 PE=3 SV=1	PTHR21649:SF4/2.8E-153/--	biological_process:GO:0009765//photosynthesis, light harvesting;GO:0018298//protein-chromophore linkage;cellular_component:GO:0009535//chloroplast thylakoid membrane;GO:0009523//photosystem II;GO:0016021//integral component of membrane;GO:0009522//photosystem I;molecular_function:GO:0016168//chlorophyll binding;	--	--	--
Sch000016926	2	2.27782e-05	0.0012205	EYU35669.1/2.3676e-20/hypothetical protein MIMGU_mgv1a015417mg [Erythranthe guttata]	NA	NA	NA	A0A022R6P8/1e-19/A0A022R6P8_ERYGU Uncharacterized protein OS=Erythranthe guttata OX=4155 GN=MIMGU_mgv1a015417mg PE=4 SV=1	NA	NA	--	--	--
Sch000001856	2	2.32029e-05	0.00123993	XP_011071316.1/0/CBL-interacting serine/threonine-protein kinase 1-like [Sesamum indicum]	Q9LGV5/0.0/CIPK1_ORYSJ CBL-interacting protein kinase 1 OS=Oryza sativa subsp. japonica OX=39947 GN=CIPK1 PE=2 SV=1	sind:105156798/0.0/CBL-interacting serine/threonine-protein kinase 1-like; K07198 5'-AMP-activated protein kinase, catalytic alpha subunit [EC:2.7.11.11]	ECU01g0630/7e-39/---	A0A2G9I102/0.0/A0A2G9I102_9LAMI Non-specific serine/threonine protein kinase OS=Handroanthus impetiginosus OX=429701 GN=CDL12_04046 PE=3 SV=1	PTHR24343:SF143/3.4E-216/--	biological_process:GO:0007165//signal transduction;molecular_function:GO:0004674//protein serine/threonine kinase activity;GO:0005524//ATP binding;	--	--	--
Sch000026547	2	2.60854e-05	0.00137558	XP_011072001.1/2.33806e-124/28 kDa ribonucleoprotein, chloroplastic-like [Sesamum indicum]	P19682/6e-94/ROC3_NICSY 28 kDa ribonucleoprotein, chloroplastic OS=Nicotiana sylvestris OX=4096 PE=1 SV=1	soe:110794578/2e-92/28 kDa ribonucleoprotein, chloroplastic; K11294 nucleolin	all2777/4e-20/---	A0A022Q4S0/3e-121/A0A022Q4S0_ERYGU Uncharacterized protein OS=Erythranthe guttata OX=4155 GN=MIMGU_mgv1a010790mg PE=4 SV=1	SM00360/4.8E-23/--	cellular_component:GO:0030529//intracellular ribonucleoprotein complex;GO:0019013//viral nucleocapsid;molecular_function:GO:0003723//RNA binding;	--	--	--
Sch000005239	2	2.69487e-05	0.00141736	XP_011098747.1/0/thylakoid lumenal 29 kDa protein, chloroplastic [Sesamum indicum] &gt;XP_020554732.1 thylakoid lumenal 29 kDa protein, chloroplastic [Sesamum indicum]	Q9THX6/0.0/TL29_SOLLC Thylakoid lumenal 29 kDa protein, chloroplastic OS=Solanum lycopersicum OX=4081 GN=CLEB3J9 PE=3 SV=1	sind:105177323/0.0/thylakoid lumenal 29 kDa protein, chloroplastic; K00434 L-ascorbate peroxidase [EC:1.11.1.11]	NA	A0A1S4A9E7/0.0/A0A1S4A9E7_TOBAC thylakoid lumenal 29 kDa protein, chloroplastic OS=Nicotiana tabacum OX=4097 GN=LOC107795195 PE=3 SV=1	PR00459/9.3E-12/Plant ascorbate peroxidase signature	biological_process:GO:0006979//response to oxidative stress;molecular_function:GO:0020037//heme binding;GO:0004601//peroxidase activity;	--	--	--
Sch000010590	2	2.76665e-05	0.00144749	XP_011070796.1/5.92327e-144/50S ribosomal protein L15, chloroplastic [Sesamum indicum]	P25873/4e-118/RK15_ARATH 50S ribosomal protein L15, chloroplastic OS=Arabidopsis thaliana OX=3702 GN=RPL15 PE=1 SV=2	oeu:111406127/4e-148/50S ribosomal protein L15, chloroplastic; K02876 large subunit ribosomal protein L15	all4198/3e-35/---	A0A2G9HX29/9e-158/A0A2G9HX29_9LAMI Mitochondrial/chloroplast ribosomal protein L15/L10 OS=Handroanthus impetiginosus OX=429701 GN=CDL12_05225 PE=3 SV=1	PF00828/1.9E-31/Ribosomal proteins 50S-L15, 50S-L18e, 60S-L27A	biological_process:GO:0006412//translation;cellular_component:GO:0015934//large ribosomal subunit;molecular_function:GO:0003735//structural constituent of ribosome;	--	--	--
Sch000029976	2	2.87685e-05	0.00148819	XP_011096077.1/1.21979e-45/uncharacterized protein LOC105175354 [Sesamum indicum]	NA	NA	NA	A0A2G9HUG4/4e-49/A0A2G9HUG4_9LAMI Uncharacterized protein OS=Handroanthus impetiginosus OX=429701 GN=CDL12_06152 PE=4 SV=1	PTHR35687/3.8E-31/--	NA	--	--	--
Sch000006308	2	2.94008e-05	0.00151444	XP_012854852.1/1.71352e-138/PREDICTED: UPF0483 protein AGAP003155 [Erythranthe guttata]	Q0C7C4/9e-20/LOVG_AEDAE Esterase AAEL000016 OS=Aedes aegypti OX=7159 GN=AAEL000016 PE=3 SV=1	sita:101770095/9e-81/LOW QUALITY PROTEIN: family of serine hydrolases 3-like; K02183 calmodulin	NA	A0A022Q566/2e-137/A0A022Q566_ERYGU Uncharacterized protein OS=Erythranthe guttata OX=4155 GN=MIMGU_mgv1a011590mg PE=4 SV=1	PTHR22778:SF25/1.4E-93/--	NA	--	--	--
Sch000027930	2	2.98592e-05	0.00152949	XP_011080131.1/0/protein HOTHEAD [Sesamum indicum]	Q9S746/0.0/HTH_ARATH Protein HOTHEAD OS=Arabidopsis thaliana OX=3702 GN=HTH PE=1 SV=1	sind:105163474/0.0/protein HOTHEAD; K15403 fatty acid omega-hydroxy dehydrogenase [EC:1.1.-.-]	CC0945/5e-31/---	A0A2G9GGF1/0.0/A0A2G9GGF1_9LAMI Glucose dehydrogenase/choline dehydrogenase/mandelonitrile lyase (GMC oxidoreductase family) OS=Handroanthus impetiginosus OX=429701 GN=CDL12_23100 PE=4 SV=1	PTHR11552:SF194/1.7E-289/--	NA	--	--	--
Sch000006285	2	2.99938e-05	0.00152949	XP_012828440.1/3.98218e-141/PREDICTED: psbP-like protein 1, chloroplastic [Erythranthe guttata] &gt;EYU18366.1 hypothetical protein MIMGU_mgv1a012838mg [Erythranthe guttata]	P82538/1e-96/PPL1_ARATH PsbP-like protein 1, chloroplastic OS=Arabidopsis thaliana OX=3702 GN=PPL1 PE=1 SV=1	sind:105158046/9e-140/psbP-like protein 1, chloroplastic; K02717 photosystem II oxygen-evolving enhancer protein 2	NA	A0A022PRG4/2e-140/A0A022PRG4_ERYGU Uncharacterized protein OS=Erythranthe guttata OX=4155 GN=MIMGU_mgv1a012838mg PE=4 SV=1	PTHR31407/2.5E-112/--	biological_process:GO:0015979//photosynthesis;cellular_component:GO:0019898//extrinsic component of membrane;GO:0009654//photosystem II oxygen evolving complex;molecular_function:GO:0005509//calcium ion binding;	--	--	--
Sch000025882	2	3.00745e-05	0.00152949	XP_016161854.1/0/magnesium-protoporphyrin IX monomethyl ester [oxidative] cyclase, chloroplastic [Arachis ipaensis]	Q6SJV8/0.0/CRD1_GOSHI Magnesium-protoporphyrin IX monomethyl ester [oxidative] cyclase, chloroplastic OS=Gossypium hirsutum OX=3635 GN=CRD1 PE=2 SV=2	oeu:111369306/0.0/magnesium-protoporphyrin IX monomethyl ester [oxidative] cyclase, chloroplastic; K04035 magnesium-protoporphyrin IX monomethyl ester (oxidative) cyclase [EC:1.14.13.81]	NA	A0A2I4G7R4/0.0/A0A2I4G7R4_9ROSI magnesium-protoporphyrin IX monomethyl ester [oxidative] cyclase, chloroplastic OS=Juglans regia OX=51240 GN=LOC109005444 PE=3 SV=1	PTHR31053/9.6E-188/--	biological_process:GO:0015979//photosynthesis;GO:0015995//chlorophyll biosynthetic process;molecular_function:GO:0046872//metal ion binding;GO:0048529//magnesium-protoporphyrin IX monomethyl ester (oxidative) cyclase activity;	--	--	--
Sch000013188	2	3.06138e-05	0.00155291	KXG30522.2/5.9333e-78/hypothetical protein SORBI_3004G188000 [Sorghum bicolor]	Q71H73/3e-79/H33_VITVI Histone H3.3 OS=Vitis vinifera OX=29760 PE=2 SV=3	psom:113322931/1e-78/histone H3.3-like; K11253 histone H3	SPBC1105.11c/9e-71/---	A0A2K1ZMI2/2e-77/A0A2K1ZMI2_POPTR Uncharacterized protein OS=Populus trichocarpa OX=3694 GN=POPTR_007G014300v3 PE=3 SV=1	SM00428/1.1E-74/--	NA	--	--	--
Sch000012715	2	3.23308e-05	0.00161541	XP_011070826.1/0/CTL-like protein DDB_G0274487 [Sesamum indicum]	Q869R1/4e-37/CTLHB_DICDI CTL-like protein DDB_G0274487 OS=Dictyostelium discoideum OX=44689 GN=DDB_G0274487 PE=3 SV=1	mpp:MICPUCDRAFT_49232/2e-10/choline transporter like family; K15377 solute carrier family 44 (choline transporter-like protein), member 2/4/5	NA	A0A022QQX9/0.0/A0A022QQX9_ERYGU Uncharacterized protein OS=Erythranthe guttata OX=4155 GN=MIMGU_mgv1a005059mg PE=3 SV=1	PF04515/6.4E-57/Plasma-membrane choline transporter	cellular_component:GO:0016021//integral component of membrane;	--	--	--
Sch000016375	2	3.48176e-05	0.00172868	AJQ20617.1/1.72316e-75/Acyl Carrier Protein [Salvia miltiorrhiza]	P08971/3e-38/ACP5_BRANA Acyl carrier protein, chloroplastic OS=Brassica napus OX=3708 GN=ACL1.C1 PE=2 SV=1	apro:F751_6334/4e-14/Lin-54-like protein; K21776 protein lin-54	asr3342/4e-17/---	A0A0G2SJN3/8e-75/A0A0G2SJN3_SALMI Acyl carrier protein OS=Salvia miltiorrhiza OX=226208 GN=ACP7 PE=2 SV=1	PS50075/21.642/Carrier protein (CP) domain profile.	biological_process:GO:0006633//fatty acid biosynthetic process;	--	--	--
Sch000018943	2	4.21158e-05	0.00206306	XP_012835986.1/0/PREDICTED: 60S ribosomal protein L4-1 [Erythranthe guttata] &gt;EYU38509.1 hypothetical protein MIMGU_mgv1a007416mg [Erythranthe guttata]	Q9SF40/0.0/RL4A_ARATH 60S ribosomal protein L4-1 OS=Arabidopsis thaliana OX=3702 GN=RPL4A PE=1 SV=1	sind:105161410/0.0/60S ribosomal protein L4-1; K02930 large subunit ribosomal protein L4e	SPBP8B7.03c/4e-146/---	A0A022REU1/0.0/A0A022REU1_ERYGU Uncharacterized protein OS=Erythranthe guttata OX=4155 GN=MIMGU_mgv1a007416mg PE=4 SV=1	PF14374/3.4E-28/60S ribosomal protein L4 C-terminal domain	biological_process:GO:0006412//translation;cellular_component:GO:0005840//ribosome;molecular_function:GO:0003735//structural constituent of ribosome;	--	--	--
Sch000025891	2	4.60745e-05	0.0022405	XP_012856292.1/0/PREDICTED: pleiotropic drug resistance protein 1-like [Erythranthe guttata]	Q76CU2/0.0/PDR1_TOBAC Pleiotropic drug resistance protein 1 OS=Nicotiana tabacum OX=4097 GN=PDR1 PE=2 SV=1	mis:MICPUN_75255/1e-69/ATP-binding cassette superfamily; K05681 ATP-binding cassette, subfamily G (WHITE), member 2	YDR406w_3/6e-58/---	A0A2G9HUE0/0.0/A0A2G9HUE0_9LAMI Pleiotropic drug resistance proteins (PDR1-15), ABC superfamily OS=Handroanthus impetiginosus OX=429701 GN=CDL12_06174 PE=3 SV=1	PTHR19241/0.0/--	biological_process:GO:0006810//transport;cellular_component:GO:0016021//integral component of membrane;molecular_function:GO:0005524//ATP binding;GO:0016887//ATPase activity;	--	--	--
Sch000009223	2	4.65356e-05	0.00225743	XP_021999965.1/0/peroxisomal (S)-2-hydroxy-acid oxidase GLO1-like [Helianthus annuus] &gt;XP_021999966.1 peroxisomal (S)-2-hydroxy-acid oxidase GLO1-like [Helianthus annuus] &gt;OTG00332.1 putative alpha-hydroxy acid dehydrogenase, FMN-dependent, Aldolase-type TIM barrel [Helianthus annuus]	Q9LRR9/0.0/GLO1_ARATH (S)-2-hydroxy-acid oxidase GLO1 OS=Arabidopsis thaliana OX=3702 GN=GLO1 PE=1 SV=1	oeu:111395787/0.0/peroxisomal (S)-2-hydroxy-acid oxidase; K11517 (S)-2-hydroxy-acid oxidase [EC:1.1.3.15]	all0170/3e-111/---	A0A022RH45/0.0/A0A022RH45_ERYGU Uncharacterized protein OS=Erythranthe guttata OX=4155 GN=MIMGU_mgv1a008544mg PE=3 SV=1	PTHR10578/1.7E-230/--	molecular_function:GO:0010181//FMN binding;GO:0016491//oxidoreductase activity;	--	--	--
Sch000022479	2	4.6792e-05	0.00226437	XP_011071511.1/0/uncharacterized protein LOC105156938 isoform X2 [Sesamum indicum]	NA	vra:111242705/1e-143/uncharacterized protein LOC111242705; K13963 serpin B	NA	A0A1S3YXB1/0.0/A0A1S3YXB1_TOBAC uncharacterized protein LOC107780723 OS=Nicotiana tabacum OX=4097 GN=LOC107780723 PE=4 SV=1	PF03372/4.2E-8/Endonuclease/Exonuclease/phosphatase family	NA	--	--	--
Sch000010601	2	4.89282e-05	0.00236203	XP_011078240.1/9.83721e-38/uncharacterized protein LOC105162036 [Sesamum indicum]	NA	NA	NA	A0A2G9H9Z8/5e-33/A0A2G9H9Z8_9LAMI Uncharacterized protein OS=Handroanthus impetiginosus OX=429701 GN=CDL12_13040 PE=4 SV=1	PTHR33172:SF29/6.6E-35/--	NA	--	--	--
Sch000013313	2	5.35884e-05	0.0025625	XP_011082571.1/6.08268e-93/40S ribosomal protein S24-1 [Sesamum indicum]	Q8LC83/1e-85/RS242_ARATH 40S ribosomal protein S24-2 OS=Arabidopsis thaliana OX=3702 GN=RPS24B PE=2 SV=2	sind:105165299/1e-93/40S ribosomal protein S24-1; K02974 small subunit ribosomal protein S24e	SPBC17G9.07/5e-49/---	A0A2G9HL47/5e-93/A0A2G9HL47_9LAMI 40S ribosomal protein S24 OS=Handroanthus impetiginosus OX=429701 GN=CDL12_09086 PE=3 SV=1	PTHR10496/1.0E-76/--	biological_process:GO:0006412//translation;cellular_component:GO:0005840//ribosome;molecular_function:GO:0003735//structural constituent of ribosome;	--	--	--
Sch000028822	2	5.36042e-05	0.0025625	ABK93131.1/2.82921e-35/unknown [Populus trichocarpa]	Q5I7K3/3e-33/RS29_WHEAT 40S ribosomal protein S29 OS=Triticum aestivum OX=4565 GN=RPS29 PE=1 SV=1	pop:18096278/5e-36/40S ribosomal protein S29; K02980 small subunit ribosomal protein S29e	YLR388w/2e-21/---	A9P9S8/1e-34/A9P9S8_POPTR Uncharacterized protein OS=Populus trichocarpa OX=3694 GN=POPTR_002G119600v3 PE=2 SV=1	PTHR12010:SF9/2.4E-43/--	biological_process:GO:0006412//translation;cellular_component:GO:0016021//integral component of membrane;GO:0022627//cytosolic small ribosomal subunit;molecular_function:GO:0003723//RNA binding;GO:0008270//zinc ion binding;GO:0003735//structural constituent of ribosome;	--	--	--
Sch000018125	2	5.3722e-05	0.0025625	XP_011095054.1/2.14818e-119/nudix hydrolase 15, mitochondrial [Sesamum indicum]	Q8GYB1/7e-68/NUD15_ARATH Nudix hydrolase 15, mitochondrial OS=Arabidopsis thaliana OX=3702 GN=NUDT15 PE=1 SV=2	sind:105174599/4e-120/nudix hydrolase 15, mitochondrial; K17879 peroxisomal coenzyme A diphosphatase NUDT7 [EC:3.6.1.-]	PA3754/2e-26/---	A0A1S3Z3Y9/1e-96/A0A1S3Z3Y9_TOBAC nudix hydrolase 15, mitochondrial-like isoform X1 OS=Nicotiana tabacum OX=4097 GN=LOC107782734 PE=4 SV=1	PTHR12992:SF13/5.8E-101/--	molecular_function:GO:0016787//hydrolase activity;	--	--	--
Sch000005175	2	5.47832e-05	0.0026069	XP_020549148.1/0/membrane protein of ER body-like protein [Sesamum indicum]	Q8LPT3/2e-47/MEBL_ARATH Membrane protein of ER body-like protein OS=Arabidopsis thaliana OX=3702 GN=MEBL PE=2 SV=1	NA	NA	A0A022RZ68/0.0/A0A022RZ68_ERYGU Uncharacterized protein OS=Erythranthe guttata OX=4155 GN=MIMGU_mgv1a002064mg PE=4 SV=1	PTHR31851:SF16/3.5E-152/--	NA	--	--	--
Sch000012050	2	5.64834e-05	0.00265618	XP_011083044.1/8.61099e-87/60S ribosomal protein L14-2 [Sesamum indicum]	Q9T043/1e-78/RL142_ARATH 60S ribosomal protein L14-2 OS=Arabidopsis thaliana OX=3702 GN=RPL14B PE=1 SV=1	sind:105165662/2e-87/60S ribosomal protein L14-2; K02875 large subunit ribosomal protein L14e	SPAC1805.13/7e-26/---	A0A2G9GDX5/5e-86/A0A2G9GDX5_9LAMI 60S ribosomal protein L14 OS=Handroanthus impetiginosus OX=429701 GN=CDL12_23981 PE=4 SV=1	PTHR11127/1.8E-57/--	biological_process:GO:0006412//translation;GO:0042273//ribosomal large subunit biogenesis;cellular_component:GO:0005840//ribosome;GO:0022625//cytosolic large ribosomal subunit;molecular_function:GO:0003723//RNA binding;GO:0003735//structural constituent of ribosome;	--	--	--
Sch000001216	2	5.79873e-05	0.00271413	XP_011080143.1/4.70937e-52/photosystem I reaction center subunit IV B, chloroplastic [Sesamum indicum]	Q41228/8e-48/PSAEA_NICSY Photosystem I reaction center subunit IV A, chloroplastic OS=Nicotiana sylvestris OX=4096 GN=PSAEA PE=1 SV=1	sind:105163484/9e-53/photosystem I reaction center subunit IV B, chloroplastic; K02693 photosystem I subunit IV	NA	A0A2G9HJM2/4e-58/A0A2G9HJM2_9LAMI Uncharacterized protein OS=Handroanthus impetiginosus OX=429701 GN=CDL12_09607 PE=4 SV=1	PTHR34549/5.1E-52/--	biological_process:GO:0015979//photosynthesis;cellular_component:GO:0009538//photosystem I reaction center;	--	--	--
Sch000001312	2	5.87395e-05	0.00274198	XP_011096521.1/0/chlorophyll a-b binding protein 21, chloroplastic-like [Sesamum indicum]	P07369/2e-180/CB2G_SOLLC Chlorophyll a-b binding protein 3C, chloroplastic OS=Solanum lycopersicum OX=4081 GN=CAB3C PE=3 SV=1	sind:105175685/0.0/chlorophyll a-b binding protein 21, chloroplastic-like; K08912 light-harvesting complex II chlorophyll a/b binding protein 1	NA	K4BE01/6e-179/K4BE01_SOLLC Chlorophyll a-b binding protein, chloroplastic OS=Solanum lycopersicum OX=4081 GN=101245729 PE=3 SV=1	PTHR21649/5.5E-166/--	biological_process:GO:0009768//photosynthesis, light harvesting in photosystem I;GO:0009416//response to light stimulus;GO:0018298//protein-chromophore linkage;GO:0009765//photosynthesis, light harvesting;cellular_component:GO:0010287//plastoglobule;GO:0009535//chloroplast thylakoid membrane;GO:0009523//photosystem II;GO:0016021//integral component of membrane;GO:0009941//chloroplast envelope;GO:…	--	--	--
Sch000002380	2	6.13629e-05	0.00284547	XP_011076095.1/0/fructose-bisphosphate aldolase 3, chloroplastic [Sesamum indicum]	Q9ZU52/0.0/ALFP3_ARATH Fructose-bisphosphate aldolase 3, chloroplastic OS=Arabidopsis thaliana OX=3702 GN=FBA3 PE=1 SV=1	sind:105160422/0.0/fructose-bisphosphate aldolase 3, chloroplastic; K01623 fructose-bisphosphate aldolase, class I [EC:4.1.2.13]	XF0826/3e-111/---	A0A022RLB2/0.0/A0A022RLB2_ERYGU Fructose-bisphosphate aldolase OS=Erythranthe guttata OX=4155 GN=MIMGU_mgv1a007869mg PE=3 SV=1	PTHR11627/1.1E-242/--	biological_process:GO:0006096//glycolytic process;molecular_function:GO:0004332//fructose-bisphosphate aldolase activity;	--	--	--
Sch000025653	2	6.66724e-05	0.00307031	KZM89769.1/0/hypothetical protein DCAR_022868 [Daucus carota subsp. sativus]	Q9FUY2/0.0/LEUNG_ARATH Transcriptional corepressor LEUNIG OS=Arabidopsis thaliana OX=3702 GN=LUG PE=1 SV=2	cpep:111786170/1e-46/transcriptional corepressor LEUNIG_HOMOLOG-like; K14963 COMPASS component SWD3	all0438_2/3e-31/---	A0A161YB62/0.0/A0A161YB62_DAUCA Uncharacterized protein OS=Daucus carota subsp. sativus OX=79200 GN=DCAR_022868 PE=4 SV=1	PTHR44376/0.0/--	NA	LUG	TR	LUG
Sch000022798	2	7.32285e-05	0.00334907	AGN52090.1/3.67943e-123/MYB-related transcription factor [Salvia miltiorrhiza] &gt;AGN52200.1 MYB-related transcription factor [Salvia miltiorrhiza]	Q9LTC4/2e-54/MYB15_ARATH Transcription factor MYB15 OS=Arabidopsis thaliana OX=3702 GN=MYB15 PE=1 SV=1	sind:105171796/3e-71/myb-related protein Myb4-like; K09422 transcription factor MYB, plant	ECU11g1690/7e-28/---	A0A059PRK2/2e-122/A0A059PRK2_SALMI MYB-related transcription factor OS=Salvia miltiorrhiza OX=226208 GN=MYB66 PE=2 SV=1	PTHR10641/8.4E-72/--	NA	MYB	TF	MYB->MYB
Sch000016338	2	7.86542e-05	0.00357269	XP_011099249.1/4.656e-66/uncharacterized protein LOC105177709 [Sesamum indicum]	NA	NA	NA	A0A2G9GA96/2e-58/A0A2G9GA96_9LAMI Uncharacterized protein OS=Handroanthus impetiginosus OX=429701 GN=CDL12_25279 PE=4 SV=1	PTHR36734/6.3E-47/--	NA	--	--	--
Sch000013349	2	8.03869e-05	0.00363487	XP_011093406.1/7.69761e-160/50S ribosomal protein L3, chloroplastic-like [Sesamum indicum]	O80360/6e-131/RK3_TOBAC 50S ribosomal protein L3, chloroplastic (Fragment) OS=Nicotiana tabacum OX=4097 GN=RPL3 PE=2 SV=1	sind:105173391/1e-160/50S ribosomal protein L3, chloroplastic-like; K02906 large subunit ribosomal protein L3	sll1799/4e-73/---	A0A2G9I5X7/2e-160/A0A2G9I5X7_9LAMI Mitochondrial/chloroplast ribosomal protein L3 OS=Handroanthus impetiginosus OX=429701 GN=CDL12_02110 PE=3 SV=1	PTHR11229:SF9/3.5E-135/--	biological_process:GO:0006412//translation;cellular_component:GO:0005840//ribosome;molecular_function:GO:0003735//structural constituent of ribosome;	--	--	--
Sch000003432	2	8.09978e-05	0.00365423	XP_011084476.1/2.68391e-167/acidic endochitinase SE2 [Sesamum indicum]	P29024/2e-133/CHIA_PHAAN Acidic endochitinase OS=Phaseolus angularis OX=3914 PE=2 SV=1	sind:105166719/5e-168/acidic endochitinase SE2; K01183 chitinase [EC:3.2.1.14]	NA	K9LJ24/1e-166/K9LJ24_AVIMR Chitinase 3 OS=Avicennia marina OX=82927 GN=CHI3 PE=2 SV=1	PTHR11177:SF240/8.8E-137/--	NA	--	--	--
Sch000030226	2	8.33617e-05	0.00375241	YP_009354159.1/0/ribosomal protein L2 (chloroplast) [Rehmannia solanifolia] &gt;AQZ40668.1 ribosomal protein L2 (chloroplast) [Rehmannia solanifolia]	P06379/2e-170/RK2_TOBAC 50S ribosomal protein L2, chloroplastic OS=Nicotiana tabacum OX=4097 GN=rpl2-A PE=3 SV=1	cmos:CYL42_pgp023/3e-176/rpl2; ribosomal protein L2; K02886 large subunit ribosomal protein L2	all4212/2e-92/---	A0A1U9YEK5/0.0/A0A1U9YEK5_9LAMI Ribosomal protein L2 OS=Rehmannia solanifolia OX=332337 GN=rpl2 PE=4 SV=1	PTHR13691:SF5/1.1E-90/--	biological_process:GO:0006412//translation;cellular_component:GO:0015934//large ribosomal subunit;GO:0009507//chloroplast;molecular_function:GO:0016740//transferase activity;GO:0003735//structural constituent of ribosome;GO:0019843//rRNA binding;	--	--	--
Sch000009040	2	9.7541e-05	0.00431295	XP_011071934.1/1.05025e-98/glycine cleavage system H protein 3, mitochondrial-like [Sesamum indicum]	Q39732/2e-94/GCSH_FLAAN Glycine cleavage system H protein, mitochondrial OS=Flaveria anomala OX=35877 GN=GDCSH PE=2 SV=1	sind:105157265/2e-99/glycine cleavage system H protein 3, mitochondrial-like; K02437 glycine cleavage system H protein	SPBP19A11.01/7e-44/---	A0A2G9GG56/2e-98/A0A2G9GG56_9LAMI Glycine cleavage system H protein OS=Handroanthus impetiginosus OX=429701 GN=CDL12_23203 PE=3 SV=1	PTHR11715:SF1/7.2E-90/--	biological_process:GO:0019464//glycine decarboxylation via glycine cleavage system;cellular_component:GO:0005960//glycine cleavage complex;GO:0005739//mitochondrion;	--	--	--
Sch000014930	2	0.000106586	0.00469212	XP_011089709.1/0/ruBisCO large subunit-binding protein subunit beta, chloroplastic [Sesamum indicum]	P08927/0.0/RUBB_PEA RuBisCO large subunit-binding protein subunit beta, chloroplastic OS=Pisum sativum OX=3888 PE=1 SV=2	sind:105170583/0.0/ruBisCO large subunit-binding protein subunit beta, chloroplastic; K04077 chaperonin GroEL	alr1896/0.0/---	A0A2G9GJW2/0.0/A0A2G9GJW2_9LAMI Mitochondrial chaperonin, Cpn60/Hsp60p OS=Handroanthus impetiginosus OX=429701 GN=CDL12_21877 PE=3 SV=1	PTHR11353:SF164/0.0/--	biological_process:GO:0006458//'de novo' protein folding;GO:0007005//mitochondrion organization;GO:0061077//chaperone-mediated protein folding;GO:0042026//protein refolding;cellular_component:GO:0005737//cytoplasm;GO:0005829//cytosol;GO:0005739//mitochondrion;GO:0009507//chloroplast;molecular_function:GO:0005524//ATP binding;GO:0051082//unfolded protein binding;GO:0044183//protein binding involve…	--	--	--
Sch000028239	2	0.000109439	0.00480715	XP_011081597.1/3.19075e-111/ylmG homolog protein 2, chloroplastic [Sesamum indicum]	Q9C595/2e-49/YLMG2_ARATH YlmG homolog protein 2, chloroplastic OS=Arabidopsis thaliana OX=3702 GN=YLMG2 PE=2 SV=1	sind:105164607/6e-112/ylmG homolog protein 2, chloroplastic; K02221 YggT family protein	asl2061/1e-11/---	A0A2G9I2L2/2e-102/A0A2G9I2L2_9LAMI Uncharacterized protein OS=Handroanthus impetiginosus OX=429701 GN=CDL12_03297 PE=4 SV=1	PTHR33219:SF4/2.1E-73/--	cellular_component:GO:0016020//membrane;	--	--	--
Sch000024739	2	0.000131513	0.0056404	XP_012851863.1/7.56253e-127/PREDICTED: uncharacterized protein LOC105971556 [Erythranthe guttata] &gt;EYU25282.1 hypothetical protein MIMGU_mgv1a012629mg [Erythranthe guttata]	O82258/6e-104/CRR6_ARATH Protein CHLORORESPIRATORY REDUCTION 6, chloroplastic OS=Arabidopsis thaliana OX=3702 GN=CRR6 PE=2 SV=1	NA	all5169/1e-47/---	A0A022Q9A6/4e-126/A0A022Q9A6_ERYGU Uncharacterized protein OS=Erythranthe guttata OX=4155 GN=MIMGU_mgv1a012629mg PE=4 SV=1	PTHR35724/9.8E-112/--	NA	--	--	--
Sch000011272	2	0.000141204	0.00599172	XP_007039324.1/2.79639e-117/PREDICTED: 50S ribosomal protein L11, chloroplastic [Theobroma cacao] &gt;EOY23825.1 Plastid ribosomal protein l11 [Theobroma cacao]	Q9MAP3/1e-110/RK11_ARATH 50S ribosomal protein L11, chloroplastic OS=Arabidopsis thaliana OX=3702 GN=RPL11 PE=2 SV=1	tcc:18605936/5e-118/50S ribosomal protein L11, chloroplastic; K02867 large subunit ribosomal protein L11	sll1743/1e-65/---	A0A061G1V1/1e-116/A0A061G1V1_THECC Plastid ribosomal protein l11 OS=Theobroma cacao OX=3641 GN=TCM_015598 PE=3 SV=1	PS00359/-/Ribosomal protein L11 signature.	biological_process:GO:0006412//translation;cellular_component:GO:0005840//ribosome;molecular_function:GO:0003735//structural constituent of ribosome;	--	--	--
Sch000022855	2	0.000142166	0.00601977	XP_011084724.1/7.0065e-116/GDSL esterase/lipase At5g33370-like [Sesamum indicum]	Q9M8Y5/6e-96/LTL1_ARATH GDSL esterase/lipase LTL1 OS=Arabidopsis thaliana OX=3702 GN=LTL1 PE=2 SV=1	ats:109762802/2e-31/LOC109762802; auxin transport protein BIG; K10691 E3 ubiquitin-protein ligase UBR4 [EC:2.3.2.27]	NA	A0A2G9GUR7/4e-117/A0A2G9GUR7_9LAMI Triacylglycerol lipase OS=Handroanthus impetiginosus OX=429701 GN=CDL12_18398 PE=3 SV=1	PTHR22835/3.5E-104/--	molecular_function:GO:0016788//hydrolase activity, acting on ester bonds;	--	--	--
Sch000028039	2	0.000144532	0.00606854	CDP16415.1/6.97378e-43/unnamed protein product [Coffea canephora]	Q9LFR3/2e-25/GASAE_ARATH Gibberellin-regulated protein 14 OS=Arabidopsis thaliana OX=3702 GN=GASA14 PE=1 SV=1	mdm:103411342/6e-20/xyloglucan glycosyltransferase 4-like; K20887 xyloglucan glycosyltransferase 4 [EC:2.4.1.-]	NA	A0A2G9I9P5/1e-59/A0A2G9I9P5_9LAMI Uncharacterized protein OS=Handroanthus impetiginosus OX=429701 GN=CDL12_00774 PE=4 SV=1	PTHR23201:SF18/4.9E-39/--	NA	--	--	--
Sch000004442	2	0.000148117	0.00620601	XP_011075512.1/8.88878e-82/E3 ubiquitin-protein ligase RING1 [Sesamum indicum]	Q9LQX2/2e-58/MPSR1_ARATH E3 ubiquitin-protein ligase MPSR1 OS=Arabidopsis thaliana OX=3702 GN=MPSR1 PE=1 SV=1	nto:108946357/4e-65/E3 ubiquitin-protein ligase RNF181-like; K11982 E3 ubiquitin-protein ligase RNF115/126 [EC:2.3.2.27]	SPAC57A7.09/3e-10/---	A0A2G9H8D2/8e-80/A0A2G9H8D2_9LAMI Anaphase-promoting complex (APC), subunit 11 OS=Handroanthus impetiginosus OX=429701 GN=CDL12_13607 PE=4 SV=1	SM00184/4.6E-8/--	molecular_function:GO:0016874//ligase activity;	--	--	--
Sch000029972	2	0.000153557	0.00639072	ACJ61487.1/1.43355e-108/oxygen-evolving enhancer protein 3 [Glycine max] &gt;KRH48778.1 hypothetical protein GLYMA_07G112000 [Glycine max]	Q41932/3e-103/PSBQ2_ARATH Oxygen-evolving enhancer protein 3-2, chloroplastic OS=Arabidopsis thaliana OX=3702 GN=PSBQ2 PE=1 SV=2	ccav:112519657/2e-110/oxygen-evolving enhancer protein 3-2, chloroplastic-like; K08901 photosystem II oxygen-evolving enhancer protein 3	NA	A0A103Y200/6e-109/A0A103Y200_CYNCS Photosystem II PsbQ, oxygen evolving complex OS=Cynara cardunculus var. scolymus OX=59895 GN=Ccrd_020689 PE=4 SV=1	PTHR33399:SF3/4.0E-98/--	biological_process:GO:0015979//photosynthesis;cellular_component:GO:0019898//extrinsic component of membrane;GO:0009654//photosystem II oxygen evolving complex;molecular_function:GO:0005509//calcium ion binding;	--	--	--
Sch000019360	2	0.000158045	0.00655329	XP_011094404.1/3.80119e-99/uncharacterized protein LOC105174109 [Sesamum indicum]	NA	oeu:111370736/2e-96/uncharacterized protein LOC111370736; K19748 RAB6-interacting golgin	NA	A0A2G9H8J5/5e-98/A0A2G9H8J5_9LAMI Uncharacterized protein OS=Handroanthus impetiginosus OX=429701 GN=CDL12_13518 PE=4 SV=1	PTHR21470:SF4/5.4E-77/--	NA	--	--	--
Sch000015155	2	0.000162727	0.00671749	BAO31651.1/3.80798e-163/O-methyltransferase [Sesamum radiatum]	Q9XGV9/7e-158/COMT2_OCIBA Caffeic acid 3-O-methyltransferase 2 OS=Ocimum basilicum OX=39350 GN=COMT2 PE=2 SV=1	sind:105166790/6e-162/caffeic acid 3-O-methyltransferase-like isoform X1; K13066 caffeic acid 3-O-methyltransferase [EC:2.1.1.68]	MT0593/3e-11/---	W0SLZ3/2e-162/W0SLZ3_9LAMI O-methyltransferase OS=Sesamum radiatum OX=300843 GN=Sr_OMT1 PE=2 SV=1	PS51683/72.157/SAM-dependent O-methyltransferase class II-type profile.	NA	--	--	--
Sch000009267	2	0.000163402	0.00671965	XP_011097116.1/9.04353e-163/acidic leucine-rich nuclear phosphoprotein 32-related protein [Sesamum indicum] &gt;XP_020554264.1 acidic leucine-rich nuclear phosphoprotein 32-related protein [Sesamum indicum]	Q9SCQ7/3e-106/AN32_ARATH Acidic leucine-rich nuclear phosphoprotein 32-related protein OS=Arabidopsis thaliana OX=3702 GN=At3g50690 PE=2 SV=1	lang:109332806/1e-122/acidic leucine-rich nuclear phosphoprotein 32-related protein-like; K18647 acidic leucine-rich nuclear phosphoprotein 32 family member B	NA	A0A2G9G9V4/4e-164/A0A2G9G9V4_9LAMI Leucine-rich acidic nuclear protein OS=Handroanthus impetiginosus OX=429701 GN=CDL12_25418 PE=4 SV=1	PTHR11375:SF0/4.0E-86/--	NA	--	--	--
Sch000014482	2	0.000165664	0.00679869	XP_012849807.1/0/PREDICTED: MATE efflux family protein FRD3-like [Erythranthe guttata]	Q9SYD6/6e-173/DTX42_ARATH Protein DETOXIFICATION 42 OS=Arabidopsis thaliana OX=3702 GN=DTX42 PE=2 SV=2	smo:SELMODRAFT_417928/3e-62/hypothetical protein; K20456 oxysterol-binding protein 1	Cgl1936/2e-22/---	A0A2G9I1V8/0.0/A0A2G9I1V8_9LAMI Protein DETOXIFICATION OS=Handroanthus impetiginosus OX=429701 GN=CDL12_03539 PE=3 SV=1	PF01554/4.9E-14/MatE	NA	--	--	--
Sch000017302	2	0.000176626	0.0072042	CAN65254.1/5.6949e-92/hypothetical protein VITISV_026602 [Vitis vinifera]	P82194/7e-17/RK17_SPIOL 50S ribosomal protein L17, chloroplastic OS=Spinacia oleracea OX=3562 GN=RPL17 PE=1 SV=2	nnu:104589257/9e-79/50S ribosomal protein L17-like; K02879 large subunit ribosomal protein L17	FN1282/4e-20/---	A5B5J2/3e-91/A5B5J2_VITVI Uncharacterized protein OS=Vitis vinifera OX=29760 GN=VITISV_026602 PE=3 SV=1	PTHR14413/2.2E-45/--	biological_process:GO:0006412//translation;cellular_component:GO:0005840//ribosome;molecular_function:GO:0003735//structural constituent of ribosome;	--	--	--
Sch000010520	2	0.000177503	0.00722519	XP_011092354.1/0/ankyrin repeat domain-containing protein 2A-like [Sesamum indicum]	Q29Q26/4e-150/AKR2B_ARATH Ankyrin repeat domain-containing protein 2B OS=Arabidopsis thaliana OX=3702 GN=AKR2B PE=1 SV=1	ppp:112275880/2e-17/ankyrin repeat domain-containing protein 17-like isoform X1; K16726 ankyrin repeat domain-containing protein 17	PAE1861/2e-09/---	A0A2G9GWI5/0.0/A0A2G9GWI5_9LAMI Myotrophin OS=Handroanthus impetiginosus OX=429701 GN=CDL12_17773 PE=4 SV=1	SM00248/0.019/--	NA	--	--	--
Sch000022894	2	0.00020984	0.0084214	XP_010470139.1/3.54105e-62/PREDICTED: probable thionin-2.4 [Camelina sativa]	Q9SBK8/1e-51/THN_BRARP Thionin OS=Brassica rapa subsp. pekinensis OX=51351 GN=THI2 PE=2 SV=1	NA	NA	R0HUF3/1e-60/R0HUF3_9BRAS Uncharacterized protein OS=Capsella rubella OX=81985 GN=CARUB_v10021136mg PE=4 SV=1	PTHR33920/6.8E-46/--	biological_process:GO:0006952//defense response;	--	--	--
Sch000020943	2	0.000210268	0.00842168	XP_011077031.1/9.74501e-127/50S ribosomal protein L10, chloroplastic [Sesamum indicum]	O80362/3e-117/RK10_TOBAC 50S ribosomal protein L10, chloroplastic OS=Nicotiana tabacum OX=4097 GN=RPL10 PE=2 SV=1	sind:105161133/2e-127/50S ribosomal protein L10, chloroplastic; K02864 large subunit ribosomal protein L10	alr5302/2e-20/---	A0A2G9HGR1/2e-122/A0A2G9HGR1_9LAMI Uncharacterized protein OS=Handroanthus impetiginosus OX=429701 GN=CDL12_10635 PE=3 SV=1	PF00466/3.6E-17/Ribosomal protein L10	biological_process:GO:0042254//ribosome biogenesis;cellular_component:GO:0005840//ribosome;	--	--	--
Sch000002975	2	0.000216685	0.00860968	AGC73981.1/4.18976e-55/jasmonate ZIM-domain protein 8 [Salvia miltiorrhiza]	Q8LBM2/9e-20/TIF5A_ARATH Protein TIFY 5A OS=Arabidopsis thaliana OX=3702 GN=TIFY5A PE=1 SV=1	oeu:111396116/6e-09/protein TIFY 9-like isoform X1; K13464 jasmonate ZIM domain-containing protein	NA	A0A075BFE8/2e-54/A0A075BFE8_SALMI Jasmonate ZIM-domain protein 8 OS=Salvia miltiorrhiza OX=226208 GN=JAZ8 PE=4 SV=1	PF09425/2.7E-10/Divergent CCT motif	NA	Tify	TF	Tify
Sch000006361	2	0.000223548	0.00886473	XP_011071835.1/0/polygalacturonase 1 beta-like protein 3 [Sesamum indicum]	P92990/0.0/PGL3_ARATH Polygalacturonase 1 beta-like protein 3 OS=Arabidopsis thaliana OX=3702 GN=PGL3 PE=2 SV=2	bvg:104885038/4e-13/filaggrin-like; K12472 epidermal growth factor receptor substrate 15	NA	A0A068UVS5/0.0/A0A068UVS5_COFCA Uncharacterized protein OS=Coffea canephora OX=49390 GN=GSCOC_T00035877001 PE=4 SV=1	SM01045/1.2E-117/--	NA	--	--	--
Sch000009135	2	0.000232837	0.00919662	XP_011094340.1/0/cell division protein FtsZ homolog 2-2, chloroplastic isoform X1 [Sesamum indicum] &gt;XP_011094342.1 cell division protein FtsZ homolog 2-2, chloroplastic isoform X1 [Sesamum indicum] &gt;XP_011094343.1 cell division protein FtsZ homolog 2-2, chloroplastic isoform X1 [Sesamum indicum] &gt;XP_020553665.1 cell division protein FtsZ homolog 2-2, chloroplastic isoform X1 [Sesamum in…	O82533/0.0/FTZ21_ARATH Cell division protein FtsZ homolog 2-1, chloroplastic OS=Arabidopsis thaliana OX=3702 GN=FTSZ2-1 PE=1 SV=2	sind:105174069/0.0/cell division protein FtsZ homolog 2-2, chloroplastic isoform X1; K03531 cell division protein FtsZ	CAC1693/4e-107/---	A0A2G9GB56/0.0/A0A2G9GB56_9LAMI Tubulin GTPase OS=Handroanthus impetiginosus OX=429701 GN=CDL12_24965 PE=3 SV=1	PR00423/5.0E-50/Cell division protein FtsZ signature	biological_process:GO:0051301//cell division;cellular_component:GO:0005737//cytoplasm;molecular_function:GO:0005525//GTP binding;GO:0003924//GTPase activity;	--	--	--
Sch000022395	2	0.000246243	0.00964983	XP_011097646.1/3.54525e-104/30S ribosomal protein S13, chloroplastic [Sesamum indicum]	P82163/3e-79/RR13_SPIOL 30S ribosomal protein S13, chloroplastic OS=Spinacia oleracea OX=3562 GN=RPS13 PE=1 SV=3	sind:105176518/7e-105/30S ribosomal protein S13, chloroplastic; K02952 small subunit ribosomal protein S13	BH0160/8e-37/---	A0A2G9HND6/3e-102/A0A2G9HND6_9LAMI Ribosomal protein S18 OS=Handroanthus impetiginosus OX=429701 GN=CDL12_08291 PE=3 SV=1	PF00416/1.5E-31/Ribosomal protein S13/S18	biological_process:GO:0006412//translation;cellular_component:GO:0005840//ribosome;molecular_function:GO:0003723//RNA binding;GO:0003735//structural constituent of ribosome;	--	--	--
Sch000027205	3	2.87269e-41	1.43534e-37	XP_011088501.1/6.29242e-77/proline-rich protein 4 [Sesamum indicum]	Q9SKP9/3e-35/PRP2_ARATH Proline-rich protein 2 OS=Arabidopsis thaliana OX=3702 GN=PRP2 PE=2 SV=1	bvg:109135540/1e-08/repetitive proline-rich cell wall protein 2-like; K03006 DNA-directed RNA polymerase II subunit RPB1 [EC:2.7.7.6]	NA	A0A166IEE9/3e-74/A0A166IEE9_DAUCA Uncharacterized protein OS=Daucus carota subsp. sativus OX=79200 GN=DCAR_003701 PE=4 SV=1	PTHR23201/1.4E-77/--	NA	--	--	--
Sch000017846	3	6.32081e-34	1.5791e-30	XP_011095135.1/1.30846e-56/non-specific lipid-transfer protein 2 [Sesamum indicum] &gt;ABQ53934.1 lipid transfer protein [Sesamum indicum]	Q3YMR2/4e-43/NLTP2_SOLCI Non-specific lipid-transfer protein 2 OS=Solanum chilense OX=4083 PE=3 SV=1	NA	NA	A5JV01/6e-56/A5JV01_SESIN Non-specific lipid-transfer protein OS=Sesamum indicum OX=4182 GN=LTP5 PE=2 SV=1	PS00597/-/Plant lipid transfer proteins signature.	biological_process:GO:0006869//lipid transport;molecular_function:GO:0008289//lipid binding;	--	--	--
Sch000022560	3	1.84211e-33	4.09072e-30	XP_012827583.1/1.2152e-87/PREDICTED: major allergen Pru ar 1-like [Erythranthe guttata] &gt;EYU43990.1 hypothetical protein MIMGU_mgv1a015287mg [Erythranthe guttata]	O24248/4e-64/PRU1_PRUAV Major allergen Pru av 1 OS=Prunus avium OX=42229 GN=PRUA1 PE=1 SV=1	peq:110030824/5e-15/LOW QUALITY PROTEIN: glutamate receptor 2.3-like; K05387 glutamate receptor, ionotropic, plant	NA	A0A022RYF4/6e-87/A0A022RYF4_ERYGU Uncharacterized protein OS=Erythranthe guttata OX=4155 GN=MIMGU_mgv1a015287mg PE=3 SV=1	PTHR31213:SF17/2.3E-83/--	biological_process:GO:0006952//defense response;GO:0009607//response to biotic stimulus;	--	--	--
Sch000009989	3	3.57472e-28	4.20261e-25	XP_011093899.1/0/pectinesterase [Sesamum indicum]	Q3E989/2e-145/PME54_ARATH Probable pectinesterase/pectinesterase inhibitor 54 OS=Arabidopsis thaliana OX=3702 GN=PME54 PE=2 SV=1	sind:105173729/0.0/pectinesterase; K01051 pectinesterase [EC:3.1.1.11]	CAC3373/8e-33/---	A0A022QGX3/0.0/A0A022QGX3_ERYGU Pectinesterase OS=Erythranthe guttata OX=4155 GN=MIMGU_mgv1a024664mg PE=3 SV=1	SM00856/1.3E-22/--	biological_process:GO:0045490//pectin catabolic process;GO:0042545//cell wall modification;cellular_component:GO:0005618//cell wall;molecular_function:GO:0045330//aspartyl esterase activity;GO:0004857//enzyme inhibitor activity;GO:0030599//pectinesterase activity;	--	--	--
Sch000012148	3	9.07493e-28	1.00762e-24	XP_011088914.1/7.16033e-76/uncharacterized protein LOC105170030 [Sesamum indicum]	NA	NA	NA	A0A2G9HTV3/5e-74/A0A2G9HTV3_9LAMI Uncharacterized protein OS=Handroanthus impetiginosus OX=429701 GN=CDL12_06582 PE=4 SV=1	PTHR33083/1.2E-36/--	NA	--	--	--
Sch000027872	3	2.04604e-26	1.85874e-23	XP_011088500.1/7.55162e-53/extensin-like [Sesamum indicum]	Q9SKP9/7e-15/PRP2_ARATH Proline-rich protein 2 OS=Arabidopsis thaliana OX=3702 GN=PRP2 PE=2 SV=1	NA	NA	A0A2G9H607/4e-47/A0A2G9H607_9LAMI Uncharacterized protein OS=Handroanthus impetiginosus OX=429701 GN=CDL12_14648 PE=4 SV=1	PR01217/1.7E-9/Proline rich extensin signature	NA	--	--	--
Sch000014802	3	1.82763e-24	1.46108e-21	XP_019158543.1/1.08562e-132/PREDICTED: probable carbohydrate esterase At4g34215 [Ipomoea nil]	Q8L9J9/1e-100/CAES_ARATH Probable carbohydrate esterase At4g34215 OS=Arabidopsis thaliana OX=3702 GN=At4g34215 PE=1 SV=2	NA	NA	A0A1S3ZUT1/8e-127/A0A1S3ZUT1_TOBAC probable carbohydrate esterase At4g34215 OS=Nicotiana tabacum OX=4097 GN=LOC107790740 PE=4 SV=1	PF03629/2.9E-88/Carbohydrate esterase, sialic acid-specific acetylesterase	NA	--	--	--
Sch000008355	3	1.04412e-21	6.73155e-19	XP_011085144.1/3.54625e-73/plasma membrane-associated cation-binding protein 1 [Sesamum indicum]	Q96262/2e-42/PCAP1_ARATH Plasma membrane-associated cation-binding protein 1 OS=Arabidopsis thaliana OX=3702 GN=PCAP1 PE=1 SV=1	NA	NA	A0A022QN50/2e-64/A0A022QN50_ERYGU Uncharacterized protein OS=Erythranthe guttata OX=4155 GN=MIMGU_mgv1a013573mg PE=4 SV=1	PF05558/5.2E-65/DREPP plasma membrane polypeptide	biological_process:GO:0051716//cellular response to stimulus;cellular_component:GO:0046658//anchored component of plasma membrane;	--	--	--
Sch000025761	3	3.9649e-21	2.47633e-18	XP_012851257.1/8.54569e-173/PREDICTED: probable xyloglucan endotransglucosylase/hydrolase protein 23 [Erythranthe guttata] &gt;EYU25733.1 hypothetical protein MIMGU_mgv1a011641mg [Erythranthe guttata]	Q38910/1e-146/XTH23_ARATH Probable xyloglucan endotransglucosylase/hydrolase protein 23 OS=Arabidopsis thaliana OX=3702 GN=XTH23 PE=2 SV=1	mesc:110626009/4e-167/probable xyloglucan endotransglucosylase/hydrolase protein 23; K14504 xyloglucan:xyloglucosyl transferase TCH4 [EC:2.4.1.207]	YLR213c/6e-14/---	A0A022QEN1/4e-172/A0A022QEN1_ERYGU Xyloglucan endotransglucosylase/hydrolase OS=Erythranthe guttata OX=4155 GN=MIMGU_mgv1a011641mg PE=3 SV=1	PTHR31062/4.3E-157/--	biological_process:GO:0010411//xyloglucan metabolic process;GO:0042546//cell wall biogenesis;GO:0071555//cell wall organization;cellular_component:GO:0048046//apoplast;GO:0005618//cell wall;molecular_function:GO:0016762//xyloglucan:xyloglucosyl transferase activity;GO:0004553//hydrolase activity, hydrolyzing O-glycosyl compounds;	--	--	--
Sch000005570	3	4.04825e-20	2.45177e-17	XP_011073659.1/1.81701e-138/probable xyloglucan endotransglucosylase/hydrolase protein 7 [Sesamum indicum]	Q8LER3/2e-120/XTH7_ARATH Probable xyloglucan endotransglucosylase/hydrolase protein 7 OS=Arabidopsis thaliana OX=3702 GN=XTH7 PE=2 SV=2	sind:105158568/3e-139/probable xyloglucan endotransglucosylase/hydrolase protein 7; K08235 xyloglucan:xyloglucosyl transferase [EC:2.4.1.207]	CAC2807/2e-06/---	A0A022RXW3/2e-136/A0A022RXW3_ERYGU Xyloglucan endotransglucosylase/hydrolase OS=Erythranthe guttata OX=4155 GN=MIMGU_mgv1a011266mg PE=3 SV=1	PS01034/-/Glycosyl hydrolases family 16 active sites.	biological_process:GO:0010411//xyloglucan metabolic process;GO:0042546//cell wall biogenesis;GO:0071555//cell wall organization;cellular_component:GO:0048046//apoplast;GO:0005618//cell wall;molecular_function:GO:0016762//xyloglucan:xyloglucosyl transferase activity;GO:0004553//hydrolase activity, hydrolyzing O-glycosyl compounds;	--	--	--
Sch000009179	3	9.27944e-18	4.8805e-15	EYU26136.1/2.68208e-29/hypothetical protein MIMGU_mgv1a021468mg [Erythranthe guttata]	P47925/2e-13/CWPX_ARATH Putative cell wall protein OS=Arabidopsis thaliana OX=3702 GN=At2g20870 PE=2 SV=2	NA	NA	A0A022QDX4/1e-28/A0A022QDX4_ERYGU Uncharacterized protein OS=Erythranthe guttata OX=4155 GN=MIMGU_mgv1a021468mg PE=4 SV=1	PTHR36733/1.3E-23/--	NA	--	--	--
Sch000014585	3	1.31774e-16	6.27058e-14	XP_012838847.1/0/PREDICTED: protein ECERIFERUM 1 [Erythranthe guttata]	Q39048/3e-96/CER2_ARATH Protein ECERIFERUM 2 OS=Arabidopsis thaliana OX=3702 GN=CER2 PE=1 SV=1	nnu:104588431/1e-22/shikimate O-hydroxycinnamoyltransferase-like; K13065 shikimate O-hydroxycinnamoyltransferase [EC:2.3.1.133]	NA	A0A2G9HQC9/0.0/A0A2G9HQC9_9LAMI Shikimate O-hydroxycinnamoyltransferase OS=Handroanthus impetiginosus OX=429701 GN=CDL12_07601 PE=4 SV=1	PTHR31642:SF115/1.9E-133/--	molecular_function:GO:0016747//transferase activity, transferring acyl groups other than amino-acyl groups;	--	--	--
Sch000027150	3	5.84896e-16	2.48718e-13	XP_011072691.1/0/pectinesterase-like [Sesamum indicum]	Q43143/0.0/PMEU1_SOLLC Pectinesterase/pectinesterase inhibitor U1 OS=Solanum lycopersicum OX=4081 GN=PMEU1 PE=2 SV=1	sind:105157884/0.0/pectinesterase-like; K01051 pectinesterase [EC:3.1.1.11]	CAC3373/6e-40/---	A0A2G9H8A3/0.0/A0A2G9H8A3_9LAMI Pectinesterase OS=Handroanthus impetiginosus OX=429701 GN=CDL12_13644 PE=3 SV=1	PF01095/7.0E-145/Pectinesterase	biological_process:GO:0045490//pectin catabolic process;GO:0042545//cell wall modification;cellular_component:GO:0005618//cell wall;GO:0005576//extracellular region;GO:0016021//integral component of membrane;molecular_function:GO:0045330//aspartyl esterase activity;GO:0030599//pectinesterase activity;GO:0004857//enzyme inhibitor activity;	--	--	--
Sch000021181	3	6.36471e-16	2.65011e-13	XP_011091591.1/7.28861e-51/non-specific lipid-transfer protein 2-like [Sesamum indicum] &gt;XP_011091594.1 non-specific lipid-transfer protein 2-like [Sesamum indicum] &gt;XP_011091595.1 non-specific lipid-transfer protein 2-like [Sesamum indicum] &gt;ABQ53933.1 lipid transfer protein [Sesamum indicum]	O24038/9e-38/NLTP2_SOLPN Non-specific lipid-transfer protein 2 OS=Solanum pennellii OX=28526 GN=LTP2 PE=3 SV=1	NA	NA	A0A2G9FZT9/5e-51/A0A2G9FZT9_9LAMI Non-specific lipid-transfer protein OS=Handroanthus impetiginosus OX=429701 GN=CDL12_28926 PE=3 SV=1	PTHR33076/2.0E-35/--	biological_process:GO:0006869//lipid transport;molecular_function:GO:0008289//lipid binding;	--	--	--
Sch000015291	3	9.4291e-16	3.6951e-13	XP_011089694.1/5.97378e-76/protein YLS3 [Sesamum indicum]	O64864/6e-44/YLS3_ARATH Protein YLS3 OS=Arabidopsis thaliana OX=3702 GN=YLS3 PE=2 SV=1	NA	NA	A0A2G9GH07/2e-72/A0A2G9GH07_9LAMI Uncharacterized protein OS=Handroanthus impetiginosus OX=429701 GN=CDL12_22879 PE=4 SV=1	SM00499/1.6E-5/--	biological_process:GO:0006869//lipid transport;cellular_component:GO:0016021//integral component of membrane;molecular_function:GO:0008289//lipid binding;	--	--	--
Sch000002716	3	5.3617e-15	1.97242e-12	AFH53506.1/0/2,3-oxidosqualene cyclase 2 [Ocimum basilicum]	Q08IT1/0.0/DADIS_PANGI Dammarenediol II synthase OS=Panax ginseng OX=4054 GN=PNA PE=1 SV=1	vvi:100246387/0.0/beta-amyrin synthase; K15813 beta-amyrin synthase [EC:5.4.99.39]	YHR072w/2e-125/---	A0A0D3L308/0.0/A0A0D3L308_OCIBA Terpene cyclase/mutase family member OS=Ocimum basilicum OX=39350 PE=2 SV=1	PF13249/8.8E-42/Squalene-hopene cyclase N-terminal domain	molecular_function:GO:0016866//intramolecular transferase activity;	--	--	--
Sch000010322	3	7.10057e-15	2.53414e-12	XP_011086042.1/1.16723e-74/LOW QUALITY PROTEIN: protein E6-like [Sesamum indicum]	Q01197/6e-20/E6_GOSHI Protein E6 OS=Gossypium hirsutum OX=3635 GN=E6 PE=2 SV=1	NA	NA	A0A2G9GMV5/4e-72/A0A2G9GMV5_9LAMI Uncharacterized protein OS=Handroanthus impetiginosus OX=429701 GN=CDL12_20891 PE=4 SV=1	PTHR35274:SF2/1.2E-44/--	NA	--	--	--
Sch000011316	3	1.54893e-14	5.33739e-12	XP_011092413.1/1.61874e-66/non-specific lipid-transfer protein-like protein At2g13820 [Sesamum indicum]	Q8VYI9/3e-40/NLTL5_ARATH Non-specific lipid-transfer protein-like protein At5g64080 OS=Arabidopsis thaliana OX=3702 GN=At5g64080 PE=2 SV=1	NA	NA	A0A068TMJ6/1e-60/A0A068TMJ6_COFCA Uncharacterized protein OS=Coffea canephora OX=49390 GN=GSCOC_T00014820001 PE=3 SV=1	PTHR33044/2.3E-46/--	biological_process:GO:0006869//lipid transport;molecular_function:GO:0008289//lipid binding;	--	--	--
Sch000027478	3	2.20426e-14	7.46685e-12	XP_019238108.1/2.99142e-07/PREDICTED: classical arabinogalactan protein 9-like [Nicotiana attenuata] &gt;OIT21956.1 hypothetical protein A4A49_32520 [Nicotiana attenuata]	Q9FPR2/3e-07/AGP18_ARATH Lysine-rich arabinogalactan protein 18 OS=Arabidopsis thaliana OX=3702 GN=AGP18 PE=2 SV=1	NA	NA	A0A2C9UXL3/6e-13/A0A2C9UXL3_MANES Uncharacterized protein OS=Manihot esculenta OX=3983 GN=MANES_12G113000 PE=4 SV=1	PTHR37209/6.8E-33/--	NA	--	--	--
Sch000026040	3	2.57597e-14	8.58054e-12	EYU39905.1/6.78385e-66/hypothetical protein MIMGU_mgv1a020471mg, partial [Erythranthe guttata]	A7PW81/4e-48/PGIP_VITVI Polygalacturonase inhibitor OS=Vitis vinifera OX=29760 GN=pgip PE=1 SV=1	nnu:104600032/7e-27/somatic embryogenesis receptor kinase 1-like; K13418 somatic embryogenesis receptor kinase 1 [EC:2.7.10.1 2.7.11.1]	alr0124_1/1e-07/---	A0A022RLR9/3e-65/A0A022RLR9_ERYGU Uncharacterized protein (Fragment) OS=Erythranthe guttata OX=4155 GN=MIMGU_mgv1a020471mg PE=4 SV=1	PF13855/5.4E-7/Leucine rich repeat	NA	--	--	--
Sch000016816	3	3.64387e-14	1.17965e-11	XP_011095130.1/1.26836e-145/expansin-A4-like [Sesamum indicum]	Q0DHB7/2e-129/EXPA4_ORYSJ Expansin-A4 OS=Oryza sativa subsp. japonica OX=39947 GN=EXPA4 PE=2 SV=1	han:110911154/2e-134/expansin-A10-like; K20628 expansin	NA	A0A2G9HV41/4e-144/A0A2G9HV41_9LAMI Expansin OS=Handroanthus impetiginosus OX=429701 GN=CDL12_05932 PE=3 SV=1	PTHR31867:SF71/2.7E-134/--	biological_process:GO:0009664//plant-type cell wall organization;GO:0090378//seed trichome elongation;cellular_component:GO:0016020//membrane;GO:0005618//cell wall;GO:0005576//extracellular region;	--	--	--
Sch000015761	3	3.65949e-14	1.17965e-11	KZV51580.1/0/hypothetical protein F511_10533 [Dorcoceras hygrometricum]	Q8VXQ2/0.0/ALDH_CRAPL Aldehyde dehydrogenase OS=Craterostigma plantagineum OX=4153 GN=ALDH PE=1 SV=1	oeu:111372266/0.0/aldehyde dehydrogenase-like; K00128 aldehyde dehydrogenase (NAD+) [EC:1.2.1.3]	alr3672/2e-141/---	A0A022Q5D2/0.0/A0A022Q5D2_ERYGU Aldehyde dehydrogenase OS=Erythranthe guttata OX=4155 GN=MIMGU_mgv1a005640mg PE=3 SV=1	PTHR43570/6.4E-226/--	biological_process:GO:0006081//cellular aldehyde metabolic process;molecular_function:GO:0004030//aldehyde dehydrogenase [NAD(P)+] activity;	--	--	--
Sch000000457	3	1.00446e-13	3.0417e-11	XP_011073914.1/0/chitinase-like protein 1 [Sesamum indicum] &gt;XP_011073915.1 chitinase-like protein 1 [Sesamum indicum]	Q9LSP9/1e-169/CTL2_ARATH Chitinase-like protein 2 OS=Arabidopsis thaliana OX=3702 GN=CTL2 PE=2 SV=1	thj:104824946/4e-63/endochitinase CH25; K20547 basic endochitinase B [EC:3.2.1.14]	STM0233/5e-11/---	A0A022R8P9/0.0/A0A022R8P9_ERYGU Uncharacterized protein OS=Erythranthe guttata OX=4155 GN=MIMGU_mgv1a010106mg PE=4 SV=1	PTHR22595:SF102/2.9E-179/--	biological_process:GO:0006032//chitin catabolic process;GO:0016998//cell wall macromolecule catabolic process;GO:0005975//carbohydrate metabolic process;molecular_function:GO:0004568//chitinase activity;	--	--	--
Sch000007939	3	2.43813e-13	6.96122e-11	XP_011083422.1/1.62725e-97/uncharacterized protein At1g76070 [Sesamum indicum]	Q9SGS5/1e-24/Y1607_ARATH Uncharacterized protein At1g76070 OS=Arabidopsis thaliana OX=3702 GN=At1g76070 PE=1 SV=1	NA	NA	A0A2G9G899/1e-97/A0A2G9G899_9LAMI Uncharacterized protein OS=Handroanthus impetiginosus OX=429701 GN=CDL12_25964 PE=4 SV=1	PTHR34779/2.6E-66/--	NA	--	--	--
Sch000007296	3	2.56945e-13	7.23283e-11	XP_020958748.1/2.17667e-119/beta-glucosidase 12 isoform X2 [Arachis ipaensis]	B8AVF0/9e-113/BGL12_ORYSI Beta-glucosidase 12 OS=Oryza sativa subsp. indica OX=39946 GN=BGLU12 PE=3 SV=1	cpep:111780268/2e-118/cyanogenic beta-glucosidase-like; K01188 beta-glucosidase [EC:3.2.1.21]	CAC0385/4e-66/---	A0A2G9H7X5/5e-156/A0A2G9H7X5_9LAMI Beta-glucosidase, lactase phlorizinhydrolase OS=Handroanthus impetiginosus OX=429701 GN=CDL12_13751 PE=3 SV=1	PTHR10353/4.1E-138/--	biological_process:GO:0005975//carbohydrate metabolic process;molecular_function:GO:0004553//hydrolase activity, hydrolyzing O-glycosyl compounds;	--	--	--
Sch000000758	3	3.07344e-13	8.53136e-11	XP_011076851.1/0/3-ketoacyl-CoA synthase 6-like [Sesamum indicum]	Q9XF43/0.0/KCS6_ARATH 3-ketoacyl-CoA synthase 6 OS=Arabidopsis thaliana OX=3702 GN=CUT1 PE=1 SV=1	sind:105160999/0.0/3-ketoacyl-CoA synthase 6-like; K15397 3-ketoacyl-CoA synthase [EC:2.3.1.199]	DRA0326/2e-17/---	A0A2G9HYX4/0.0/A0A2G9HYX4_9LAMI 3-ketoacyl-CoA synthase OS=Handroanthus impetiginosus OX=429701 GN=CDL12_04743 PE=3 SV=1	PTHR31561/8.3E-286/--	biological_process:GO:0006633//fatty acid biosynthetic process;cellular_component:GO:0016021//integral component of membrane;molecular_function:GO:0016747//transferase activity, transferring acyl groups other than amino-acyl groups;	--	--	--
Sch000001879	3	5.35641e-13	1.44917e-10	XP_020555022.1/0/O-acyltransferase WSD1-like [Sesamum indicum]	Q93ZR6/7e-39/WSD1_ARATH O-acyltransferase WSD1 OS=Arabidopsis thaliana OX=3702 GN=WSD1 PE=2 SV=1	csat:104719346/4e-39/O-acyltransferase WSD1; K15406 wax-ester synthase / diacylglycerol O-acyltransferase [EC:2.3.1.75 2.3.1.20]	NA	A0A2G9HBC4/0.0/A0A2G9HBC4_9LAMI Uncharacterized protein OS=Handroanthus impetiginosus OX=429701 GN=CDL12_12573 PE=4 SV=1	PF03007/2.3E-11/Wax ester synthase-like Acyl-CoA acyltransferase domain	biological_process:GO:0045017//glycerolipid biosynthetic process;molecular_function:GO:0004144//diacylglycerol O-acyltransferase activity;	--	--	--
Sch000015850	3	7.22098e-13	1.89893e-10	XP_012851641.1/0/PREDICTED: serine carboxypeptidase-like 25 [Erythranthe guttata] &gt;EYU44197.1 hypothetical protein MIMGU_mgv1a005600mg [Erythranthe guttata]	Q8L9Y0/0.0/SCP25_ARATH Serine carboxypeptidase-like 25 OS=Arabidopsis thaliana OX=3702 GN=SCPL25 PE=2 SV=2	sind:105177326/0.0/serine carboxypeptidase-like 25; K16297 serine carboxypeptidase-like clade II [EC:3.4.16.-]	SPAC19G12.10c_2/1e-25/---	A0A022RUK6/0.0/A0A022RUK6_ERYGU Carboxypeptidase OS=Erythranthe guttata OX=4155 GN=MIMGU_mgv1a005600mg PE=3 SV=1	PS00131/-/Serine carboxypeptidases, serine active site.	molecular_function:GO:0004185//serine-type carboxypeptidase activity;	--	--	--
Sch000012843	3	1.19579e-12	3.10377e-10	XP_012858407.1/0/PREDICTED: uncharacterized protein LOC105977627 [Erythranthe guttata] &gt;EYU19777.1 hypothetical protein MIMGU_mgv1a009463mg [Erythranthe guttata]	NA	dzi:111296848/5e-143/uncharacterized protein LOC111296848 isoform X1; K20363 protein YIPF5/7	NA	A0A022PTT7/0.0/A0A022PTT7_ERYGU Uncharacterized protein OS=Erythranthe guttata OX=4155 GN=MIMGU_mgv1a009463mg PE=4 SV=1	PF12697/1.3E-11/Alpha/beta hydrolase family	NA	--	--	--
Sch000024482	3	2.89494e-12	6.94012e-10	XP_011078099.1/0/subtilisin-like protease SBT1.8 [Sesamum indicum]	Q9ZUF6/0.0/SBT18_ARATH Subtilisin-like protease SBT1.8 OS=Arabidopsis thaliana OX=3702 GN=SBT1.8 PE=1 SV=1	nsy:104224633/3e-89/uncharacterized protein LOC104224633; K15333 tRNA guanosine-2'-O-methyltransferase [EC:2.1.1.34]	BS_vpr/3e-33/---	A0A2G9GDQ7/0.0/A0A2G9GDQ7_9LAMI Cucumisin OS=Handroanthus impetiginosus OX=429701 GN=CDL12_24057 PE=4 SV=1	PF02225/3.5E-11/PA domain	cellular_component:GO:0009505//plant-type cell wall;GO:0009506//plasmodesma;GO:0005794//Golgi apparatus;molecular_function:GO:0004252//serine-type endopeptidase activity;	--	--	--
Sch000026193	3	2.93922e-12	6.94012e-10	XP_011070158.1/0/protein ECERIFERUM 3 [Sesamum indicum]	Q8H1Z0/0.0/CER3_ARATH Protein ECERIFERUM 3 OS=Arabidopsis thaliana OX=3702 GN=CER3 PE=1 SV=1	ppp:112278187/2e-157/protein ECERIFERUM 3-like; K15404 aldehyde decarbonylase [EC:4.1.99.5]	CC1671/2e-09/---	A0A2G9HX38/0.0/A0A2G9HX38_9LAMI Uncharacterized protein OS=Handroanthus impetiginosus OX=429701 GN=CDL12_05211 PE=3 SV=1	PTHR11863/5.4E-195/--	NA	--	--	--
Sch000011311	3	2.95162e-12	6.94012e-10	NA	NA	NA	NA	NA	PTHR38934:SF5/5.6E-22/--	NA	--	--	--
Sch000022773	3	3.86102e-12	8.97282e-10	XP_011080941.1/0/probable aquaporin PIP-type pTOM75 [Sesamum indicum]	Q08451/0.0/PIP1_SOLLC Probable aquaporin PIP-type pTOM75 OS=Solanum lycopersicum OX=4081 PE=2 SV=1	sind:105164080/0.0/probable aquaporin PIP-type pTOM75; K09872 aquaporin PIP	SMc01870/3e-27/---	A0A2G9FWP8/0.0/A0A2G9FWP8_9LAMI Aquaporin (Major intrinsic protein family) OS=Handroanthus impetiginosus OX=429701 GN=CDL12_30216 PE=3 SV=1	PR00783/6.5E-70/Major intrinsic protein family signature	cellular_component:GO:0016021//integral component of membrane;molecular_function:GO:0005215//transporter activity;	--	--	--
Sch000000481	3	2.44488e-11	5.14352e-09	XP_011095850.1/0/aspartyl protease family protein At5g10770-like [Sesamum indicum]	Q8S9J6/6e-90/ASPA_ARATH Aspartyl protease family protein At5g10770 OS=Arabidopsis thaliana OX=3702 GN=At5g10770 PE=2 SV=1	oeu:111377960/0.0/aspartyl protease family protein At5g10770-like isoform X1; K01381 saccharopepsin [EC:3.4.23.25]	NA	A0A2G9FW59/0.0/A0A2G9FW59_9LAMI Aspartyl protease OS=Handroanthus impetiginosus OX=429701 GN=CDL12_30239 PE=3 SV=1	PR00792/7.2E-5/Pepsin (A1) aspartic protease family signature	NA	--	--	--
Sch000027580	3	3.24625e-11	6.75829e-09	XP_021681924.1/5.94785e-127/uncharacterized protein LOC110665926 [Hevea brasiliensis]	Q66S13/2e-08/NATT4_THANI Natterin-4 OS=Thalassophryne nattereri OX=289382 PE=2 SV=1	NA	NA	B9SC09/3e-121/B9SC09_RICCO Uncharacterized protein OS=Ricinus communis OX=3988 GN=RCOM_0701460 PE=4 SV=1	PF07468/1.3E-9/Agglutinin domain	biological_process:GO:0009405//pathogenesis;cellular_component:GO:0005576//extracellular region;	--	--	--
Sch000025237	3	3.68446e-11	7.5915e-09	XP_011072984.1/0/GDSL esterase/lipase At3g48460 [Sesamum indicum]	Q9STM6/1e-152/GDL57_ARATH GDSL esterase/lipase At3g48460 OS=Arabidopsis thaliana OX=3702 GN=At3g48460 PE=2 SV=1	tcc:18609586/3e-54/alpha-L-fucosidase 3; K01206 alpha-L-fucosidase [EC:3.2.1.51]	all3634/3e-11/---	A0A022RI76/0.0/A0A022RI76_ERYGU Uncharacterized protein OS=Erythranthe guttata OX=4155 GN=MIMGU_mgv1a007918mg PE=3 SV=1	PTHR22835/1.2E-172/--	molecular_function:GO:0016788//hydrolase activity, acting on ester bonds;	--	--	--
Sch000009624	3	3.82644e-11	7.8036e-09	XP_011097759.1/0/probable pectate lyase 22 [Sesamum indicum]	Q93Z25/1e-176/PLY22_ARATH Probable pectate lyase 22 OS=Arabidopsis thaliana OX=3702 GN=At5g63180 PE=2 SV=1	sind:105176596/0.0/probable pectate lyase 22; K01728 pectate lyase [EC:4.2.2.2]	BH0698/5e-17/---	A0A2G9H7M4/0.0/A0A2G9H7M4_9LAMI Pectate lyase OS=Handroanthus impetiginosus OX=429701 GN=CDL12_13900 PE=3 SV=1	PR00807/3.4E-74/Pollen allergen Amb family signature	biological_process:GO:0045490//pectin catabolic process;molecular_function:GO:0046872//metal ion binding;GO:0030570//pectate lyase activity;	--	--	--
Sch000025625	3	4.25089e-11	8.49582e-09	XP_011084003.1/0/NADP-dependent glyceraldehyde-3-phosphate dehydrogenase [Sesamum indicum]	P93338/0.0/GAPN_NICPL NADP-dependent glyceraldehyde-3-phosphate dehydrogenase OS=Nicotiana plumbaginifolia OX=4092 GN=GAPN PE=2 SV=1	sind:105166364/0.0/NADP-dependent glyceraldehyde-3-phosphate dehydrogenase; K00131 glyceraldehyde-3-phosphate dehydrogenase (NADP+) [EC:1.2.1.9]	CAC3657/7e-176/---	A0A2G9HEA1/0.0/A0A2G9HEA1_9LAMI Aldehyde dehydrogenase OS=Handroanthus impetiginosus OX=429701 GN=CDL12_11490 PE=3 SV=1	PTHR42991:SF3/0.0/--	molecular_function:GO:0016491//oxidoreductase activity;	--	--	--
Sch000019066	3	7.87925e-11	1.54185e-08	AAK15640.1/0/phenylalanine ammonia-lyase [Agastache rugosa]	O23924/0.0/PALY_DIGLA Phenylalanine ammonia-lyase OS=Digitalis lanata OX=49450 PE=2 SV=1	sind:105161378/0.0/phenylalanine ammonia-lyase; K10775 phenylalanine ammonia-lyase [EC:4.3.1.24]	RSp0365/2e-75/---	Q9ATN7/0.0/Q9ATN7_AGARU Phenylalanine ammonia-lyase OS=Agastache rugosa OX=39271 GN=PAL PE=2 SV=1	PF00221/5.9E-151/Aromatic amino acid lyase	NA	--	--	--
Sch000028235	3	8.67314e-11	1.65087e-08	XP_011069826.1/0/UDP-glucuronate 4-epimerase 1 [Sesamum indicum]	Q9M0B6/0.0/GAE1_ARATH UDP-glucuronate 4-epimerase 1 OS=Arabidopsis thaliana OX=3702 GN=GAE1 PE=1 SV=1	sind:105155627/0.0/UDP-glucuronate 4-epimerase 1; K08679 UDP-glucuronate 4-epimerase [EC:5.1.3.6]	BH3709/6e-104/---	A0A2G9HXM0/0.0/A0A2G9HXM0_9LAMI UDP-glucose 4-epimerase/UDP-sulfoquinovose synthase OS=Handroanthus impetiginosus OX=429701 GN=CDL12_05205 PE=4 SV=1	PTHR43574/7.2E-238/--	biological_process:GO:0005975//carbohydrate metabolic process;cellular_component:GO:0016021//integral component of membrane;molecular_function:GO:0016857//racemase and epimerase activity, acting on carbohydrates and derivatives;GO:0050662//coenzyme binding;	--	--	--
Sch000022290	3	1.07493e-10	2.02676e-08	XP_011075970.1/0/protein IQ-DOMAIN 1 [Sesamum indicum] &gt;XP_011075971.1 protein IQ-DOMAIN 1 [Sesamum indicum] &gt;XP_011069341.1 protein IQ-DOMAIN 1-like [Sesamum indicum] &gt;XP_011069342.1 protein IQ-DOMAIN 1-like [Sesamum indicum]	Q9SF32/6e-28/IQD1_ARATH Protein IQ-DOMAIN 1 OS=Arabidopsis thaliana OX=3702 GN=IQD1 PE=1 SV=1	csv:101220676/5e-24/protein gar2; K14411 RNA-binding protein Musashi	NA	A0A2G9IBS0/0.0/A0A2G9IBS0_9LAMI Uncharacterized protein OS=Handroanthus impetiginosus OX=429701 GN=CDL12_00119 PE=4 SV=1	PF13178/1.9E-7/Protein of unknown function (DUF4005)	NA	--	--	--
Sch000030166	3	1.26382e-10	2.33876e-08	AJD25248.1/0/cytochrome P450 CYP716A89 [Salvia miltiorrhiza]	I7C6E8/0.0/C7A52_PANGI Beta-amyrin 28-monooxygenase OS=Panax ginseng OX=4054 PE=1 SV=1	sind:105161986/0.0/beta-amyrin 28-oxidase; K20667 beta-amyrin 28-monooxygenase [EC:1.14.14.126]	slr0574/6e-74/---	A0A0B4VT24/0.0/A0A0B4VT24_SALMI Cytochrome P450 CYP716A89 OS=Salvia miltiorrhiza OX=226208 PE=2 SV=1	PR00463/3.4E-13/E-class P450 group I signature	NA	--	--	--
Sch000002059	3	2.55165e-10	4.67864e-08	NP_001291326.1/0/catalase isozyme 1 [Sesamum indicum] &gt;AFJ42575.1 catalase [Sesamum indicum]	O24339/0.0/CATA_SOLAP Catalase OS=Soldanella alpina OX=66308 PE=2 SV=1	sind:105178686/0.0/catalase isozyme 1; K03781 catalase [EC:1.11.1.6]	lin2920/3e-153/---	I2AWM8/0.0/I2AWM8_SESIN Catalase OS=Sesamum indicum OX=4182 GN=CAT PE=2 SV=1	PS00438/-/Catalase proximal active site signature.	biological_process:GO:0006979//response to oxidative stress;GO:0042744//hydrogen peroxide catabolic process;molecular_function:GO:0046872//metal ion binding;GO:0020037//heme binding;GO:0004096//catalase activity;	--	--	--
Sch000018305	3	2.89411e-10	5.21096e-08	XP_011092551.1/0/glycerol-3-phosphate 2-O-acyltransferase 4 [Sesamum indicum]	Q9LMM0/0.0/GPAT4_ARATH Glycerol-3-phosphate 2-O-acyltransferase 4 OS=Arabidopsis thaliana OX=3702 GN=GPAT4 PE=1 SV=1	sind:105172701/0.0/glycerol-3-phosphate 2-O-acyltransferase 4; K13508 glycerol-3-phosphate acyltransferase [EC:2.3.1.15 2.3.1.198]	CC1962/8e-08/---	A0A2G9GKJ6/0.0/A0A2G9GKJ6_9LAMI Glycerol-3-phosphate 1-O-acyltransferase OS=Handroanthus impetiginosus OX=429701 GN=CDL12_21632 PE=4 SV=1	SM00563/2.5E-15/--	biological_process:GO:0008152//metabolic process;cellular_component:GO:0016021//integral component of membrane;molecular_function:GO:0016746//transferase activity, transferring acyl groups;	--	--	--
Sch000025068	3	3.4597e-10	6.06539e-08	XP_011083391.2/0/protein EXORDIUM-like [Sesamum indicum]	Q9ZPE7/2e-153/EXO_ARATH Protein EXORDIUM OS=Arabidopsis thaliana OX=3702 GN=EXO PE=2 SV=1	mtr:MTR_8g088900/1e-26/6-phosphogluconate dehydrogenase-like protein; K00020 3-hydroxyisobutyrate dehydrogenase [EC:1.1.1.31]	NA	A0A1U8GDP3/2e-173/A0A1U8GDP3_CAPAN protein EXORDIUM-like OS=Capsicum annuum OX=4072 GN=LOC107867471 PE=4 SV=1	PTHR31279/1.2E-154/--	NA	--	--	--
Sch000028177	3	3.54825e-10	6.16655e-08	XP_011093878.1/6.72933e-99/pectinesterase inhibitor 3 [Sesamum indicum]	Q84WE4/5e-60/PMEI3_ARATH Pectinesterase inhibitor 3 OS=Arabidopsis thaliana OX=3702 GN=PMEI3 PE=2 SV=1	han:110880309/4e-23/pectinesterase-like; K01051 pectinesterase [EC:3.1.1.11]	NA	A0A2G9HRJ0/3e-98/A0A2G9HRJ0_9LAMI Pectinesterase OS=Handroanthus impetiginosus OX=429701 GN=CDL12_07249 PE=4 SV=1	PTHR31080:SF26/7.4E-83/--	molecular_function:GO:0004857//enzyme inhibitor activity;	--	--	--
Sch000021155	3	3.71318e-10	6.39755e-08	XP_020552794.1/1.42778e-173/endochitinase EP3-like [Sesamum indicum]	Q9M2U5/2e-125/CHI5_ARATH Endochitinase EP3 OS=Arabidopsis thaliana OX=3702 GN=EP3 PE=1 SV=1	sind:110012680/3e-174/endochitinase EP3-like; K01183 chitinase [EC:3.2.1.14]	VC0769/8e-17/---	A0A022RPY1/3e-161/A0A022RPY1_ERYGU Uncharacterized protein OS=Erythranthe guttata OX=4155 GN=MIMGU_mgv1a011768mg PE=4 SV=1	PTHR22595/5.4E-129/--	biological_process:GO:0006032//chitin catabolic process;GO:0016998//cell wall macromolecule catabolic process;GO:0005975//carbohydrate metabolic process;molecular_function:GO:0008061//chitin binding;GO:0004568//chitinase activity;	--	--	--
Sch000003732	3	4.12749e-10	6.9321e-08	XP_011098078.1/2.31242e-100/protodermal factor 1 [Sesamum indicum]	Q9S728/2e-51/PDF1_ARATH Protodermal factor 1 OS=Arabidopsis thaliana OX=3702 GN=PDF1 PE=2 SV=1	csat:104785081/6e-54/protodermal factor 1; K03006 DNA-directed RNA polymerase II subunit RPB1 [EC:2.7.7.6]	NA	A0A2G9G5Q9/3e-96/A0A2G9G5Q9_9LAMI Uncharacterized protein OS=Handroanthus impetiginosus OX=429701 GN=CDL12_26852 PE=4 SV=1	PTHR33210/3.8E-71/--	NA	--	--	--
Sch000012604	3	4.16223e-10	6.93219e-08	XP_011080907.1/0/1-aminocyclopropane-1-carboxylate synthase [Sesamum indicum]	P31531/0.0/1A1C_SOYBN 1-aminocyclopropane-1-carboxylate synthase OS=Glycine max OX=3847 GN=ACS1 PE=2 SV=1	sind:105164055/0.0/1-aminocyclopropane-1-carboxylate synthase; K20772 1-aminocyclopropane-1-carboxylate synthase 1/2/6 [EC:4.4.1.14]	SP1544/1e-24/---	A0A2G9G3F4/0.0/A0A2G9G3F4_9LAMI 1-aminocyclopropane-1-carboxylate synthase OS=Handroanthus impetiginosus OX=429701 GN=CDL12_27650 PE=4 SV=1	PF00155/7.5E-101/Aminotransferase class I and II	biological_process:GO:0009058//biosynthetic process;molecular_function:GO:0003824//catalytic activity;GO:0030170//pyridoxal phosphate binding;	--	--	--
Sch000003738	3	4.99917e-10	8.2384e-08	XP_011075284.1/0/serine carboxypeptidase-like 34 [Sesamum indicum]	Q0WPR4/0.0/SCP34_ARATH Serine carboxypeptidase-like 34 OS=Arabidopsis thaliana OX=3702 GN=SCPL34 PE=2 SV=2	sind:105159792/0.0/serine carboxypeptidase-like 34; K16297 serine carboxypeptidase-like clade II [EC:3.4.16.-]	SPAC19G12.10c_2/7e-47/---	A0A2G9I5R6/0.0/A0A2G9I5R6_9LAMI Carboxypeptidase OS=Handroanthus impetiginosus OX=429701 GN=CDL12_02159 PE=3 SV=1	PS00560/-/Serine carboxypeptidases, histidine active site.	cellular_component:GO:0016021//integral component of membrane;molecular_function:GO:0004185//serine-type carboxypeptidase activity;	--	--	--
Sch000029237	3	6.07234e-10	9.66865e-08	XP_011081034.1/8.55286e-80/ethylene-responsive transcription factor ERF026 [Sesamum indicum]	Q9FJ90/6e-53/ERF25_ARATH Ethylene-responsive transcription factor ERF025 OS=Arabidopsis thaliana OX=3702 GN=ERF025 PE=2 SV=1	spen:107013784/2e-45/dehydration-responsive element-binding protein 1A-like; K09286 EREBP-like factor	NA	A0A022RGU6/9e-79/A0A022RGU6_ERYGU Uncharacterized protein OS=Erythranthe guttata OX=4155 GN=MIMGU_mgv1a019138mg PE=4 SV=1	PF00847/1.2E-7/AP2 domain	NA	AP2/ERF-ERF	TF	AP2/ERF->AP2/ERF-ERF
Sch000014128	3	8.57512e-10	1.32854e-07	XP_011092949.1/8.20794e-175/(RS)-norcoclaurine 6-O-methyltransferase-like [Sesamum indicum]	Q9T003/2e-101/ASMT_ARATH Acetylserotonin O-methyltransferase OS=Arabidopsis thaliana OX=3702 GN=ASMT PE=1 SV=1	aly:ARALYDRAFT_328231/2e-106/O-methyltransferase family 2 protein; K22588 acetylserotonin O-methyltransferase, plant [EC:2.1.1.4]	Rv0567/1e-12/---	A0A2G9GI41/4e-154/A0A2G9GI41_9LAMI Hydroxyindole-O-methyltransferase OS=Handroanthus impetiginosus OX=429701 GN=CDL12_22609 PE=3 SV=1	PTHR11746/2.7E-151/--	molecular_function:GO:0008171//O-methyltransferase activity;GO:0046983//protein dimerization activity;	--	--	--
Sch000013738	3	1.11719e-09	1.70263e-07	XP_011070385.1/6.33583e-88/homeobox-leucine zipper protein ATHB-12-like [Sesamum indicum]	P46897/2e-37/ATHB7_ARATH Homeobox-leucine zipper protein ATHB-7 OS=Arabidopsis thaliana OX=3702 GN=ATHB-7 PE=1 SV=2	sind:105156051/1e-88/homeobox-leucine zipper protein ATHB-12-like; K09338 homeobox-leucine zipper protein	ECU03g1170/3e-10/---	A0A2G9GG26/4e-98/A0A2G9GG26_9LAMI Uncharacterized protein OS=Handroanthus impetiginosus OX=429701 GN=CDL12_23320 PE=4 SV=1	PTHR24326/7.1E-43/--	cellular_component:GO:0005634//nucleus;molecular_function:GO:0043565//sequence-specific DNA binding;GO:0003700//DNA binding transcription factor activity;	HB-HD-ZIP	TF	HB->HB-HD-ZIP
Sch000012779	3	1.1646e-09	1.75005e-07	XP_012833863.1/0/PREDICTED: putative disease resistance RPP13-like protein 3 [Erythranthe guttata] &gt;EYU40383.1 hypothetical protein MIMGU_mgv1a001106mg [Erythranthe guttata]	Q8W1E0/3e-82/R1A_SOLDE Late blight resistance protein R1-A OS=Solanum demissum OX=50514 GN=R1A PE=3 SV=1	nnu:104587983/1e-106/probable disease resistance RPP8-like protein 4; K13457 disease resistance protein RPM1	NA	A0A022RKX0/0.0/A0A022RKX0_ERYGU Uncharacterized protein OS=Erythranthe guttata OX=4155 GN=MIMGU_mgv1a001106mg PE=3 SV=1	PR00364/3.4E-16/Disease resistance protein signature	biological_process:GO:0006952//defense response;molecular_function:GO:0043531//ADP binding;	--	--	--
Sch000014544	3	1.19823e-09	1.78714e-07	XP_011089999.1/0/glucomannan 4-beta-mannosyltransferase 2 [Sesamum indicum]	Q9FNI7/0.0/CSLA2_ARATH Glucomannan 4-beta-mannosyltransferase 2 OS=Arabidopsis thaliana OX=3702 GN=CSLA2 PE=1 SV=1	sind:105170785/0.0/glucomannan 4-beta-mannosyltransferase 2; K13680 beta-mannan synthase [EC:2.4.1.32]	AGl3021/1e-22/---	A0A2G9H042/0.0/A0A2G9H042_9LAMI Glucomannan 4-beta-mannosyltransferase OS=Handroanthus impetiginosus OX=429701 GN=CDL12_16518 PE=4 SV=1	PTHR32044:SF17/0.0/--	cellular_component:GO:0016021//integral component of membrane;	--	--	--
Sch000026269	3	1.51261e-09	2.23933e-07	XP_011097133.1/3.58475e-37/uncharacterized protein LOC105176125 [Sesamum indicum]	NA	NA	NA	A0A251SGE8/2e-30/A0A251SGE8_HELAN Uncharacterized protein OS=Helianthus annuus OX=4232 GN=HannXRQ_Chr14g0439951 PE=4 SV=1	PTHR33237/2.3E-34/--	cellular_component:GO:0016021//integral component of membrane;	--	--	--
Sch000017724	3	2.01427e-09	2.96008e-07	XP_012857615.1/0/PREDICTED: alcohol dehydrogenase 1B [Erythranthe guttata] &gt;EYU20566.1 hypothetical protein MIMGU_mgv1a006480mg [Erythranthe guttata]	P00325/2e-53/ADH1B_HUMAN Alcohol dehydrogenase 1B OS=Homo sapiens OX=9606 GN=ADH1B PE=1 SV=2	apro:F751_6614/8e-51/Alcohol dehydrogenase class-3; K00121 S-(hydroxymethyl)glutathione dehydrogenase / alcohol dehydrogenase [EC:1.1.1.284 1.1.1.1]	SSO0472/1e-81/---	A0A2G9HKD8/0.0/A0A2G9HKD8_9LAMI Alcohol dehydrogenase, class III OS=Handroanthus impetiginosus OX=429701 GN=CDL12_09358 PE=4 SV=1	PTHR43350/4.4E-211/--	molecular_function:GO:0016491//oxidoreductase activity;	--	--	--
Sch000026345	3	2.34057e-09	3.4145e-07	XP_008231071.1/2.55514e-53/PREDICTED: glutaredoxin-C5 [Prunus mume] &gt;XP_020415966.1 glutaredoxin-C5 [Prunus persica] &gt;XP_021823098.1 glutaredoxin-C5-like [Prunus avium] &gt;ONI20005.1 hypothetical protein PRUPE_3G309600 [Prunus persica]	Q8LF89/4e-39/GRXC8_ARATH Glutaredoxin-C8 OS=Arabidopsis thaliana OX=3702 GN=GRXC8 PE=1 SV=2	pavi:110764430/5e-54/glutaredoxin-C5-like; K03676 glutaredoxin 3	NA	A0A2G9HPD9/7e-54/A0A2G9HPD9_9LAMI Glutaredoxin OS=Handroanthus impetiginosus OX=429701 GN=CDL12_07933 PE=4 SV=1	PTHR10168:SF62/1.1E-51/--	NA	--	--	--
Sch000002578	3	4.35054e-09	6.16666e-07	XP_006438831.1/9.41503e-123/hypothetical protein CICLE_v10032710mg [Citrus clementina] &gt;XP_006483027.1 PREDICTED: somatic embryogenesis receptor kinase 2 [Citrus sinensis] &gt;ESR52071.1 hypothetical protein CICLE_v10032710mg [Citrus clementina] &gt;KDO83143.1 hypothetical protein CISIN_1g027850mg [Citrus sinensis]	Q9FPJ5/6e-92/LRR1_ARATH Leucine-rich repeat protein 1 OS=Arabidopsis thaliana OX=3702 GN=LRR1 PE=1 SV=1	nto:104113430/2e-77/somatic embryogenesis receptor kinase 2-like; K13418 somatic embryogenesis receptor kinase 1 [EC:2.7.10.1 2.7.11.1]	SPBC887.09c/3e-08/---	A0A2G9I1Y2/9e-134/A0A2G9I1Y2_9LAMI Non-specific serine/threonine protein kinase OS=Handroanthus impetiginosus OX=429701 GN=CDL12_03508 PE=4 SV=1	PF08263/2.2E-11/Leucine rich repeat N-terminal domain	NA	--	--	--
Sch000000234	3	4.99952e-09	6.92999e-07	XP_011096421.1/0/GDSL esterase/lipase At5g45910 [Sesamum indicum]	Q9FJ45/7e-136/GDL83_ARATH GDSL esterase/lipase At5g45910 OS=Arabidopsis thaliana OX=3702 GN=At5g45910 PE=2 SV=1	lang:109336872/1e-58/alpha-L-fucosidase 3-like; K01206 alpha-L-fucosidase [EC:3.2.1.51]	NA	A0A2K1R590/0.0/A0A2K1R590_POPTR Uncharacterized protein OS=Populus trichocarpa OX=3694 GN=POPTR_T143700v3 PE=3 SV=1	PTHR22835/3.3E-159/--	molecular_function:GO:0016788//hydrolase activity, acting on ester bonds;	--	--	--
Sch000000154	3	5.41547e-09	7.36283e-07	XP_011101128.1/0/protein EXORDIUM-like 3 [Sesamum indicum]	Q9FHM9/0.0/EXOL3_ARATH Protein EXORDIUM-like 3 OS=Arabidopsis thaliana OX=3702 GN=EXL3 PE=2 SV=1	NA	NA	A0A2G9HW92/0.0/A0A2G9HW92_9LAMI Uncharacterized protein OS=Handroanthus impetiginosus OX=429701 GN=CDL12_05539 PE=4 SV=1	PTHR31279:SF7/7.8E-192/--	NA	--	--	--
Sch000010978	3	5.56971e-09	7.52136e-07	XP_012847218.1/0/PREDICTED: long-chain-alcohol oxidase FAO4A [Erythranthe guttata] &gt;EYU29124.1 hypothetical protein MIMGU_mgv1a001761mg [Erythranthe guttata]	O65709/0.0/FAO4A_ARATH Long-chain-alcohol oxidase FAO4A OS=Arabidopsis thaliana OX=3702 GN=FAO4A PE=3 SV=2	sind:105162547/0.0/long-chain-alcohol oxidase FAO4A-like; K17756 long-chain-alcohol oxidase [EC:1.1.3.20]	DRA0127/3e-75/---	A0A022QNF0/0.0/A0A022QNF0_ERYGU Long-chain-alcohol oxidase OS=Erythranthe guttata OX=4155 GN=MIMGU_mgv1a001761mg PE=3 SV=1	PF00732/1.2E-60/GMC oxidoreductase	cellular_component:GO:0016021//integral component of membrane;molecular_function:GO:0046577//long-chain-alcohol oxidase activity;GO:0050660//flavin adenine dinucleotide binding;	--	--	--
Sch000019152	3	6.11369e-09	8.20056e-07	XP_012832182.1/0/PREDICTED: leucoanthocyanidin dioxygenase-like [Erythranthe guttata] &gt;EYU41904.1 hypothetical protein MIMGU_mgv1a008689mg [Erythranthe guttata]	Q9SRM3/2e-162/DIOX6_ARATH Probable 2-oxoglutarate-dependent dioxygenase At3g111800 OS=Arabidopsis thaliana OX=3702 GN=At3g11180 PE=2 SV=1	hbr:110640000/2e-81/leucoanthocyanidin dioxygenase-like; K05277 anthocyanidin synthase [EC:1.14.20.4]	PA4191/3e-40/---	A0A022RPC6/0.0/A0A022RPC6_ERYGU Uncharacterized protein OS=Erythranthe guttata OX=4155 GN=MIMGU_mgv1a008689mg PE=3 SV=1	PF14226/3.6E-29/non-haem dioxygenase in morphine synthesis N-terminal	molecular_function:GO:0046872//metal ion binding;GO:0051213//dioxygenase activity;GO:0016491//oxidoreductase activity;	--	--	--
Sch000028077	3	6.50327e-09	8.61168e-07	ACU33177.1/8.32132e-72/cold acclimation protein [Salvia miltiorrhiza]	Q9XIM7/5e-06/CRPM1_ARATH Cold-regulated 413 plasma membrane protein 1 OS=Arabidopsis thaliana OX=3702 GN=COR413PM1 PE=2 SV=1	NA	NA	C7FGL5/4e-71/C7FGL5_SALMI Cold acclimation protein OS=Salvia miltiorrhiza OX=226208 GN=COR PE=2 SV=1	PTHR33596:SF10/1.1E-13/--	cellular_component:GO:0016021//integral component of membrane;	--	--	--
Sch000009075	3	6.50638e-09	8.61168e-07	XP_011083592.1/0/aldehyde oxidase GLOX [Sesamum indicum]	Q3HRQ2/9e-154/GLOX_VITPS Aldehyde oxidase GLOX OS=Vitis pseudoreticulata OX=231512 GN=GLOX PE=2 SV=1	NA	NA	A0A2G9G3E7/0.0/A0A2G9G3E7_9LAMI Galactose oxidase OS=Handroanthus impetiginosus OX=429701 GN=CDL12_27667 PE=4 SV=1	PTHR32208:SF37/9.7E-277/--	NA	--	--	--
Sch000018428	3	7.08952e-09	9.20073e-07	XP_011095133.1/6.2255e-56/non-specific lipid-transfer protein 1 [Sesamum indicum] &gt;ABQ53931.1 lipid transfer protein [Sesamum indicum]	P85894/7e-30/LTP1_MORNI Non-specific lipid-transfer protein 1 OS=Morus nigra OX=85232 PE=1 SV=1	NA	NA	A5JUZ8/3e-55/A5JUZ8_SESIN Lipid transfer protein OS=Sesamum indicum OX=4182 GN=LTP2 PE=2 SV=1	PTHR33076/2.0E-37/--	biological_process:GO:0006869//lipid transport;molecular_function:GO:0008289//lipid binding;	--	--	--
Sch000016817	3	9.94092e-09	1.2818e-06	KZV28409.1/0/calcium-dependent protein kinase 26-like [Dorcoceras hygrometricum]	Q6F3A6/0.0/CDPKA_ORYSJ Calcium-dependent protein kinase 10 OS=Oryza sativa subsp. japonica OX=39947 GN=CPK10 PE=2 SV=1	oeu:111399769/0.0/calcium-dependent protein kinase 1-like; K13412 calcium-dependent protein kinase [EC:2.7.11.1]	SPAC14C4.03/4e-41/---	A0A2G9GQ80/0.0/A0A2G9GQ80_9LAMI Ca2+/calmodulin-dependent protein kinase, EF-Hand protein superfamily OS=Handroanthus impetiginosus OX=429701 GN=CDL12_19965 PE=4 SV=1	PS50011/48.626/Protein kinase domain profile.	molecular_function:GO:0005524//ATP binding;GO:0004672//protein kinase activity;GO:0005509//calcium ion binding;	--	--	--
Sch000015194	3	1.06698e-08	1.36697e-06	XP_012846377.1/3.54813e-87/PREDICTED: dehydration-responsive element-binding protein 1E-like [Erythranthe guttata] &gt;EYU29844.1 hypothetical protein MIMGU_mgv1a014021mg [Erythranthe guttata]	Q9LN86/3e-62/DRE1F_ARATH Dehydration-responsive element-binding protein 1F OS=Arabidopsis thaliana OX=3702 GN=DREB1F PE=2 SV=1	spen:107013877/9e-72/dehydration-responsive element-binding protein 1A-like; K09286 EREBP-like factor	NA	A0A022QQH7/2e-86/A0A022QQH7_ERYGU Uncharacterized protein OS=Erythranthe guttata OX=4155 GN=MIMGU_mgv1a014021mg PE=4 SV=1	PTHR31839/4.0E-81/--	biological_process:GO:0006351//transcription, DNA-templated;cellular_component:GO:0005634//nucleus;molecular_function:GO:0003677//DNA binding;GO:0003700//DNA binding transcription factor activity;	AP2/ERF-ERF	TF	AP2/ERF->AP2/ERF-ERF
Sch000014807	3	1.46396e-08	1.79501e-06	XP_011082925.1/1.36781e-172/xyloglucan endotransglucosylase/hydrolase 2-like [Sesamum indicum]	Q38911/2e-129/XTH15_ARATH Xyloglucan endotransglucosylase/hydrolase protein 15 OS=Arabidopsis thaliana OX=3702 GN=XTH15 PE=1 SV=1	sind:105165568/3e-173/xyloglucan endotransglucosylase/hydrolase 2-like; K08235 xyloglucan:xyloglucosyl transferase [EC:2.4.1.207]	YGR189c/1e-13/---	A0A2G9HV18/6e-174/A0A2G9HV18_9LAMI Xyloglucan endotransglucosylase/hydrolase OS=Handroanthus impetiginosus OX=429701 GN=CDL12_05939 PE=3 SV=1	PTHR31062:SF62/6.0E-141/--	biological_process:GO:0010411//xyloglucan metabolic process;GO:0042546//cell wall biogenesis;GO:0071555//cell wall organization;cellular_component:GO:0048046//apoplast;GO:0005618//cell wall;molecular_function:GO:0016762//xyloglucan:xyloglucosyl transferase activity;GO:0004553//hydrolase activity, hydrolyzing O-glycosyl compounds;	--	--	--
Sch000029098	3	1.61096e-08	1.95131e-06	XP_004136348.1/9.61407e-78/PREDICTED: ethylene-responsive transcription factor SHINE 2 [Cucumis sativus] &gt;XP_011652482.1 PREDICTED: ethylene-responsive transcription factor SHINE 2 [Cucumis sativus] &gt;KGN60101.1 hypothetical protein Csa_3G878210 [Cucumis sativus]	Q9XI33/1e-66/WIN1_ARATH Ethylene-responsive transcription factor WIN1 OS=Arabidopsis thaliana OX=3702 GN=WIN1 PE=2 SV=1	jcu:105638678/3e-23/pathogenesis-related genes transcriptional activator PTI6; K13434 pathogenesis-related genes transcriptional activator PTI6	NA	A0A0A0LJA8/5e-77/A0A0A0LJA8_CUCSA Uncharacterized protein OS=Cucumis sativus OX=3659 GN=Csa_3G878210 PE=4 SV=1	PF00847/9.4E-12/AP2 domain	biological_process:GO:0006351//transcription, DNA-templated;cellular_component:GO:0005634//nucleus;molecular_function:GO:0003677//DNA binding;GO:0003700//DNA binding transcription factor activity;	AP2/ERF-ERF	TF	AP2/ERF->AP2/ERF-ERF
Sch000025887	3	1.75985e-08	2.0812e-06	ACV65039.1/0/3-hydroxy-3-methylglutaryl coenzyme A synthase [Salvia miltiorrhiza]	P54873/0.0/HMCS_ARATH Hydroxymethylglutaryl-CoA synthase OS=Arabidopsis thaliana OX=3702 GN=HMGS PE=1 SV=2	sind:105164158/0.0/hydroxymethylglutaryl-CoA synthase; K01641 hydroxymethylglutaryl-CoA synthase [EC:2.3.3.10]	YML126c/1e-142/---	D3U6C3/0.0/D3U6C3_SALMI 3-hydroxy-3-methylglutaryl coenzyme A synthase OS=Salvia miltiorrhiza OX=226208 PE=2 SV=1	PS01226/-/Hydroxymethylglutaryl-coenzyme A synthase active site.	NA	--	--	--
Sch000013457	3	2.91176e-08	3.38339e-06	XP_020549180.1/2.04461e-131/GDSL esterase/lipase At5g03610-like [Sesamum indicum]	Q9LZS7/1e-102/GDL71_ARATH GDSL esterase/lipase At5g03610 OS=Arabidopsis thaliana OX=3702 GN=At5g03610 PE=2 SV=1	csat:104750588/3e-38/E3 ubiquitin-protein ligase RGLG2-like isoform X1; K16280 E3 ubiquitin-protein ligase RGLG [EC:2.3.2.27]	all3634/2e-09/---	A0A2G9I432/3e-152/A0A2G9I432_9LAMI Uncharacterized protein OS=Handroanthus impetiginosus OX=429701 GN=CDL12_02752 PE=4 SV=1	PTHR22835/6.9E-118/--	molecular_function:GO:0016788//hydrolase activity, acting on ester bonds;	--	--	--
Sch000001726	3	2.94453e-08	3.4017e-06	APW77263.1/0/UDP-arabinopyranose mutase [Plantago ovata]	Q8RU27/0.0/RGP2_SOLTU Probable UDP-arabinopyranose mutase 2 OS=Solanum tuberosum OX=4113 GN=UPTG2 PE=1 SV=1	sind:105162341/0.0/alpha-1,4-glucan-protein synthase [UDP-forming] 1-like; K13379 reversibly glycosylated polypeptide / UDP-arabinopyranose mutase [EC:2.4.1.- 5.4.99.30]	NA	A0A1P8KZW2/0.0/A0A1P8KZW2_PLAOV UDP-arabinopyranose mutase OS=Plantago ovata OX=185002 GN=UAM PE=2 SV=1	PF03214/1.5E-176/Reversibly glycosylated polypeptide	biological_process:GO:0030244//cellulose biosynthetic process;molecular_function:GO:0016866//intramolecular transferase activity;	--	--	--
Sch000026721	3	3.38061e-08	3.85373e-06	XP_011072453.1/0/GDSL esterase/lipase APG [Sesamum indicum]	Q9LU14/3e-170/APG2_ARATH GDSL esterase/lipase APG OS=Arabidopsis thaliana OX=3702 GN=APG PE=2 SV=1	ats:109762802/1e-74/LOC109762802; auxin transport protein BIG; K10691 E3 ubiquitin-protein ligase UBR4 [EC:2.3.2.27]	all3634/1e-11/---	A0A022Q137/0.0/A0A022Q137_ERYGU Uncharacterized protein OS=Erythranthe guttata OX=4155 GN=MIMGU_mgv1a009146mg PE=3 SV=1	PTHR22835:SF134/2.1E-178/--	molecular_function:GO:0016788//hydrolase activity, acting on ester bonds;	--	--	--
Sch000003315	3	3.80259e-08	4.26959e-06	ABV08819.1/0/farnesyl diphosphate synthetase [Salvia miltiorrhiza] &gt;ADT70780.1 farnesyl pyrophosphate synthase [Salvia miltiorrhiza]	P49351/0.0/FPPS1_LUPAL Farnesyl pyrophosphate synthase 1 OS=Lupinus albus OX=3870 GN=FPS1 PE=2 SV=1	sind:105175220/0.0/farnesyl pyrophosphate synthase 1; K00787 farnesyl diphosphate synthase [EC:2.5.1.1 2.5.1.10]	YJL167w/2e-118/---	E6Y2M9/0.0/E6Y2M9_SALMI Farnesyl diphosphate synthetase OS=Salvia miltiorrhiza OX=226208 PE=2 SV=1	PF00348/2.1E-88/Polyprenyl synthetase	NA	--	--	--
Sch000007520	3	4.15846e-08	4.61728e-06	XP_012840795.1/1.86028e-29/PREDICTED: lysine-rich arabinogalactan protein 18-like [Erythranthe guttata] &gt;EYU34544.1 hypothetical protein MIMGU_mgv1a013804mg [Erythranthe guttata]	Q9FPR2/6e-07/AGP18_ARATH Lysine-rich arabinogalactan protein 18 OS=Arabidopsis thaliana OX=3702 GN=AGP18 PE=2 SV=1	NA	NA	A0A2G9HLH8/5e-45/A0A2G9HLH8_9LAMI Uncharacterized protein OS=Handroanthus impetiginosus OX=429701 GN=CDL12_08945 PE=4 SV=1	PTHR37209:SF2/2.7E-30/--	NA	--	--	--
Sch000020378	3	5.13578e-08	5.67093e-06	AGQ04159.1/0/hydroxymethylglutaryl-CoA reductase [Lavandula angustifolia]	P48021/0.0/HMDH_CAMAC 3-hydroxy-3-methylglutaryl-coenzyme A reductase OS=Camptotheca acuminata OX=16922 PE=3 SV=1	sind:105172989/0.0/3-hydroxy-3-methylglutaryl-coenzyme A reductase; K00021 hydroxymethylglutaryl-CoA reductase (NADPH) [EC:1.1.1.34]	YML075c/2e-161/---	A0A088B3K4/0.0/A0A088B3K4_LAVAN 3-hydroxy-3-methylglutaryl coenzyme A reductase OS=Lavandula angustifolia OX=39329 GN=HMGR PE=2 SV=1	PF00368/1.7E-143/Hydroxymethylglutaryl-coenzyme A reductase	biological_process:GO:0008299//isoprenoid biosynthetic process;GO:0015936//coenzyme A metabolic process;cellular_component:GO:0016021//integral component of membrane;GO:0005789//endoplasmic reticulum membrane;molecular_function:GO:0050661//NADP binding;GO:0004420//hydroxymethylglutaryl-CoA reductase (NADPH) activity;	--	--	--
Sch000021744	3	5.44171e-08	5.91076e-06	KZV34818.1/0/chitinase-like protein 2 [Dorcoceras hygrometricum]	Q9MA41/0.0/CTL1_ARATH Chitinase-like protein 1 OS=Arabidopsis thaliana OX=3702 GN=CTL1 PE=1 SV=1	thj:104824946/1e-64/endochitinase CH25; K20547 basic endochitinase B [EC:3.2.1.14]	VC0769/2e-10/---	A0A061GET9/0.0/A0A061GET9_THECC Chitinase family protein OS=Theobroma cacao OX=3641 GN=TCM_026942 PE=4 SV=1	PS51257/6.0/Prokaryotic membrane lipoprotein lipid attachment site profile.	NA	--	--	--
Sch000029321	3	5.53947e-08	5.95225e-06	XP_011072230.1/2.52731e-100/uncharacterized protein LOC105157526 [Sesamum indicum]	NA	mus:103986044/2e-77/nucleobase-ascorbate transporter 3-like; K14611 solute carrier family 23 (nucleobase transporter), member 1/2	NA	A0A022Q530/5e-99/A0A022Q530_ERYGU Uncharacterized protein OS=Erythranthe guttata OX=4155 GN=MIMGU_mgv1a014857mg PE=4 SV=1	PF00903/7.3E-8/Glyoxalase/Bleomycin resistance protein/Dioxygenase superfamily	molecular_function:GO:0016829//lyase activity;	--	--	--
Sch000021805	3	5.88422e-08	6.28888e-06	XP_011076161.1/3.73971e-75/uncharacterized protein LOC105160472 [Sesamum indicum]	NA	NA	NA	A0A2G9GF01/1e-72/A0A2G9GF01_9LAMI Uncharacterized protein OS=Handroanthus impetiginosus OX=429701 GN=CDL12_18475 PE=4 SV=1	PTHR33649:SF7/5.8E-68/--	NA	--	--	--
Sch000011880	3	6.04885e-08	6.40142e-06	KZV29348.1/3.91172e-12/hypothetical protein F511_18499 [Dorcoceras hygrometricum]	NA	NA	NA	A0A2G9H7D0/7e-19/A0A2G9H7D0_9LAMI Uncharacterized protein OS=Handroanthus impetiginosus OX=429701 GN=CDL12_13957 PE=4 SV=1	PTHR36549/5.4E-29/--	NA	--	--	--
Sch000028673	3	6.32777e-08	6.65615e-06	XP_011087501.1/1.35626e-85/uncharacterized protein LOC105168965 [Sesamum indicum]	NA	NA	NA	A0A2G9HJY3/1e-82/A0A2G9HJY3_9LAMI Uncharacterized protein OS=Handroanthus impetiginosus OX=429701 GN=CDL12_09723 PE=4 SV=1	PTHR31676:SF10/4.0E-70/--	NA	--	--	--
Sch000019843	3	6.67102e-08	6.94411e-06	XP_019229478.1/0/PREDICTED: beta-galactosidase 3 [Nicotiana attenuata] &gt;OIT06354.1 beta-galactosidase 3 [Nicotiana attenuata]	Q9SCV9/0.0/BGAL3_ARATH Beta-galactosidase 3 OS=Arabidopsis thaliana OX=3702 GN=BGAL3 PE=2 SV=1	csat:104781134/0.0/beta-galactosidase 2-like; K12309 beta-galactosidase [EC:3.2.1.23]	XF0840/4e-34/---	A0A2P5W7H4/0.0/A0A2P5W7H4_GOSBA Beta-galactosidase OS=Gossypium barbadense OX=3634 GN=GOBAR_AA33656 PE=3 SV=1	PTHR23421/0.0/--	biological_process:GO:0005975//carbohydrate metabolic process;molecular_function:GO:0030246//carbohydrate binding;GO:0004565//beta-galactosidase activity;	--	--	--
Sch000021828	3	9.04873e-08	9.37036e-06	XP_011101128.1/0/protein EXORDIUM-like 3 [Sesamum indicum]	Q9FHM9/2e-179/EXOL3_ARATH Protein EXORDIUM-like 3 OS=Arabidopsis thaliana OX=3702 GN=EXL3 PE=2 SV=1	NA	NA	A0A2G9HW92/0.0/A0A2G9HW92_9LAMI Uncharacterized protein OS=Handroanthus impetiginosus OX=429701 GN=CDL12_05539 PE=4 SV=1	PTHR31279/3.0E-188/--	NA	--	--	--
Sch000029978	3	1.41091e-07	1.41701e-05	XP_012848420.1/0/PREDICTED: serine/threonine-protein kinase PBS1-like [Erythranthe guttata]	F4JEQ2/8e-175/PBL23_ARATH Probable serine/threonine-protein kinase PBL23 OS=Arabidopsis thaliana OX=3702 GN=PBL23 PE=2 SV=1	oeu:111395958/0.0/probable serine/threonine-protein kinase PBL23; K04733 interleukin-1 receptor-associated kinase 4 [EC:2.7.11.1]	Cgl2127_1/3e-20/---	A0A2G9G5W2/0.0/A0A2G9G5W2_9LAMI Serine/threonine protein kinase OS=Handroanthus impetiginosus OX=429701 GN=CDL12_26906 PE=4 SV=1	PTHR27001:SF127/1.7E-187/--	NA	--	--	--
Sch000029130	3	1.65379e-07	1.63627e-05	XP_012833764.1/0/PREDICTED: aquaporin PIP2-7 [Erythranthe guttata] &gt;EYU40445.1 hypothetical protein MIMGU_mgv1a011413mg [Erythranthe guttata]	P93004/4e-177/PIP27_ARATH Aquaporin PIP2-7 OS=Arabidopsis thaliana OX=3702 GN=PIP2-7 PE=1 SV=2	sind:105173026/0.0/aquaporin PIP2-7; K09872 aquaporin PIP	SMc01870/2e-29/---	A0A022RNF5/0.0/A0A022RNF5_ERYGU Uncharacterized protein OS=Erythranthe guttata OX=4155 GN=MIMGU_mgv1a011413mg PE=3 SV=1	PTHR19139:SF196/8.9E-161/--	cellular_component:GO:0016021//integral component of membrane;molecular_function:GO:0005215//transporter activity;	--	--	--
Sch000005303	3	1.75017e-07	1.70664e-05	XP_011077647.2/2.10625e-172/expansin-A6-like [Sesamum indicum]	O48818/4e-152/EXPA4_ARATH Expansin-A4 OS=Arabidopsis thaliana OX=3702 GN=EXPA4 PE=1 SV=1	lsv:111917522/1e-125/expansin-A10-like; K20628 expansin	NA	A0A022RNT4/3e-171/A0A022RNT4_ERYGU Expansin OS=Erythranthe guttata OX=4155 GN=MIMGU_mgv1a012073mg PE=3 SV=1	PTHR31867:SF75/9.0E-160/--	biological_process:GO:0009664//plant-type cell wall organization;cellular_component:GO:0016020//membrane;GO:0005618//cell wall;GO:0005576//extracellular region;	--	--	--
Sch000013228	3	1.75053e-07	1.70664e-05	EPS67611.1/3.16401e-143/aquaporin-like protein, partial [Genlisea aurea]	P25818/2e-116/TIP11_ARATH Aquaporin TIP1-1 OS=Arabidopsis thaliana OX=3702 GN=TIP1-1 PE=1 SV=1	sind:105169946/6e-140/aquaporin TIP1-1-like; K09873 aquaporin TIP	MTH103/2e-23/---	S8CRW8/2e-142/S8CRW8_9LAMI Aquaporin-like protein (Fragment) OS=Genlisea aurea OX=192259 GN=M569_07159 PE=3 SV=1	PS00221/-/MIP family signature.	NA	--	--	--
Sch000021585	3	2.74373e-07	2.57447e-05	XP_011090733.1/0/probable linoleate 9S-lipoxygenase 5 isoform X1 [Sesamum indicum]	Q9LUW0/0.0/LOX5_ARATH Linoleate 9S-lipoxygenase 5 OS=Arabidopsis thaliana OX=3702 GN=LOX5 PE=2 SV=2	sind:105171355/0.0/probable linoleate 9S-lipoxygenase 5 isoform X1; K15718 linoleate 9S-lipoxygenase [EC:1.13.11.58]	NA	A0A2G9GWR8/0.0/A0A2G9GWR8_9LAMI Lipoxygenase OS=Handroanthus impetiginosus OX=429701 GN=CDL12_17958 PE=3 SV=1	PTHR11771/0.0/--	NA	--	--	--
Sch000000487	3	2.96572e-07	2.76976e-05	XP_011073453.1/0/protein NETWORKED 1A-like [Sesamum indicum]	Q9LUI2/0.0/NET1A_ARATH Protein NETWORKED 1A OS=Arabidopsis thaliana OX=3702 GN=NET1A PE=1 SV=1	lang:109335385/0.0/protein NETWORKED 1D-like; K20478 golgin subfamily B member 1	NA	A0A2G9HJU9/0.0/A0A2G9HJU9_9LAMI E3 ubiquitin ligase involved in syntaxin degradation OS=Handroanthus impetiginosus OX=429701 GN=CDL12_09560 PE=4 SV=1	PS51774/50.427/Networked (NET) actin-binding (NAB) domain profile.	molecular_function:GO:0003779//actin binding;	--	--	--
Sch000007282	3	3.16572e-07	2.9153e-05	XP_011099705.1/0/L-ascorbate oxidase homolog [Sesamum indicum]	P29162/0.0/ASOL_TOBAC L-ascorbate oxidase homolog OS=Nicotiana tabacum OX=4097 PE=2 SV=1	pop:7462059/0.0/L-ascorbate oxidase homolog; K19791 iron transport multicopper oxidase	SPAC1F7.08/2e-24/---	A0A022RAQ8/0.0/A0A022RAQ8_ERYGU Uncharacterized protein OS=Erythranthe guttata OX=4155 GN=MIMGU_mgv1a004264mg PE=4 SV=1	PTHR11709:SF90/0.0/--	molecular_function:GO:0005507//copper ion binding;GO:0016491//oxidoreductase activity;	--	--	--
Sch000028765	3	3.20603e-07	2.92583e-05	XP_012835197.1/3.16681e-81/PREDICTED: protein YLS3-like isoform X2 [Erythranthe guttata]	O64864/2e-46/YLS3_ARATH Protein YLS3 OS=Arabidopsis thaliana OX=3702 GN=YLS3 PE=2 SV=1	NA	NA	A0A022RFV2/2e-80/A0A022RFV2_ERYGU Uncharacterized protein OS=Erythranthe guttata OX=4155 GN=MIMGU_mgv1a014178mg PE=3 SV=1	PF14368/1.5E-12/Probable lipid transfer	biological_process:GO:0006869//lipid transport;cellular_component:GO:0016021//integral component of membrane;molecular_function:GO:0008289//lipid binding;	--	--	--
Sch000013933	3	5.54153e-07	4.90058e-05	XP_011092632.1/0/uncharacterized protein LOC105172754 [Sesamum indicum]	NA	apro:F751_6449/4e-13/2-Cys peroxiredoxin BAS1, chloroplastic; K03386 peroxiredoxin (alkyl hydroperoxide reductase subunit C) [EC:1.11.1.15]	NA	A0A022RCV8/0.0/A0A022RCV8_ERYGU Uncharacterized protein OS=Erythranthe guttata OX=4155 GN=MIMGU_mgv1a003548mg PE=4 SV=1	PTHR42656/2.7E-247/--	NA	--	--	--
Sch000027146	3	6.43428e-07	5.54291e-05	XP_011078708.1/0/bifunctional 3-dehydroquinate dehydratase/shikimate dehydrogenase, chloroplastic-like [Sesamum indicum]	Q9SQT8/1e-144/DHQSD_ARATH Bifunctional 3-dehydroquinate dehydratase/shikimate dehydrogenase, chloroplastic OS=Arabidopsis thaliana OX=3702 GN=EMB3004 PE=1 SV=1	sind:105162411/0.0/bifunctional 3-dehydroquinate dehydratase/shikimate dehydrogenase, chloroplastic-like; K13832 3-dehydroquinate dehydratase / shikimate dehydrogenase [EC:4.2.1.10 1.1.1.25]	MK0117/2e-45/---	A0A2G9GMP6/0.0/A0A2G9GMP6_9LAMI Pentafunctional AROM protein OS=Handroanthus impetiginosus OX=429701 GN=CDL12_20899 PE=3 SV=1	PF08501/9.4E-23/Shikimate dehydrogenase substrate binding domain	NA	--	--	--
Sch000016710	3	8.33387e-07	7.02788e-05	XP_011093009.1/1.18251e-50/homeobox-leucine zipper protein ATHB-12 [Sesamum indicum]	P46897/4e-38/ATHB7_ARATH Homeobox-leucine zipper protein ATHB-7 OS=Arabidopsis thaliana OX=3702 GN=ATHB-7 PE=1 SV=2	sind:105173060/2e-51/homeobox-leucine zipper protein ATHB-12; K09338 homeobox-leucine zipper protein	NA	A0A2G9H743/5e-49/A0A2G9H743_9LAMI Transcription factor HEX OS=Handroanthus impetiginosus OX=429701 GN=CDL12_14043 PE=4 SV=1	PF02183/2.2E-10/Homeobox associated leucine zipper	cellular_component:GO:0005634//nucleus;molecular_function:GO:0043565//sequence-specific DNA binding;GO:0003700//DNA binding transcription factor activity;	HB-HD-ZIP	TF	HB->HB-HD-ZIP
Sch000016236	3	9.12051e-07	7.65893e-05	XP_011085732.1/0/UDP-glucose 6-dehydrogenase 4 [Sesamum indicum]	Q9LIA8/0.0/UGDH2_ARATH UDP-glucose 6-dehydrogenase 2 OS=Arabidopsis thaliana OX=3702 GN=UGD2 PE=1 SV=1	sind:105167638/0.0/UDP-glucose 6-dehydrogenase 4; K00012 UDPglucose 6-dehydrogenase [EC:1.1.1.22]	SMc02641/1e-88/---	A0A2G9G712/0.0/A0A2G9G712_9LAMI UDP-glucose 6-dehydrogenase OS=Handroanthus impetiginosus OX=429701 GN=CDL12_26395 PE=3 SV=1	PF03720/1.3E-36/UDP-glucose/GDP-mannose dehydrogenase family, UDP binding domain	molecular_function:GO:0003979//UDP-glucose 6-dehydrogenase activity;GO:0051287//NAD binding;	--	--	--
Sch000023646	3	9.72903e-07	7.96903e-05	XP_021653557.1/0/ATP-citrate synthase beta chain protein 2 [Hevea brasiliensis]	Q93VT8/0.0/ACLB1_ORYSJ ATP-citrate synthase beta chain protein 1 OS=Oryza sativa subsp. japonica OX=39947 GN=ACLB-1 PE=2 SV=1	hbr:110644900/0.0/ATP-citrate synthase beta chain protein 2; K01648 ATP citrate (pro-S)-lyase [EC:2.3.3.8]	SPBC1703.07_1/6e-141/---	A0A022RZS5/0.0/A0A022RZS5_ERYGU Uncharacterized protein OS=Erythranthe guttata OX=4155 GN=MIMGU_mgv1a003086mg PE=4 SV=1	PTHR44370/0.0/--	biological_process:GO:0008152//metabolic process;molecular_function:GO:0046912//transferase activity, transferring acyl groups, acyl groups converted into alkyl on transfer;	--	--	--
Sch000020419	3	1.10776e-06	8.9634e-05	XP_012837104.1/0/PREDICTED: squalene synthase-like [Erythranthe guttata] &gt;EYU37850.1 hypothetical protein MIMGU_mgv1a007228mg [Erythranthe guttata]	P53800/0.0/FDFT_NICBE Squalene synthase OS=Nicotiana benthamiana OX=4100 PE=2 SV=1	sind:105169693/0.0/squalene synthase-like; K00801 farnesyl-diphosphate farnesyltransferase [EC:2.5.1.21]	SPBC646.05c/3e-90/---	A0A022RG21/0.0/A0A022RG21_ERYGU Uncharacterized protein OS=Erythranthe guttata OX=4155 GN=MIMGU_mgv1a007228mg PE=4 SV=1	PS01045/-/Squalene and phytoene synthases signature 2.	biological_process:GO:0006696//ergosterol biosynthetic process;cellular_component:GO:0016021//integral component of membrane;molecular_function:GO:0004310//farnesyl-diphosphate farnesyltransferase activity;GO:0051996//squalene synthase activity;	--	--	--
Sch000015465	3	1.24954e-06	9.94949e-05	XP_011089623.1/8.68798e-59/uncharacterized protein LOC105170524 [Sesamum indicum]	NA	NA	NA	A0A2G9GRS8/3e-56/A0A2G9GRS8_9LAMI Uncharacterized protein OS=Handroanthus impetiginosus OX=429701 GN=CDL12_19415 PE=4 SV=1	PTHR33699/9.0E-51/--	NA	--	--	--
Sch000008293	3	1.35357e-06	0.000106506	KZV19427.1/9.93685e-168/hypothetical protein F511_08768 [Dorcoceras hygrometricum]	Q38857/3e-131/XTH22_ARATH Xyloglucan endotransglucosylase/hydrolase protein 22 OS=Arabidopsis thaliana OX=3702 GN=XTH22 PE=1 SV=1	sind:105165569/3e-164/LOW QUALITY PROTEIN: xyloglucan endotransglucosylase/hydrolase protein 24-like; K08235 xyloglucan:xyloglucosyl transferase [EC:2.4.1.207]	CAC2807/2e-12/---	A0A2G9HV09/2e-161/A0A2G9HV09_9LAMI Xyloglucan endotransglucosylase/hydrolase OS=Handroanthus impetiginosus OX=429701 GN=CDL12_05942 PE=3 SV=1	PF00722/4.6E-60/Glycosyl hydrolases family 16	biological_process:GO:0010411//xyloglucan metabolic process;GO:0042546//cell wall biogenesis;GO:0071555//cell wall organization;cellular_component:GO:0048046//apoplast;GO:0005618//cell wall;molecular_function:GO:0016762//xyloglucan:xyloglucosyl transferase activity;GO:0004553//hydrolase activity, hydrolyzing O-glycosyl compounds;	--	--	--
Sch000002918	3	1.79966e-06	0.000138068	XP_011100491.1/0/fasciclin-like arabinogalactan protein 2 [Sesamum indicum]	Q9SU13/9e-147/FLA2_ARATH Fasciclin-like arabinogalactan protein 2 OS=Arabidopsis thaliana OX=3702 GN=FLA2 PE=2 SV=1	atr:105420786/5e-50/fasciclin-like arabinogalactan protein 4; K19519 transforming growth factor-beta-induced protein	NA	A0A2G9HS86/0.0/A0A2G9HS86_9LAMI Uncharacterized protein OS=Handroanthus impetiginosus OX=429701 GN=CDL12_06934 PE=4 SV=1	PS50213/13.343/FAS1/BIgH3 domain profile.	NA	--	--	--
Sch000001363	3	1.80304e-06	0.000138068	XP_011096040.1/3.33414e-128/B-cell receptor-associated protein 31 [Sesamum indicum]	Q61335/1e-05/BAP31_MOUSE B-cell receptor-associated protein 31 OS=Mus musculus OX=10090 GN=Bcap31 PE=1 SV=4	sind:105175326/6e-129/B-cell receptor-associated protein 31; K14009 B-cell receptor-associated protein 31	NA	A0A022QKF9/4e-121/A0A022QKF9_ERYGU Uncharacterized protein OS=Erythranthe guttata OX=4155 GN=MIMGU_mgv1a012919mg PE=4 SV=1	PF05529/1.1E-13/B-cell receptor-associated protein 31-like	biological_process:GO:0006886//intracellular protein transport;cellular_component:GO:0005783//endoplasmic reticulum;GO:0016021//integral component of membrane;	--	--	--
Sch000017745	3	1.86488e-06	0.000142257	XP_011099715.1/0/probable methyltransferase PMT26 [Sesamum indicum]	Q8L7V3/0.0/PMTQ_ARATH Probable methyltransferase PMT26 OS=Arabidopsis thaliana OX=3702 GN=At5g64030 PE=2 SV=1	gmx:100791920/0.0/probable methyltransferase PMT28; K15449 tRNA wybutosine-synthesizing protein 1 [EC:4.1.3.44]	NA	A0A2G9HQW4/0.0/A0A2G9HQW4_9LAMI Uncharacterized protein OS=Handroanthus impetiginosus OX=429701 GN=CDL12_07400 PE=4 SV=1	PTHR10108:SF1060/0.0/--	cellular_component:GO:0016021//integral component of membrane;molecular_function:GO:0008168//methyltransferase activity;	--	--	--
Sch000012114	3	1.91498e-06	0.000144973	XP_011089949.1/2.86659e-109/heavy metal-associated isoprenylated plant protein 3 [Sesamum indicum]	Q9FJH5/1e-48/HIP3_ARATH Heavy metal-associated isoprenylated plant protein 3 OS=Arabidopsis thaliana OX=3702 GN=HIPP03 PE=1 SV=1	han:110894365/1e-12/receptor-like protein kinase HERK 1; K04733 interleukin-1 receptor-associated kinase 4 [EC:2.7.11.1]	NA	A0A022R813/3e-90/A0A022R813_ERYGU Uncharacterized protein OS=Erythranthe guttata OX=4155 GN=MIMGU_mgv1a011101mg PE=4 SV=1	PTHR22814/3.3E-61/--	biological_process:GO:0030001//metal ion transport;cellular_component:GO:0030529//intracellular ribonucleoprotein complex;GO:0019013//viral nucleocapsid;molecular_function:GO:0046872//metal ion binding;	--	--	--
Sch000023742	3	1.93374e-06	0.000145841	BAG31948.1/0/UGT88D7 [Perilla frutescens]	Q76MR7/0.0/UBGAT_SCUBA Baicalein 7-O-glucuronosyltransferase OS=Scutellaria baicalensis OX=65409 GN=UBGAT-I PE=1 SV=1	sind:105160417/0.0/baicalein 7-O-glucuronosyltransferase-like; K21370 baicalein 7-O-glucuronosyltransferase [EC:2.4.1.253]	NA	B2NID2/0.0/B2NID2_PERFR Glycosyltransferase OS=Perilla frutescens OX=48386 GN=PfUGT50 PE=2 SV=1	PTHR11926:SF325/2.6E-139/--	biological_process:GO:0008152//metabolic process;molecular_function:GO:0016758//transferase activity, transferring hexosyl groups;	--	--	--
Sch000019739	3	2.17892e-06	0.000160103	XP_021679982.1/2.30384e-13/arabinogalactan peptide 13-like [Hevea brasiliensis]	Q9LJD9/1e-11/AGP12_ARATH Arabinogalactan protein 12 OS=Arabidopsis thaliana OX=3702 GN=AGP12 PE=1 SV=1	NA	NA	A0A067KU06/2e-12/A0A067KU06_JATCU Uncharacterized protein OS=Jatropha curcas OX=180498 GN=JCGZ_02716 PE=4 SV=1	PTHR34114/3.0E-16/--	cellular_component:GO:0016021//integral component of membrane;	--	--	--
Sch000017626	3	2.40684e-06	0.000174287	XP_011077573.2/0/glycerol-3-phosphate 2-O-acyltransferase 6-like [Sesamum indicum]	O80437/0.0/GPAT6_ARATH Glycerol-3-phosphate 2-O-acyltransferase 6 OS=Arabidopsis thaliana OX=3702 GN=GPAT6 PE=1 SV=1	oeu:111365243/0.0/glycerol-3-phosphate 2-O-acyltransferase 6-like; K13508 glycerol-3-phosphate acyltransferase [EC:2.3.1.15 2.3.1.198]	NA	A0A2G9I5J8/0.0/A0A2G9I5J8_9LAMI Glycerol-3-phosphate 2-O-acyltransferase OS=Handroanthus impetiginosus OX=429701 GN=CDL12_02224 PE=4 SV=1	SM00563/6.2E-15/--	biological_process:GO:0008152//metabolic process;cellular_component:GO:0016021//integral component of membrane;molecular_function:GO:0016746//transferase activity, transferring acyl groups;	--	--	--
Sch000009561	3	2.44694e-06	0.000175916	XP_011097595.1/2.2243e-59/major pollen allergen Lol p 11-like [Sesamum indicum]	Q8LGR0/6e-23/CHE1_CHEAL Pollen allergen Che a 1 OS=Chenopodium album OX=3559 PE=1 SV=1	aly:ARALYDRAFT_336019/2e-19/hypothetical protein; K03036 26S proteasome regulatory subunit N6	NA	A0A022Q9U3/1e-51/A0A022Q9U3_ERYGU Uncharacterized protein OS=Erythranthe guttata OX=4155 GN=MIMGU_mgv1a015363mg PE=4 SV=1	PTHR31614/1.7E-43/--	NA	--	--	--
Sch000021205	3	2.54509e-06	0.000181019	XP_011076471.1/1.02065e-83/uncharacterized protein LOC105160688 [Sesamum indicum]	Q6DST1/2e-09/Y1465_ARATH Late embryogenesis abundant protein At1g64065 OS=Arabidopsis thaliana OX=3702 GN=At1g64065 PE=2 SV=1	NA	NA	A0A022QB24/2e-81/A0A022QB24_ERYGU Uncharacterized protein OS=Erythranthe guttata OX=4155 GN=MIMGU_mgv1a014071mg PE=4 SV=1	PTHR31852/2.5E-56/--	cellular_component:GO:0016021//integral component of membrane;	--	--	--
Sch000014297	3	2.55851e-06	0.000181328	XP_016557647.1/7.17823e-57/PREDICTED: acyl-CoA-binding protein [Capsicum annuum]	O04066/8e-55/ACBP_RICCO Acyl-CoA-binding protein OS=Ricinus communis OX=3988 PE=3 SV=1	sind:105159708/7e-56/acyl-CoA-binding protein; K08762 diazepam-binding inhibitor (GABA receptor modulator, acyl-CoA-binding protein)	YGR037c/1e-23/---	A0A1U8FEE4/3e-56/A0A1U8FEE4_CAPAN acyl-CoA-binding protein OS=Capsicum annuum OX=4072 GN=LOC107857229 PE=4 SV=1	PS00880/-/Acyl-CoA-binding (ACB) domain signature.	molecular_function:GO:0000062//fatty-acyl-CoA binding;	--	--	--
Sch000001458	3	2.60315e-06	0.000183265	XP_012848121.1/0/PREDICTED: protein NRT1/ PTR FAMILY 6.1 [Erythranthe guttata] &gt;EYU28486.1 hypothetical protein MIMGU_mgv1a002735mg [Erythranthe guttata]	Q9LYR6/0.0/PTR49_ARATH Protein NRT1/ PTR FAMILY 6.1 OS=Arabidopsis thaliana OX=3702 GN=NPF6.1 PE=2 SV=1	pda:103704060/6e-155/protein NRT1/ PTR FAMILY 8.1; K14638 solute carrier family 15 (peptide/histidine transporter), member 3/4	ECU11g1050/7e-28/---	A0A2G9HHP7/0.0/A0A2G9HHP7_9LAMI H+/oligopeptide symporter OS=Handroanthus impetiginosus OX=429701 GN=CDL12_10304 PE=4 SV=1	PF00854/8.0E-82/POT family	biological_process:GO:0006857//oligopeptide transport;cellular_component:GO:0016021//integral component of membrane;molecular_function:GO:0005215//transporter activity;	--	--	--
Sch000012242	3	2.9405e-06	0.000203859	XP_011090995.1/0/fasciclin-like arabinogalactan protein 8 [Sesamum indicum]	Q9LZX4/4e-149/FLA10_ARATH Fasciclin-like arabinogalactan protein 10 OS=Arabidopsis thaliana OX=3702 GN=FLA10 PE=2 SV=1	atr:105420786/2e-43/fasciclin-like arabinogalactan protein 4; K19519 transforming growth factor-beta-induced protein	NA	A0A2G9I1Y6/0.0/A0A2G9I1Y6_9LAMI Uncharacterized protein OS=Handroanthus impetiginosus OX=429701 GN=CDL12_03474 PE=4 SV=1	PTHR32382:SF5/4.8E-188/--	NA	--	--	--
Sch000009331	3	3.02665e-06	0.000207872	XP_009586917.1/9.07544e-94/PREDICTED: actin-depolymerizing factor 1 [Nicotiana tomentosiformis] &gt;XP_009774799.1 PREDICTED: actin-depolymerizing factor 1 [Nicotiana sylvestris] &gt;XP_016465614.1 PREDICTED: actin-depolymerizing factor 1 [Nicotiana tabacum] &gt;XP_016460338.1 PREDICTED: actin-depolymerizing factor 1 isoform X1 [Nicotiana tabacum] &gt;XP_019250542.1 PREDICTED: actin-depolymerizin…	Q9FVI2/2e-91/ADF1_PETHY Actin-depolymerizing factor 1 OS=Petunia hybrida OX=4102 GN=ADF1 PE=2 SV=1	nto:104084700/2e-94/actin-depolymerizing factor 1; K05765 cofilin	NA	A0A2G9H116/1e-93/A0A2G9H116_9LAMI Actin depolymerizing factor OS=Handroanthus impetiginosus OX=429701 GN=CDL12_16207 PE=3 SV=1	PF00241/1.3E-36/Cofilin/tropomyosin-type actin-binding protein	biological_process:GO:0030042//actin filament depolymerization;cellular_component:GO:0015629//actin cytoskeleton;molecular_function:GO:0003779//actin binding;	--	--	--
Sch000017261	3	3.31143e-06	0.00022511	XP_012832108.1/0/PREDICTED: probable anion transporter 3, chloroplastic [Erythranthe guttata]	Q7XJR2/0.0/ANTR3_ARATH Probable anion transporter 3, chloroplastic OS=Arabidopsis thaliana OX=3702 GN=ANTR3 PE=2 SV=2	sind:105161562/0.0/probable anion transporter 3, chloroplastic; K08193 MFS transporter, ACS family, solute carrier family 17 (sodium-dependent inorganic phosphate cotransporter), other	dgoT/3e-26/---	A0A1U7YID0/0.0/A0A1U7YID0_NICSY probable anion transporter 3, chloroplastic OS=Nicotiana sylvestris OX=4096 GN=LOC104249188 PE=4 SV=1	PTHR11662:SF235/7.2E-208/--	biological_process:GO:0055085//transmembrane transport;cellular_component:GO:0016021//integral component of membrane;	--	--	--
Sch000002122	3	3.41586e-06	0.000231422	XP_011100466.1/3.20217e-172/GDSL esterase/lipase At2g04570 [Sesamum indicum]	Q67ZI9/4e-126/GDL48_ARATH GDSL esterase/lipase At2g42990 OS=Arabidopsis thaliana OX=3702 GN=At2g42990 PE=2 SV=1	ats:109762802/3e-77/LOC109762802; auxin transport protein BIG; K10691 E3 ubiquitin-protein ligase UBR4 [EC:2.3.2.27]	all3634/3e-07/---	A0A2G9HXA9/6e-170/A0A2G9HXA9_9LAMI Triacylglycerol lipase OS=Handroanthus impetiginosus OX=429701 GN=CDL12_05125 PE=3 SV=1	PTHR22835/2.4E-148/--	NA	--	--	--
Sch000028306	3	3.43763e-06	0.000232109	XP_011072734.1/0/uncharacterized protein At1g04910 [Sesamum indicum]	Q0WPA5/0.0/MSR2_ARATH Protein MANNAN SYNTHESIS-RELATED 2 OS=Arabidopsis thaliana OX=3702 GN=MSR2 PE=2 SV=1	NA	NA	A0A2G9GSF5/0.0/A0A2G9GSF5_9LAMI Uncharacterized protein OS=Handroanthus impetiginosus OX=429701 GN=CDL12_19482 PE=4 SV=1	PTHR31288:SF5/4.6E-168/--	NA	--	--	--
Sch000003600	3	3.48863e-06	0.00023476	XP_011092999.1/7.82822e-71/dirigent protein 1-like [Sesamum indicum]	Q67YM6/4e-44/DIR11_ARATH Dirigent protein 11 OS=Arabidopsis thaliana OX=3702 GN=DIR11 PE=2 SV=1	csat:104723377/7e-24/isoleucine--tRNA ligase, chloroplastic/mitochondrial-like; K01870 isoleucyl-tRNA synthetase [EC:6.1.1.5]	NA	A0A022RJV2/2e-67/A0A022RJV2_ERYGU Dirigent protein OS=Erythranthe guttata OX=4155 GN=MIMGU_mgv1a014192mg PE=3 SV=1	PTHR21495/2.8E-51/--	cellular_component:GO:0048046//apoplast;molecular_function:GO:0016853//isomerase activity;	--	--	--
Sch000024799	3	3.56061e-06	0.0002388	XP_011092233.1/0/endoglucanase 25-like [Sesamum indicum]	Q38890/0.0/GUN25_ARATH Endoglucanase 25 OS=Arabidopsis thaliana OX=3702 GN=KOR PE=1 SV=1	sind:105172484/0.0/endoglucanase 25-like; K01179 endoglucanase [EC:3.2.1.4]	NA	A0A2G9HXK3/0.0/A0A2G9HXK3_9LAMI Endoglucanase OS=Handroanthus impetiginosus OX=429701 GN=CDL12_05044 PE=3 SV=1	PF00759/1.4E-124/Glycosyl hydrolase family 9	biological_process:GO:0030245//cellulose catabolic process;cellular_component:GO:0016021//integral component of membrane;molecular_function:GO:0008810//cellulase activity;	--	--	--
Sch000020399	3	3.85457e-06	0.000254249	XP_011090511.1/1.5604e-86/major pollen allergen Lol p 11-like [Sesamum indicum]	Q9LX15/5e-38/DFC_ARATH Protein DOWNSTREAM OF FLC OS=Arabidopsis thaliana OX=3702 GN=DFC PE=2 SV=1	aly:ARALYDRAFT_336019/1e-29/hypothetical protein; K03036 26S proteasome regulatory subunit N6	NA	A0A2G9IAI4/1e-83/A0A2G9IAI4_9LAMI Uncharacterized protein OS=Handroanthus impetiginosus OX=429701 GN=CDL12_00468 PE=4 SV=1	PTHR31614:SF5/3.2E-65/--	NA	--	--	--
Sch000008251	3	4.06989e-06	0.000266691	XP_011098170.1/0/uncharacterized protein LOC105176913 [Sesamum indicum]	NA	NA	NA	A0A0E0PJX7/0.0/A0A0E0PJX7_ORYRU Uncharacterized protein OS=Oryza rufipogon OX=4529 PE=4 SV=1	PTHR33916/0.0/--	NA	--	--	--
Sch000013156	3	4.20014e-06	0.000273433	XP_011085218.1/4.51695e-130/UMP-CMP kinase 3 [Sesamum indicum] &gt;XP_011085224.1 UMP-CMP kinase 3 [Sesamum indicum] &gt;XP_020550717.1 UMP-CMP kinase 3 [Sesamum indicum]	Q7XI40/2e-116/KCY3_ORYSJ UMP-CMP kinase 3 OS=Oryza sativa subsp. japonica OX=39947 GN=URA6 PE=2 SV=1	sind:105167269/9e-131/UMP-CMP kinase 3; K13800 UMP-CMP kinase [EC:2.7.4.14]	YKL024c/6e-62/---	A0A2G9H4Z9/6e-132/A0A2G9H4Z9_9LAMI UMP-CMP kinase OS=Handroanthus impetiginosus OX=429701 GN=CDL12_14787 PE=3 SV=1	PF00406/1.8E-50/Adenylate kinase	biological_process:GO:0006221//pyrimidine nucleotide biosynthetic process;GO:0006207//'de novo' pyrimidine nucleobase biosynthetic process;cellular_component:GO:0005634//nucleus;GO:0005737//cytoplasm;molecular_function:GO:0009041//uridylate kinase activity;GO:0005524//ATP binding;GO:0004127//cytidylate kinase activity;	--	--	--
Sch000017250	3	4.75296e-06	0.000306428	XP_016548729.1/3.73584e-175/PREDICTED: tetraspanin-3-like [Capsicum annuum]	Q9M1E7/5e-155/TET3_ARATH Tetraspanin-3 OS=Arabidopsis thaliana OX=3702 GN=TET3 PE=1 SV=1	pavi:110747917/1e-47/tetraspanin-8-like; K17356 tetraspanin-13/31	NA	A0A1U8EXU4/2e-174/A0A1U8EXU4_CAPAN tetraspanin-3-like OS=Capsicum annuum OX=4072 GN=LOC107848473 PE=3 SV=1	PF00335/2.4E-30/Tetraspanin family	cellular_component:GO:0016021//integral component of membrane;	--	--	--
Sch000015654	3	4.90633e-06	0.000314288	XP_011070591.1/5.51634e-108/protein PLANT CADMIUM RESISTANCE 2-like [Sesamum indicum]	Q9LQU4/3e-67/PCR2_ARATH Protein PLANT CADMIUM RESISTANCE 2 OS=Arabidopsis thaliana OX=3702 GN=PCR2 PE=1 SV=1	NA	NA	A0A2G9H7J7/9e-102/A0A2G9H7J7_9LAMI Uncharacterized protein OS=Handroanthus impetiginosus OX=429701 GN=CDL12_13882 PE=4 SV=1	PF04749/1.2E-28/PLAC8 family	NA	--	--	--
Sch000001175	3	5.05827e-06	0.000322986	XP_011100317.1/0/xyloglucan endotransglucosylase/hydrolase protein 9 [Sesamum indicum]	Q8LDW9/2e-159/XTH9_ARATH Xyloglucan endotransglucosylase/hydrolase protein 9 OS=Arabidopsis thaliana OX=3702 GN=XTH9 PE=2 SV=2	sind:105178525/0.0/xyloglucan endotransglucosylase/hydrolase protein 9; K08235 xyloglucan:xyloglucosyl transferase [EC:2.4.1.207]	CAC2807/6e-12/---	A0A2G9HQ30/0.0/A0A2G9HQ30_9LAMI Xyloglucan endotransglucosylase/hydrolase OS=Handroanthus impetiginosus OX=429701 GN=CDL12_07690 PE=3 SV=1	PTHR31062:SF11/3.8E-158/--	biological_process:GO:0010411//xyloglucan metabolic process;GO:0042546//cell wall biogenesis;GO:0071555//cell wall organization;cellular_component:GO:0048046//apoplast;GO:0005618//cell wall;molecular_function:GO:0016762//xyloglucan:xyloglucosyl transferase activity;GO:0004553//hydrolase activity, hydrolyzing O-glycosyl compounds;	--	--	--
Sch000024126	3	5.24977e-06	0.000332031	NA	NA	NA	NA	NA	NA	NA	--	--	--
Sch000009061	3	5.65132e-06	0.000354067	XP_011074751.1/0/cellulose synthase A catalytic subunit 2 [UDP-forming]-like [Sesamum indicum]	Q94JQ6/0.0/CESA6_ARATH Cellulose synthase A catalytic subunit 6 [UDP-forming] OS=Arabidopsis thaliana OX=3702 GN=CESA6 PE=1 SV=2	sind:105159398/0.0/cellulose synthase A catalytic subunit 2 [UDP-forming]-like; K10999 cellulose synthase A [EC:2.4.1.12]	alr3757/1e-17/---	A0A022PP77/0.0/A0A022PP77_ERYGU Cellulose synthase OS=Erythranthe guttata OX=4155 GN=MIMGU_mgv1a000527mg PE=3 SV=1	PF03552/0.0/Cellulose synthase	biological_process:GO:0030244//cellulose biosynthetic process;GO:0071555//cell wall organization;cellular_component:GO:0016021//integral component of membrane;GO:0005886//plasma membrane;molecular_function:GO:0016760//cellulose synthase (UDP-forming) activity;GO:0046872//metal ion binding;	--	--	--
Sch000016265	3	5.83439e-06	0.000364394	XP_011098592.1/0/aldose 1-epimerase [Sesamum indicum]	Q5EA79/6e-78/GALM_BOVIN Aldose 1-epimerase OS=Bos taurus OX=9913 GN=GALM PE=2 SV=1	sind:105177225/0.0/aldose 1-epimerase; K01785 aldose 1-epimerase [EC:5.1.3.3]	TM0282/9e-88/---	A0A2G9G7B2/0.0/A0A2G9G7B2_9LAMI Aldose 1-epimerase OS=Handroanthus impetiginosus OX=429701 GN=CDL12_26301 PE=3 SV=1	PF01263/8.9E-89/Aldose 1-epimerase	biological_process:GO:0019318//hexose metabolic process;molecular_function:GO:0030246//carbohydrate binding;GO:0004034//aldose 1-epimerase activity;	--	--	--
Sch000002921	3	6.84452e-06	0.000424828	XP_011076851.1/0/3-ketoacyl-CoA synthase 6-like [Sesamum indicum]	Q9C6L5/0.0/KCS5_ARATH 3-ketoacyl-CoA synthase 5 OS=Arabidopsis thaliana OX=3702 GN=KCS5 PE=2 SV=1	sind:105160999/0.0/3-ketoacyl-CoA synthase 6-like; K15397 3-ketoacyl-CoA synthase [EC:2.3.1.199]	BS_bcsA/1e-16/---	A0A2G9HYX4/0.0/A0A2G9HYX4_9LAMI 3-ketoacyl-CoA synthase OS=Handroanthus impetiginosus OX=429701 GN=CDL12_04743 PE=3 SV=1	PTHR31561:SF5/7.2E-273/--	biological_process:GO:0006633//fatty acid biosynthetic process;cellular_component:GO:0016021//integral component of membrane;molecular_function:GO:0016747//transferase activity, transferring acyl groups other than amino-acyl groups;	--	--	--
Sch000025557	3	6.95707e-06	0.000430477	EPS72894.1/7.09608e-112/hypothetical protein M569_01863, partial [Genlisea aurea]	Q5PNZ0/3e-103/GDL77_ARATH GDSL esterase/lipase At5g18430 OS=Arabidopsis thaliana OX=3702 GN=At5g18430 PE=2 SV=1	ats:109762802/3e-29/LOC109762802; auxin transport protein BIG; K10691 E3 ubiquitin-protein ligase UBR4 [EC:2.3.2.27]	NA	S8CZJ0/3e-111/S8CZJ0_9LAMI Uncharacterized protein (Fragment) OS=Genlisea aurea OX=192259 GN=M569_01863 PE=4 SV=1	PTHR22835/8.7E-107/--	molecular_function:GO:0016788//hydrolase activity, acting on ester bonds;	--	--	--
Sch000017234	3	8.49419e-06	0.000516003	XP_012858848.1/2.47483e-56/PREDICTED: protein EARLY RESPONSIVE TO DEHYDRATION 15-like [Erythranthe guttata]	Q94AR4/3e-14/CID2_ARATH Polyadenylate-binding protein-interacting protein 2 OS=Arabidopsis thaliana OX=3702 GN=CID2 PE=2 SV=1	NA	NA	A0A2G9G6N8/1e-55/A0A2G9G6N8_9LAMI Uncharacterized protein OS=Handroanthus impetiginosus OX=429701 GN=CDL12_26528 PE=4 SV=1	PTHR33790/3.1E-30/--	NA	--	--	--
Sch000004314	3	9.40129e-06	0.000564247	XP_012844481.1/0/PREDICTED: serine hydroxymethyltransferase 4 isoform X1 [Erythranthe guttata] &gt;EYU31512.1 hypothetical protein MIMGU_mgv1a005792mg [Erythranthe guttata]	O23254/0.0/GLYC4_ARATH Serine hydroxymethyltransferase 4 OS=Arabidopsis thaliana OX=3702 GN=SHM4 PE=1 SV=1	oeu:111390838/0.0/serine hydroxymethyltransferase 4; K00600 glycine hydroxymethyltransferase [EC:2.1.2.1]	SPAC18G6.04c/5e-175/---	A0A022QS28/0.0/A0A022QS28_ERYGU Serine hydroxymethyltransferase OS=Erythranthe guttata OX=4155 GN=MIMGU_mgv1a005792mg PE=3 SV=1	PS00096/-/Serine hydroxymethyltransferase pyridoxal-phosphate attachment site.	biological_process:GO:0035999//tetrahydrofolate interconversion;GO:0006545//glycine biosynthetic process;molecular_function:GO:0004372//glycine hydroxymethyltransferase activity;GO:0030170//pyridoxal phosphate binding;	--	--	--
Sch000021932	3	1.08874e-05	0.000636246	KVH90058.1/0/beta-tubulin [Cynara cardunculus var. scolymus]	P18025/1e-160/TBB1_MAIZE Tubulin beta-1 chain OS=Zea mays OX=4577 GN=TUBB1 PE=2 SV=1	nta:107823471/5e-166/tubulin beta-1 chain-like; K07375 tubulin beta	ECU03g0820i/1e-126/---	A0A103XG02/0.0/A0A103XG02_CYNCS Tubulin beta chain OS=Cynara cardunculus var. scolymus OX=59895 GN=Ccrd_007908 PE=3 SV=1	PTHR11588/1.8E-201/--	NA	--	--	--
Sch000005353	3	1.11089e-05	0.000647296	AMZ03411.1/1.42724e-177/acyltransferase ACT5 [Plectranthus barbatus]	Q70PR7/4e-64/VINSY_RAUSE Vinorine synthase OS=Rauvolfia serpentina OX=4060 GN=ACT PE=1 SV=2	oeu:111403373/7e-142/vinorine synthase; K13065 shikimate O-hydroxycinnamoyltransferase [EC:2.3.1.133]	NA	A0A1B0VRQ6/7e-177/A0A1B0VRQ6_9LAMI Acyltransferase ACT5 OS=Plectranthus barbatus OX=41228 PE=2 SV=1	PTHR31623/1.3E-124/--	NA	--	--	--
Sch000027462	3	1.12482e-05	0.000653508	XP_012830021.1/0/PREDICTED: G-type lectin S-receptor-like serine/threonine-protein kinase RLK1 [Erythranthe guttata] &gt;EYU46320.1 hypothetical protein MIMGU_mgv1a026830mg [Erythranthe guttata]	Q25AG3/2e-96/LERK3_ORYSI G-type lectin S-receptor-like serine/threonine-protein kinase LECRK3 OS=Oryza sativa subsp. indica OX=39946 GN=LECRK3 PE=3 SV=2	ccaj:109795171/2e-133/G-type lectin S-receptor-like serine/threonine-protein kinase RLK1; K04733 interleukin-1 receptor-associated kinase 4 [EC:2.7.11.1]	NA	A0A022S4P7/0.0/A0A022S4P7_ERYGU Uncharacterized protein OS=Erythranthe guttata OX=4155 GN=MIMGU_mgv1a026830mg PE=4 SV=1	PTHR27002:SF344/2.6E-138/--	biological_process:GO:0048544//recognition of pollen;cellular_component:GO:0016021//integral component of membrane;molecular_function:GO:0030246//carbohydrate binding;GO:0004674//protein serine/threonine kinase activity;GO:0005524//ATP binding;	--	--	--
Sch000016615	3	1.20395e-05	0.000693433	XP_011093153.1/0/uncharacterized protein LOC105173178 isoform X1 [Sesamum indicum]	NA	NA	NA	A0A022R4B5/0.0/A0A022R4B5_ERYGU Uncharacterized protein OS=Erythranthe guttata OX=4155 GN=MIMGU_mgv1a002868mg PE=4 SV=1	PF07287/1.5E-87/Acyclic terpene utilisation family protein AtuA	NA	--	--	--
Sch000016377	3	1.33241e-05	0.000754379	XP_011079551.1/0/uncharacterized protein LOC105163042 [Sesamum indicum]	NA	mtr:MTR_3g096562/2e-23/FAD/FMN-binding oxidoreductase; K23151 methyltransferase-like protein 23 [EC:2.1.1.-]	NA	A0A022S380/3e-177/A0A022S380_ERYGU Uncharacterized protein OS=Erythranthe guttata OX=4155 GN=MIMGU_mgv1a009811mg PE=4 SV=1	PTHR31460:SF0/5.4E-150/--	NA	--	--	--
Sch000014587	3	1.87915e-05	0.00102895	XP_012858407.1/1.74141e-165/PREDICTED: uncharacterized protein LOC105977627 [Erythranthe guttata] &gt;EYU19777.1 hypothetical protein MIMGU_mgv1a009463mg [Erythranthe guttata]	NA	dzi:111296848/8e-132/uncharacterized protein LOC111296848 isoform X1; K20363 protein YIPF5/7	NA	A0A022PTT7/8e-165/A0A022PTT7_ERYGU Uncharacterized protein OS=Erythranthe guttata OX=4155 GN=MIMGU_mgv1a009463mg PE=4 SV=1	PF12697/8.0E-17/Alpha/beta hydrolase family	NA	--	--	--
Sch000007113	3	1.92093e-05	0.0010461	XP_011098336.1/2.56203e-104/uncharacterized protein LOC105177020 [Sesamum indicum]	NA	NA	NA	A0A022RY13/1e-95/A0A022RY13_ERYGU Uncharacterized protein OS=Erythranthe guttata OX=4155 GN=MIMGU_mgv1a014507mg PE=4 SV=1	PTHR31769/5.0E-85/--	cellular_component:GO:0016021//integral component of membrane;	--	--	--
Sch000017384	3	1.97963e-05	0.00107513	XP_011099399.1/0/glycosyltransferase 6-like [Sesamum indicum]	Q564G7/0.0/GMGT1_CYATE Galactomannan galactosyltransferase 1 OS=Cyamopsis tetragonoloba OX=3832 GN=GMGT1 PE=1 SV=1	csat:104756211/3e-105/xyloglucan 6-xylosyltransferase 4-like; K08238 xyloglucan 6-xylosyltransferase [EC:2.4.2.39]	NA	A0A2G9HSL6/0.0/A0A2G9HSL6_9LAMI Subunit of Golgi mannosyltransferase complex OS=Handroanthus impetiginosus OX=429701 GN=CDL12_06874 PE=4 SV=1	PF05637/1.2E-66/galactosyl transferase GMA12/MNN10 family	cellular_component:GO:0016021//integral component of membrane;molecular_function:GO:0016757//transferase activity, transferring glycosyl groups;	--	--	--
Sch000018321	3	2.37186e-05	0.00126411	XP_012845167.1/2.08379e-102/PREDICTED: lipoxygenase homology domain-containing protein 1-like [Erythranthe guttata] &gt;EYU31021.1 hypothetical protein MIMGU_mgv1a014752mg [Erythranthe guttata]	O65660/6e-73/PLAT1_ARATH PLAT domain-containing protein 1 OS=Arabidopsis thaliana OX=3702 GN=PLAT1 PE=1 SV=1	NA	NA	A0A022QSZ5/1e-101/A0A022QSZ5_ERYGU Uncharacterized protein OS=Erythranthe guttata OX=4155 GN=MIMGU_mgv1a014752mg PE=4 SV=1	PTHR31718:SF19/1.6E-83/--	NA	--	--	--
Sch000001681	3	2.46566e-05	0.00130713	EYU28141.1/0/hypothetical protein MIMGU_mgv1a008629mg [Erythranthe guttata]	Q9FK75/0.0/GDL82_ARATH GDSL esterase/lipase At5g45670 OS=Arabidopsis thaliana OX=3702 GN=At5g45670 PE=2 SV=1	ats:109762802/2e-47/LOC109762802; auxin transport protein BIG; K10691 E3 ubiquitin-protein ligase UBR4 [EC:2.3.2.27]	PA4921/8e-11/---	A0A022QJL4/0.0/A0A022QJL4_ERYGU Uncharacterized protein OS=Erythranthe guttata OX=4155 GN=MIMGU_mgv1a008629mg PE=3 SV=1	PF00657/3.2E-21/GDSL-like Lipase/Acylhydrolase	NA	--	--	--
Sch000011336	3	2.57783e-05	0.00136298	XP_020552642.1/1.25222e-170/F-box protein At2g27310-like [Sesamum indicum]	Q9XIN8/4e-86/FB119_ARATH F-box protein At2g27310 OS=Arabidopsis thaliana OX=3702 GN=At2g27310 PE=2 SV=1	NA	NA	A0A2G9GFG7/8e-151/A0A2G9GFG7_9LAMI Uncharacterized protein OS=Handroanthus impetiginosus OX=429701 GN=CDL12_23430 PE=4 SV=1	PTHR33736:SF10/1.5E-125/--	cellular_component:GO:0016021//integral component of membrane;	--	--	--
Sch000025784	3	2.76624e-05	0.00144749	AHY94895.1/0/actin [Prunella vulgaris]	P30171/0.0/ACT11_SOLTU Actin-97 OS=Solanum tuberosum OX=4113 GN=AC97 PE=3 SV=1	zju:107411104/0.0/actin-1; K10355 actin, other eukaryote	SPBC32H8.12c/0.0/---	A0A067ZY74/0.0/A0A067ZY74_PRUVU Actin OS=Prunella vulgaris OX=39358 PE=2 SV=1	SM00268/3.0E-238/--	NA	--	--	--
Sch000010595	3	2.80218e-05	0.00146225	KZV26735.1/4.06595e-85/ripening-related protein 1-like [Dorcoceras hygrometricum]	Q9FWT5/9e-32/RIP3_ORYSJ Ripening-related protein 3 OS=Oryza sativa subsp. japonica OX=39947 GN=Os10g0490100 PE=2 SV=1	pavi:110772601/9e-28/LEAF RUST 10 DISEASE-RESISTANCE LOCUS RECEPTOR-LIKE PROTEIN KINASE-like 2.5; K04733 interleukin-1 receptor-associated kinase 4 [EC:2.7.11.1]	NA	A0A022QXP1/3e-83/A0A022QXP1_ERYGU Uncharacterized protein OS=Erythranthe guttata OX=4155 GN=MIMGU_mgv1a024967mg PE=4 SV=1	PTHR33191/3.8E-152/--	NA	--	--	--
Sch000013174	3	2.85654e-05	0.00148674	XP_009760083.1/1.03623e-76/PREDICTED: putative uncharacterized protein DDB_G0286901 [Nicotiana sylvestris] &gt;XP_009760090.1 PREDICTED: putative uncharacterized protein DDB_G0286901 [Nicotiana sylvestris] &gt;XP_009760099.1 PREDICTED: putative uncharacterized protein DDB_G0286901 [Nicotiana sylvestris] &gt;XP_009760104.1 PREDICTED: putative uncharacterized protein DDB_G0286901 [Nicotiana sylvest…	A2RVM8/6e-41/HIP37_ARATH Heavy metal-associated isoprenylated plant protein 37 OS=Arabidopsis thaliana OX=3702 GN=HIPP37 PE=2 SV=1	lsv:111909024/8e-14/receptor-like protein kinase ANXUR1 isoform X1; K04733 interleukin-1 receptor-associated kinase 4 [EC:2.7.11.1]	NA	A0A2G9GW49/1e-93/A0A2G9GW49_9LAMI Copper chaperone OS=Handroanthus impetiginosus OX=429701 GN=CDL12_17901 PE=4 SV=1	PTHR22814/1.1E-55/--	biological_process:GO:0030001//metal ion transport;molecular_function:GO:0046872//metal ion binding;	--	--	--
Sch000006383	3	2.88064e-05	0.00148819	XP_012842029.1/3.87386e-149/PREDICTED: vesicle-associated protein 4-2-like [Erythranthe guttata] &gt;EYU33947.1 hypothetical protein MIMGU_mgv1a011930mg [Erythranthe guttata]	Q8VYN2/1e-128/VAP42_ARATH Vesicle-associated protein 4-2 OS=Arabidopsis thaliana OX=3702 GN=PVA42 PE=1 SV=1	ghi:107950333/6e-29/uncharacterized protein LOC107950333 isoform X1; K01681 aconitate hydratase [EC:4.2.1.3]	NA	A0A2G9GKK2/2e-150/A0A2G9GKK2_9LAMI VAMP-associated protein involved in inositol metabolism OS=Handroanthus impetiginosus OX=429701 GN=CDL12_21897 PE=4 SV=1	PTHR10809:SF48/5.7E-124/--	cellular_component:GO:0005789//endoplasmic reticulum membrane;	--	--	--
Sch000003816	3	3.00755e-05	0.00152949	XP_011097758.1/0/fasciclin-like arabinogalactan protein 1 [Sesamum indicum]	Q9FM65/1e-141/FLA1_ARATH Fasciclin-like arabinogalactan protein 1 OS=Arabidopsis thaliana OX=3702 GN=FLA1 PE=1 SV=1	atr:105420786/9e-46/fasciclin-like arabinogalactan protein 4; K19519 transforming growth factor-beta-induced protein	NA	A0A2G9GY89/0.0/A0A2G9GY89_9LAMI Uncharacterized protein OS=Handroanthus impetiginosus OX=429701 GN=CDL12_17168 PE=4 SV=1	PS50213/11.346/FAS1/BIgH3 domain profile.	cellular_component:GO:0016021//integral component of membrane;	--	--	--
Sch000013906	3	3.07254e-05	0.00155463	XP_011093461.1/0/probable serine/threonine-protein kinase At4g35230 [Sesamum indicum]	Q9LS26/0.0/BSK2_ARATH Serine/threonine-protein kinase BSK2 OS=Arabidopsis thaliana OX=3702 GN=BSK2 PE=1 SV=1	sind:105173429/0.0/probable serine/threonine-protein kinase At4g35230; K14500 BR-signaling kinase [EC:2.7.11.1]	BS_yloP_1/6e-10/---	M0ZN16/0.0/M0ZN16_SOLTU Uncharacterized protein OS=Solanum tuberosum OX=4113 GN=102604642 PE=4 SV=1	PTHR27001:SF260/5.0E-207/--	molecular_function:GO:0005524//ATP binding;GO:0004672//protein kinase activity;	--	--	--
Sch000006505	3	3.11952e-05	0.00157045	KZV33168.1/0/putative cinnamyl alcohol dehydrogenase 6 [Dorcoceras hygrometricum]	Q7XWU3/0.0/CADH6_ORYSJ Probable cinnamyl alcohol dehydrogenase 6 OS=Oryza sativa subsp. japonica OX=39947 GN=CAD6 PE=2 SV=2	sind:105165982/0.0/probable cinnamyl alcohol dehydrogenase 6; K00083 cinnamyl-alcohol dehydrogenase [EC:1.1.1.195]	SMc00680/8e-114/---	A0A022PPF2/0.0/A0A022PPF2_ERYGU Uncharacterized protein OS=Erythranthe guttata OX=4155 GN=MIMGU_mgv1a008846mg PE=3 SV=1	PS00059/-/Zinc-containing alcohol dehydrogenases signature.	molecular_function:GO:0008270//zinc ion binding;GO:0016491//oxidoreductase activity;	--	--	--
Sch000003248	3	3.18115e-05	0.00159745	XP_011082806.1/0/trifunctional UDP-glucose 4,6-dehydratase/UDP-4-keto-6-deoxy-D-glucose 3,5-epimerase/UDP-4-keto-L-rhamnose-reductase RHM1 [Sesamum indicum]	Q9SYM5/0.0/RHM1_ARATH Trifunctional UDP-glucose 4,6-dehydratase/UDP-4-keto-6-deoxy-D-glucose 3,5-epimerase/UDP-4-keto-L-rhamnose-reductase RHM1 OS=Arabidopsis thaliana OX=3702 GN=RHM1 PE=1 SV=1	sind:105165479/0.0/trifunctional UDP-glucose 4,6-dehydratase/UDP-4-keto-6-deoxy-D-glucose 3,5-epimerase/UDP-4-keto-L-rhamnose-reductase RHM1; K12450 UDP-glucose 4,6-dehydratase [EC:4.2.1.76]	MTH1789/3e-89/---	A0A1J6I3B3/0.0/A0A1J6I3B3_NICAT RHM1 OS=Nicotiana attenuata OX=49451 GN=RHM1_1 PE=4 SV=1	PF16363/9.0E-70/GDP-mannose 4,6 dehydratase	biological_process:GO:0009225//nucleotide-sugar metabolic process;molecular_function:GO:0008460//dTDP-glucose 4,6-dehydratase activity;	--	--	--
Sch000010766	3	3.22167e-05	0.00161374	XP_012843936.1/1.96259e-158/PREDICTED: probable carboxylesterase 8 [Erythranthe guttata]	O64640/8e-123/CXE8_ARATH Probable carboxylesterase 8 OS=Arabidopsis thaliana OX=3702 GN=CXE8 PE=2 SV=1	cpap:110808914/1e-42/probable carboxylesterase 18; K07874 Ras-related protein Rab-1A	SSO2521/3e-20/---	A0A022QWR1/2e-155/A0A022QWR1_ERYGU Uncharacterized protein OS=Erythranthe guttata OX=4155 GN=MIMGU_mgv1a009336mg PE=4 SV=1	PTHR23024/7.2E-135/--	biological_process:GO:0009056//catabolic process;molecular_function:GO:0016787//hydrolase activity;	--	--	--
Sch000004329	3	3.66058e-05	0.0018109	ADX98505.1/0/late embryogenesis-like protein [Salvia miltiorrhiza]	P46519/3e-19/LEA14_SOYBN Desiccation protectant protein Lea14 homolog OS=Glycine max OX=3847 PE=2 SV=1	NA	NA	G9BRR5/0.0/G9BRR5_SALMI Late embryogenesis-like protein OS=Salvia miltiorrhiza OX=226208 GN=LEA2 PE=2 SV=1	PTHR31459/3.8E-165/--	NA	--	--	--
Sch000003709	3	3.71646e-05	0.001834	XP_011084631.1/0/WEB family protein At3g02930, chloroplastic [Sesamum indicum]	Q9LFE4/0.0/Y5673_ARATH WEB family protein At5g16730, chloroplastic OS=Arabidopsis thaliana OX=3702 GN=At5g16730 PE=1 SV=1	bna:106427234/1e-30/uncharacterized protein LOC106427234; K12811 ATP-dependent RNA helicase DDX46/PRP5 [EC:3.6.4.13]	NA	A0A2G9FZQ7/0.0/A0A2G9FZQ7_9LAMI Uncharacterized protein OS=Handroanthus impetiginosus OX=429701 GN=CDL12_29098 PE=4 SV=1	PF05701/2.1E-16/Weak chloroplast movement under blue light	biological_process:GO:0007131//reciprocal meiotic recombination;cellular_component:GO:0000795//synaptonemal complex;	--	--	--
Sch000009004	3	3.74253e-05	0.00184232	XP_011086107.1/2.34336e-156/stem-specific protein TSJT1-like [Sesamum indicum]	P24805/3e-29/TSJT1_TOBAC Stem-specific protein TSJT1 OS=Nicotiana tabacum OX=4097 GN=TSJT1 PE=2 SV=1	mdm:103409501/4e-18/putative glycerol-3-phosphate transporter 4; K13783 MFS transporter, OPA family, solute carrier family 37 (glycerol-3-phosphate transporter), member 1/2	NA	A0A2G9FZ43/3e-151/A0A2G9FZ43_9LAMI Uncharacterized protein OS=Handroanthus impetiginosus OX=429701 GN=CDL12_29595 PE=4 SV=1	PTHR11772:SF15/2.0E-127/--	NA	--	--	--
Sch000016496	3	3.94953e-05	0.00193944	XP_011098928.1/9.42385e-143/double-stranded RNA-binding protein 3 [Sesamum indicum]	Q9LJF5/9e-99/DRB3_ARATH Double-stranded RNA-binding protein 3 OS=Arabidopsis thaliana OX=3702 GN=DRB3 PE=1 SV=1	lang:109335560/2e-09/5-methyltetrahydropteroyltriglutamate--homocysteine methyltransferase-like; K00549 5-methyltetrahydropteroyltriglutamate--homocysteine methyltransferase [EC:2.1.1.14]	NA	A0A2G9G8U1/1e-141/A0A2G9G8U1_9LAMI Uncharacterized protein OS=Handroanthus impetiginosus OX=429701 GN=CDL12_25790 PE=4 SV=1	PF00035/6.9E-14/Double-stranded RNA binding motif	NA	--	--	--
Sch000009205	3	5.60456e-05	0.00264612	XP_011100089.1/2.30346e-59/uncharacterized protein LOC105178322 [Sesamum indicum]	NA	dzi:111301177/7e-19/RNA-binding protein BRN2-like isoform X1; K12833 pre-mRNA branch site protein p14	NA	A0A2G9HRS5/2e-60/A0A2G9HRS5_9LAMI Uncharacterized protein OS=Handroanthus impetiginosus OX=429701 GN=CDL12_07084 PE=4 SV=1	PTHR33882/3.5E-48/--	NA	--	--	--
Sch000018817	3	5.61371e-05	0.00264612	XP_011093946.1/3.67353e-56/uncharacterized protein LOC105173763 [Sesamum indicum]	NA	NA	NA	A0A2G9GN05/2e-69/A0A2G9GN05_9LAMI Uncharacterized protein OS=Handroanthus impetiginosus OX=429701 GN=CDL12_20807 PE=4 SV=1	PTHR33052/1.6E-40/--	NA	--	--	--
Sch000000141	3	5.69385e-05	0.0026713	XP_011096264.1/0/uncharacterized protein LOC105175509 [Sesamum indicum]	O80386/7e-132/CIP7_ARATH COP1-interacting protein 7 OS=Arabidopsis thaliana OX=3702 GN=CIP7 PE=1 SV=1	dzi:111274727/2e-32/uncharacterized protein LOC111274727 isoform X1; K05658 ATP-binding cassette, subfamily B (MDR/TAP), member 1 [EC:7.6.2.2]	NA	A0A2G9G749/0.0/A0A2G9G749_9LAMI Uncharacterized protein OS=Handroanthus impetiginosus OX=429701 GN=CDL12_26357 PE=4 SV=1	PTHR31008/8.1E-282/--	NA	--	--	--
Sch000017492	3	5.9039e-05	0.00274408	XP_011095068.1/0/protein trichome birefringence-like 34 [Sesamum indicum]	O80919/1e-128/TBL34_ARATH Protein trichome birefringence-like 34 OS=Arabidopsis thaliana OX=3702 GN=TBL34 PE=2 SV=2	NA	NA	A0A2G9GG04/0.0/A0A2G9GG04_9LAMI Uncharacterized protein OS=Handroanthus impetiginosus OX=429701 GN=CDL12_23241 PE=4 SV=1	PF14416/1.3E-20/PMR5 N terminal Domain	NA	--	--	--
Sch000013765	3	7.30054e-05	0.00334653	XP_011079399.1/0/serine carboxypeptidase 24 [Sesamum indicum]	Q9M099/0.0/SCP24_ARATH Serine carboxypeptidase 24 OS=Arabidopsis thaliana OX=3702 GN=SCPL24 PE=1 SV=1	sind:105162924/0.0/serine carboxypeptidase 24; K16297 serine carboxypeptidase-like clade II [EC:3.4.16.-]	SPAC19G12.10c_2/2e-43/---	A0A2G9GSD4/0.0/A0A2G9GSD4_9LAMI Carboxypeptidase OS=Handroanthus impetiginosus OX=429701 GN=CDL12_19184 PE=3 SV=1	PS00131/-/Serine carboxypeptidases, serine active site.	molecular_function:GO:0004185//serine-type carboxypeptidase activity;	--	--	--
Sch000012357	3	7.602e-05	0.00346881	XP_011088846.1/0/arogenate dehydratase/prephenate dehydratase 6, chloroplastic-like [Sesamum indicum]	Q9SGD6/0.0/AROD6_ARATH Arogenate dehydratase/prephenate dehydratase 6, chloroplastic OS=Arabidopsis thaliana OX=3702 GN=ADT6 PE=1 SV=1	sind:105169982/0.0/arogenate dehydratase/prephenate dehydratase 6, chloroplastic-like; K05359 arogenate/prephenate dehydratase [EC:4.2.1.91 4.2.1.51]	DR1147/3e-58/---	A0A2G9H027/0.0/A0A2G9H027_9LAMI Arogenate dehydratase OS=Handroanthus impetiginosus OX=429701 GN=CDL12_16512 PE=4 SV=1	PTHR21022:SF14/1.1E-217/--	biological_process:GO:0009094//L-phenylalanine biosynthetic process;cellular_component:GO:0009570//chloroplast stroma;molecular_function:GO:0004664//prephenate dehydratase activity;GO:0047769//arogenate dehydratase activity;	--	--	--
Sch000025044	3	7.66789e-05	0.0034909	XP_011072004.1/0/leucine-rich repeat receptor-like serine/threonine/tyrosine-protein kinase SOBIR1 [Sesamum indicum]	Q9SKB2/0.0/SBIR1_ARATH Leucine-rich repeat receptor-like serine/threonine/tyrosine-protein kinase SOBIR1 OS=Arabidopsis thaliana OX=3702 GN=SOBIR1 PE=1 SV=1	han:110919283/0.0/leucine-rich repeat receptor-like serine/threonine/tyrosine-protein kinase SOBIR1; K04733 interleukin-1 receptor-associated kinase 4 [EC:2.7.11.1]	lin1934_1/2e-24/---	A0A2G9IBC5/0.0/A0A2G9IBC5_9LAMI Serine/threonine protein kinase OS=Handroanthus impetiginosus OX=429701 GN=CDL12_00188 PE=4 SV=1	PTHR45273/6.1E-295/--	cellular_component:GO:0016021//integral component of membrane;molecular_function:GO:0005524//ATP binding;GO:0004672//protein kinase activity;	--	--	--
Sch000000092	3	8.69564e-05	0.00388032	XP_012848062.1/6.81214e-150/PREDICTED: protein trichome birefringence-like 2 isoform X2 [Erythranthe guttata]	Q8VYR3/1e-122/TBL2_ARATH Protein trichome birefringence-like 2 OS=Arabidopsis thaliana OX=3702 GN=TBL2 PE=2 SV=1	NA	NA	A0A022QPP9/5e-149/A0A022QPP9_ERYGU Uncharacterized protein OS=Erythranthe guttata OX=4155 GN=MIMGU_mgv1a003426mg PE=4 SV=1	PF13839/1.2E-71/GDSL/SGNH-like Acyl-Esterase family found in Pmr5 and Cas1p	biological_process:GO:0071554//cell wall organization or biogenesis;cellular_component:GO:0005794//Golgi apparatus;GO:0016021//integral component of membrane;molecular_function:GO:0016413//O-acetyltransferase activity;	--	--	--
Sch000004370	3	0.000119284	0.00520528	XP_012841497.1/7.50813e-34/PREDICTED: uncharacterized protein LOC105961780 [Erythranthe guttata] &gt;XP_012841501.1 PREDICTED: uncharacterized protein LOC105961785 isoform X1 [Erythranthe guttata] &gt;XP_012841502.1 PREDICTED: uncharacterized protein LOC105961785 isoform X2 [Erythranthe guttata] &gt;EYU33985.1 hypothetical protein MIMGU_mgv1a016390mg [Erythranthe guttata] &gt;EYU33987.1 hypotheti…	F2VYU4/5e-14/PIK1_ORYSJ Disease resistance protein Pik-1 OS=Oryza sativa subsp. japonica OX=39947 GN=PIK-1 PE=1 SV=1	han:110930072/5e-18/receptor-like protein kinase HERK 1; K04733 interleukin-1 receptor-associated kinase 4 [EC:2.7.11.1]	NA	A0A2G9I772/2e-47/A0A2G9I772_9LAMI Copper chaperone OS=Handroanthus impetiginosus OX=429701 GN=CDL12_01639 PE=4 SV=1	PTHR22814:SF262/3.6E-30/--	NA	--	--	--
Sch000007896	3	0.000120873	0.00526312	XP_011098078.1/2.78176e-108/protodermal factor 1 [Sesamum indicum]	Q9S728/8e-50/PDF1_ARATH Protodermal factor 1 OS=Arabidopsis thaliana OX=3702 GN=PDF1 PE=2 SV=1	lang:109341734/1e-51/protodermal factor 1-like; K03006 DNA-directed RNA polymerase II subunit RPB1 [EC:2.7.7.6]	NA	A0A2G9G5Q9/8e-87/A0A2G9G5Q9_9LAMI Uncharacterized protein OS=Handroanthus impetiginosus OX=429701 GN=CDL12_26852 PE=4 SV=1	PTHR33210:SF6/1.3E-62/--	NA	--	--	--
Sch000021070	3	0.000122627	0.00532786	XP_012829858.1/2.35729e-30/PREDICTED: E3 ubiquitin-protein ligase RNF13-like [Erythranthe guttata] &gt;EYU43572.1 hypothetical protein MIMGU_mgv1a022721mg [Erythranthe guttata]	Q9SUS5/3e-13/RHA1B_ARATH E3 ubiquitin-protein ligase RHA1B OS=Arabidopsis thaliana OX=3702 GN=RHA1B PE=2 SV=1	sind:105158928/1e-28/RING-H2 finger protein ATL2-like; K16282 E3 ubiquitin-protein ligase RHA2 [EC:2.3.2.27]	ECU07g0330/3e-07/---	A0A2G9GEW8/2e-35/A0A2G9GEW8_9LAMI Uncharacterized protein OS=Handroanthus impetiginosus OX=429701 GN=CDL12_23646 PE=4 SV=1	PF13639/6.6E-11/Ring finger domain	cellular_component:GO:0016021//integral component of membrane;molecular_function:GO:0008270//zinc ion binding;	--	--	--
Sch000001634	3	0.000132598	0.00567078	XP_011070806.1/0/homocysteine S-methyltransferase 1 [Sesamum indicum]	A4ZGQ8/0.0/HMT1_BRAOT Homocysteine S-methyltransferase 1 OS=Brassica oleracea var. italica OX=36774 GN=HMT1 PE=1 SV=1	sind:105156388/0.0/homocysteine S-methyltransferase 1; K00547 homocysteine S-methyltransferase [EC:2.1.1.10]	BS_ybgG/1e-86/---	A0A2G9HYG6/0.0/A0A2G9HYG6_9LAMI Homocysteine S-methyltransferase OS=Handroanthus impetiginosus OX=429701 GN=CDL12_04742 PE=4 SV=1	PTHR21091:SF140/2.5E-165/--	biological_process:GO:0009086//methionine biosynthetic process;cellular_component:GO:0005737//cytoplasm;molecular_function:GO:0008270//zinc ion binding;GO:0047150//betaine-homocysteine S-methyltransferase activity;	--	--	--
Sch000024613	3	0.000133073	0.00567078	XP_011085814.1/0/potassium transporter 8 [Sesamum indicum]	Q9M7J9/0.0/POT8_ARATH Potassium transporter 8 OS=Arabidopsis thaliana OX=3702 GN=POT8 PE=2 SV=2	sind:105167704/0.0/potassium transporter 8; K03549 KUP system potassium uptake protein	BMEI0622/1e-98/---	A0A2G9G2R5/0.0/A0A2G9G2R5_9LAMI Potassium transporter OS=Handroanthus impetiginosus OX=429701 GN=CDL12_28011 PE=3 SV=1	PTHR30540:SF18/0.0/--	cellular_component:GO:0016021//integral component of membrane;molecular_function:GO:0015079//potassium ion transmembrane transporter activity;	--	--	--
Sch000013099	3	0.000142502	0.00602122	AFJ93090.1/4.99918e-86/pathogenesis-related protein 1 [Bacopa monnieri]	P11670/2e-60/PRB1_TOBAC Basic form of pathogenesis-related protein 1 OS=Nicotiana tabacum OX=4097 PE=3 SV=1	sind:105172652/4e-82/basic form of pathogenesis-related protein 1-like; K13449 pathogenesis-related protein 1	YJL078c_1/2e-29/---	J7FBF9/2e-85/J7FBF9_BACMN Pathogenesis-related protein 1 OS=Bacopa monnieri OX=263974 PE=2 SV=1	PF00188/2.7E-21/Cysteine-rich secretory protein family	cellular_component:GO:0005576//extracellular region;	--	--	--
Sch000025691	3	0.000144223	0.0060683	XP_011084908.1/0/phosphoinositide phospholipase C 6 [Sesamum indicum]	Q8GV43/0.0/PLCD6_ARATH Phosphoinositide phospholipase C 6 OS=Arabidopsis thaliana OX=3702 GN=PLC6 PE=2 SV=2	sind:105167050/0.0/phosphoinositide phospholipase C 6; K05857 phosphatidylinositol phospholipase C, delta [EC:3.1.4.11]	NA	A0A2G9GIP5/0.0/A0A2G9GIP5_9LAMI Phosphoinositide phospholipase C OS=Handroanthus impetiginosus OX=429701 GN=CDL12_22288 PE=4 SV=1	PTHR10336:SF101/1.7E-272/--	biological_process:GO:0016042//lipid catabolic process;GO:0035556//intracellular signal transduction;cellular_component:GO:0005622//intracellular;molecular_function:GO:0004435//phosphatidylinositol phospholipase C activity;GO:0004871//signal transducer activity;	--	--	--
Sch000007430	3	0.000152552	0.00636514	XP_011097954.1/9.3402e-67/calcium-binding protein PBP1-like [Sesamum indicum]	O81831/2e-48/CARP1_ARATH Calcium-binding protein KRP1 OS=Arabidopsis thaliana OX=3702 GN=KRP1 PE=2 SV=1	sind:105176752/2e-67/calcium-binding protein PBP1-like; K16465 centrin-1	YOR257w/2e-09/---	A0A2G9G8M0/1e-64/A0A2G9G8M0_9LAMI Uncharacterized protein OS=Handroanthus impetiginosus OX=429701 GN=CDL12_25848 PE=4 SV=1	PF13833/1.2E-18/EF-hand domain pair	molecular_function:GO:0005509//calcium ion binding;	--	--	--
Sch000012638	3	0.000191115	0.0077477	XP_011076460.1/4.89548e-135/gamma-glutamylcyclotransferase 2-1-like [Sesamum indicum]	Q8GY54/5e-112/GCT21_ARATH Gamma-glutamylcyclotransferase 2-1 OS=Arabidopsis thaliana OX=3702 GN=GGCT2;1 PE=1 SV=1	sind:105160644/9e-136/gamma-glutamylcyclotransferase 2-1-like; K22596 gamma-glutamylcyclotransferase, plant [EC:4.3.2.9]	AGl2432/2e-22/---	A0A022Q364/2e-133/A0A022Q364_ERYGU Gamma-glutamylcyclotransferase OS=Erythranthe guttata OX=4155 GN=MIMGU_mgv1a013369mg PE=3 SV=1	PTHR12192:SF1/1.7E-66/--	biological_process:GO:0006751//glutathione catabolic process;molecular_function:GO:0003839//gamma-glutamylcyclotransferase activity;	--	--	--
Sch000020571	3	0.000204542	0.0082253	XP_020548393.1/0/beta-galactosidase 10 [Sesamum indicum]	Q5N8X6/0.0/BGAL3_ORYSJ Beta-galactosidase 3 OS=Oryza sativa subsp. japonica OX=39947 GN=Os01g0875500 PE=3 SV=1	ath:AT3G52840/0.0/BGAL2; beta-galactosidase 2; K12309 beta-galactosidase [EC:3.2.1.23]	XF0840/6e-37/---	A0A2G9GWI0/0.0/A0A2G9GWI0_9LAMI Beta-galactosidase OS=Handroanthus impetiginosus OX=429701 GN=CDL12_18048 PE=3 SV=1	PF01301/1.4E-105/Glycosyl hydrolases family 35	biological_process:GO:0005975//carbohydrate metabolic process;molecular_function:GO:0030246//carbohydrate binding;GO:0004565//beta-galactosidase activity;	--	--	--
Sch000004566	3	0.000210698	0.00842204	XP_011075755.1/2.11345e-163/probable ribose-5-phosphate isomerase 1 [Sesamum indicum]	Q9C998/6e-123/RPI1_ARATH Probable ribose-5-phosphate isomerase 1 OS=Arabidopsis thaliana OX=3702 GN=RPI1 PE=1 SV=1	sind:105160184/4e-164/probable ribose-5-phosphate isomerase 1; K01807 ribose 5-phosphate isomerase A [EC:5.3.1.6]	DR0845/8e-55/---	A0A2G9GY79/5e-160/A0A2G9GY79_9LAMI Ribose 5-phosphate isomerase OS=Handroanthus impetiginosus OX=429701 GN=CDL12_17243 PE=3 SV=1	PTHR43748:SF2/2.5E-132/--	NA	--	--	--
Sch000026069	3	0.000215742	0.00858928	XP_012836930.1/0/PREDICTED: filament-like plant protein 7 [Erythranthe guttata]	Q9SLN1/9e-88/FPP7_ARATH Filament-like plant protein 7 OS=Arabidopsis thaliana OX=3702 GN=FPP7 PE=3 SV=2	sot:102585808/4e-104/filament-like plant protein 7; K10352 myosin heavy chain	NA	A0A2G9GTZ9/0.0/A0A2G9GTZ9_9LAMI Uncharacterized protein OS=Handroanthus impetiginosus OX=429701 GN=CDL12_18675 PE=4 SV=1	PTHR31580:SF8/4.4E-207/--	NA	--	--	--
Sch000007776	3	0.000230135	0.00910788	NP_001312727.1/0/S-adenosylmethionine synthase 2 [Nicotiana tabacum] &gt;Q6SYB9.1 RecName: Full=S-adenosylmethionine synthase 2; Short=AdoMet synthase 2; AltName: Full=Methionine adenosyltransferase 2; Short=MAT 2 &gt;AAR15895.1 S-adenosyl-L-methionine synthetase [Nicotiana tabacum]	Q6SYB9/0.0/METK2_TOBAC S-adenosylmethionine synthase 2 OS=Nicotiana tabacum OX=4097 GN=SAMS2 PE=2 SV=1	nta:107807060/0.0/SAMS, SAMS2, SAMSYN; S-adenosylmethionine synthase 2; K00789 S-adenosylmethionine synthetase [EC:2.5.1.6]	SPBC14F5.05c/9e-163/---	A0A1J6IRB6/0.0/A0A1J6IRB6_NICAT S-adenosylmethionine synthase OS=Nicotiana attenuata OX=49451 GN=SAM3 PE=3 SV=1	PS00376/-/S-adenosylmethionine synthase signature 1.	biological_process:GO:0006730//one-carbon metabolic process;GO:0006556//S-adenosylmethionine biosynthetic process;cellular_component:GO:0005737//cytoplasm;molecular_function:GO:0046872//metal ion binding;GO:0005524//ATP binding;GO:0004478//methionine adenosyltransferase activity;	--	--	--
Sch000016939	3	0.000240752	0.00948734	XP_011095202.2/0/WD repeat-containing protein 44 [Sesamum indicum]	Q9XSC3/9e-54/WDR44_BOVIN WD repeat-containing protein 44 OS=Bos taurus OX=9913 GN=WDR44 PE=1 SV=1	sind:105174711/0.0/WD repeat-containing protein 44; K20241 WD repeat-containing protein 44	all0283_3/9e-18/---	A0A2G9H384/0.0/A0A2G9H384_9LAMI WD40 repeat-containing protein OS=Handroanthus impetiginosus OX=429701 GN=CDL12_15437 PE=4 SV=1	PR00320/3.5E-6/G protein beta WD-40 repeat signature	NA	--	--	--
Sch000023052	3	0.000250373	0.00979248	XP_011090683.1/0/protein NETWORKED 1A-like [Sesamum indicum]	Q9LUI2/0.0/NET1A_ARATH Protein NETWORKED 1A OS=Arabidopsis thaliana OX=3702 GN=NET1A PE=1 SV=1	lang:109335385/0.0/protein NETWORKED 1D-like; K20478 golgin subfamily B member 1	NA	A0A2G9HJU9/0.0/A0A2G9HJU9_9LAMI E3 ubiquitin ligase involved in syntaxin degradation OS=Handroanthus impetiginosus OX=429701 GN=CDL12_09560 PE=4 SV=1	PTHR32258:SF6/0.0/--	molecular_function:GO:0003779//actin binding;	--	--	--
Sch000001496	3	0.000251754	0.00982724	ABV08818.1/0/isopentenyl pyrophosphate isomerase [Salvia miltiorrhiza]	O48965/3e-159/IDI2_CAMAC Isopentenyl-diphosphate Delta-isomerase II OS=Camptotheca acuminata OX=16922 GN=IPI2 PE=2 SV=1	oeu:111370918/8e-165/isopentenyl-diphosphate Delta-isomerase I-like; K01823 isopentenyl-diphosphate Delta-isomerase [EC:5.3.3.2]	SPBC106.15/1e-64/---	E6Y2M8/0.0/E6Y2M8_SALMI Isopentenyl pyrophosphate isomerase OS=Salvia miltiorrhiza OX=226208 PE=2 SV=1	PF00293/1.2E-22/NUDIX domain	NA	--	--	--
Sch000018884	4	2.83336e-27	2.9804e-24	XP_011094611.1/1.19044e-150/heavy metal-associated isoprenylated plant protein 6-like [Sesamum indicum]	Q9LZF1/1e-61/HIP6_ARATH Heavy metal-associated isoprenylated plant protein 6 OS=Arabidopsis thaliana OX=3702 GN=HIPP06 PE=1 SV=1	han:110894365/1e-18/receptor-like protein kinase HERK 1; K04733 interleukin-1 receptor-associated kinase 4 [EC:2.7.11.1]	NA	A0A022QPI7/1e-120/A0A022QPI7_ERYGU Uncharacterized protein OS=Erythranthe guttata OX=4155 GN=MIMGU_mgv1a008930mg PE=4 SV=1	PS50846/9.554/Heavy-metal-associated domain profile.	biological_process:GO:0030001//metal ion transport;molecular_function:GO:0046872//metal ion binding;	--	--	--
Sch000021906	4	2.56411e-25	2.2281e-22	XP_011076471.1/2.38696e-84/uncharacterized protein LOC105160688 [Sesamum indicum]	Q6DST1/5e-18/Y1465_ARATH Late embryogenesis abundant protein At1g64065 OS=Arabidopsis thaliana OX=3702 GN=At1g64065 PE=2 SV=1	NA	NA	A0A022QB24/2e-80/A0A022QB24_ERYGU Uncharacterized protein OS=Erythranthe guttata OX=4155 GN=MIMGU_mgv1a014071mg PE=4 SV=1	PTHR31852/8.2E-53/--	cellular_component:GO:0016021//integral component of membrane;	--	--	--
Sch000011262	4	2.86011e-15	1.09927e-12	KZV49510.1/2.99024e-07/tyrosine- and lysine-rich protein [Dorcoceras hygrometricum]	NA	NA	NA	A0A2G9I6W5/4e-09/A0A2G9I6W5_9LAMI Uncharacterized protein OS=Handroanthus impetiginosus OX=429701 GN=CDL12_01747 PE=4 SV=1	PF07172/5.4E-13/Glycine rich protein family	NA	--	--	--
Sch000023233	4	5.42797e-15	1.97242e-12	XP_011076471.1/2.10087e-82/uncharacterized protein LOC105160688 [Sesamum indicum]	Q6DST1/4e-16/Y1465_ARATH Late embryogenesis abundant protein At1g64065 OS=Arabidopsis thaliana OX=3702 GN=At1g64065 PE=2 SV=1	NA	NA	A0A022QF81/1e-81/A0A022QF81_ERYGU Uncharacterized protein OS=Erythranthe guttata OX=4155 GN=MIMGU_mgv1a013680mg PE=4 SV=1	PTHR31852:SF10/9.3E-52/--	cellular_component:GO:0016021//integral component of membrane;	--	--	--
Sch000001638	4	1.57195e-13	4.62016e-11	XP_011082732.1/0/uncharacterized protein LOC105165426 [Sesamum indicum]	Q8L636/0.0/NCL_ARATH Sodium/calcium exchanger NCL OS=Arabidopsis thaliana OX=3702 GN=NCL PE=2 SV=1	tcc:18593189/2e-09/vacuolar cation/proton exchanger 5; K07300 Ca2+:H+ antiporter	YDL128w/9e-07/---	A0A022RWV3/0.0/A0A022RWV3_ERYGU Uncharacterized protein OS=Erythranthe guttata OX=4155 GN=MIMGU_mgv1a003664mg PE=3 SV=1	PF13499/1.7E-10/EF-hand domain pair	biological_process:GO:0055085//transmembrane transport;cellular_component:GO:0016021//integral component of membrane;molecular_function:GO:0005509//calcium ion binding;	--	--	--
Sch000020949	4	2.04601e-13	5.92631e-11	XP_012829616.1/1.50491e-87/PREDICTED: major allergen Pru ar 1-like [Erythranthe guttata] &gt;EYU43775.1 hypothetical protein MIMGU_mgv1a026167mg [Erythranthe guttata]	O50001/2e-68/PRU1_PRUAR Major allergen Pru ar 1 OS=Prunus armeniaca OX=36596 PE=1 SV=1	peq:110030824/8e-13/LOW QUALITY PROTEIN: glutamate receptor 2.3-like; K05387 glutamate receptor, ionotropic, plant	NA	A0A2G9FZI2/1e-92/A0A2G9FZI2_9LAMI Uncharacterized protein OS=Handroanthus impetiginosus OX=429701 GN=CDL12_29036 PE=4 SV=1	PTHR31213/4.5E-66/--	biological_process:GO:0006952//defense response;GO:0009607//response to biotic stimulus;	--	--	--
Sch000021708	4	6.7462e-13	1.79773e-10	XP_012851934.1/1.59691e-84/PREDICTED: uncharacterized protein LOC105971627 [Erythranthe guttata] &gt;EYU25165.1 hypothetical protein MIMGU_mgv1a013680mg [Erythranthe guttata]	Q6DST1/1e-17/Y1465_ARATH Late embryogenesis abundant protein At1g64065 OS=Arabidopsis thaliana OX=3702 GN=At1g64065 PE=2 SV=1	NA	NA	A0A022QF81/8e-84/A0A022QF81_ERYGU Uncharacterized protein OS=Erythranthe guttata OX=4155 GN=MIMGU_mgv1a013680mg PE=4 SV=1	PF03168/9.4E-7/Late embryogenesis abundant protein	cellular_component:GO:0016021//integral component of membrane;	--	--	--
Sch000016437	4	6.55286e-12	1.45517e-09	XP_012066520.1/9.73321e-47/uncharacterized protein LOC105629522 [Jatropha curcas]	NA	mtr:MTR_7g055590/6e-10/transducin family protein/WD-40 repeat protein; K03363 cell division cycle 20, cofactor of APC complex	NA	A0A2G9GJE3/2e-47/A0A2G9GJE3_9LAMI Uncharacterized protein OS=Handroanthus impetiginosus OX=429701 GN=CDL12_22060 PE=4 SV=1	PS51257/5.0/Prokaryotic membrane lipoprotein lipid attachment site profile.	NA	--	--	--
Sch000019518	4	3.38241e-10	6.03579e-08	XP_011100956.1/1.11686e-41/dehydrin DHN1-like [Sesamum indicum]	A8CVF3/1e-21/DHN1_AVIMR Dehydrin DHN1 OS=Avicennia marina OX=82927 GN=DHN1 PE=1 SV=1	NA	NA	A0A2G9HE09/8e-31/A0A2G9HE09_9LAMI Uncharacterized protein OS=Handroanthus impetiginosus OX=429701 GN=CDL12_11565 PE=3 SV=1	PS00315/-/Dehydrins signature 1.	biological_process:GO:0009415//response to water;GO:0006950//response to stress;	--	--	--
Sch000022710	4	6.09551e-10	9.66865e-08	XP_011091336.1/1.01241e-88/major allergen Pru ar 1-like isoform X2 [Sesamum indicum]	O50001/3e-67/PRU1_PRUAR Major allergen Pru ar 1 OS=Prunus armeniaca OX=36596 PE=1 SV=1	peq:110030824/7e-12/LOW QUALITY PROTEIN: glutamate receptor 2.3-like; K05387 glutamate receptor, ionotropic, plant	NA	A0A2G9FZI2/2e-92/A0A2G9FZI2_9LAMI Uncharacterized protein OS=Handroanthus impetiginosus OX=429701 GN=CDL12_29036 PE=4 SV=1	PTHR31213/1.1E-66/--	biological_process:GO:0006952//defense response;GO:0009607//response to biotic stimulus;	--	--	--
Sch000027352	4	7.95186e-10	1.24161e-07	XP_011073427.1/1.5378e-124/protein LURP-one-related 5-like [Sesamum indicum]	Q9LVZ8/1e-84/LOR12_ARATH Protein LURP-one-related 12 OS=Arabidopsis thaliana OX=3702 GN=At3g15810 PE=2 SV=1	rcu:8276560/5e-15/methylthioribose-1-phosphate isomerase; K03239 translation initiation factor eIF-2B subunit alpha	NA	A0A022Q1K1/5e-105/A0A022Q1K1_ERYGU Uncharacterized protein OS=Erythranthe guttata OX=4155 GN=MIMGU_mgv1a013574mg PE=4 SV=1	PF04525/2.6E-52/LURP-one-related	NA	--	--	--
Sch000016768	4	5.28384e-09	7.23307e-07	XP_002533343.1/5.65434e-75/PREDICTED: 60S ribosomal protein L10 [Ricinus communis] &gt;EEF29042.1 60S ribosomal protein L10, putative [Ricinus communis]	Q40592/2e-74/RL10_TOBAC 60S ribosomal protein L10 (Fragment) OS=Nicotiana tabacum OX=4097 GN=RPL10 PE=2 SV=1	rcu:8261688/1e-75/60S ribosomal protein L10; K02866 large subunit ribosomal protein L10e	SPAP7G5.05/3e-40/---	A0A200PQ89/2e-73/A0A200PQ89_9MAGN Ribosomal protein L10e/L16 OS=Macleaya cordata OX=56857 GN=BVC80_1183g38 PE=4 SV=1	PTHR11726/6.2E-65/--	biological_process:GO:0006412//translation;cellular_component:GO:0005840//ribosome;molecular_function:GO:0003735//structural constituent of ribosome;	--	--	--
Sch000028596	4	1.19614e-08	1.51808e-06	XP_012832745.1/0/PREDICTED: probable aquaporin PIP1-4 [Erythranthe guttata] &gt;EYU41266.1 hypothetical protein MIMGU_mgv1a011292mg [Erythranthe guttata]	Q39196/0.0/PIP14_ARATH Probable aquaporin PIP1-4 OS=Arabidopsis thaliana OX=3702 GN=PIP1.4 PE=1 SV=1	sind:105167068/0.0/probable aquaporin PIP1-2; K09872 aquaporin PIP	SMc01870/9e-28/---	A0A022RMT5/0.0/A0A022RMT5_ERYGU Uncharacterized protein OS=Erythranthe guttata OX=4155 GN=MIMGU_mgv1a011292mg PE=3 SV=1	PTHR19139:SF190/8.2E-173/--	cellular_component:GO:0016021//integral component of membrane;molecular_function:GO:0005215//transporter activity;	--	--	--
Sch000023401	4	1.64859e-08	1.97817e-06	XP_011090848.1/2.62229e-78/CASP-like protein 1 [Sesamum indicum]	C6SVQ5/3e-62/CSPL7_SOYBN CASP-like protein 1D2 OS=Glycine max OX=3847 PE=2 SV=1	NA	NA	A0A022RVW0/2e-76/A0A022RVW0_ERYGU CASP-like protein OS=Erythranthe guttata OX=4155 GN=MIMGU_mgv1a025880mg PE=3 SV=1	PTHR11615:SF150/2.7E-34/--	cellular_component:GO:0016021//integral component of membrane;GO:0005886//plasma membrane;	--	--	--
Sch000019044	4	2.82141e-08	3.29758e-06	XP_002533343.1/5.65434e-75/PREDICTED: 60S ribosomal protein L10 [Ricinus communis] &gt;EEF29042.1 60S ribosomal protein L10, putative [Ricinus communis]	Q40592/2e-74/RL10_TOBAC 60S ribosomal protein L10 (Fragment) OS=Nicotiana tabacum OX=4097 GN=RPL10 PE=2 SV=1	rcu:8261688/1e-75/60S ribosomal protein L10; K02866 large subunit ribosomal protein L10e	SPAP7G5.05/3e-40/---	A0A200PQ89/2e-73/A0A200PQ89_9MAGN Ribosomal protein L10e/L16 OS=Macleaya cordata OX=56857 GN=BVC80_1183g38 PE=4 SV=1	PTHR11726/6.2E-65/--	biological_process:GO:0006412//translation;cellular_component:GO:0005840//ribosome;molecular_function:GO:0003735//structural constituent of ribosome;	--	--	--
Sch000006835	4	1.03235e-07	1.06353e-05	XP_009362379.1/0/PREDICTED: putative 12-oxophytodienoate reductase 11 [Pyrus x bretschneideri]	Q8GYB8/0.0/OPR2_ARATH 12-oxophytodienoate reductase 2 OS=Arabidopsis thaliana OX=3702 GN=OPR2 PE=1 SV=2	dcr:108211264/0.0/12-oxophytodienoate reductase 2-like; K05894 12-oxophytodienoic acid reductase [EC:1.3.1.42]	all1865/4e-107/---	A0A1S8AEN5/0.0/A0A1S8AEN5_CITLI 12-oxophytodienoate reductase OS=Citrus limon OX=2708 PE=4 SV=1	PTHR22893/1.7E-207/--	NA	--	--	--
Sch000016248	4	1.21735e-07	1.22879e-05	XP_011100006.1/0/mitochondrial uncoupling protein 5-like [Sesamum indicum]	Q9SB52/5e-165/PUMP4_ARATH Mitochondrial uncoupling protein 4 OS=Arabidopsis thaliana OX=3702 GN=PUMP4 PE=2 SV=1	sind:105178260/0.0/mitochondrial uncoupling protein 5-like; K15104 solute carrier family 25 (mitochondrial oxoglutarate transporter), member 11	NA	K4D5L1/0.0/K4D5L1_SOLLC Uncharacterized protein OS=Solanum lycopersicum OX=4081 GN=101244142 PE=3 SV=1	PS50920/18.265/Solute carrier (Solcar) repeat profile.	biological_process:GO:0015729//oxaloacetate transport;GO:0015709//thiosulfate transport;GO:0008272//sulfate transport;GO:0071422//succinate transmembrane transport;GO:0006839//mitochondrial transport;GO:0071423//malate transmembrane transport;GO:0035435//phosphate ion transmembrane transport;cellular_component:GO:0016021//integral component of membrane;GO:0005743//mitochondrial inner membrane;mol…	--	--	--
Sch000023333	4	1.45235e-07	1.45134e-05	XP_011091336.1/4.495e-88/major allergen Pru ar 1-like isoform X2 [Sesamum indicum]	O50001/2e-65/PRU1_PRUAR Major allergen Pru ar 1 OS=Prunus armeniaca OX=36596 PE=1 SV=1	peq:110030824/2e-11/LOW QUALITY PROTEIN: glutamate receptor 2.3-like; K05387 glutamate receptor, ionotropic, plant	NA	A0A2G9FZI2/1e-91/A0A2G9FZI2_9LAMI Uncharacterized protein OS=Handroanthus impetiginosus OX=429701 GN=CDL12_29036 PE=4 SV=1	SM01037/3.8E-5/--	biological_process:GO:0006952//defense response;GO:0009607//response to biotic stimulus;	--	--	--
Sch000028533	4	1.88046e-07	1.81559e-05	XP_011098892.1/0/ribonucleoside-diphosphate reductase small chain-like [Sesamum indicum]	P49730/0.0/RIR2_TOBAC Ribonucleoside-diphosphate reductase small chain OS=Nicotiana tabacum OX=4097 PE=2 SV=1	sind:105177429/0.0/ribonucleoside-diphosphate reductase small chain-like; K10808 ribonucleoside-diphosphate reductase subunit M2 [EC:1.17.4.1]	SPBC25D12.04/2e-148/---	A0A2G9HPF4/0.0/A0A2G9HPF4_9LAMI Ribonucleotide reductase, beta subunit OS=Handroanthus impetiginosus OX=429701 GN=CDL12_07908 PE=4 SV=1	PS00368/-/Ribonucleotide reductase small subunit signature.	biological_process:GO:0009263//deoxyribonucleotide biosynthetic process;GO:0055114//oxidation-reduction process;	--	--	--
Sch000025016	4	2.02472e-07	1.93618e-05	XP_011075132.1/8.14161e-100/putative germin-like protein 2-1 [Sesamum indicum]	Q6YZA9/6e-72/GL82_ORYSJ Germin-like protein 8-2 OS=Oryza sativa subsp. japonica OX=39947 GN=GER3 PE=2 SV=1	cann:107844742/2e-08/germin-like protein subfamily 1 member 15; K15025 probable RNA-binding protein EIF1AD	NA	A0A2G9GF32/6e-99/A0A2G9GF32_9LAMI Uncharacterized protein OS=Handroanthus impetiginosus OX=429701 GN=CDL12_23856 PE=3 SV=1	PR00325/6.1E-22/Germin signature	cellular_component:GO:0005576//extracellular region;molecular_function:GO:0045735//nutrient reservoir activity;GO:0030145//manganese ion binding;	--	--	--
Sch000015198	4	2.0739e-07	1.97376e-05	AGI42451.1/4.43884e-177/xyloglucan endotransglycosylase/hydrolase [Neolamarckia cadamba] &gt;AGI42453.1 xyloglucan endotransglycosylase/hydrolase [Neolamarckia cadamba] &gt;AGI42462.1 xyloglucan endotransglycosylase/hydrolase [Neolamarckia cadamba]	Q38857/3e-154/XTH22_ARATH Xyloglucan endotransglucosylase/hydrolase protein 22 OS=Arabidopsis thaliana OX=3702 GN=XTH22 PE=1 SV=1	hbr:110645984/4e-177/probable xyloglucan endotransglucosylase/hydrolase protein 23; K14504 xyloglucan:xyloglucosyl transferase TCH4 [EC:2.4.1.207]	YLR213c/2e-16/---	M4YSC6/2e-176/M4YSC6_9GENT Xyloglucan endotransglucosylase/hydrolase OS=Neolamarckia cadamba OX=153762 GN=XTH1 PE=3 SV=1	PF00722/1.6E-61/Glycosyl hydrolases family 16	NA	--	--	--
Sch000011108	4	3.48039e-07	3.16178e-05	XP_011084175.1/2.46925e-43/uncharacterized protein LOC105166496 [Sesamum indicum]	NA	NA	NA	A0A2G9HS02/2e-41/A0A2G9HS02_9LAMI Uncharacterized protein OS=Handroanthus impetiginosus OX=429701 GN=CDL12_06988 PE=4 SV=1	PTHR33168:SF9/2.7E-31/--	NA	--	--	--
Sch000023374	4	7.56011e-07	6.40239e-05	AKA27922.1/8.94165e-135/WRKY protein [Salvia miltiorrhiza]	O04609/1e-30/WRK22_ARATH WRKY transcription factor 22 OS=Arabidopsis thaliana OX=3702 GN=WRKY22 PE=2 SV=1	sind:105164227/5e-93/probable WRKY transcription factor 29; K13426 WRKY transcription factor 29	NA	A0A0D5Y9B8/4e-134/A0A0D5Y9B8_SALMI WRKY protein OS=Salvia miltiorrhiza OX=226208 GN=WRKY56 PE=2 SV=1	PF03106/7.9E-11/WRKY DNA -binding domain	NA	WRKY	TF	WRKY
Sch000013516	4	9.32348e-07	7.75337e-05	XP_012839181.1/5.24273e-49/PREDICTED: chaperone protein dnaJ 11, chloroplastic [Erythranthe guttata] &gt;EYU36790.1 hypothetical protein MIMGU_mgv1a015569mg [Erythranthe guttata]	Q9FYB5/1e-28/DNJ11_ARATH Chaperone protein dnaJ 11, chloroplastic OS=Arabidopsis thaliana OX=3702 GN=ATJ11 PE=1 SV=2	brp:103870266/1e-17/chaperone protein dnaJ 6-like; K09529 DnaJ homolog subfamily C member 9	DR0126/4e-15/---	A0A022RD08/3e-48/A0A022RD08_ERYGU Uncharacterized protein OS=Erythranthe guttata OX=4155 GN=MIMGU_mgv1a015569mg PE=4 SV=1	SM00271/7.1E-19/--	NA	--	--	--
Sch000012080	4	9.33621e-07	7.75337e-05	XP_011082054.1/0/UDP-glycosyltransferase 74E2-like [Sesamum indicum]	Q9SYK9/6e-152/U74E2_ARATH UDP-glycosyltransferase 74E2 OS=Arabidopsis thaliana OX=3702 GN=UGT74E2 PE=1 SV=1	sind:105164921/0.0/UDP-glycosyltransferase 74E2-like; K13691 pathogen-inducible salicylic acid glucosyltransferase [EC:2.4.1.-]	NA	A0A2I4G0M6/0.0/A0A2I4G0M6_9ROSI Glycosyltransferase OS=Juglans regia OX=51240 GN=LOC109003662 PE=3 SV=1	PS00375/-/UDP-glycosyltransferases signature.	NA	--	--	--
Sch000013269	4	9.38814e-07	7.75337e-05	XP_011070818.1/8.59241e-118/uncharacterized protein LOC105156397 [Sesamum indicum]	Q54I39/3e-19/IST1L_DICDI IST1-like protein OS=Dictyostelium discoideum OX=44689 GN=DDB_G0289029 PE=3 SV=1	sind:105156397/2e-118/uncharacterized protein LOC105156397; K19476 vacuolar protein sorting-associated protein IST1	NA	A0A2G9G5Q3/4e-125/A0A2G9G5Q3_9LAMI Spindle pole body protein OS=Handroanthus impetiginosus OX=429701 GN=CDL12_26854 PE=4 SV=1	PTHR12161/1.8E-110/--	biological_process:GO:0015031//protein transport;	--	--	--
Sch000027938	4	1.23811e-06	9.89794e-05	XP_012837190.1/1.19504e-98/PREDICTED: heavy metal-associated isoprenylated plant protein 26-like [Erythranthe guttata] &gt;EYU37957.1 hypothetical protein MIMGU_mgv1a015538mg [Erythranthe guttata]	Q9SZN7/8e-87/HIP26_ARATH Heavy metal-associated isoprenylated plant protein 26 OS=Arabidopsis thaliana OX=3702 GN=HIPP26 PE=1 SV=1	mdm:103421028/1e-83/heavy metal-associated isoprenylated plant protein 26-like; K10752 histone-binding protein RBBP4	NA	A0A022RCA2/6e-98/A0A022RCA2_ERYGU Uncharacterized protein OS=Erythranthe guttata OX=4155 GN=MIMGU_mgv1a015538mg PE=4 SV=1	PTHR22814:SF14/4.4E-62/--	biological_process:GO:0010286//heat acclimation;GO:0030001//metal ion transport;GO:0046916//cellular transition metal ion homeostasis;cellular_component:GO:0009506//plasmodesma;GO:0005737//cytoplasm;GO:0005886//plasma membrane;molecular_function:GO:0046870//cadmium ion binding;GO:0046914//transition metal ion binding;GO:0046872//metal ion binding;GO:0005507//copper ion binding;GO:0032791//lead io…	--	--	--
Sch000029039	4	1.9057e-06	0.000144819	BAG31952.1/0/UGT73A13 [Perilla frutescens]	Q9AT54/0.0/SCGT_TOBAC Scopoletin glucosyltransferase OS=Nicotiana tabacum OX=4097 GN=TOGT1 PE=1 SV=1	nnu:104589459/8e-139/scopoletin glucosyltransferase-like; K13496 UDP-glucosyl transferase 73C [EC:2.4.1.-]	NA	B2NID6/0.0/B2NID6_PERFR Glycosyltransferase OS=Perilla frutescens OX=48386 GN=PfUGT31 PE=2 SV=1	PF00201/3.8E-27/UDP-glucoronosyl and UDP-glucosyl transferase	NA	--	--	--
Sch000020009	4	2.11236e-06	0.000156362	KZV52907.1/0/hypothetical protein F511_31501 [Dorcoceras hygrometricum]	Q6WNQ8/0.0/C81E8_MEDTR Cytochrome P450 81E8 OS=Medicago truncatula OX=3880 GN=CYP81E8 PE=2 SV=1	oeu:111367220/0.0/cytochrome P450 81E8-like; K13260 isoflavone/4'-methoxyisoflavone 2'-hydroxylase [EC:1.14.14.90 1.14.14.89]	AGc2890/3e-30/---	A0A1W7HBW2/0.0/A0A1W7HBW2_SCODU Cytochrome P450 OS=Scoparia dulcis OX=107240 PE=2 SV=1	PR00385/5.5E-11/P450 superfamily signature	NA	--	--	--
Sch000007561	4	2.34209e-06	0.000170836	XP_011097386.1/1.04719e-178/GDSL esterase/lipase At1g29670 [Sesamum indicum]	Q9C7N4/3e-66/GDL15_ARATH GDSL esterase/lipase At1g29670 OS=Arabidopsis thaliana OX=3702 GN=At1g29670 PE=2 SV=1	ats:109762802/4e-31/LOC109762802; auxin transport protein BIG; K10691 E3 ubiquitin-protein ligase UBR4 [EC:2.3.2.27]	VCA0218/4e-07/---	A0A2G9HNC2/4e-177/A0A2G9HNC2_9LAMI Triacylglycerol lipase OS=Handroanthus impetiginosus OX=429701 GN=CDL12_08312 PE=3 SV=1	PTHR22835/3.2E-153/--	molecular_function:GO:0016788//hydrolase activity, acting on ester bonds;	--	--	--
Sch000008620	4	2.49383e-06	0.000178644	KZV46408.1/0/U-box domain-containing protein 21-like [Dorcoceras hygrometricum]	Q5PNY6/3e-112/PUB21_ARATH U-box domain-containing protein 21 OS=Arabidopsis thaliana OX=3702 GN=PUB21 PE=2 SV=1	ats:109787390/2e-16/LOC109787390; U-box domain-containing protein 12-like; K04733 interleukin-1 receptor-associated kinase 4 [EC:2.7.11.1]	NA	A0A1U8B4Y9/9e-176/A0A1U8B4Y9_NELNU RING-type E3 ubiquitin transferase OS=Nelumbo nucifera OX=4432 GN=LOC104607284 PE=4 SV=1	SM00504/1.6E-29/--	molecular_function:GO:0004842//ubiquitin-protein transferase activity;	--	--	--
Sch000023525	4	2.68396e-06	0.000188216	XP_012851935.1/1.96045e-83/PREDICTED: uncharacterized protein LOC105971628 [Erythranthe guttata] &gt;EYU25166.1 hypothetical protein MIMGU_mgv1a014071mg [Erythranthe guttata]	Q6DST1/7e-16/Y1465_ARATH Late embryogenesis abundant protein At1g64065 OS=Arabidopsis thaliana OX=3702 GN=At1g64065 PE=2 SV=1	NA	NA	A0A022QB24/9e-83/A0A022QB24_ERYGU Uncharacterized protein OS=Erythranthe guttata OX=4155 GN=MIMGU_mgv1a014071mg PE=4 SV=1	PTHR31852/2.3E-51/--	cellular_component:GO:0016021//integral component of membrane;	--	--	--
Sch000001272	4	3.69265e-06	0.000245187	XP_012848826.1/2.8513e-82/PREDICTED: GPI-anchored protein LORELEI-like [Erythranthe guttata] &gt;EYU27506.1 hypothetical protein MIMGU_mgv1a014908mg [Erythranthe guttata]	Q9FKT1/3e-53/LLG1_ARATH GPI-anchored protein LLG1 OS=Arabidopsis thaliana OX=3702 GN=LLG1 PE=1 SV=1	dcr:108200982/1e-43/serine/threonine protein phosphatase 2A 57 kDa regulatory subunit B' beta isoform-like; K11584 serine/threonine-protein phosphatase 2A regulatory subunit B'	NA	A0A022QHV5/1e-81/A0A022QHV5_ERYGU Uncharacterized protein OS=Erythranthe guttata OX=4155 GN=MIMGU_mgv1a014908mg PE=4 SV=1	PTHR31533:SF2/6.8E-54/--	cellular_component:GO:0016021//integral component of membrane;	--	--	--
Sch000024214	4	3.8534e-06	0.000254249	XP_022146303.1/1.2689e-103/uncharacterized protein LOC111015542 isoform X1 [Momordica charantia]	NA	NA	NA	A0A2G9H3U2/7e-104/A0A2G9H3U2_9LAMI Uncharacterized protein OS=Handroanthus impetiginosus OX=429701 GN=CDL12_15206 PE=4 SV=1	PTHR31964/1.0E-34/--	biological_process:GO:0006950//response to stress;	--	--	--
Sch000023248	4	5.20825e-06	0.000330451	AHF20213.1/7.21295e-87/pathogenesis-related protein 10 [Salvia miltiorrhiza]	O50001/2e-67/PRU1_PRUAR Major allergen Pru ar 1 OS=Prunus armeniaca OX=36596 PE=1 SV=1	peq:110030824/1e-12/LOW QUALITY PROTEIN: glutamate receptor 2.3-like; K05387 glutamate receptor, ionotropic, plant	NA	A0A2G9FZI2/1e-91/A0A2G9FZI2_9LAMI Uncharacterized protein OS=Handroanthus impetiginosus OX=429701 GN=CDL12_29036 PE=4 SV=1	PTHR31213:SF11/2.1E-66/--	biological_process:GO:0006952//defense response;GO:0009607//response to biotic stimulus;	--	--	--
Sch000028375	4	7.72548e-06	0.000475082	XP_012834373.1/9.21165e-133/PREDICTED: polygalacturonase inhibitor-like [Erythranthe guttata]	A7PW81/5e-99/PGIP_VITVI Polygalacturonase inhibitor OS=Vitis vinifera OX=29760 GN=pgip PE=1 SV=1	sita:101778196/3e-50/beta-glucosidase 12; K01188 beta-glucosidase [EC:3.2.1.21]	RSp0842/2e-10/---	A0A022Q5A1/5e-129/A0A022Q5A1_ERYGU Uncharacterized protein OS=Erythranthe guttata OX=4155 GN=MIMGU_mgv1a008706mg PE=4 SV=1	PF08263/2.5E-9/Leucine rich repeat N-terminal domain	NA	--	--	--
Sch000020120	4	9.90982e-06	0.000592987	XP_021976098.1/1.72684e-149/2-methylene-furan-3-one reductase-like [Helianthus annuus]	K4BW79/3e-137/ENOX_SOLLC 2-methylene-furan-3-one reductase OS=Solanum lycopersicum OX=4081 GN=EO PE=1 SV=1	han:110871690/3e-150/2-methylene-furan-3-one reductase-like; K18980 2-methylene-furan-3-one reductase [EC:1.3.1.105]	lin0622/7e-60/---	A0A2I4E6R2/1e-144/A0A2I4E6R2_9ROSI 2-methylene-furan-3-one reductase-like OS=Juglans regia OX=51240 GN=LOC108986779 PE=4 SV=1	PF08240/5.8E-9/Alcohol dehydrogenase GroES-like domain	NA	--	--	--
Sch000025227	4	1.05303e-05	0.000620275	KZV58500.1/3.03262e-63/hypothetical protein F511_23753 [Dorcoceras hygrometricum]	Q9SLD4/5e-35/ZAT11_ARATH Zinc finger protein ZAT11 OS=Arabidopsis thaliana OX=3702 GN=ZAT11 PE=2 SV=1	obr:102706672/1e-09/WD repeat-containing protein DDB_G0290555; K14841 ribosome biogenesis protein NSA1	NA	H2ERN9/3e-58/H2ERN9_CHRMO Cys2/His2-type zinc finger protein OS=Chrysanthemum morifolium OX=41568 GN=ZFP2 PE=2 SV=1	PTHR26374:SF198/1.3E-44/--	NA	--	--	--
Sch000027699	4	1.44295e-05	0.000810077	XP_015061505.1/1.33219e-152/PREDICTED: aquaporin TIP2-1-like [Solanum pennellii]	Q41951/2e-138/TIP21_ARATH Aquaporin TIP2-1 OS=Arabidopsis thaliana OX=3702 GN=TIP2-1 PE=1 SV=2	spen:107007404/3e-153/aquaporin TIP2-1-like; K09873 aquaporin TIP	MTH103/3e-22/---	K4DFC1/6e-152/K4DFC1_SOLLC Uncharacterized protein OS=Solanum lycopersicum OX=4081 PE=3 SV=1	PTHR19139/1.4E-141/--	cellular_component:GO:0016021//integral component of membrane;molecular_function:GO:0005215//transporter activity;	--	--	--
Sch000018441	4	2.19399e-05	0.00118192	XP_012832084.1/2.4372e-99/PREDICTED: uncharacterized protein LOC105953016 [Erythranthe guttata] &gt;EYU41813.1 hypothetical protein MIMGU_mgv1a014652mg [Erythranthe guttata]	NA	NA	NA	A0A022RPT5/1e-98/A0A022RPT5_ERYGU Uncharacterized protein OS=Erythranthe guttata OX=4155 GN=MIMGU_mgv1a014652mg PE=4 SV=1	PTHR33649:SF4/2.3E-81/--	NA	--	--	--
Sch000003516	4	2.88166e-05	0.00148819	XP_010252681.1/0/PREDICTED: cytochrome b561 and DOMON domain-containing protein At5g47530-like [Nelumbo nucifera]	Q9FGK4/4e-150/B561J_ARATH Cytochrome b561 and DOMON domain-containing protein At5g47530 OS=Arabidopsis thaliana OX=3702 GN=At5g47530 PE=2 SV=1	nsy:104245852/4e-06/uncharacterized protein LOC104245852; K03189 urease accessory protein	NA	A0A1U7ZI05/0.0/A0A1U7ZI05_NELNU cytochrome b561 and DOMON domain-containing protein At5g47530-like OS=Nelumbo nucifera OX=4432 GN=LOC104594193 PE=4 SV=1	PTHR23130:SF141/1.1E-248/--	biological_process:GO:0055114//oxidation-reduction process;cellular_component:GO:0016021//integral component of membrane;	--	--	--
Sch000015839	4	3.11223e-05	0.00157045	GAU36108.1/1.61903e-10/hypothetical protein TSUD_277190 [Trifolium subterraneum]	NA	hbr:110664655/4e-09/uncharacterized protein LOC110664655; K17964 leucine-rich PPR motif-containing protein, mitochondrial	NA	A0A2N9IMZ1/3e-16/A0A2N9IMZ1_FAGSY Uncharacterized protein OS=Fagus sylvatica OX=28930 GN=FSB_LOCUS53617 PE=4 SV=1	PTHR34191/1.6E-36/--	NA	--	--	--
Sch000022270	4	3.48284e-05	0.00172868	XP_012839846.1/6.49687e-122/PREDICTED: transmembrane protein 64-like [Erythranthe guttata] &gt;XP_012839847.1 PREDICTED: transmembrane protein 64-like [Erythranthe guttata] &gt;EYU35395.1 hypothetical protein MIMGU_mgv1a010147mg [Erythranthe guttata]	NA	NA	NA	A0A022R939/3e-121/A0A022R939_ERYGU Uncharacterized protein OS=Erythranthe guttata OX=4155 GN=MIMGU_mgv1a010147mg PE=4 SV=1	PTHR12677:SF25/8.1E-112/--	cellular_component:GO:0016021//integral component of membrane;	--	--	--
Sch000003561	4	5.03336e-05	0.00242402	XP_011082454.1/1.24825e-38/protein SENESCENCE-ASSOCIATED GENE 21, mitochondrial [Sesamum indicum]	Q93WF6/3e-26/SAG21_ARATH Protein SENESCENCE-ASSOCIATED GENE 21, mitochondrial OS=Arabidopsis thaliana OX=3702 GN=SAG21 PE=2 SV=1	NA	NA	A0A2G9GU19/4e-44/A0A2G9GU19_9LAMI Uncharacterized protein OS=Handroanthus impetiginosus OX=429701 GN=CDL12_18655 PE=4 SV=1	PF03242/6.0E-30/Late embryogenesis abundant protein	biological_process:GO:0006950//response to stress;	--	--	--
Sch000010605	4	5.35392e-05	0.0025625	XP_020552211.1/4.45944e-155/glucan endo-1,3-beta-glucosidase-like [Sesamum indicum]	A7PQW3/1e-122/E13B_VITVI Glucan endo-1,3-beta-glucosidase OS=Vitis vinifera OX=29760 GN=VIT_06s0061g00120 PE=1 SV=2	zma:100283770/6e-67/glucan endo-1,3-beta-glucosidase 3 precursor; K19891 glucan endo-1,3-beta-glucosidase 1/2/3 [EC:3.2.1.39]	NA	A0A022R6P6/6e-153/A0A022R6P6_ERYGU Uncharacterized protein OS=Erythranthe guttata OX=4155 GN=MIMGU_mgv1a009371mg PE=3 SV=1	PS00587/-/Glycosyl hydrolases family 17 signature.	biological_process:GO:0005975//carbohydrate metabolic process;molecular_function:GO:0004553//hydrolase activity, hydrolyzing O-glycosyl compounds;	--	--	--
Sch000008329	4	5.52591e-05	0.0026233	XP_011074158.1/0/random slug protein 5 [Sesamum indicum]	Q55CU8/3e-39/PITC_DICDI Phosphatidylinositol transfer protein 3 OS=Dictyostelium discoideum OX=44689 GN=pitC PE=2 SV=1	csl:COCSUDRAFT_47181/6e-54/Clp1-domain-containing protein; K14399 polyribonucleotide 5'-hydroxyl-kinase [EC:2.7.1.78]	NA	A0A2G9HHI4/1e-178/A0A2G9HHI4_9LAMI Phosphatidylinositol transfer protein PDR16 OS=Handroanthus impetiginosus OX=429701 GN=CDL12_10340 PE=4 SV=1	PTHR10174/2.1E-152/--	NA	--	--	--
Sch000027081	4	5.60001e-05	0.00264612	XP_011081072.1/1.82479e-172/copper chaperone for superoxide dismutase, chloroplastic/cytosolic [Sesamum indicum]	Q9LD47/6e-131/CCS_ARATH Copper chaperone for superoxide dismutase, chloroplastic/cytosolic OS=Arabidopsis thaliana OX=3702 GN=CCS PE=1 SV=1	sind:105164171/3e-173/copper chaperone for superoxide dismutase, chloroplastic/cytosolic; K04569 copper chaperone for superoxide dismutase	YMR038c/3e-23/---	A0A022RGY2/2e-154/A0A022RGY2_ERYGU Uncharacterized protein OS=Erythranthe guttata OX=4155 GN=MIMGU_mgv1a009706mg PE=4 SV=1	PTHR10003/7.7E-104/--	biological_process:GO:0006801//superoxide metabolic process;GO:0030001//metal ion transport;molecular_function:GO:0046872//metal ion binding;	--	--	--
Sch000000969	4	5.88566e-05	0.00274198	XP_011086481.1/0/metalloendoproteinase 2-MMP [Sesamum indicum]	O04529/6e-139/2MMP_ARATH Metalloendoproteinase 2-MMP OS=Arabidopsis thaliana OX=3702 GN=2MMP PE=1 SV=1	han:110896101/2e-132/metalloendoproteinase 5-MMP-like; K07761 metalloendoproteinase 5-MMP [EC:3.4.24.-]	NA	A0A022QMZ2/0.0/A0A022QMZ2_ERYGU Uncharacterized protein OS=Erythranthe guttata OX=4155 GN=MIMGU_mgv1a008442mg PE=3 SV=1	PF01471/1.0E-9/Putative peptidoglycan binding domain	cellular_component:GO:0031012//extracellular matrix;molecular_function:GO:0004222//metalloendopeptidase activity;GO:0008270//zinc ion binding;	--	--	--
Sch000006759	4	8.52948e-05	0.00383079	XP_011098137.1/0/serine/threonine-protein kinase WAG1-like [Sesamum indicum]	Q9LUL2/8e-132/WAG2_ARATH Serine/threonine-protein kinase WAG2 OS=Arabidopsis thaliana OX=3702 GN=WAG2 PE=2 SV=1	cmos:111434208/1e-80/serine/threonine-protein kinase D6PK-like; K08286 protein-serine/threonine kinase [EC:2.7.11.-]	SPAC17G8.14c_2/2e-34/---	A0A1S3X645/9e-170/A0A1S3X645_TOBAC serine/threonine-protein kinase WAG1-like OS=Nicotiana tabacum OX=4097 GN=LOC107761617 PE=4 SV=1	PS00108/-/Serine/Threonine protein kinases active-site signature.	molecular_function:GO:0005524//ATP binding;GO:0004672//protein kinase activity;	--	--	--
Sch000019956	4	8.69801e-05	0.00388032	XP_011095052.1/3.04835e-84/uncharacterized protein LOC105174597 [Sesamum indicum]	NA	sind:105174597/6e-85/uncharacterized protein LOC105174597; K06910 uncharacterized protein	MTH273/6e-25/---	A0A2G9FXN6/2e-83/A0A2G9FXN6_9LAMI Uncharacterized protein OS=Handroanthus impetiginosus OX=429701 GN=CDL12_29703 PE=4 SV=1	PTHR30289:SF1/2.9E-31/--	NA	--	--	--
Sch000019713	4	9.0368e-05	0.00402248	XP_011079592.1/2.44326e-46/uncharacterized protein LOC105163071 [Sesamum indicum]	NA	NA	NA	A0A2G9GQF3/2e-46/A0A2G9GQF3_9LAMI Uncharacterized protein OS=Handroanthus impetiginosus OX=429701 GN=CDL12_19890 PE=4 SV=1	PTHR33265:SF5/4.4E-44/--	NA	--	--	--
Sch000006717	4	9.12729e-05	0.00405373	KZV16027.1/0/sugar carrier protein C [Dorcoceras hygrometricum]	Q41144/0.0/STC_RICCO Sugar carrier protein C OS=Ricinus communis OX=3988 GN=STC PE=2 SV=1	sot:102593131/7e-62/inositol transporter 1; K08150 MFS transporter, SP family, solute carrier family 2 (myo-inositol transporter), member 13	L140856/1e-61/---	A0A2R6QLM3/0.0/A0A2R6QLM3_ACTCH Sugar carrier protein like OS=Actinidia chinensis var. chinensis OX=1590841 GN=CEY00_Acc17391 PE=3 SV=1	PS00216/-/Sugar transport proteins signature 1.	NA	--	--	--
Sch000017517	4	0.000117333	0.00513133	AJD25199.1/0/cytochrome P450 CYP81Q43 [Salvia miltiorrhiza]	Q6WNQ8/0.0/C81E8_MEDTR Cytochrome P450 81E8 OS=Medicago truncatula OX=3880 GN=CYP81E8 PE=2 SV=1	sind:105162174/0.0/cytochrome P450 81D11-like; K13260 isoflavone/4'-methoxyisoflavone 2'-hydroxylase [EC:1.14.14.90 1.14.14.89]	alr1450/5e-28/---	A0A0B4VRJ6/0.0/A0A0B4VRJ6_SALMI Cytochrome P450 CYP81Q43 OS=Salvia miltiorrhiza OX=226208 PE=2 SV=1	PF00067/4.0E-90/Cytochrome P450	cellular_component:GO:0016021//integral component of membrane;molecular_function:GO:0016705//oxidoreductase activity, acting on paired donors, with incorporation or reduction of molecular oxygen;GO:0020037//heme binding;GO:0005506//iron ion binding;GO:0004497//monooxygenase activity;	--	--	--
Sch000027269	4	0.000132938	0.00567078	XP_011092945.1/0/uncharacterized protein LOC105173008 [Sesamum indicum]	NA	mesc:110606851/1e-81/uncharacterized protein LOC110606851; K19042 E3 ubiquitin-protein ligase BOI and related proteins [EC:2.3.2.27]	NA	A0A022RCP5/0.0/A0A022RCP5_ERYGU Uncharacterized protein OS=Erythranthe guttata OX=4155 GN=MIMGU_mgv1a010019mg PE=4 SV=1	PTHR31852:SF8/8.0E-141/--	cellular_component:GO:0016021//integral component of membrane;	--	--	--
Sch000003747	4	0.000159764	0.00661084	XP_011086848.1/9.39716e-138/NAC domain-containing protein 83 [Sesamum indicum]	Q9FY93/3e-99/NAC83_ARATH NAC domain-containing protein 83 OS=Arabidopsis thaliana OX=3702 GN=NAC083 PE=1 SV=1	cpep:111802683/5e-37/ferric reduction oxidase 7, chloroplastic-like; K00521 ferric-chelate reductase [EC:1.16.1.7]	NA	A0A2G9H1C1/9e-131/A0A2G9H1C1_9LAMI Uncharacterized protein OS=Handroanthus impetiginosus OX=429701 GN=CDL12_16100 PE=4 SV=1	PS51005/57.208/NAC domain profile.	biological_process:GO:0006355//regulation of transcription, DNA-templated;GO:0006351//transcription, DNA-templated;cellular_component:GO:0005634//nucleus;molecular_function:GO:0003677//DNA binding;	NAC	TF	NAC
Sch000027210	4	0.00018335	0.00744804	XP_011076949.1/6.89949e-79/iron-sulfur assembly protein IscA-like 1, mitochondrial [Sesamum indicum]	Q8LBM4/7e-72/ISAM1_ARATH Iron-sulfur assembly protein IscA-like 1, mitochondrial OS=Arabidopsis thaliana OX=3702 GN=At2g16710 PE=2 SV=2	sind:105161071/1e-79/iron-sulfur assembly protein IscA-like 1, mitochondrial; K22063 iron-sulfur cluster assembly 1	RC0728/1e-39/---	A0A022PTX1/6e-78/A0A022PTX1_ERYGU Uncharacterized protein OS=Erythranthe guttata OX=4155 GN=MIMGU_mgv1a015557mg PE=4 SV=1	PTHR10072:SF51/6.5E-66/--	biological_process:GO:0097428//protein maturation by iron-sulfur cluster transfer;molecular_function:GO:0005198//structural molecule activity;GO:0051536//iron-sulfur cluster binding;	--	--	--
Sch000017004	4	0.000200885	0.00809452	XP_012828713.1/9.88183e-12/PREDICTED: protein FAM133-like [Erythranthe guttata]	O04132/4e-07/SRC1_SOYBN Protein SRC1 OS=Glycine max OX=3847 GN=SRC1 PE=2 SV=1	NA	NA	A0A2G9GTE5/2e-11/A0A2G9GTE5_9LAMI Uncharacterized protein OS=Handroanthus impetiginosus OX=429701 GN=CDL12_18894 PE=4 SV=1	PTHR34941/1.5E-13/--	NA	--	--	--
Sch000006640	4	0.000241147	0.00948734	XP_011098135.1/1.97903e-116/LOW QUALITY PROTEIN: probable glutathione S-transferase [Sesamum indicum]	Q9SHH7/2e-105/GSTUP_ARATH Glutathione S-transferase U25 OS=Arabidopsis thaliana OX=3702 GN=GSTU25 PE=1 SV=1	sind:105176892/4e-117/LOW QUALITY PROTEIN: probable glutathione S-transferase; K00799 glutathione S-transferase [EC:2.5.1.18]	sspA/9e-18/---	F6HR78/1e-114/F6HR78_VITVI Uncharacterized protein OS=Vitis vinifera OX=29760 GN=VIT_19s0093g00310 PE=4 SV=1	PTHR11260/6.5E-107/--	biological_process:GO:0006749//glutathione metabolic process;GO:0009407//toxin catabolic process;cellular_component:GO:0005737//cytoplasm;molecular_function:GO:0004364//glutathione transferase activity;	--	--	--
Sch000001057	4	0.000244762	0.00961064	XP_011074131.1/0/NAC domain-containing protein 17-like [Sesamum indicum]	A4FVP6/9e-125/NAC16_ARATH NAC domain-containing protein 16 OS=Arabidopsis thaliana OX=3702 GN=NAC016 PE=2 SV=1	cmos:111447866/1e-41/ferric reduction oxidase 7, chloroplastic-like; K00521 ferric-chelate reductase [EC:1.16.1.7]	NA	A0A2G9I6C6/0.0/A0A2G9I6C6_9LAMI Uncharacterized protein OS=Handroanthus impetiginosus OX=429701 GN=CDL12_01970 PE=4 SV=1	PF02365/5.4E-32/No apical meristem (NAM) protein	biological_process:GO:0006355//regulation of transcription, DNA-templated;GO:0006351//transcription, DNA-templated;cellular_component:GO:0005634//nucleus;GO:0016021//integral component of membrane;molecular_function:GO:0003677//DNA binding;	NAC	TF	NAC
