# Supplementary material for: Single-cell transcriptome of Nepeta tenuifolia leaves reveal differentiation trajectories in glandular trichomes
Source: Front Plant Sci. 2022 Oct 19;13:988594. doi: 10.3389/fpls.2022.988594 (PMC9627484; doi:10.3389/fpls.2022.988594)
Supplement: Supplementary file 10 [file Table_10.xlsx]

## Sheet: Overview
Table S10 The marker genes expression of the combined At and Nt scRNA-seq data.

## Sheet: EC
Sch_geneid	At_gene ID	Name	0_Ara	0_Sch	1_Ara	1_Sch	10_Ara	10_Sch	11_Ara	11_Sch	12_Ara	12_Sch	13_Ara	13_Sch	14_Ara	14_Sch	15_Ara	15_Sch	16_Ara	16_Sch	17_Ara	17_Sch	18_Ara	18_Sch	19_Ara	19_Sch	2_Ara	2_Sch	20_Ara	20_Sch	21_Ara	21_Sch	22_Ara	22_Sch	23_Ara	23_Sch	3_Ara	3_Sch	4_Ara	4_Sch	5_Ara	5_Sch	6_Ara	6_Sch	7_Ara	7_Sch	8_Ara	8_Sch	9_Ara
Sch000029960	AT4G21750	ATML1	0.116956	0.00389873	0.00769406	0.00883163	0.0368867	0.0659572	0.0449548	0	1.67164	0.633479	0.0408855	0.0101206	1.78156	0.307602	0.0750565	0.0554581	2.7516	1.22393	1.83074	1.06769	0.557518	0.266245	0.105768	0	0.116339	0.0107852	0.119652	0	0.333383	0	0.196125	0.0395705	0.184787	0	0.103195	0.0771629	0.136503	0.00243221	0.101975	0.00601666	2.93597	1.16831	0.0407327	0.00585189	0.0299215	0.00688034	0.0838006
-	AT4G04890	PDF2	0.100688	0	0.0165586	0	0.0843674	0	0.0677145	0	1.68383	0	0.0650997	0	1.94587	0	0.0892649	0	5.21972	0	1.88502	0	0.710203	0	0.113402	0	0.140508	0	0.15735	0	0.341964	0	0.281012	0	0.110319	0	0.080208	0	0.29709	0	0.128719	0	2.77898	0	0.0453596	0	0.0504669	0	0.0954847
-	AT4G15550	AGLU	0.238366	0	0.0472662	0	0.0228769	0	0.111926	0	0.0445295	0	0.0672102	0	0.0885353	0	0.0295132	0	0.0120751	0	0.0305115	0	0.0225137	0	0.0524619	0	0.0659985	0	0.0789156	0	0.0390225	0	0.0040307	0	0.00246356	0	0.0459652	0	0.0266967	0	0.0554773	0	0.0156664	0	0.0202249	0	0.0502939	0	0.308729
Sch000003732	AT2G42840	PDF1	0.894965	0.140541	0.164094	0.127119	0.918592	0.312898	0.861589	0.660751	6.22112	50.0678	0.659511	0.35616	16.6268	15.0769	1.19798	0.707519	53.5998	56.1998	36.1002	34.5757	1.54744	2.63947	1.56012	0.108027	2.04507	0.516141	1.3332	0	2.84942	1.00462	2.94618	2.02974	0.804528	0	0.617801	1.2983	2.82032	0.674161	0.6896	0.210707	52.0491	87.8318	0.692523	0.484476	0.46041	0.29138	1.12155
-	AT2G27250	CLV3	0	0	0.000222735	0	0.0285368	0	0	0	0.0214849	0	0.00130632	0	0	0	0.00246681	0	0.101766	0	0.0566473	0	0	0	0	0	0.00623109	0	0.00106604	0	0.0284636	0	0	0	0	0	0	0	0.012488	0	0.00164231	0	0.0454738	0	0.144276	0	0.00131863	0	0.0066757
Sch000010489	AT1G08380	PSAO	40.6002	63.447	92.7214	85.8571	32.7309	48.3133	14.7225	26.2048	25.4654	15.2134	46.346	64.9958	12.6661	9.19083	9.2736	11.3404	8.06862	17.0281	10.6731	26.8752	14.3138	17.4873	12.7253	12.0748	13.7722	15.7923	46.0257	92.8293	8.2105	34.3772	10.9106	21.26	13.3797	58.9672	67.5687	46.962	18.3317	40.2785	59.3207	71.2026	9.04557	11.6902	20.9634	52.4554	63.4962	64.1063	11.7386
Sch000024750	AT2G26580	YAB5	0.178247	0.00438187	0.119889	0.0110667	0.103489	0.00120356	0.0179852	0.0993542	0.490163	0.0472789	0.182641	0.121132	0.455033	0.00143147	0.091495	0.416515	0.40166	0	0.252726	0	0.148438	0.01208	0.323701	0.942281	0.156112	0.449157	0.339137	0	0.0520974	0	0.178604	0.311538	0.0247829	0	0.161706	0.0141616	0.0691184	0.0586741	0.281525	0.0289177	0.50675	0.00671294	0.120009	0.00139973	0.259978	0.236236	0.21691
Sch000019603	AT5G16560	KAN1	0.0641816	0.00531399	0.0563212	0.00771555	0.0621607	0.00140922	0.107282	0.0893368	0.230316	0.0631123	0.0417363	0	0.379011	0.0274392	0.0134787	0	0.204448	0.292138	0.219728	0	0.153232	0.0035556	0.0222987	0.141507	0.0651691	0.0585195	0.156036	0	0.0156615	0	0.0497675	0.13858	0.0604084	0	0.0285499	0.00791821	0.0347813	0	0.164052	0.0101894	0.323138	0.150438	0.0948065	0.00411614	0.120134	0.0119132	0.0291861
Sch000023496	AT4G23980	ARF9	0.0451588	0.190673	0.048986	0.133389	0.0653504	0.478202	0.164679	1.12201	0.0917246	0.504009	0.0882002	0.321684	0.237951	0.467784	0.15775	0.293645	0.117895	0.490602	0.122877	0	0.0559419	1.68114	0.0829017	0.392097	0.146061	0.613055	0.0740197	3.55199	0.134509	0	0.161281	0.540666	0.0869263	0	0.117981	0.531288	0.0800889	0.402228	0.169819	0.250659	0.172973	0.579779	0.0930726	0.336359	0.0710289	0.239732	0.149929
Sch000026603	AT1G19220	ARF19	0.0451776	0.0638344	0.0204187	0.0330234	0.029288	0.136317	0.111443	0.745444	0.128799	0.362486	0.0835719	0.0539468	0.0684353	0.271183	0.149685	0.234417	0.0583422	0.239826	0.050572	0	0.0447576	0.18339	0.060702	0.149408	0.0706891	0.221487	0.130324	0	0.0449104	0	0.0275498	0.073515	0.0162016	1.71585	0.0940479	0.1178	0.0691328	0.131971	0.0839051	0.0864968	0.0973101	0.406864	0.0528856	0.08404	0.0415527	0.0755874	0.0896708
Sch000010440	AT2G26250	FDH	0.437687	0.0611117	0.0296288	0.0206809	0.109742	0.0393786	0.15077	0	5.69729	1.85217	0.131914	0.063603	5.4553	5.20049	0.204257	0.0452394	4.44031	3.00047	4.03325	0	5.64304	7.13135	0.212419	0.0484572	0.258769	0.0710837	0.120781	0	1.33785	1.3582	0.494411	0.213859	0.0775228	0	0.0955841	0.377737	0.300172	0.103997	0.173799	0.0464323	6.1209	3.53234	0.0875986	0.0331159	0.0654095	0.172071	0.154335
Sch000023108	AT5G23940	PEL3	0.172986	0.0913159	0.0476427	0.0956984	0.113347	0.304954	0.164061	0.32619	0.584894	28.8196	0.151807	0.282314	1.51471	10.1957	0.248951	1.04628	5.96498	13.8928	4.2097	25.716	0.164819	2.08827	0.264674	0.0759359	0.354161	0.34091	0.13825	0	0.481102	1.13379	0.539661	0.610306	0.156587	0	0.0729302	0.932776	0.306696	0.466422	0.096609	0.1288	7.54219	29.0387	0.128241	0.384169	0.103183	0.488167	0.181929
Sch000027930	AT1G72970	EDA17	0.0959502	0.0370172	0.0227631	0.0539435	0.0813908	0.0643855	0.110568	0.0563882	1.50326	2.49489	0.0962806	0.119527	2.4796	0.87496	0.101448	0.0323036	3.71677	4.88089	2.77421	4.09921	2.28311	0.890658	0.17519	0	0.220208	0.014056	0.124411	0	0.371138	0	0.114602	0.116822	0.108231	0	0.164922	0.164196	0.202501	0.104266	0.0933157	0.0439671	4.72217	4.99096	0.091066	0.0623429	0.0433298	0.0218557	0.120817
Sch000014173	AT1G64670	BDG1	0.0141749	0.00149665	0.00718894	0.00136366	0.00900635	0	0.0616073	0	0.526482	0.800893	0.00701555	0.00963483	0.442649	0.222366	0.0196503	0.0268214	0.781949	0.0239842	0.501949	0	0.298201	0.135142	0.0322116	0	0.0392014	0.00524353	0.0291329	0	0.197665	0	0.024222	0.0336364	0.0144684	0	0.0185964	0.0164137	0.0383841	0.00331295	0.0145416	0.000151733	1.00368	0.194048	0.015461	0.00103196	0.00473051	0	0.0172536
Sch000012157	AT4G31805	POLAR	0.00959633	0.00379941	0.00346364	0.00182449	0.0999256	0.0665118	0.0213862	0	0.0309396	0.0702364	0.014948	0.0136102	0.0570185	0.0713458	0.0368025	0.00190549	2.61364	9.04422	0.31287	0	0.0330281	1.68727	0.0338218	0.0109434	0.0640621	0.0020328	0.0270774	0	0.0358986	0	0.0278862	0.105337	0.00191381	0	0.0297805	0.0802977	0.0823318	0.119643	0.0106431	0.0145112	0.665342	0.674534	0.0156084	0.033113	0.0101364	0	0.022965
-	AT5G60880	BASL	0.00203488	0	0.00165002	0	0.0158695	0	0.00506232	0	0.026201	0	0.00355465	0	0.00482974	0	0.013177	0	1.00837	0	0.140592	0	0.0120052	0	0.0220354	0	0.010956	0	0.00944049	0	0.0162896	0	0.0632753	0	0	0	0.0109674	0	0.0453899	0	0.00157526	0	0.183764	0	0.00259548	0	0.00101881	0	0.00992929
Sch000001119	AT5G53210	SPCH	0.00960863	0	0.00221044	0	0.0296987	0	0.00612995	0	0.0191366	0	0.00463447	0	0.0394393	0	0.00728089	0.00284149	1.2086	0.207092	0.208784	1.94099	0.037871	0.00688623	0.00963032	0	0.0261707	0.00734678	0.0212883	0	0.00373015	0	0.0109696	0	0.00283512	0	0.0205299	0	0.075861	0	0.00350602	0.000482322	0.557124	0.0192946	0.0073329	0.0011131	0.00820758	0	0.0221681
Sch000023304	AT3G06120	MUTE	0	0.00306507	0.000511449	0.0026972	0.00381437	0.11516	0.00276712	0	0.012957	0.0204248	0.00591907	0.000905356	0	0.00799335	0.00753989	0.00577481	0.21385	1.38519	0.0119891	1.3816	0	0.277133	0.00755132	0.0103094	0.00263959	0.00107156	0	0	0.0166503	0	0	0.0705558	0	0	0.0466536	0.083936	0.00700474	0.00269655	0	0.00455999	0.240348	1.02891	0.0100245	0.045935	0.000490792	0.0373781	0.00291075
-	AT2G16720	MYB7	1.10798	0	0.195384	0	0.0792514	0	0.881826	0	0.38633	0	1.12193	0	1.48832	0	0.796515	0	0.0658718	0	0.255798	0	0.111906	0	0.667697	0	0.573836	0	0.436186	0	0.130654	0	0.171729	0	0.0737165	0	0.572806	0	0.133522	0	1.30106	0	0.171706	0	0.087114	0	0.563376	0	0.943436
Sch000028673	AT1G09310	AT1G09310	0.481689	0.0876199	0.117566	0.059831	0.263413	0.359256	0.355417	0.460863	51.6102	23.2641	0.237462	0.197497	13.4942	4.69338	0.423087	0.512902	3.65931	8.37261	12.1823	6.0208	0.969443	3.49859	0.583874	0.136648	0.701872	0.440788	0.606357	0	2.52699	1.81274	0.686476	1.07568	0.371598	0	0.52341	0.664404	0.691416	0.260247	0.412226	0.105711	7.5003	18.6007	0.222115	0.0996676	0.167719	0.203483	0.435608
Sch000017255	AT5G57800	FLP1	0.29015	0.000604575	0.104807	0	0.132299	0	0.133919	0	1.44496	0.0264696	0.142064	0	1.34291	0.0305169	0.0785394	0	0.857181	0	1.11557	0	1.54452	0.530146	0.060027	0	0.137463	0	0.365154	0	0.469592	0	0.236773	0.0268076	0.0283286	0	0.143866	0	0.144191	0	0.309714	0.000812833	1.2329	0.0142468	0.125184	0	0.196333	0	0.0987801
Sch000011892	AT4G00730	ANL2	0.184136	0.103389	0.117789	0.0927425	0.191137	0.231401	0.0704866	0.123584	0.350632	0.469704	0.0183115	0.0907084	0.62563	0.439262	0.0519239	0.0106847	0.318568	0.285437	0.309143	1.06769	0.79943	0.237177	0.0550215	0	0.0793383	0.0142831	0.214896	0	0.217784	0.928247	0.0572353	0.0695668	0.0124521	0	0.198542	0.267357	0.113888	0.0850882	0.140758	0.140445	0.377974	0.657087	0.207229	0.170121	0.212635	0.141352	0.0272572
Sch000019977	AT5G03760	CSLA9	0.128602	0.00413368	0.118938	0.00177763	0.0483236	0.0176637	0.218255	0.207064	1.67177	0.717276	0.2753	0.0356738	0.999055	0.304476	0.622193	0.710168	0.228378	0.131414	0.485143	0	0.480567	0.0412037	0.260375	0.0742747	0.208197	0.137307	0.470915	0	0.542411	0	2.71501	0.437146	0.0370169	0	0.0958225	0.0418776	0.0567768	0.0495128	0.282609	0.02178	0.566429	0.503202	0.0523064	0.0115641	0.194189	0.038987	0.193033
Sch000018305	AT1G01610	GPTA4	0.0560908	0.0463943	0.00921299	0.0569348	0.00941868	0.182855	0.0259689	1.22071	1.00313	21.6282	0.0239026	0.204923	1.17774	5.13456	0.0243652	0.122908	1.01739	7.30823	0.825484	9.11387	2.41767	6.45845	0.0558095	0.0598733	0.053127	0.107791	0.0440945	0	0.371035	0.75466	0.107484	0.500177	0.00866641	0	0.00281435	0.418557	0.0592422	0.27633	0.042574	0.0771148	1.178	17.2195	0.0216078	0.0774421	0.0238185	0.264614	0.0325593
-	AT5G43760	KCS20	0.475829	0	0.0929231	0	0.189467	0	0.372788	0	2.09544	0	0.444338	0	3.53914	0	0.180174	0	1.96777	0	1.29217	0	3.28883	0	0.45644	0	0.408961	0	0.112247	0	1.24638	0	0.32524	0	0.0416737	0	0.238157	0	0.246259	0	0.202535	0	2.39941	0	0.18347	0	0.153519	0	0.238139
Sch000019464	AT1G14350	FLP	0.0754564	0.00418948	0.0089112	0.00420307	0.0795458	0.0531225	0.43381	0.196922	0.491857	0	0.141812	0	0.460992	0	0.458006	0.0166466	0.904913	0.268539	0.244431	0	0.0328605	0	0.304696	0.0612534	0.526807	0.0818322	0.148637	0	0.280869	0	0.17416	0.0699833	0.0144669	0	0.0539365	0.0164094	0.335122	0.075404	0.0735477	0.0107177	0.22462	0.00461679	0.072541	0.0132756	0.0463	0.100644	0.29401
-	AT2G45050	GATA2	0.0190742	0	0.00572835	0	0.0105017	0	0.0472286	0	0.370763	0	0.014232	0	0.157622	0	0.0158482	0	0.301082	0	0.479483	0	0.159014	0	0.0282825	0	0.0289555	0	0.0267645	0	0.0180982	0	0.0111653	0	0.144932	0	0.00140644	0	0.0194581	0	0.0224716	0	0.538268	0	0.0202726	0	0.023962	0	0.0149239
Sch000019486	AT3G01470	HAT5	0.230413	0.637183	0.0327338	0.639422	0.0780387	0.453805	1.42231	0.844646	1.06082	0.161063	1.05307	1.21887	0.83155	0.279364	0.624895	1.40711	0.152242	0.294069	0.677253	0	0.492869	0.253526	4.14652	7.20542	3.39581	2.26067	1.20499	0.173611	0.710122	0	0.687318	1.25531	0.730974	0	0.430582	0.694924	0.533642	0.508624	0.434984	0.886995	0.40847	0.14406	0.121498	0.540482	0.143197	0.766193	2.79225
Sch000017069	AT1G80080	TMM	0.0638434	0	0.00931946	0	0.037537	0	0.0300296	0	0.052486	0	0.0172124	0	0.241666	0.0119398	0.0303346	0	2.5235	1.31362	0.431406	0	0.688524	0.137786	0.0291479	0	0.0329575	0	0.0262771	0	0.0706636	0	0.0825005	0	0.0976779	0	0.014782	0.0134199	0.137629	0.0194487	0.0695249	0.00130702	1.48016	0.34099	0.0376824	0	0.0229495	0	0.032275
[truncated: 1 more columns]

## Sheet: MC
Sch_geneid	ID	Name	0_Ara	0_Sch	1_Ara	1_Sch	10_Ara	10_Sch	11_Ara	11_Sch	12_Ara	12_Sch	13_Ara	13_Sch	14_Ara	14_Sch	15_Ara	15_Sch	16_Ara	16_Sch	17_Ara	17_Sch	18_Ara	18_Sch	19_Ara	19_Sch	2_Ara	2_Sch	20_Ara	20_Sch	21_Ara	21_Sch	22_Ara	22_Sch	23_Ara	23_Sch	3_Ara	3_Sch	4_Ara	4_Sch	5_Ara	5_Sch	6_Ara	6_Sch	7_Ara	7_Sch	8_Ara	8_Sch	9_Ara
Sch000019931	AT2G45190	FIL	0.34833	0.243242	0.742067	0.427779	1.23534	0.650237	0.0800804	0.131181	0.404451	0.23438	0.277651	0.24954	0.366258	0.0947037	0.133059	0.0477153	0.82169	0.574609	0.531574	0	0.146976	0.184935	0.105899	0.130488	0.233575	0.113126	0.423932	0	0.109969	0	0.140868	0.10988	0.119757	0	0.401858	0.262511	0.533855	0.359747	0.816862	0.551194	0.880934	0.628186	1.47208	0.465691	0.895166	1.22784	0.0834284
Sch000011873	AT1G32240	KAN2	0.00379365	0.00172609	0.0139401	0.000858498	0.020115	0	0.142886	0	0.024122	0	0.0110126	0.00198977	0.07007	0.000686921	0.00546041	0.00956503	0.0207139	0.0812881	0.0448913	0	0.000708107	0.0143821	0.102139	0.0128145	0.0674051	0	0.0376756	0	0.00197469	0	0.0490796	0.00761572	0.00685633	0	0.0126712	0.00321582	0.021881	0.00951872	0.029663	0.00773116	0.0458073	0.0346262	0.0347025	0.00741788	0.0170059	0	0.00768687
Sch000002078	AT3G61470	LHCA2	31.5212	17.9129	64.5644	31.1054	29.4793	18.2524	16.0203	9.85723	19.6154	4.49621	34.897	23.5008	11.0111	2.69517	8.15723	3.07556	7.39443	5.12035	10.9382	15.1593	11.7952	5.84468	12.1652	3.13277	14.4863	4.82178	45.0857	23.2673	8.97503	18.4678	9.38208	7.15674	9.49147	13.2312	44.3875	17.5113	19.5071	15.3364	43.9828	24.0559	8.33116	3.61996	21.3005	21.1916	48.6339	23.3102	13.7973
Sch000023508	AT3G54890	LHCA1	42.0332	64.6141	96.7742	107.127	55.5904	66.2673	31.7918	32.2863	26.1749	15.9029	53.5823	72.2018	17.4219	9.88659	13.174	12.4661	14.1757	20.3667	17.4993	26.2578	19.6296	20.2656	16.3187	13.4143	22.1828	17.1654	61.4405	68.0511	13.6233	37.5233	14.9521	22.3392	14.3748	59.2113	62.0502	56.4198	34.0654	55.8574	68.3941	81.3071	16.1388	12.8481	41.5748	74.4694	73.0737	72.8282	20.1483
-	AT1G45474	LHCA5	1.81055	0	2.99168	0	1.756	0	1.18373	0	0.849921	0	1.52422	0	0.605973	0	0.571519	0	0.282515	0	0.562798	0	0.693869	0	0.640912	0	1.04476	0	1.48799	0	0.397706	0	0.737826	0	0.481569	0	1.87411	0	0.93582	0	1.79958	0	0.451418	0	1.57086	0	2.56767	0	0.644986
Sch000005681	AT3G47470	LHCA4	46.1057	6.30875	95.2737	15.9594	45.735	8.08957	23.8859	5.98388	30.7079	2.19455	59.7458	11.3928	17.7098	1.31812	13.8959	1.86405	9.60337	2.78425	14.5136	3.61214	18.1007	2.56071	15.1436	1.90095	21.3703	1.95723	65.5756	15.1842	12.7144	9.42318	15.5942	2.91723	15.6877	8.42983	65.6306	6.41137	25.6854	6.37297	70.7784	11.292	12.4402	1.76272	32.1554	9.19552	71.2937	10.6527	19.8109
Sch000001809	AT1G61520	LHCA3	27.81	45.7106	66.4376	118.027	28.6998	64.9692	15.4641	41.3395	18.8227	16.4347	34.1487	78.9081	10.2127	9.15376	7.96281	10.411	6.88374	19.7302	9.61698	36.0938	11.8832	16.1317	9.72411	11.2299	13.1102	16.173	38.8192	96.6258	8.02894	44.6642	8.5891	20.8551	9.04083	31.5079	43.2105	48.8215	18.6236	51.5952	43.7241	81.9185	7.08586	13.8436	19.953	81.8281	45.1794	79.6648	11.8338
-	AT1G19150	LHCA6	0.646396	0	1.78165	0	0.730279	0	0.151876	0	0.32818	0	0.49887	0	0.12557	0	0.095937	0	0.0839723	0	0.147337	0	0.204362	0	0.107066	0	0.159519	0	0.598658	0	0.0160184	0	0.200935	0	0.185426	0	1.18523	0	0.277121	0	0.971717	0	0.0741429	0	0.474429	0	1.18342	0	0.0834345
Sch000026290	AT1G15820	LHCB6	16.8469	38.0444	52.1237	109.122	23.3861	78.1673	11.6369	38.742	13.302	12.2353	25.0358	74.9535	6.67077	7.39626	6.33414	10.9127	4.74995	25.4315	7.65785	38.2338	7.99912	17.6921	9.28836	8.8178	10.4388	16.1437	29.6233	87.0181	5.77176	39.0972	6.85047	24.6022	6.78074	66.7463	37.0371	41.6612	13.8152	54.0478	32.0044	82.2103	5.11843	11.0618	15.7456	79.3018	33.2613	82.8762	9.42625
Sch000004997	AT1G29930	LHCB1.3	162.665	0.00394942	309.928	0.0192763	178.341	0.0222149	90.3413	0	96.8041	0	186.644	0.0110098	55.9195	0.000408893	51.4453	0	41.4599	0	67.7501	0	52.0403	0	59.1427	0	89.3975	0	190.038	0	46.7114	0	49.9792	0.0752378	47.8605	0	198.336	0.0180706	126.427	0.00166614	211.469	0.0175248	43.8473	0	139.873	0.0166413	244.696	0.0442106	90.1834
Sch000009532	AT4G10340	LHCB5	41.0816	35.4385	85.0542	69.266	44.8767	40.2592	24.475	19.3266	29.6349	10.5334	52.37	49.5515	17.2757	5.4493	14.0502	6.81493	12.5985	12.5127	17.7731	8.31007	17.3388	10.0479	15.4485	7.294	21.7567	10.3843	58.1715	53.0288	14.072	27.5202	15.6849	12.8773	15.602	41.875	65.1899	31.1236	29.0724	34.1351	63.7035	50.7362	14.266	8.53594	36.0268	47.0831	65.3853	47.1319	18.1683
-	AT3G27690	LHCB2	10.8126	0	43.7908	0	9.81111	0	3.34875	0	7.62825	0	24.0454	0	2.7478	0	2.30694	0	0.891949	0	1.95162	0	6.44113	0	2.91431	0	3.41682	0	13.6704	0	2.13442	0	3.31144	0	2.45444	0	28.6855	0	2.6313	0	27.4902	0	1.10516	0	4.50341	0	24.1685	0	3.8181
-	AT2G34430	LHCB1.4	28.1274	0	76.0611	0	20.5864	0	1.66664	0	11.5685	0	25.2842	0	4.55981	0	3.17943	0	1.99647	0	2.80062	0	7.64641	0	4.08477	0	3.72243	0	34.2476	0	2.61779	0	6.6247	0	4.20999	0	43.4485	0	7.53604	0	48.6103	0	2.12725	0	6.74739	0	48.2268	0	2.0577
-	AT1G29920	LHCB1.1	60.9826	0	128.322	0	75.1271	0	9.09546	0	27.1177	0	60.1036	0	15.706	0	11.2057	0	9.25022	0	13.0482	0	19.4729	0	13.7954	0	15.0953	0	43.3015	0	11.1081	0	16.7422	0	11.3684	0	79.537	0	43.05	0	78.6081	0	9.89507	0	50.7224	0	98.1504	0	14.2844
Sch000018338	AT3G08940	LHCB4.2	6.07221	92.9232	22.4759	216.461	11.0696	115.83	6.6752	63.9221	6.74648	25.5613	12.5186	133.103	3.53412	14.8005	2.60314	19.3583	2.53284	39.6812	3.53372	47.8932	4.09774	31.0116	3.11158	20.2882	4.79529	26.3305	16.652	188.208	2.88043	72.3274	3.27655	38.0789	3.0499	98.763	15.5971	84.0345	6.46202	100.816	17.5084	143.633	2.91303	21.4282	8.10961	128.807	14.362	141.461	3.47168
Sch000010489	AT1G08380	PSAO	40.6002	63.447	92.7214	85.8571	32.7309	48.3133	14.7225	26.2048	25.4654	15.2134	46.346	64.9958	12.6661	9.19083	9.2736	11.3404	8.06862	17.0281	10.6731	26.8752	14.3138	17.4873	12.7253	12.0748	13.7722	15.7923	46.0257	92.8293	8.2105	34.3772	10.9106	21.26	13.3797	58.9672	67.5687	46.962	18.3317	40.2785	59.3207	71.2026	9.04557	11.6902	20.9634	52.4554	63.4962	64.1063	11.7386
-	AT1G70890	MLP43	0.158283	0	0.0262215	0	0.0850512	0	0.187172	0	26.9717	0	0.270063	0	3.71603	0	0.179457	0	0.219324	0	1.55875	0	0.119296	0	0.281863	0	0.452809	0	0.362647	0	0.52856	0	0.292912	0	0.0714744	0	0.199535	0	0.160177	0	0.0883482	0	0.306914	0	0.0622045	0	0.0610666	0	0.130061
Sch000007430	AT4G27280	AT4G27280.1	3.47947	5.92878	2.25898	1.89481	2.68925	4.14772	9.00576	13.6976	2.5151	6.2365	6.67301	5.04153	9.08225	12.0296	3.16886	9.6079	3.37549	4.21668	2.50026	5.48669	1.69171	4.26181	1.60995	8.17628	3.7904	9.54235	1.93088	0.686241	1.5197	9.75166	3.39014	5.44811	1.04823	13.5756	3.05074	5.54501	2.59636	4.04494	7.72325	6.61986	4.19226	9.75074	2.78575	3.63584	4.21116	5.04237	3.3896
Sch000006159	AT5G54270	LHCB3	37.0705	37.2703	102.953	114.895	41.2524	68.8177	18.9662	34.6152	28.7362	14.8091	53.0888	75.5855	14.0702	8.52	11.6394	10.5893	8.67749	20.0855	14.1156	40.6375	15.6625	18.18	13.3774	11.2205	17.7987	16.1596	55.511	107.051	10.627	36.9527	13.6067	21.5205	14.2815	35.5828	68.4296	50.0353	22.9041	50.3616	65.291	80.3654	9.95143	12.672	27.0229	80.6394	65.1982	82.8359	16.1931
Sch000002912	AT1G70760	CRR23	1.84343	9.36072	3.47291	14.7365	0.980311	6.31143	0.0422146	4.33364	0.59687	1.99538	0.896211	10.2362	0.162697	1.17038	0.12657	1.51257	0.0848555	1.89451	0.119207	1.57332	0.266774	2.00115	0.227901	2.83511	0.137009	1.77798	0.905786	14.28	0.0846118	5.23733	0.328912	3.04543	0.232484	3.43171	2.17099	8.17237	0.27044	6.38673	1.6363	10.6662	0.105731	1.23235	0.617014	8.50976	2.30646	9.23779	0.0936137
-	AT5G38420	RBCS2B	21.9692	0	55.6955	0	17.6807	0	0.7066	0	9.95649	0	15.5015	0	3.40197	0	2.28426	0	1.46813	0	1.90005	0	6.29639	0	3.09634	0	2.51008	0	14.1336	0	1.66214	0	4.92826	0	4.69863	0	36.5897	0	4.98387	0	25.9275	0	1.53224	0	8.81854	0	30.5359	0	1.55272
Sch000027018	AT2G39470	PNSL1	1.7861	2.69947	3.01995	4.85092	1.07977	2.21649	0.236427	1.6489	0.593025	0.533859	1.0768	3.35265	0.249066	0.347371	0.188625	0.519988	0.141691	0.56065	0.222634	1.19048	0.34224	0.908865	0.303451	0.362017	0.288339	0.728731	0.959148	4.98595	0.166648	2.31248	0.198817	1.06814	0.229407	1.56642	1.99471	2.57822	0.389752	2.23383	1.54688	3.56115	0.170787	0.382944	0.809952	3.12871	2.20972	3.24696	0.209541
-	AT1G13650	AT1G13650	0.625669	0	1.35604	0	0.195646	0	0.0125503	0	0.16819	0	0.261986	0	0.0784232	0	0.0589572	0	0.0111181	0	0.00565366	0	0.106682	0	0.0713969	0	0.0344137	0	0.0513215	0	0.00276141	0	0.103625	0	0.159976	0	1.01303	0	0.024359	0	0.440804	0	0.017691	0	0.0686036	0	0.929447	0	0.0371907
Sch000000146	AT4G26530	FBA5	2.33373	4.29798	4.54031	7.28535	0.67991	1.19564	0.0292503	0.409959	0.691367	0.74881	0.293974	1.62231	0.190046	0.522754	0.155813	0.622237	0.0439731	0.209278	0.0298179	3.36572	0.506416	0.544731	0.245377	0.456012	0.11043	0.729523	0.219195	8.21763	0.0533593	1.10553	0.44637	0.882644	0.134717	1.56642	3.18905	2.62565	0.0697793	1.08887	1.55535	4.51528	0.0509192	0.428622	0.179442	1.16757	2.50235	2.72965	0.0882267
-	AT3G14210	ESM1	1.41929	0	5.43544	0	1.53323	0	0.0799276	0	0.833378	0	0.588557	0	0.176136	0	0.223043	0	0.100403	0	0.380739	0	0.582296	0	0.265774	0	0.37314	0	0.551441	0	0.306423	0	0.441934	0	0.329768	0	5.64237	0	0.376386	0	3.30118	0	0.0876053	0	0.809493	0	3.45746	0	0.156182
Sch000027317	AT5G20230	ATBCB	36.4932	1.44137	1.8923	0.0607857	1.73079	0.315642	1.63627	0.189293	3.01709	0.33143	3.37126	0.154958	20.9315	2.094	1.02531	0.298087	0.922963	0.150899	0.592414	0	6.53468	0.816771	1.06428	0.0939151	0.8804	0.299333	2.33954	0	1.85923	0.608	1.3783	0.177108	1.24407	0	14.6846	0.818915	0.568472	0.230366	7.04304	0.311282	2.97118	0.380146	0.711332	0.0413624	11.8742	0.108411	2.89191
Sch000009399	AT3G25770	AOC2	12.8303	32.2012	1.60086	6.22024	0.696501	6.97488	0.401642	19.5639	0.654814	27.7587	1.08396	26.5365	0.96462	51.6703	0.409401	44.0389	0.185821	13.4397	0.175791	11.4877	0.5677	7.11396	0.189592	19.7134	0.392859	29.6251	0.392877	10.4053	0.923959	14.8973	0.284304	16.142	0.620725	7.30994	2.63165	15.593	0.183569	7.5947	2.66677	15.2199	0.384509	22.8525	0.353137	3.80421	3.58768	14.0789	1.02765
-	AT2G26530	AR781	9.00491	0	1.28906	0	1.04677	0	0.450221	0	1.39662	0	2.08745	0	7.96993	0	1.40212	0	0.761258	0	0.403648	0	0.515773	0	0.694659	0	0.63802	0	0.574706	0	1.43977	0	0.674533	0	0.445813	0	2.75984	0	0.625646	0	3.39968	0	1.63392	0	0.76201	0	4.53502	0	1.60556
Sch000027563	AT5G20630	GER3	0.648091	27.7953	5.05841	61.4495	6.14493	25.7195	0.346313	8.48765	1.13419	4.7463	0.49879	30.4468	0.559921	3.14967	0.620231	3.2008	0.593978	4.92718	1.59661	11.2883	0.655609	7.15085	0.707273	4.9314	1.16498	5.8899	2.47405	68.2677	1.30654	11.6213	1.13066	9.176	0.477348	15.2933	2.36338	34.0797	3.52608	24.1479	1.98809	40.2863	0.592742	3.42056	4.13121	39.5449	3.63047	52.5949	0.590824
Sch000014551	AT1G68570	NPF3.1	0.0268044	0.0430558	0.0587591	0.0547528	0.0735516	0.0401881	0.0754555	0.0844331	0.0235288	0.00327452	0.421483	1.7911	0.0250153	0.0223171	0.0492553	0.0538247	0.00647717	0	0.0180279	0	0.0206109	0.0334051	0.0275363	0.0181899	0.0338015	0.0966169	0.142586	0	0.175581	0	0.0687713	0.0146545	0.0199577	0	0.175581	0.106081	0.045404	0.051975	0.0606432	0.0526688	0.00737309	0.0164381	0.123298	0.022901	0.0499956	0.0120961	0.0819728
Sch000018716	AT3G01500	CA1	9.57365	40.0097	22.0269	75.3525	5.16638	27.1681	0.233734	12.3365	4.72167	7.76206	8.03372	47.517	2.38109	5.26724	1.09743	6.70921	0.820017	6.40096	0.495335	26.6148	3.05316	11.5897	1.97445	5.99585	1.12393	8.00614	5.0037	86.1082	0.426393	14.1817	2.62432	11.8527	5.9277	9.7995	18.4314	31.9978	1.45868	32.1746	12.4523	51.6512	0.903841	4.31774	1.82768	41.1163	14.2253	40.6762	0.645257
Sch000026324	AT4G32880	ATHB8	0.0222565	0.00652716	0.00661522	0.00383726	0.0206055	0.0781365	0.0287556	0	0.0258888	0	0.0617316	0.176493	0.00560615	0.0131244	2.83837	9.57154	0.0459356	0	0.127697	0	0.0127885	0.0701824	0.0102352	0.281888	0.212827	1.28963	0.0373728	0	0.107282	0	0.0945397	0.742736	0.0849964	0	0.0460002	0.0814899	0.267354	0.928424	0.0587198	0.0238049	0.0454217	0.00531651	0.0299831	0.0188936	0.0100918	0	0.574442
Sch000011070	AT4G12970	STOMAGEN	0.337969	0.0462051	0.968329	0.248635	0.836059	0.245275	0.0835513	0.69317	0.192665	0.0362892	0.13347	0.235501	0.19182	0.0366861	0.0852753	0.0388753	0.105781	0.00346461	0.12527	0	0.144946	0.0276393	0.121819	0.0110045	0.131951	0.0602587	0.269716	0.173611	0.0854196	1.443	0.142763	0.0831381	0.0598275	0	0.674567	0.0993797	0.372468	0.285614	0.652036	0.175026	0.106315	0.051399	0.631474	0.252789	0.81133	0.238812	0.0540162
Sch000019709	AT5G50915	AT5G50915	0.174719	0.0405582	0.219983	0.00692629	0.116654	0.0792132	0.0100501	0.174609	0.0474282	0.0282513	0.0404434	0.0168518	0.0645344	0.103326	0.031104	0.0228197	0.0268716	0	0.0405772	0	0.033403	0.0267081	0.0383791	0.0153871	0.0336786	0.115261	0.0711084	0	0.00742521	0	0	0.0231638	0.01407	0	0.186416	0.0317452	0.0567045	0.0357862	0.198988	0.0392916	0.0332735	0.0303337	0.113529	0.0317363	0.33114	0.0543473	0.0100343
-	AT5G38430	RBCS1B	6.05827	0	20.6402	0	5.45581	0	0.498245	0	3.87889	0	8.06434	0	1.37746	0	0.925635	0	0.53389	0	0.545729	0	2.49658	0	1.13882	0	1.2831	0	7.99917	0	0.549111	0	1.89995	0	1.57161	0	15.3568	0	1.47733	0	8.96973	0	0.543731	0	2.50497	0	10.8036	0	0.88888
-	AT1G29910	CAB3	46.2464	0	123.204	0	72.6206	0	14.6661	0	23.7043	0	41.2474	0	12.1812	0	9.96113	0	7.20912	0	14.3834	0	15.0938	0	10.4442	0	16.6813	0	58.957	0	12.0947	0	15.5206	0	8.96282	0	75.8009	0	37.6114	0	73.3782	0	7.51836	0	49.9993	0	92.7007	0	7.98136
-	AT2G05100	LHCB2.1	11.8563	0	38.3764	0	13.5649	0	12.9903	0	15.8246	0	29.6791	0	8.1166	0	5.61745	0	3.10915	0	5.62687	0	7.04548	0	6.92899	0	9.87077	0	36.3198	0	4.76426	0	6.08889	0	6.12358	0	30.4255	0	7.78095	0	33.7036	0	4.48065	0	8.89704	0	25.5724	0	9.46539
[truncated: 1 more columns]

## Sheet: SMC
Sch_geneid	ID	Name	0_Ara	0_Sch	1_Ara	1_Sch	10_Ara	10_Sch	11_Ara	11_Sch	12_Ara	12_Sch	13_Ara	13_Sch	14_Ara	14_Sch	15_Ara	15_Sch	16_Ara	16_Sch	17_Ara	17_Sch	18_Ara	18_Sch	19_Ara	19_Sch	2_Ara	2_Sch	20_Ara	20_Sch	21_Ara	21_Sch	22_Ara	22_Sch	23_Ara	23_Sch	3_Ara	3_Sch	4_Ara	4_Sch	5_Ara	5_Sch	6_Ara	6_Sch	7_Ara	7_Sch	8_Ara	8_Sch	9_Ara
Sch000005596	AT1G62360	STM	0.148971	0	0.00658897	0	0.0848555	0.00704153	3.25074	0	0.0866837	0	0.172486	0	0.0662496	0.00366912	0.811009	0	0.0889433	0	0.365444	0	0.0615408	0	0.632097	0.00504358	0.970047	0	0.193062	0	0.282945	0	0.426682	0	0.021172	0	0.0606671	0	0.419423	0.0163723	0.106431	0.00401665	0.252139	0	0.0951177	0	0.0128223	0	0.362948
Sch000007412	AT4G08150	BP	0.127666	0.000418553	0.0064365	0	0.0753769	0.0998068	2.19283	1.33322	0.205567	0	0.196684	0.030196	0.171509	0.00115127	0.248152	0.0103115	0.0441588	0	0.205246	0	0.0293857	0	0.20266	0.0267094	0.632174	0.00597697	0.244226	0	0.104903	0	0.179636	0.0245013	0.0152587	0	0.0526046	0.00572252	0.154119	0.0487267	0.177463	0.0164273	0.113136	0.0217051	0.123803	0.0380583	0.0136949	0.0981912	0.771648
Sch000022740	AT5G62230	ERL1	0.0055271	0.00536312	0.00412026	0.00409084	0.0395059	0.0758253	0.0597902	0.0638631	0.0234805	0.157783	0.00390532	0.0175782	0.0623075	0.0594371	0.0228306	0.000700872	0.266074	1.1258	0.175795	0	0.170159	0.164242	0.0101233	0	0.0289467	0.0224498	0.0050821	0	0.456485	0	0.0484699	0.00892151	0.00643769	0	0.0248498	0.049948	0.0476051	0.0825398	0.0144562	0.017539	0.393402	0.369285	0.0750978	0.0494674	0.0103193	0.0200929	0.0164088
Sch000013608	AT5G23420	HMGB6	0.0686724	0.0153702	0.044772	0.00433205	2.04646	4.66952	0.49949	0.0436329	0.187297	0	0.237087	0	0.1189	0.0157825	0.809806	0.188832	1.95329	4.41014	1.39734	3.31633	0.0775911	0.0668917	0.262596	0.0605484	0.549057	0.163309	0.159022	0	0.353034	0	0.19316	0.0496495	0.37736	0	0.120336	0.241333	0.738395	0.549896	0.121401	0.0231555	0.575731	0.198881	0.919944	0.0740849	0.104203	0	0.355496
Sch000027164	AT5G13840	FZR3	0.0409191	0.0272838	0.00765025	0.00404834	0.0251285	0.0401958	0.045441	0	0.0815125	0.0203738	0.0327084	0.00408474	0.0438266	0.110895	0.102791	0.126201	0.881732	0.6164	0.143898	1.06769	0.0380327	0.170255	0.0564434	0.10036	0.11521	0.218078	0.0826897	0	0.143724	0	0.401087	0.0503585	0.00229716	0	0.0520139	0.0775663	1.26961	1.39632	0.0142048	0.0347829	0.220105	0.0722132	0.0546145	0.0681115	0.0130785	0	0.0449204
Sch000003147	AT2G18790	HY3	0.0794972	0.0108086	0.0621912	0.0479195	0.060034	0.0574285	0.0880476	0.26949	0.0956242	0.0298231	0.0580488	0.0257145	0.0939859	0.0466797	0.0672624	0.0153393	0.081785	0.177896	0.0876379	1.19048	0.115903	0.0939769	0.062715	0.210529	0.0738772	0.0370724	0.060405	0	0.0668618	0	0.0375078	0.0224101	0.132329	0	0.105023	0.0587386	0.0760232	0.025422	0.0767791	0.029636	0.0820317	0.235703	0.0940225	0.1182	0.0711137	0	0.0860032
Sch000002052	AT1G26840	ORC6	0.0131769	0.00325599	0.00989333	0.000281518	0.245248	0.49809	0.0582218	0.0513176	0.0491169	0	0.0283286	0.00519321	0.0599608	0.000891603	0.0879162	0.102599	0.211992	0.236382	0.104685	0	0.00404996	0	0.0464786	0	0.0753124	0.0852491	0.0359342	0	0.0541113	0	0.0240249	0.0429676	0.0655121	0	0.00788777	0.0229083	0.0696938	0.0688418	0.0131304	0.00509073	0.0871585	0.0365922	0.187454	0.0755535	0.0206511	0	0.0414575
-	AT3G50870	HAN	0.00850398	0	0.00232599	0	0.085971	0	0.148434	0	0.0225215	0	0.121943	0	0.024718	0	0.0267472	0	0.0320309	0	0.0247434	0	0.00975198	0	0.0297796	0	0.153598	0	0.0253005	0	0.0252141	0	1.4404	0	0.00345946	0	0.0250918	0	0.202296	0	0.0700864	0	0.0226915	0	0.176522	0	0.0859502	0	0.00890234
Sch000028804	AT2G28720	H2B	0.194156	0.970478	0.775288	0.210429	1.4668	8.66874	0.163701	0.997857	0.620934	0.618051	0.398657	0.37287	0.28771	1.27524	0.150735	1.09027	1.07376	10.0988	0.387299	3.50745	0.438416	0.971892	0.0834666	0.834189	0.154436	1.12521	0.281118	0	0.30803	1.13379	0.129573	1.86235	0.217141	0	0.626812	1.08016	0.232313	2.03126	0.559087	0.4891	0.170213	0.755038	0.0774187	0.431487	0.351264	0.233537	0.104716
Sch000018139	AT2G17950	WUS	0	0.00647444	0	0.000258545	0.00168959	0	0.00181473	0	0	0	0	0	0.012465	0.00199438	0	0	0	0	0	0	0	0	0.000810574	0	0.000450054	0	0	0	0	0	0	0	0.00804149	0	0	0	5.32161e-05	0	0	0.00222948	0	0	0.00193069	0	0	0.0243494	0.00135517
Sch000019248	AT5G65510	PLT7	0.000257188	0.0308306	0.00256663	0.000518018	0.0261572	0.0532726	0.0586863	0	0.000441698	0	0.011209	0.0015627	0.00129965	0.0211009	0.00695839	0.164379	0.0146197	0.00950968	0.0253143	0	0.000181864	0.0180974	0.00882486	0.0962374	0.0236101	0.661143	0.0279288	0	0.0214901	0	0	0.414038	0.00146019	0	0	0.0411177	0.0360361	0.10344	0.00765455	0.0132122	0.0186455	0	0.0462336	0.0126662	0.0143087	0	0.0580445
-	AT3G59270	AT3G59270	0.000969894	0	0.000930704	0	0.0177582	0	0.460189	0	0.00985733	0	0.00685044	0	0	0	0.0350355	0	0.0130084	0	0.0190169	0	0.0345172	0	0.0109936	0	0.0357229	0	0.0231106	0	0	0	0	0	0	0	0.0113575	0	0.0313603	0	0.00572727	0	0.0213852	0	0.0317156	0	0.00290781	0	0.0333628
-	AT1G26680	AT1G26680	0	0	0	0	0.0126313	0	0.0775118	0	0.000150088	0	0.000230933	0	0	0	0.00791234	0	0.00463558	0	0.00616598	0	0.00562102	0	0.00199436	0	0.029869	0	0.00159074	0	0.000803144	0	0	0	0.00309258	0	0	0	0.0129979	0	0.0262429	0	0.0017111	0	0.0374022	0	0.000915459	0	0.0136543
-	AT2G27250	CLV3	0	0	0.000222735	0	0.0285368	0	0	0	0.0214849	0	0.00130632	0	0	0	0.00246681	0	0.101766	0	0.0566473	0	0	0	0	0	0.00623109	0	0.00106604	0	0.0284636	0	0	0	0	0	0	0	0.012488	0	0.00164231	0	0.0454738	0	0.144276	0	0.00131863	0	0.0066757
-	AT1G70510	KNAT2/ATK1	0.0324861	0	0.00184498	0	0.0280134	0	0.847262	0	0.0195193	0	0.0578359	0	0.0258828	0	0.127333	0	0.0153086	0	0.0813437	0	0.00380921	0	0.0510906	0	0.204	0	0.0358376	0	0.0427804	0	0.02516	0	0.00155398	0	0.0208583	0	0.0477481	0	0.0415261	0	0.0699264	0	0.0444279	0	0.00617678	0	0.159184
Sch000018262	AT1G23380	KNAT6	0.0934373	0.00181409	0.00728628	0	0.0322897	0.016496	1.28899	0.188693	0.132152	0.0208746	0.147128	0.0148739	0.104049	0.010056	0.31458	0.0144536	0.037275	0.0107524	0.210867	0	0.108138	0.0248349	0.251039	0.00471529	0.452699	0.0344238	0.245763	0	0.236572	0	0.0545825	0	0.400914	0	0.0137178	0.00723774	0.120764	0.0618391	0.153356	0.0170975	0.210758	0.0183933	0.0544529	0	0.022244	0	0.607409
-	AT1G13710	CYP78A5	0.0662638	0	0.00860708	0	0.490046	0	4.09677	0	0.0824444	0	0.0771581	0	0.209762	0	0.118151	0	0.307539	0	0.593022	0	0.0429829	0	0.125483	0	0.452622	0	0.226995	0	0.586825	0	0.292042	0	0.0979777	0	0.170545	0	0.31153	0	0.196386	0	0.818456	0	1.05041	0	0.0422049	0	0.102374
-	AT2G31160	LSH3	0.0556151	0	0.0093919	0	0.0891795	0	1.71661	0	0.121181	0	0.117472	0	0.0878333	0	0.200413	0	0.0942318	0	0.275605	0	0.0395034	0	0.370121	0	0.368519	0	0.252021	0	0.213289	0	0.10183	0	0.0247042	0	0.0391249	0	0.135051	0	0.13446	0	0.324086	0	0.168277	0	0.0544811	0	0.47279
[truncated: 1 more columns]

## Sheet: PC
Sch_geneid	ID		0_Ara	0_Sch	1_Ara	1_Sch	10_Ara	10_Sch	11_Ara	11_Sch	12_Ara	12_Sch	13_Ara	13_Sch	14_Ara	14_Sch	15_Ara	15_Sch	16_Ara	16_Sch	17_Ara	17_Sch	18_Ara	18_Sch	19_Ara	19_Sch	2_Ara	2_Sch	20_Ara	20_Sch	21_Ara	21_Sch	22_Ara	22_Sch	23_Ara	23_Sch	3_Ara	3_Sch	4_Ara	4_Sch	5_Ara	5_Sch	6_Ara	6_Sch	7_Ara	7_Sch	8_Ara	8_Sch	9_Ara
-	AT5G05160	RUL1	0.0161486	0	0.000936965	0	0.0185717	0	0.14092	0	0.0148868	0	0.0109749	0	0.00212129	0	0.217374	0	0.0137349	0	0.0768548	0	0.00374604	0	0.250127	0	0.359818	0	0.0258897	0	0.0493854	0	0.180067	0	0.0492334	0	0.0469027	0	0.369266	0	0.024906	0	0.00452745	0	0.0101733	0	0.0036809	0	0.0617729
-	AT5G43080	CYCA3;1	0.0116422	0	0.00809601	0	0.596906	0	0.0524897	0	0.0331244	0	0.0257283	0	0.0143288	0	0.0628172	0	0.46629	0	0.201058	0	0.0196313	0	0.0304082	0	0.0563894	0	0.031622	0	0.0142485	0	0.0174551	0	0.159368	0	0.0389374	0	0.186038	0	0.0157495	0	0.0508223	0	0.0908887	0	0.0171631	0	0.0539976
-	AT1G15570	CYCA2;3	0.0507375	0	0.0690589	0	0.434235	0	0.125594	0	0.0819641	0	0.106401	0	0.080906	0	0.235223	0	1.10636	0	0.285521	0	0.0993893	0	0.0794056	0	0.146983	0	0.0417366	0	0.0572362	0	0.0585238	0	0.112279	0	0.0804527	0	0.612416	0	0.083774	0	0.306797	0	0.245774	0	0.0911967	0	0.107039
Sch000011324	AT3G48750	CDKA;1	0.36538	0.202594	0.256976	0.225701	0.318259	0.165866	0.793297	0.322935	0.89913	0.269366	0.500228	0.22748	0.770088	0.113864	0.964439	0.175175	0.699659	0.269488	0.973689	0	0.344057	0.170477	0.531074	0.120653	0.806005	0.137239	0.634227	0	0.392253	0	0.645792	0.103464	1.04998	0	0.338248	0.177309	0.581376	0.126712	0.385219	0.213399	0.94463	0.285121	0.456526	0.244347	0.336812	0.176221	0.652694
Sch000001413	AT3G12280	RBR1	0.256117	0.0548491	0.102905	0.0153474	0.27278	0.163638	0.322864	0.16164	0.144453	0.130022	0.22911	0.0665253	0.376298	0.157086	0.343368	0.138217	0.328106	0.0661855	0.388112	0	0.24449	0.174444	0.182272	0.0697817	0.300265	0.103735	0.105374	0	0.106916	0	0.231803	0.167333	0.0958197	0	0.14626	0.0930868	0.130452	0.069279	0.252079	0.0475365	0.602555	0.203474	0.567783	0.121591	0.223701	0.0378113	0.208664
Sch000001670	AT4G02060	MCM7	0.067227	0.351005	0.0779536	0.241048	0.644178	1.00878	0.353338	0.72897	0.109645	1.2664	0.246426	0.466302	0.237676	0.727066	0.615169	1.76171	0.680437	1.41765	0.665184	0	0.0535137	0.667555	0.203022	0.924182	0.495025	1.16801	0.154223	0	0.154647	0	0.188732	1.53634	0.194366	0	0.0890178	0.577978	0.266701	0.839784	0.105917	0.343545	0.787839	1.71324	1.0664	1.16349	0.149753	0.716562	0.242012
Sch000019922	AT2G29570	PCNA2	0.235951	0.183188	0.142018	0.125997	2.02032	3.43554	0.738287	0.228047	0.302724	0.285907	0.490795	0.311097	0.326427	0.217816	1.11152	1.07494	1.72739	3.26934	1.11736	2.05255	0.118747	0.186276	0.394966	0.270456	0.888495	1.02395	0.297995	0	0.229995	0	0.336986	0.419329	0.333719	0	0.243125	0.404134	0.75358	0.697079	0.197014	0.205242	1.22302	1.25209	1.54869	1.61813	0.302626	0.312284	0.449925
-	AT5G67260	CYCD3;2	0.503254	0	0.709986	0	1.90243	0	1.34453	0	0.503778	0	0.449012	0	0.475525	0	0.647478	0	2.17895	0	1.13738	0	0.572286	0	1.17543	0	1.26193	0	0.528404	0	0.686211	0	0.874535	0	0.363276	0	0.55173	0	1.77109	0	0.553401	0	1.87064	0	2.58361	0	0.795982	0	0.37904
-	AT1G12845	AT1G12845	0.226236	0	0.51998	0	0.490615	0	0.245041	0	0.127015	0	0.151731	0	0.280855	0	0.0947021	0	1.6197	0	0.51263	0	1.13204	0	0.0894538	0	0.189762	0	0.201854	0	0.0927256	0	0.189565	0	0.382638	0	0.309872	0	0.230004	0	0.42122	0	1.50361	0	0.377425	0	0.598568	0	0.0570837
-	AT3G26960	AT3G26960	0.0694974	0	0.00707777	0	0.0233207	0	0.135686	0	0.041864	0	0.454753	0	0.0963663	0	0.189825	0	0.234971	0	0.108721	0	0.0489485	0	0.165491	0	0.330137	0	0.0376639	0	0.0510828	0	0.0538482	0	0.026062	0	0.113572	0	0.0591847	0	0.0625903	0	0.36708	0	0.0165594	0	0.0239614	0	0.60817
-	AT5G02260	ATEXP9	0.00680175	0	0.00574753	0	0.00511511	0	0.00979494	0	0.0261236	0	0.00656437	0	0.0293841	0	0.0178471	0	0.0628942	0	0.0580539	0	0.181781	0	2.47207	0	0.0508765	0	0.0106929	0	0.0664122	0	0.21332	0	0.0238548	0	0.01264	0	0.0211861	0	0.000843573	0	0.119166	0	0.00886183	0	0.00537847	0	0.00726701
-	AT1G33930	AT1G33930	0.000450445	0	0.000695574	0	0.0108197	0	0.0056932	0	0.0365687	0	0.00306368	0	0.0867038	0	0.00157739	0	0.338381	0	0.0729259	0	0.0197749	0	0.00285427	0	0.00884444	0	0.00292044	0	0.00325792	0	0.0381976	0	0.00352796	0	0.0366816	0	0.0204597	0	0.0250531	0	0.282555	0	0.0036516	0	0.000606306	0	0.00513135
-	AT5G01445	AT5G01445	0.0437092	0	0.105767	0	0.0925714	0	0.0505123	0	0.0404821	0	0.0795099	0	0.0410467	0	0.0640214	0	0.13189	0	0.0722151	0	0.156484	0	0.201093	0	0.0714524	0	0.0236054	0	0.0493277	0	0.0532972	0	0.105099	0	0.0746299	0	0.0499525	0	0.0591237	0	0.216177	0	0.105632	0	0.0685053	0	0.0361036
Sch000009599	AT2G34510	AT2G34510	0.220602	0.674724	0.474614	0.717627	0.27625	1.84432	0.487574	3.18823	0.613248	1.33188	0.235272	1.46143	0.54961	0.821878	0.338543	4.69247	1.11582	0.937414	0.490353	2.04666	0.281781	0.896833	0.105377	0.748734	0.250496	3.25064	0.185029	1.0513	0.101005	5.13241	0.113436	1.09069	0.589461	0	0.592057	0.899785	0.202775	2.13417	0.500112	1.07737	1.01071	1.62734	0.260215	1.53316	0.406024	2.31742	0.135927
-	AT2G30420	ETC2	0.0395655	0	0.153038	0	0.058261	0	0.0198427	0	0.097193	0	0.0110825	0	0.0888412	0	0.0105561	0	0.311032	0	0.19166	0	0.023974	0	0.0182015	0	0.00832305	0	0.0316216	0	0.0169055	0	0.00394706	0	0.00612715	0	0.124123	0	0.0364714	0	0.0369974	0	0.2732	0	0.0338125	0	0.0781416	0	0.0116485
Sch000026938	AT4G34160	CYCD3	0.114753	0.00354542	0.181353	0.00931035	0.748575	0.0875677	1.28356	0.0215757	0.238116	0	0.287618	0.00168811	0.510128	0.0017796	1.5514	0.103183	1.08388	0.507791	0.868952	0	0.106101	0.0340154	0.202094	0.0030341	0.986975	0.0746861	0.131369	0	0.633094	0	1.00856	0.0640452	0.108292	0	0.216051	0.035918	0.893145	0.118673	0.264859	0.0139894	1.23994	0.0882078	1.1265	0.0882208	0.21306	0.0461368	0.752793
-	AT4G16141	AtGATA17L	0.125672	0	0.261803	0	1.02755	0	0.732908	0	0.333191	0	0.387681	0	0.436437	0	0.971298	0	1.23276	0	1.01401	0	0.0969061	0	0.468951	0	0.76006	0	0.23724	0	0.563785	0	0.39126	0	0.284774	0	0.261475	0	0.821278	0	0.326618	0	1.29172	0	1.56169	0	0.400102	0	0.451029
-	AT2G18876	AT2G18876	0.122133	0	0.117201	0	0.17767	0	0.251625	0	0.323839	0	0.137924	0	0.360785	0	0.302503	0	0.550489	0	0.377359	0	0.819394	0	0.135912	0	0.206623	0	0.154456	0	0.300916	0	0.338958	0	0.162872	0	0.13423	0	0.152683	0	0.18288	0	0.705945	0	0.209406	0	0.148721	0	0.209247
-	AT5G11550	AT5G11550	0.0499781	0	0.129097	0	0.343192	0	0.828159	0	0.276128	0	0.255649	0	0.316732	0	0.199749	0	0.906583	0	0.418999	0	0.0836199	0	0.097524	0	0.467568	0	0.269956	0	0.139311	0	0.115124	0	0.105086	0	0.118083	0	0.323967	0	0.239701	0	0.753965	0	0.467377	0	0.241962	0	0.123172
-	AT3G46940	DUT1	0.110811	0	0.147843	0	1.53969	0	0.523708	0	0.39546	0	0.431586	0	0.251335	0	1.22657	0	1.47118	0	1.15379	0	0.129397	0	0.355674	0	0.82737	0	0.211105	0	0.364295	0	0.388083	0	0.266732	0	0.270942	0	0.531144	0	0.200868	0	1.24868	0	1.38016	0	0.244665	0	0.408191
Sch000017069	AT1G80080	AtRLP17	0.0638434	0	0.00931946	0	0.037537	0	0.0300296	0	0.052486	0	0.0172124	0	0.241666	0.0119398	0.0303346	0	2.5235	1.31362	0.431406	0	0.688524	0.137786	0.0291479	0	0.0329575	0	0.0262771	0	0.0706636	0	0.0825005	0	0.0976779	0	0.014782	0.0134199	0.137629	0.0194487	0.0695249	0.00130702	1.48016	0.34099	0.0376824	0	0.0229495	0	0.032275
-	AT3G62070	AT3G62070	0.0312569	0	0.00517198	0	0.0625906	0	0.058486	0	0.281749	0	0.0200422	0	0.262973	0	0.397016	0	1.08825	0	0.140435	0	0.0796767	0	0.0639946	0	0.146116	0	0.0505559	0	0.00876312	0	0.189275	0	0.0163526	0	0.0356734	0	0.425795	0	0.028263	0	0.644451	0	0.0750233	0	0.0134019	0	0.0795996
-	AT1G07370	ATPCNA1	0.0931445	0	0.0850164	0	1.59164	0	0.731485	0	0.262194	0	0.344473	0	0.129514	0	1.07433	0	1.38118	0	1.1284	0	0.0862078	0	0.283115	0	0.832989	0	0.179075	0	0.510556	0	0.32514	0	0.240807	0	0.163757	0	0.6246	0	0.186962	0	0.930297	0	1.3825	0	0.207938	0	0.39437
-	AT2G28740	HIS4	0.294244	0	0.23789	0	7.37228	0	0.443624	0	0.633492	0	0.380893	0	0.384318	0	1.03473	0	4.88363	0	2.93768	0	1.15779	0	0.517746	0	0.695354	0	0.434414	0	0.88719	0	0.534674	0	1.13383	0	0.626758	0	2.16261	0	0.330331	0	0.422504	0	0.313872	0	0.282882	0	0.938599
Sch000028533	AT3G27060	TOS2	0.388248	1.14446	0.142853	0.192346	5.50449	8.45205	0.883894	1.62208	0.642097	7.74236	0.541718	1.49909	0.569034	17.0366	1.57629	4.52612	6.03728	11.745	3.15563	12.3552	0.270305	0.96242	0.568198	1.19511	1.15379	3.93431	0.531503	2.62605	0.932745	6.89025	0.442524	1.83036	1.15216	0	0.389352	1.72866	2.31916	3.78707	0.41466	1.10719	1.3071	6.64322	1.66609	0.507035	0.417976	0.863497	0.981172
-	AT5G10400	H3.1	0.487057	0	0.0819072	0	17.3118	0	0.587602	0	0.783328	0	0.371909	0	0.532291	0	1.38345	0	14.9887	0	5.22381	0	0.315525	0	0.878458	0	1.09356	0	0.479662	0	0.960229	0	1.15039	0	2.11884	0	0.486725	0	4.622	0	0.407437	0	0.699889	0	0.478578	0	0.286287	0	1.32779
-	AT5G22880	H2B	0.327627	0	0.113451	0	16.5975	0	0.969099	0	1.04447	0	0.477123	0	0.474405	0	2.45914	0	15.5093	0	6.60701	0	0.381928	0	0.942411	0	1.6122	0	0.685977	0	1.20562	0	1.7026	0	2.14542	0	0.790858	0	6.62592	0	0.340406	0	0.968453	0	1.08708	0	0.258299	0	1.79259
-	AT5G59870	h2a.w.6	0.516137	0	0.111153	0	17.7682	0	0.601873	0	1.03053	0	0.613991	0	0.709944	0	2.02268	0	13.3768	0	5.42099	0	0.414782	0	1.09233	0	1.42798	0	0.720727	0	1.39424	0	1.64831	0	2.50899	0	0.666866	0	5.96984	0	0.554067	0	0.711516	0	0.436036	0	0.391471	0	1.7179
-	AT5G59690	AT5G59690	1.7564	0	0.79983	0	36.2129	0	1.39448	0	2.04301	0	1.36857	0	1.8112	0	3.21068	0	22.7881	0	8.69965	0	1.362	0	1.61474	0	2.53537	0	1.44452	0	2.01643	0	2.76059	0	4.62566	0	1.78121	0	9.13635	0	1.67733	0	2.135	0	2.42001	0	1.41542	0	2.61077
Sch000008859	AT5G65360	H3.1	0.516562	0.090396	0.207756	0.0946004	19.5082	30.0049	1.18485	0.440567	1.05868	0.348911	0.908715	0.153391	0.999252	0.205665	2.42825	0.469414	15.4287	33.4685	7.1205	1.19048	0.49855	0.395087	1.44875	0.670191	1.943	1.04409	0.901848	5.2521	1.46863	1.17869	1.66917	1.20631	2.69479	0	0.941032	1.12593	6.40261	7.64954	0.842269	0.1445	1.29069	0.214694	1.2502	0.287837	0.549175	0.0329966	2.05445
-	AT1G09200	H3.1	1.14713	0	0.312276	0	19.4751	0	1.1335	0	1.10841	0	0.983172	0	1.14351	0	2.46143	0	16.4753	0	5.56582	0	0.566299	0	1.30222	0	1.68967	0	0.812025	0	0.997725	0	1.52726	0	2.60771	0	1.06075	0	5.98717	0	0.914572	0	1.54879	0	1.21385	0	0.867835	0	2.11388
-	AT3G27360	H3.1	0.396364	0	0.11954	0	9.13852	0	0.418847	0	0.573373	0	0.350249	0	0.542882	0	1.2467	0	9.91933	0	2.99501	0	0.214935	0	0.515985	0	0.863329	0	0.344656	0	0.582143	0	0.634908	0	1.07363	0	0.459567	0	3.04295	0	0.323128	0	0.634256	0	0.413303	0	0.277312	0	0.986659
-	AT1G07820	NA	0.564039	0	0.313866	0	13.5253	0	0.872647	0	0.994176	0	0.697473	0	0.970108	0	1.86592	0	13.1677	0	4.60564	0	0.744731	0	1.01164	0	1.43981	0	0.789476	0	1.59161	0	1.62553	0	2.27522	0	0.797682	0	4.43508	0	0.742331	0	1.33668	0	0.918025	0	0.49851	0	1.44616
-	AT3G20670	HTA13	0.734295	0	0.244012	0	10.8061	0	0.623723	0	0.74367	0	0.519371	0	0.701101	0	1.32249	0	9.76087	0	3.64739	0	0.448474	0	0.566148	0	1.01273	0	0.470237	0	0.816199	0	0.896603	0	0.897386	0	0.551672	0	3.70437	0	0.781187	0	0.784452	0	0.827941	0	0.605155	0	1.07346
Sch000008947	AT1G51060	HTA10	1.21858	1.86566	0.36056	1.04508	17.0052	30.0197	1.57516	2.10591	1.55361	1.55478	0.906964	1.22223	1.04724	2.16594	2.3253	2.29448	13.8733	38.9327	5.51652	15.7379	1.3899	3.4988	1.12242	1.92666	1.80287	4.41365	1.22504	3.733	1.96376	3.91543	1.82682	7.29204	2.43186	3.43171	0.775689	2.16937	5.63212	8.58499	0.856034	1.54625	1.48307	2.50152	1.09323	2.10482	0.79246	1.38925	1.75698
-	AT3G45930	NA	0.200228	0	0.0689201	0	6.69724	0	0.219935	0	0.400439	0	0.202122	0	0.351106	0	0.661605	0	6.5018	0	1.78644	0	0.143172	0	0.353631	0	0.406987	0	0.227574	0	0.505622	0	0.447812	0	0.688298	0	0.22722	0	1.82254	0	0.213963	0	0.37914	0	0.289484	0	0.127979	0	0.4254
-	AT3G46030	HTB11	0.744065	0	0.677929	0	14.3659	0	1.1816	0	1.45369	0	0.992963	0	0.85533	0	2.35975	0	12.7914	0	3.98813	0	1.03484	0	1.51871	0	1.65682	0	1.21543	0	1.74214	0	4.15209	0	3.06611	0	1.27267	0	4.51969	0	0.9687	0	1.47001	0	1.10427	0	0.881219	0	1.71039
Sch000029797	AT3G45980	H2B	0.548745	0.301142	0.794084	0.287731	16.9782	32.2472	2.02599	1.33601	1.80838	0.858557	1.20786	0.628744	1.22516	1.08772	3.02957	1.39177	15.291	32.4773	6.48716	1.19048	1.04549	1.08364	1.16015	0.953905	2.11542	1.85991	1.28348	0	2.18085	0	2.20125	1.9486	2.68465	0	1.2716	2.19482	5.30627	7.04941	1.12854	0.505095	2.19685	1.2476	1.56071	0.791124	0.831056	0.531351	1.95351
Sch000029332	AT5G59970	NA	0.301856	0.104153	0.185352	0.0295972	7.76721	5.4821	0.500822	0.522393	0.55348	0.0809329	0.314176	0.0293719	0.436937	0.146649	0.76415	0.142503	7.05468	8.12355	2.33429	1.06769	0.29254	0.438452	0.439972	0.176912	0.663834	0.389933	0.371192	0	0.740083	0	0.675152	1.27636	0.832071	0	0.369545	0.336558	2.20944	0.920668	0.468649	0.0697317	0.68383	0.119495	0.485037	0.123525	0.382434	0.00512715	0.67279
-	AT5G10390	H3.1	0.233474	0	0.0495027	0	6.30119	0	0.377852	0	0.353321	0	0.233618	0	0.26528	0	0.984826	0	5.49706	0	2.54476	0	0.166759	0	0.389265	0	0.64334	0	0.206673	0	0.36293	0	0.342662	0	0.744859	0	0.310829	0	2.15976	0	0.0816422	0	0.453539	0	0.549906	0	0.132161	0	0.667903
Sch000003140	AT1G08880	G-H2AX	0.656295	0.0664943	0.410587	0.0433737	10.2207	6.26321	1.35115	0	1.13135	0.0842126	1.03207	0.0836922	0.688345	0.123768	1.5994	0.413068	8.72471	7.21465	3.34548	0	0.741549	0.298372	0.948375	0.327719	1.51193	0.378297	1.15693	0	1.71708	1.34138	1.04178	0.753774	2.33339	0	0.897366	0.239966	3.05569	2.98357	0.843936	0.0535192	1.03313	0.131164	0.735274	0.0830539	0.557621	0.0155524	1.81405
-	AT3G46320	NA	0.178942	0	0.0815323	0	6.01655	0	0.197938	0	0.451669	0	0.16443	0	0.289624	0	0.630878	0	4.94799	0	2.01101	0	0.131212	0	0.236147	0	0.447556	0	0.257547	0	0.371389	0	0.23986	0	0.543126	0	0.275161	0	1.77116	0	0.243617	0	0.289827	0	0.227136	0	0.134746	0	0.452839
-	AT1G06760	H1.1	0.425945	0	0.569421	0	10.3434	0	2.25831	0	1.08067	0	1.07712	0	0.793117	0	2.15927	0	10.6288	0	3.99138	0	1.08955	0	2.14863	0	1.96017	0	0.993844	0	1.59847	0	4.42859	0	1.77435	0	0.94593	0	4.23861	0	1.07534	0	1.47004	0	0.885944	0	0.554508	0	2.4497
-	AT5G59910	HTB4	0.914131	0	0.678239	0	18.5499	0	2.44105	0	2.3375	0	1.56285	0	1.44002	0	4.30101	0	14.6682	0	6.92619	0	1.56693	0	2.54821	0	3.42476	0	1.96611	0	2.17782	0	3.71908	0	3.62549	0	1.24926	0	6.81278	0	1.20863	0	2.63672	0	2.70032	0	1.07497	0	2.73725
-	AT3G53730	NA	0.728878	0	0.471281	0	9.05374	0	0.70904	0	0.779751	0	0.673619	0	0.496816	0	1.23035	0	7.27031	0	2.50448	0	1.14531	0	0.695637	0	0.962429	0	0.550392	0	1.14744	0	2.30822	0	1.38516	0	0.673971	0	2.72052	0	0.764184	0	0.926841	0	0.625627	0	0.500519	0	1.11657
-	AT1G07790	HTB1	0.208558	0	0.172381	0	5.01305	0	0.548444	0	0.385546	0	0.311293	0	0.383252	0	0.840448	0	5.41787	0	1.65959	0	0.367873	0	0.521295	0	0.673231	0	0.229087	0	0.335756	0	0.470521	0	0.501934	0	0.349017	0	1.73908	0	0.316708	0	0.633326	0	0.6324	0	0.221844	0	0.503642
Sch000016876	AT5G27670	HAT7	0.617568	0.156409	0.418811	0.165564	6.71206	47.5198	0.851585	0.40024	0.757602	0.355109	0.72623	0.473113	0.59685	0.438767	0.904578	0.639948	6.39438	60.6611	2.42768	0	0.689481	1.08969	1.28484	0.255187	1.09559	1.30728	0.664993	0	0.708186	0	2.20079	2.45295	1.86646	0	0.579262	2.17194	2.04025	10.7298	0.914506	0.244882	0.892009	0.562242	0.82221	0.570396	0.648052	0.17218	1.00229
-	AT4G27230	HTA2	0.239475	0	0.24233	0	6.34058	0	0.448974	0	0.567537	0	0.411118	0	0.458777	0	0.894952	0	4.93959	0	1.54269	0	0.552506	0	0.342218	0	0.54606	0	0.429333	0	0.250519	0	0.734864	0	0.554244	0	0.590465	0	1.41023	0	0.501736	0	0.715712	0	0.513859	0	0.255988	0	0.641942
Sch000010379	AT3G54560	HTA11	0.364042	0.20101	0.157998	0.15412	11.0173	5.92273	0.633886	0.306768	0.695081	0.390366	0.473968	0.272139	0.748605	0.372505	1.54254	1.21302	9.91522	10.4051	3.63598	1.98413	0.357331	1.42431	0.752231	0.524647	1.44392	1.04645	0.626218	0	1.02713	1.56267	1.00487	3.19236	1.14262	0	0.609326	0.712937	6.26755	3.27183	0.510394	0.160774	1.50602	0.940348	1.69213	0.922199	0.439723	0.296493	0.849461
Sch000018180	AT2G37470	NA	0.960881	0.0122794	0.467541	0.0284924	9.08841	3.553	0.233996	0	0.607963	0.00622076	0.366442	0.00863655	0.296493	0.0256118	0.688372	0.0946587	3.41294	9.08986	1.47482	0	0.520817	0.0286151	0.69476	0.0918166	0.576239	0.205869	0.350098	0	0.674078	0	0.731539	0.303842	0.840822	0	0.746755	0.192175	2.08086	1.4078	0.580456	0.0160836	0.313282	0.00525968	0.490552	0.0568188	0.739634	0	0.740588
Sch000025421	AT3G53650	NA	0.167473	0.000546618	0.0121295	0.00221883	1.59168	0.0127037	0.0291005	0	0.0818627	0	0.0428205	0	0.152439	0	0.133717	0.00673193	2.44318	0.0158686	0.435947	0	0.0477445	0	0.104129	0	0.0696428	0.0135362	0.0910831	0	0.0524991	0	0.0847091	0	0.304302	0	0.0871923	0.00849695	0.389657	0.00247888	0.0332801	0.00104117	0.0959114	0.0129354	0.0250194	0.00427179	0.0308757	0	0.162314
Sch000020559	AT5G63550	NA	0.0909885	0.0840713	0.0273895	0.0133091	1.8821	2.85809	0.243017	0.0707539	0.135625	0.0509382	0.131575	0.0832441	0.15797	0.125978	0.333981	0.252385	2.22604	2.3789	0.700177	0	0.0725551	0.23372	0.161247	0.198687	0.302728	0.334102	0.115583	0	0.206715	0	0.209927	0.317941	0.265198	0	0.142703	0.267741	0.689933	0.370125	0.0990447	0.0622815	0.457989	0.254815	0.411114	0.195365	0.0733582	0.0152565	0.271226
Sch000007752	AT1G14900	HMGA	0.26185	0.036283	0.148627	0.0294544	6.15233	3.35821	1.74322	0.0997795	0.482023	0.0590287	0.38228	0.0480389	0.330039	0.0274374	1.03	0.219973	3.93187	5.54794	2.18084	0	0.243827	0.122647	0.926364	0.349452	1.0973	1.29604	0.442833	0	0.749782	0	4.01582	2.16669	0.406401	0	0.189869	0.190405	3.06848	2.11478	0.373372	0.0571399	0.559563	0.0397195	1.03456	0.0704506	0.342815	0.0291566	0.684615
-	AT5G54640	ATHTA1	0.66722	0	0.317955	0	4.78308	0	0.438388	0	1.0044	0	0.324654	0	0.95215	0	0.74667	0	6.68514	0	1.80397	0	1.58474	0	0.419117	0	0.518913	0	0.368793	0	0.955977	0	2.57134	0	1.38752	0	0.452349	0	1.18408	0	0.547611	0	1.25326	0	0.327345	0	0.277811	0	0.479013
Sch000017624	AT1G54690	G-H2AX	0.143732	0.086907	0.166235	0.10561	3.61531	18.6389	0.575028	0.135739	0.363663	0.213908	0.295941	0.200307	0.301726	0.15702	0.829789	0.286584	3.36273	19.4753	1.82103	4.09183	0.178499	0.258103	0.463077	0.0900063	0.673522	0.694436	0.309756	3.5834	0.496035	0.301768	0.510724	0.350997	0.670823	0	0.272856	1.0989	1.20662	5.75413	0.257061	0.107026	0.497059	0.182902	0.599134	0.167972	0.207208	0.11694	0.527979
Sch000016242	AT3G54750	NA	0.074019	0.0819253	0.0236778	0.0207957	1.1838	0.549107	0.171071	0.115052	0.0945824	0.396722	0.151384	0.0521661	0.101734	0.376474	0.346835	0.134783	0.969419	0.94114	0.475171	0	0.054061	0.353612	0.147559	0.0725119	0.251474	0.182209	0.108542	0	0.209636	1.81109	0.151064	0.0783577	0.197587	0	0.067899	0.130261	0.559835	0.260614	0.0726119	0.0666894	0.185907	0.335445	0.240174	0.10636	0.070828	0.142301	0.191638
Sch000020466	AT1G01370	CENH3	0.0205721	0.0168771	0.00744793	0.0249265	0.859823	0.227447	0.0431659	0.0215757	0.0665314	0.13852	0.0242736	0.0291707	0.0296612	0.0297482	0.0930955	0.0430012	0.927079	0.471468	0.300503	0	0.0257587	0.020624	0.062323	0.0220406	0.0919556	0.0257565	0.0408547	0	0.0548089	0	0.169985	0.0395103	0.0954985	0	0.0474506	0.0608321	0.504857	0.24263	0.0252408	0.021324	0.0952264	0.0679841	0.099489	0.0682021	0.0173357	0.00883116	0.097726
Sch000003500	AT3G07800	AtTK1a	0.13271	0.0193908	0.0512127	0.0181644	2.16523	0.389491	0.112383	0.159017	0.270134	0.206042	0.136445	0.0893551	0.415608	0.164633	0.33183	0.110479	1.92408	0.785803	0.612712	0	0.123598	0.140561	0.183282	0.236954	0.215246	0.15623	0.173563	0	0.205585	0	0.161883	0.132341	0.42328	0	0.0629045	0.0393851	1.24709	0.186043	0.121762	0.0221361	0.163613	0.242262	0.242461	0.0122053	0.0835414	0.04453	0.242687
-	AT2G38810	HTA8	0.197257	0	0.0952078	0	3.10688	0	0.332897	0	0.302707	0	0.213125	0	0.204257	0	0.82272	0	2.74156	0	1.151	0	0.102334	0	0.32003	0	0.714874	0	0.186671	0	0.296846	0	0.297742	0	0.38241	0	0.302964	0	1.20983	0	0.190118	0	1.16047	0	1.51893	0	0.176644	0	0.285339
Sch000019792	AT1G47210	CYCA3;2	0.0472242	0.00195459	0.00859469	0	1.28853	0.0681367	0.115034	0	0.168453	0.000605405	0.0736408	0	0.117512	0.000995381	0.194216	0	1.32779	0.100962	0.693481	0	0.03493	0.0099035	0.131401	0.00184457	0.145487	0.00450076	0.0716116	0	0.121862	0	0.132002	0.0239777	0.208207	0	0.0481158	0.0209388	0.36533	0.0636063	0.0514836	0.000700871	0.146718	0	0.231585	0.000671921	0.0361089	0	0.182766
-	AT5G65350	HTR11	0.0347422	0	0.0175039	0	0.516283	0	0.096409	0	0.0494428	0	0.0626632	0	0.0523517	0	0.1194	0	0.599101	0	0.235486	0	0.0178013	0	0.040967	0	0.094512	0	0.0294017	0	0.024385	0	0.108511	0	0.0352233	0	0.0218967	0	0.214826	0	0.0700707	0	0.0745375	0	0.0655577	0	0.0358273	0	0.097969
Sch000001072	AT1G57820	ORTH2	0.0916317	0.00730525	0.0128259	0.0040925	1.46776	1.84408	0.40936	0.0417282	0.0890134	0.0107754	0.0966388	0.0311676	0.0781816	0.00891257	0.349112	0.30919	2.02331	1.81023	0.899772	0	0.0417719	0.0499411	0.141622	0.0223175	0.333626	0.175679	0.0792165	0	0.310649	0	0.237741	0.0468017	0.275916	0	0.0565264	0.0496987	1.6152	0.493867	0.0490169	0.00672399	0.344059	0.165601	0.329071	0.0652477	0.0566805	0	0.191231
Sch000008955	AT5G38690	NA	0.0414275	0.0853832	0.0179394	0.0394784	0.975479	3.45114	0.143179	0.312377	0.115422	0.0825917	0.0872619	0.106994	0.0542002	0.063837	0.238632	0.150842	1.15491	4.05531	0.510125	0	0.062815	0.114663	0.109469	0.0597858	0.168433	0.318132	0.0566005	0	0.110573	0	0.134441	0.25679	0.180425	1.71585	0.0600058	0.192732	0.535322	0.723038	0.0345968	0.0990853	0.22185	0.373729	0.23228	0.238201	0.0509851	0.0527281	0.165534
-	AT3G18035	HON4	0.160721	0	0.213206	0	2.19465	0	0.359308	0	0.348076	0	0.292354	0	0.265954	0	0.516567	0	2.05251	0	0.756095	0	0.512804	0	0.284375	0	0.450661	0	0.248083	0	0.44272	0	0.323175	0	0.655091	0	0.206393	0	0.759219	0	0.410443	0	0.633199	0	0.457756	0	0.230497	0	0.337999
Sch000013608	AT5G23420	HMGB6	0.0686724	0.0153702	0.044772	0.00433205	2.04646	4.66952	0.49949	0.0436329	0.187297	0	0.237087	0	0.1189	0.0157825	0.809806	0.188832	1.95329	4.41014	1.39734	3.31633	0.0775911	0.0668917	0.262596	0.0605484	0.549057	0.163309	0.159022	0	0.353034	0	0.19316	0.0496495	0.37736	0	0.120336	0.241333	0.738395	0.549896	0.121401	0.0231555	0.575731	0.198881	0.919944	0.0740849	0.104203	0	0.355496
Sch000006763	AT5G49160	DDM2	0.0852558	0.0420786	0.122485	0.0192912	0.860844	2.17026	0.120119	0.309027	0.103792	0.0140663	0.0956625	0.0684744	0.101728	0.0694697	0.336401	0.166162	0.929545	2.0515	0.505247	0	0.0603257	0.049427	0.0893637	0.0317888	0.231732	0.227245	0.145882	0	0.145331	2.35738	0.26842	0.153956	0.157106	0	0.0884073	0.169161	0.375149	0.660708	0.153011	0.0302417	0.284604	0.12483	0.317756	0.153318	0.130398	0.013836	0.157486
Sch000009781	AT3G14740	NA	0.00929619	0.00385593	0.00741577	0.00167173	0.550837	0.154122	0.0410726	0	0.0794046	0	0.0230397	0	0.00591212	0.0127664	0.106655	0.00357054	0.697237	0.291147	0.212533	0	0.0377035	0.0310079	0.038316	0	0.0686943	0.049872	0.029818	0	0.0762945	0	0.104521	0.0297518	0.100313	0	0.0448636	0.0072148	0.140693	0.0355652	0.0192223	0.00118544	0.11891	0.00254754	0.169194	0.0034545	0.0142118	0	0.056497
Sch000022416	AT1G69770	CMT3	0.181098	0.000159244	0.0324462	0	0.89827	0.13922	0.106048	0	0.149708	0	0.0826137	0	0.111566	0	0.215114	0	1.13982	0.293613	0.522215	0	0.549477	0.00840098	0.0997662	0	0.219	0	0.0904972	0	0.163392	0	0.0796275	0	0.104429	0	0.118383	0.0115341	0.572282	0.0344325	0.0793597	0.00117499	0.267913	0	0.287635	0.00311857	0.0926975	0	0.103107
-	AT5G61000	ATRPA70D	0.0270064	0	0.00857043	0	0.840861	0	0.102427	0	0.088251	0	0.059229	0	0.0294554	0	0.180465	0	0.644876	0	0.297189	0	0.020481	0	0.0618836	0	0.150252	0	0.0367981	0	0.0618068	0	0.0404247	0	0.143711	0	0.0793563	0	0.246172	0	0.0555715	0	0.19713	0	0.274604	0	0.0216394	0	0.093705
Sch000015449	AT1G04020	ATBARD1	0.0236262	0.0032494	0.00493344	0.00788711	0.610857	0.252513	0.0765422	0	0.0311862	0	0.0331125	0.00753047	0.0490873	0.0045593	0.133298	0.0501674	0.575747	0.265934	0.266161	0	0.0123822	0.0196839	0.0584375	0.0044799	0.143373	0.0973562	0.0383308	0	0.0836338	0	0.0198492	0.0356867	0.0900367	0	0.03354	0.0328734	0.208391	0.0704648	0.0447834	0.00332148	0.160402	0.0185425	0.258571	0.0224365	0.0247149	0	0.121848
Sch000019574	AT5G48600	ATCAP-C	0.0570807	0.00215507	0.0168609	0.00310347	0.675144	0.315945	0.145107	0.0685589	0.11278	0.0452917	0.0719837	0	0.114183	0.033916	0.28084	0.0188073	1.08174	0.79024	0.358805	0	0.0612391	0.0115513	0.0881849	0.041769	0.218332	0.0437917	0.0526211	0	0.0630723	0	0.0737329	0.0243569	0.134759	0	0.0309314	0.02066	0.742464	0.184539	0.0463663	0.00620327	0.230241	0.0207197	0.195599	0.00960931	0.0402561	0	0.151733
Sch000006826	AT2G21790	ATRNR1	0.132925	0.00645264	0.0982533	0.0251157	1.15664	0.175893	0.35699	0.0208641	0.24533	0.12942	0.240595	0.00387841	0.173665	0.0113255	0.542525	0.131967	1.47417	0.079141	0.634491	0	0.063596	0.0109513	0.185423	0.00953919	0.527872	0.100359	0.146564	0	0.301592	0.306232	0.312158	0.0153996	0.275191	0	0.232422	0.030836	0.547773	0.0568687	0.134829	0.0109013	0.720232	0.0808003	1.07712	0.0328921	0.187074	0	0.284147
Sch000028804	AT2G28720	NA	0.194156	0.970478	0.775288	0.210429	1.4668	8.66874	0.163701	0.997857	0.620934	0.618051	0.398657	0.37287	0.28771	1.27524	0.150735	1.09027	1.07376	10.0988	0.387299	3.50745	0.438416	0.971892	0.0834666	0.834189	0.154436	1.12521	0.281118	0	0.30803	1.13379	0.129573	1.86235	0.217141	0	0.626812	1.08016	0.232313	2.03126	0.559087	0.4891	0.170213	0.755038	0.0774187	0.431487	0.351264	0.233537	0.104716
-	AT1G80450	NA	0.495927	0	0.0096651	0	0.0801467	0	0.143129	0	0.0845256	0	0.0527152	0	0.721855	0	0.08177	0	1.91969	0	0.334742	0	0.63639	0	0.0609985	0	0.0564967	0	0.0498698	0	0.0930825	0	0.00749014	0	0.0954921	0	0.0599023	0	0.104847	0	0.0994096	0	0.286654	0	0.0342413	0	0.0195434	0	0.307186
-	AT3G52630	RPA3A	0.0707004	0	0.0479828	0	1.24163	0	0.507319	0	0.248994	0	0.316019	0	0.185055	0	0.761585	0	0.935734	0	1.10302	0	0.0531455	0	0.192171	0	0.60102	0	0.113316	0	0.301605	0	0.189309	0	0.1862	0	0.150655	0	0.431034	0	0.0729876	0	0.590142	0	0.754082	0	0.123623	0	0.347523
Sch000001804	AT4G28310	NA	0.0307723	0.0141039	0.0307918	0.0160951	0.870834	1.57762	0.287691	0.171216	0.119278	0	0.139958	0.0962151	0.0587356	0.0196753	0.550843	0.336916	0.851412	1.19943	0.749332	0	0.0218602	0.0587991	0.120859	0.060845	0.477532	0.133619	0.112325	0	0.195838	0	0.177411	0.0660664	0.181603	0	0.0834206	0.0876844	0.313828	0.291233	0.0563028	0.023827	0.585347	0.368464	1.01484	0.482628	0.0678529	0	0.172117
Sch000005933	AT1G44110	CYCA1;1	0.0203966	0.000463542	0.00601274	0.00225312	0.131877	0.194269	0.0303132	0	0.0737807	0.00467744	0.0501673	0.00386882	0.0148757	0.00121292	0.0839176	0	1.564	0.697671	0.291601	0	0.0388105	0.00125515	0.0652853	0	0.167953	0.00398766	0.0594055	0	0.173477	0	0.0514624	0.00808989	0.0396379	0	0.073124	0.00685113	1.90492	0.278287	0.0350947	0.000402789	0.0581532	0.00288479	0.0360328	0.000642382	0.0180473	0	0.0625069
-	AT3G54180	CDKB1;1	0.048671	0	0.0124948	0	0.335398	0	0.0933034	0	0.0698853	0	0.0956684	0	0.0345854	0	0.164882	0	1.24668	0	0.37587	0	0.043541	0	0.0978685	0	0.160339	0	0.0544319	0	0.145915	0	0.0556451	0	0.0453862	0	0.0692537	0	0.970849	0	0.0300645	0	0.156777	0	0.0771081	0	0.0607613	0	0.0962679
Sch000028237	AT5G06150	CYCB1;2	0.0148904	0.0146507	0.0156449	0.0219504	0.0442998	0.123351	0.049471	0.211494	0.121012	0.0365224	0.0522263	0.0457188	0.0906945	0.0517808	0.115402	0.0500458	2.50444	5.87176	0.199225	0	0.0668348	0.0588665	0.127241	0.00598109	0.170393	0.102673	0.12148	0	0.241771	0	0.11101	0.213633	0.0610101	0	0.0486497	0.228607	2.83872	6.8345	0.0528763	0.0241408	0.093223	0.0964729	0.0385445	0.0757176	0.0230336	0	0.0628372
Sch000022884	AT4G15830	NA	0.00709479	0.00571164	0.0109652	0.0204701	0.0244624	0.121438	0.0364507	0	0.0837812	0.00245774	0.0389003	0.0517453	0.0806353	0.0175233	0.102999	0.00478641	1.44815	0.655415	0.266256	0	0.0268377	0.0790789	0.146621	0.38847	0.179305	0.0536022	0.0902526	0.251458	0.205151	0	0.0679227	0.0847087	0.0634194	0	0.0555236	0.113363	2.71695	1.19127	0.0132943	0.0135449	0.0550524	0.0580905	0.023466	0.0178989	0.00964218	0	0.0574871
-	AT1G76540	CDKB2;1	0.051101	0	0.0102293	0	0.097712	0	0.0550001	0	0.0803732	0	0.0579452	0	0.0243306	0	0.125418	0	3.06041	0	0.351998	0	0.071983	0	0.114098	0	0.164449	0	0.128495	0	0.142232	0	0.0842652	0	0.0408875	0	0.0363005	0	2.71539	0	0.054035	0	0.0837212	0	0.0537002	0	0.0271294	0	0.078544
Sch000029251	AT3G27330	NA	0.0364222	0.00712049	0.00935669	0.0176526	0.0226907	0.0579392	0.0188508	0	0.022019	0.0214059	0.0212569	0	0.00331483	0.0025638	0.0463114	0	0.595588	1.31061	0.0682825	0	0.0212489	0.0181077	0.0403976	0.0102164	0.0597202	0.0138726	0.0169975	0	0.043569	0	0.166825	0.0187654	0.0728082	0	0.0454004	0.0488425	0.668238	1.88688	0.00955656	0.00571905	0.0450209	0.0696187	0.0273552	0.00387574	0.0192458	0	0.0208203
-	AT4G05190	ATK5	0.0272841	0	0.00658126	0	0.0571616	0	0.0236213	0	0.0478428	0	0.0389172	0	0.079033	0	0.0662214	0	1.42917	0	0.205239	0	0.0452252	0	0.0437723	0	0.100233	0	0.0812085	0	0.110861	0	0.0644785	0	0.00588453	0	0.023521	0	1.58811	0	0.0318985	0	0.0595043	0	0.0281425	0	0.0173451	0	0.0502637
-	AT1G16630	NA	0.00238823	0	0.0047164	0	0.0198262	0	0.0132231	0	0.0223626	0	0.0121888	0	0.00200335	0	0.0650211	0	0.867375	0	0.121211	0	0.0135391	0	0.0462285	0	0.0540449	0	0.0506421	0	0.049457	0	0.0155758	0	0.00703827	0	0.0249798	0	1.05373	0	0.0107853	0	0.033763	0	0.0191098	0	0.00752248	0	0.0218653
Sch000002039	AT2G33560	BUBR1	0.0447822	0.00865531	0.00336812	0.0086727	0.026917	0.300889	0.0154239	0	0.0379737	0.0102766	0.0164068	0.0456482	0.00879481	0.0152693	0.0450832	0.137901	0.850333	3.79934	0.0987801	0	0.019359	0.0359527	0.0239697	0	0.0551401	0.118333	0.0473907	0	0.145793	0	0.034104	0.0501231	0.00343221	0	0.0386298	0.164666	0.954266	2.29831	0.021306	0.0105732	0.0258745	0.0494265	0.0263445	0.0192364	0.010737	0.0671892	0.0287641
Sch000005695	AT2G27970	CKS2	0.143199	0.810375	0.0349291	0.717791	0.950463	3.11444	0.261997	1.03717	0.380137	1.4084	0.430112	1.07805	0.245691	0.711994	0.941328	1.58824	4.63699	3.16555	1.23592	0	0.162506	1.07701	0.287578	2.76143	0.845977	1.36991	0.276638	0.347222	0.394049	0.608	0.878012	1.7086	0.278096	1.71585	0.178474	0.974857	5.38723	3.51952	0.167264	0.759809	0.292927	1.0135	0.144857	0.796881	0.146833	0.512158	0.581733
Sch000014827	AT3G23890	ATTOPII	0.0644722	0.0273942	0.0141941	0.0388961	0.351391	7.84252	0.0556562	0.208502	0.156917	0.117333	0.0627403	0.0574015	0.0597837	0.0570572	0.136453	0.220992	2.31488	21.3732	0.506022	0	0.044251	0.24209	0.0515819	0.101859	0.199514	0.540531	0.0890336	0	0.23299	0	0.0960014	0.734637	0.0360599	0	0.0704971	0.715287	2.11397	8.34494	0.0517346	0.0465999	0.109233	0.21295	0.0518557	0.240686	0.0310954	0.0175146	0.0963884
-	AT1G02690	IMPA-6	0.0629812	0	0.013157	0	0.211143	0	0.0790726	0	0.0910254	0	0.0842409	0	0.0349827	0	0.173306	0	2.05884	0	0.296776	0	0.0828506	0	0.135448	0	0.223708	0	0.0817883	0	0.18832	0	0.0477116	0	0.136851	0	0.116843	0	2.30482	0	0.0481682	0	0.107031	0	0.0814876	0	0.0337839	0	0.113771
Sch000026538	AT1G20930	CDKB2;2	0.03248	0.00641412	0.00671156	0.0245049	0.100311	0.800591	0.0438522	0.0208641	0.0653053	0.0219296	0.049914	0	0.126709	0.0166104	0.0737627	0.195065	1.53483	4.86662	0.151385	0	0.0361763	0.037633	0.241497	0.0836644	0.103722	0.109667	0.0413858	0	0.119024	0	0.177777	0.125552	0.0302946	0	0.027661	0.178824	1.96709	3.11561	0.0131031	0.0172168	0.0557138	0.0305584	0.0314157	0.0219997	0.0145183	0.0369587	0.0621308
Sch000005167	AT3G03130	NA	0.0124108	0.00041839	0.00448287	0	0.0235814	0.0178042	0.0250401	0.0328204	0.0758141	0	0.0335525	0	0.0132049	0.000930287	0.0543808	0	1.24206	0.0258892	0.119729	0	0.0407016	0.00434194	0.0641113	0	0.0874637	0	0.0173223	0	0.0735315	0.177286	0.102512	0	0.0124516	0	0.00477472	0.00383031	1.28067	0	0.0171417	0.000194204	0.0293795	0.000751741	0.0257419	0	0.00827285	0	0.0268437
Sch000002150	AT5G17160	NA	0.0431845	0.00596065	0.00846505	0.00580477	0.137699	0.349166	0.0274451	0	0.0730687	0	0.0283168	0	0.0111118	0.0170938	0.056312	0.0198527	1.11088	2.43552	0.131696	0	0.031996	0.0188786	0.0922309	0.00520625	0.094322	0.0115271	0.0356603	0	0.159146	0	0.0704732	0.0445144	0.0760738	6.66667	0.0456648	0.113569	1.40554	2.12811	0.00645644	0.00396203	0.0379863	0.0101534	0.0337921	0.0256024	0.0120339	0.0376892	0.0464689
Sch000020558	AT4G03100	NA	0.0344524	0.246037	0.0108664	0.1346	0.252089	0.418031	0.0479844	0.186838	0.0817727	0.145148	0.0477583	0.130443	0.0957696	0.258012	0.0815799	0.183311	1.28105	1.20486	0.199887	0	0.0285511	0.141178	0.0419278	0.05524	0.0952532	0.226337	0.0528187	0.584385	0.142542	0	0.133225	0.112646	0.0163462	0	0.063067	0.227945	1.20574	1.01446	0.0520198	0.198619	0.0526142	0.244767	0.0512849	0.133172	0.0271526	0.145766	0.026245
Sch000013687	AT5G60930	NA	0.0245256	0.0222967	0.00526932	0.0404424	0.183961	1.62067	0.0337252	0.0224508	0.0795597	0	0.0273896	0.00570325	0.0429584	0.0625476	0.0801879	0.161298	1.32348	4.35666	0.24468	2.12585	0.0207764	0.169414	0.0321766	0.0641156	0.123889	0.200246	0.0698232	0	0.0827624	1.17869	0.114166	0.162748	0.00415444	0	0.0707053	0.244835	1.53072	3.24895	0.0279963	0.0321526	0.0613075	0.188339	0.0383095	0.0735109	0.0113918	0.0510788	0.0737471
-	AT1G61450	NA	0.00626338	0	0.00952083	0	0.174767	0	0.0231067	0	0.0661658	0	0.0332303	0	0.0186848	0	0.0673228	0	0.860301	0	0.152224	0	0.0315562	0	0.0272614	0	0.081683	0	0.046861	0	0.0355572	0	0.0345301	0	0.0157715	0	0.0506673	0	1.09561	0	0.0184276	0	0.044854	0	0.0539719	0	0.0217655	0	0.0196714
Sch000002673	AT1G53140	DRP5A	0.00548316	0.00406108	0.00527179	0.0081187	0.109062	0.209129	0.0168306	0	0.0896531	0	0.0281345	0	0.0260401	0.00732706	0.0123956	0.00470777	0.88204	1.6548	0.154782	0	0.0128689	0.0147109	0.0422736	0	0.0680647	0.0119314	0.0295398	0	0.0734651	1.11259	0.0344426	0.0157271	0.0109998	0	0.0244777	0.0932319	0.882869	1.96743	0.0232279	0.0103826	0.0306067	0.0320139	0.0213835	0.0562448	0.00900462	0	0.0297435
Sch000025901	AT1G72670	iqd8	0.0132355	0.00390394	0.0090281	0.000625727	0.352465	0.118102	0.0287048	0	0.0450559	0	0.0222094	0.00152686	0.0284326	0	0.0692934	0.0146438	1.28892	1.50545	0.127621	0	0.0356974	0.00258357	0.0516685	0	0.0734232	0.0191322	0.0271428	0	0.104289	0	0.015078	0.010768	0.0858869	0	0.00815339	0.03091	0.967423	0.575079	0.010852	0.000216068	0.0553868	0.00322108	0.0479395	0	0.0179145	0	0.0340971
-	AT5G42720	NA	0.0518486	0	0.0179921	0	0.251145	0	0.0711879	0	0.0954311	0	0.076382	0	0.0642231	0	0.15497	0	0.983715	0	0.219532	0	0.0674239	0	0.14908	0	0.688243	0	0.12638	0	0.0334497	0	5.40312	0	0.0129042	0	0.0719666	0	1.82906	0	0.0457167	0	0.0814438	0	0.0569263	0	0.0357379	0	0.111179
-	AT4G11080	3xHMG-box1	0.0247067	0	0.0174745	0	0.0799081	0	0.0708479	0	0.0467444	0	0.0212895	0	0.0267747	0	0.0552242	0	0.743862	0	0.156398	0	0.0257331	0	0.044515	0	0.0862617	0	0.0701725	0	0.0338374	0	0.0645778	0	0.0811594	0	0.0367045	0	0.743296	0	0.0210827	0	0.0764515	0	0.0519837	0	0.0282358	0	0.0423055
Sch000019995	AT4G01730	NA	0.00186409	0.0051106	0.00356432	0.000263204	0.0343784	0.203146	0.0152856	0	0.0496335	0.00543756	0.0278138	0.0012552	0.0392589	0.00648443	0.0343976	0.00331907	0.923727	0.957802	0.0963816	0	0.0267034	0.0111525	0.0676632	0	0.082972	0	0.0635324	0	0.0714446	0	0.0177578	0.0390015	0.00165321	0	0.0221153	0.0223301	1.14986	1.33041	0.0036534	0.00307018	0.0362065	0.00835815	0.0208129	0.0055625	0.00562044	0	0.0209604
Sch000004092	AT2G33793	NA	0.0521021	0.045171	0.00448963	0.0060563	0.130435	0	0.0231303	0	0.0340802	0.0209039	0.0251858	0	0.0452287	0.00808704	0.0605914	0.0175246	0.713155	0	0.145993	0	0.0321223	0	0.046573	0.0302136	0.0567038	0.0121692	0.0330972	0	0.0977194	0	0.0739467	0.0574963	0.0606111	0	0.0193944	0.0050419	0.699709	0.00149126	0.0265026	0.00567194	0.0279864	0.00159634	0.0156313	0	0.014828	0	0.0335713
Sch000007880	AT5G37010	NA	0.00509746	0.0144547	0.00433135	0.0158412	0.159082	0.515789	0.0324056	0	0.0606407	0.127862	0.0264297	0.0176432	0.0396329	0.091753	0.0913704	0.0712528	0.987115	3.1333	0.161494	0	0.0239406	0.066202	0.0469119	0.0656067	0.102589	0.203468	0.0441023	0	0.0616859	0	0.244633	0.10585	0.0399228	0	0.0526253	0.0683681	0.946264	1.53461	0.00895898	0.016643	0.0764181	0.183429	0.0406996	0.0163385	0.0146262	0	0.0403664
-	AT3G01710	NA	0.0123064	0	0.00627786	0	0.0852335	0	0.0161432	0	0.033402	0	0.0139747	0	0.0479798	0	0.0318278	0	0.705104	0	0.111332	0	0.0066196	0	0.047675	0	0.0832693	0	0.0384936	0	0.0511341	0	0.0652812	0	0.031742	0	0.00714725	0	1.08906	0	0.00308106	0	0.0329442	0	0.0138051	0	0.00764797	0	0.048697
-	AT5G55520	NA	0.000494024	0	0.0028669	0	0.0257228	0	0.02508	0	0.0549949	0	0.0132167	0	0.0413419	0	0.0165779	0	0.888365	0	0.138582	0	0.0158726	0	0.0392034	0	0.0705425	0	0.0445129	0	0.0864392	0	0.0578084	0	0.0194285	0	0.0327511	0	0.996659	0	0.00145212	0	0.0287016	0	0.0115564	0	0.00688103	0	0.0338066
Sch000021870	AT3G23670	KINESIN-12B	0.0227163	0.236808	0.00460926	0.130625	0.062595	0.800711	0.0174423	0.283816	0.0822284	0.341303	0.0125653	0.139933	0.00907139	0.303521	0.0652543	0.415886	0.937472	2.42835	0.143499	2.74049	0.0145517	0.354129	0.0479823	0.263873	0.0580246	0.395212	0.0796253	0	0.0561271	0	0.0335655	0.431715	0.0276619	0	0.00812707	0.423757	0.883998	2.5917	0.00675543	0.210524	0.0511422	0.509218	0.0285249	0.357635	0.00663909	0.0842175	0.0382481
Sch000001468	AT4G21270	ATK1	0.0106375	0.0753599	0.00461211	0.0407386	0.272969	2.30767	0.0285839	0.0498897	0.0684999	0.0912187	0.0222975	0.0684374	0.0116236	0.0324168	0.0751695	0.124182	0.912703	3.61843	0.180032	0	0.0116063	0.0860452	0.0316872	0.0843495	0.0633676	0.213449	0.041372	0	0.120034	0	0.00426354	0.169041	0.0177787	0	0.0494462	0.221931	0.800862	2.43797	0.0150381	0.0733259	0.0333372	0.0512874	0.0183532	0.124284	0.0137157	0.0350913	0.050482
Sch000023289	AT5G51600	ATMAP65-3	0.0245191	0.0100621	0.00593846	0.0303881	0.0809653	0.826086	0.027385	0	0.0517826	0.0389928	0.020516	0.0391912	0.012465	0.0176682	0.0673004	0.0234673	0.891922	4.89473	0.14308	0	0.0264627	0.0299364	0.0291841	0.0344236	0.0643367	0.12706	0.0306453	0	0.0855173	0	0.0471238	0.0342614	0	0	0.0240925	0.250737	0.978484	3.63078	0.00390629	0.0233678	0.0461294	0.119892	0.0190568	0.0716956	0.0121526	0	0.0341749
Sch000008937	AT3G20150	NA	0.0166558	0.0230694	0.00304596	0.0178951	0.0574345	0.66409	0.0185383	0.0707539	0.0233062	0.0664807	0.0190045	0.0215539	0.0393281	0.0461791	0.0533501	0.0332777	0.85493	4.89308	0.0697349	0	0.0281347	0.0887861	0.0524833	0.0815709	0.0959731	0.0667332	0.0124166	0	0.113074	0	0.0794806	0.174726	0.00482683	6.66667	0.0179758	0.35028	1.0524	5.91778	0.0150375	0.0234985	0.0662867	0.0688659	0.0216633	0.0678631	0.0109722	0.0976493	0.0339102
Sch000019172	AT4G13370	CORD3	0.00364429	0.00393195	0.00482986	0	0.0671125	0.259592	0.0200781	0	0.0391918	0	0.00740928	0.0122104	0.0105815	0	0.0389817	0.00170581	0.634113	0.99186	0.0669595	0	0.0133671	0.0157502	0.0292084	0	0.0468859	0.0386156	0.0124104	0	0.0701732	0	0.0403664	0.0146256	0.00360648	0	0.0033657	0.0383065	0.653074	1.0331	0.0106587	0.00222958	0.033968	0	0.0155355	0.00793441	0.00536869	0	0.0127523
-	AT2G47920	NET3C	0.0300021	0	0.0144496	0	0.0923211	0	0.0242388	0	0.0291689	0	0.0188637	0	0.00704745	0	0.0246828	0	0.570476	0	0.0630511	0	0.0201752	0	0.0270725	0	0.0356999	0	0.0386153	0	0.00730217	0	0.0402376	0	0.00860375	0	0.0286353	0	0.482406	0	0.023578	0	0.0236433	0	0.0183586	0	0.0212446	0	0.0136778
Sch000014199	AT3G44050	NA	0.00751052	0.0238867	0.00474793	0.0261118	0.0325118	2.03555	0.0126037	0	0.0237671	0.0552272	0.00864526	0.0583688	0.00200335	0.0248895	0.028362	0.025148	0.558424	4.18879	0.0723972	0	0.0120078	0.0947383	0.00979788	0.194938	0.0517827	0.11612	0.0118708	0	0.0263283	0	0.0427006	0.107509	0.0585422	0	0.0110272	0.422799	0.618053	4.76858	0.00423287	0.0233259	0.0191308	0.0431832	0.0160003	0.085511	0.0035453	0.0812096	0.0254313
Sch000007666	AT1G21810	VETH2	0.0161087	0.0945143	0.0020187	0.191144	0.0702868	0.780111	0.0176939	0.39854	0.00519509	0.55609	0.0104295	0.148223	0.00195118	0.213416	0.0517414	0.17752	0.60357	1.33424	0.0894674	0	0.011183	0.0547277	0.0350818	0.0486466	0.0442546	0.218403	0.0186803	0	0.00745096	0	0.0221032	0.100988	0.0108215	0	0.000201896	0.290162	0.45654	0.713042	0.00322641	0.170395	0.0179414	0.244401	0.0132329	0.104984	0.00468084	0.159102	0.0352724
Sch000023382	AT1G05440	NA	0.000340514	0.00235585	0.00112783	0.00479022	0.0140598	0.0898815	0.00202197	0	0.0213893	0	0.00245746	0.0126039	0	0	0.0157634	0.00397779	0.42863	0.398992	0.0169276	0	0.00725358	0	0.0104552	0.00676126	0.0200118	0.00976617	0.0157592	0	0.0420132	0	0.0168494	0.0497818	0	0	0	0.00861418	0.409351	0.0958547	0	0.00534888	0.0145808	0.00827035	0.00552323	0.00448496	0.00301709	0	0.0166116
Sch000002986	AT1G72250	NA	0.0212966	0.00545466	0.00427072	0.00820494	0.0371455	0.359418	0.0128902	0.0422165	0.0459871	0.0276282	0.0181779	0.00298277	0.0169157	0.0430724	0.02519	0.0896921	0.761239	1.05473	0.150636	0	0.0284105	0.0908517	0.0390988	0.0122057	0.0760703	0.051815	0.0217336	0	0.0782921	0	0.032627	0.0508714	0.0135028	0	0.0402786	0.103357	0.946742	1.54373	0.0126258	0.00942368	0.0555876	0.0505593	0.0314342	0.00587266	0.00457226	0.0942628	0.0266154
Sch000022102	AT5G23910	NA	0.00536317	0.00291893	0.00263894	0	0.0775796	0.175616	0.0363189	0	0.0351984	0	0.0258605	0	0.0168084	0.000355488	0.0446494	0.0301562	0.828551	0.794247	0.140627	0	0.0111596	0.0243348	0.0282895	0	0.0538413	0.0371078	0.0371356	0	0.0898988	0	0.10782	0.0238394	0.00911679	0	0.0593973	0.0703268	0.831906	0.728038	0.00400966	0.00380847	0.0376834	0.00448998	0.0179144	0.0243796	0.00959379	0.0510788	0.0326075
-	AT3G17680	NA	0.056737	0	0.0235248	0	0.736959	0	0.313069	0	0.130975	0	0.0919972	0	0.154778	0	0.135702	0	1.04147	0	0.266145	0	0.034416	0	0.100394	0	0.205608	0	0.107913	0	0.198052	0	0.0534472	0	0.029921	0	0.130649	0	1.91264	0	0.119673	0	0.0958672	0	0.184148	0	0.0844449	0	0.0888854
Sch000006796	AT1G59540	ZCF125	0.00404515	0.00716675	0.00222806	0.000682442	0.0346119	0.252614	0.0234754	0	0.0273346	0.0404561	0.0199577	0.0122104	0.00385341	0.0108289	0.0226599	0.0106395	0.523447	1.64641	0.107825	0	0.0103505	0.0035925	0.0329514	0	0.0475078	0.00727674	0.024275	0	0.0774027	0	0.0245458	0.0313337	0.00452147	0	0.00494882	0.0700758	0.574696	1.45622	0.00261959	0.0105698	0.0247934	0.0179106	0.0195791	0.00377281	0.00547673	0.0926828	0.0209743
Sch000005097	AT1G78430	RIP2	0.0191536	0.0839633	0.00262989	0.0473534	0.112653	0.573055	0.79443	0.224065	0.0567487	4.68947	0.0974032	0.201189	0.0460454	1.69261	0.277152	0.0841832	0.674276	3.59595	0.226182	2.01776	0.020165	1.09504	0.0584179	0.0207437	0.317352	0.360148	0.0383024	3.37838	0.0910093	0	0.16397	0.162576	0.036518	6.66667	0.0559317	0.525227	0.866384	1.25818	0.0311584	0.118136	0.0499274	3.61225	0.081298	0.159712	0.0169925	0.245755	0.175741
Sch000021907	AT1G04760	ATVAMP726	0.00508134	0.00676281	0.00437288	0.0178733	0.0576961	0.0266238	0.0144148	0.0208641	0.0281641	0	0.0234857	0	0.0141568	0.00955232	0.0449036	0	0.529244	0	0.0517498	0	0.0201987	0.00483034	0.0263503	0.00165166	0.058261	0	0.0341532	0	0.0428138	0	0.0464012	0	0.0166875	0	0.0260084	0.0115096	0.718011	0.00420272	0.0123245	0.0042592	0.0272733	0	0.0176958	0.00225642	0.0077911	0.00282635	0.0267122
Sch000026698	AT5G11510	AtMYB3R4	0.0248348	0.00495184	0.0107291	0.0173262	0.0722493	0.124097	0.0189955	0	0.0317968	0	0.0320468	0.00997979	0.0116906	0.00191211	0.0688682	0.0495159	0.656218	0.744077	0.0944744	0	0.01547	0.0192014	0.0512556	0.00273289	0.0769506	0.0665843	0.0241259	0	0.07589	0	0.0678198	0.00830063	0.0119532	0	0.0269072	0.0726394	0.727559	0.669969	0.0294976	0.00746906	0.0598517	0.0336631	0.0256412	0.0649914	0.0110954	0	0.033104
-	AT4G37490	CYC1	0.00459494	0	0.00609228	0	0.0169148	0	0.0118729	0	0.0194679	0	0.0145586	0	0.00200335	0	0.023643	0	0.822998	0	0.126008	0	0.0109174	0	0.0258778	0	0.051271	0	0.0425743	0	0.0622705	0	0.0381455	0	0.0209258	0	0.00583144	0	0.681976	0	0.00638905	0	0.0284491	0	0.0170321	0	0.00703801	0	0.0232375
-	AT1G65710	NA	0.0124353	0	0.00365419	0	0.0811906	0	0.0125265	0	0.0495744	0	0.0149165	0	0.0117419	0	0.0433816	0	0.402739	0	0.0662041	0	0.00924354	0	0.0368224	0	0.0717315	0	0.0385296	0	0.0198555	0	0.119056	0	0.00314642	0	0.0333572	0	0.70286	0	0.0101685	0	0.027965	0	0.0186489	0	0.0113268	0	0.0228111
-	AT3G60840	MAP65-4	0.00186222	0	0.00236184	0	0.0226633	0	0.00901683	0	0.025719	0	0.0194224	0	0.00385341	0	0.0201295	0	0.36943	0	0.0456661	0	0.00285048	0	0.015947	0	0.040064	0	0.00636143	0	0.00235934	0	0.0232326	0	0.00984688	0	0.00871687	0	0.549481	0	0.00312377	0	0.0155655	0	0.0118644	0	0.00242501	0	0.0102785
Sch000006031	AT5G62550	NA	0.0559083	0.0233685	0.0155947	0.0191258	0.411147	0.849481	0.119798	0.0915165	0.127188	0.0441453	0.0943144	0.052167	0.0455547	0.0337163	0.2086	0.0156576	1.47557	1.64996	0.384176	0	0.0614768	0.0621902	0.115515	0.0809336	0.259549	0.165431	0.108107	0	0.223007	0	0.151688	0.218692	0.0757017	0	0.0761657	0.110509	1.96727	1.87891	0.0206396	0.0189133	0.13035	0.0567614	0.0536467	0.0970576	0.0714521	0	0.12153
Sch000024033	AT3G58650	TRM7	0.00359886	0.00286054	0.00476047	0.0285817	0.0255656	0.154705	0.024163	0	0.0518901	0.167507	0.00383497	0.0348444	0.0129209	0.0352447	0.0720046	0.0627862	0.572159	0.687946	0.0859709	2.05255	0.01117	0.0850557	0.0430213	0.0250798	0.077649	0.150885	0.0261415	0	0.0229671	0	0.0528904	0.0829879	0.00752293	0	0.00860362	0.0501902	0.753857	0.281133	0.025224	0.033856	0.0513287	0.182423	0.023976	0.0420391	0.00686644	0.055015	0.0218754
Sch000024522	AT3G10310	NA	0.00510558	7.84041e-05	0.00280767	0.000746441	0.0165371	0.0139394	0.015114	0	0.0252256	0	0.00812181	0	0.0203615	0	0.024183	0	0.473981	0	0.0693713	0	0.0266531	0.00342479	0.0357664	0	0.0461469	0	0.0175094	0	0.0676578	0	0.0873191	0	0.00257118	0	0.00164686	0.00139203	0.537249	0.0559971	0.00387503	0	0.0212694	0.00596809	0.0106019	0	0.00622586	0	0.00879082
Sch000012406	AT2G45490	AtAUR3	0.0134303	0.01289	0.00587276	0.00740569	0.221895	0.663492	0.0215141	0	0.0357285	0.0128232	0.0361229	0.00342707	0.0163299	0.000610902	0.0659332	0.0163056	0.71599	1.58103	0.0626665	0	0.0148274	0.0471061	0.0390967	0	0.0638762	0.0393747	0.0276859	0	0.028434	0	0.0140562	0.0429971	0.0258044	0	0.0111989	0.0857601	0.606487	1.15794	0.0206039	0.011308	0.0493842	0.0559621	0.0427376	0.113126	0.0169231	0	0.0266036
Sch000016513	AT5G27550	NA	0.00923785	0.0109988	0.0116075	0.0124742	0.0681616	0.600784	0.0325414	0.0215757	0.03717	0.0300341	0.0392616	0.0367346	0.00545961	0.0269222	0.0745866	0.125896	0.534736	3.41772	0.0879237	0	0.0100033	0.0601711	0.041553	0.00206893	0.0669313	0.094728	0.0240475	0	0.0415344	0	0.00447323	0.0814863	0.0649301	0	0.0277042	0.256992	0.636766	3.47821	0.0175171	0.0241929	0.0556166	0.0728556	0.0469254	0.0522628	0.0164155	0	0.0283056
Sch000007759	AT4G38062	NA	0.00749099	0.00801584	0.00300986	0.00254413	0.0287423	0.071151	0.0123356	0	0.0266266	0.0256647	0.0122146	0.0093904	0.00679106	0.0281167	0.0109529	0.123757	0.656096	1.36786	0.142638	0	0.0122806	0.0472559	0.0250627	0.0829969	0.0596751	0.127338	0.0429154	0	0.00785056	0	0.0295617	0.135205	0	0	0	0.123968	0.809478	2.76171	0.0111956	0.0109073	0.0600526	0.0254875	0.0298556	0.0708379	0.0028869	0.00847728	0.0179569
Sch000000160	AT5G18700	EMB3013	0.0512983	0.0138527	0.0343456	0.00449486	0.288574	0.541281	0.0674973	0.0424398	0.0972088	0	0.107118	0.0300391	0.0982656	0.0118215	0.0974002	0.0426408	0.896231	0.803023	0.209946	0	0.0413646	0.0250425	0.0533509	0.0352784	0.100795	0.0228231	0.0962044	0	0.122965	0	0.0784437	0.00653573	0.0929927	0	0.0424145	0.0634876	0.736173	0.460961	0.0658001	0.0115198	0.0948264	0.0248495	0.0952382	0.0125658	0.0606485	0.0139425	0.0780545
Sch000009838	AT1G34355	ATPS1	0.000782704	0.00390407	0.00248908	0.0114618	0.0188619	0.0774244	0.00611723	0	0.0317813	0.00577721	0.00310925	0	0.0333683	0.00625079	0.0156477	0.00622016	0.349808	2.2717	0.0349288	0	0.00667648	0.0316378	0.00394762	0.0521705	0.037166	0.0198246	0.00773267	0	0	0	0.00417371	0.125874	0.00339624	0	0.000201896	0.0614945	0.288002	1.30249	0.00256495	0.00176835	0.0142746	0.0252323	0.0127196	0.0341564	0.00449825	0.00694363	0.010632
Sch000006976	AT1G20610	CYCB2;3	0.00872694	0.00419454	0.00551164	0.00370374	0.0281126	0.0423183	0.0259895	0.124295	0.0351505	0.0163671	0.0124898	0.00443975	0.000934708	0.00961839	0.0386104	0.0197737	0.698934	0.686741	0.0948676	0	0.0365995	0.00977892	0.0275617	0.00562577	0.0652983	0.0112019	0.026875	0	0.0733754	0	0.0658395	0.0575274	0.0523878	0	0.045089	0.0655653	0.963004	1.26114	0.0137516	0.00421902	0.0302928	0.0138784	0.0214391	0.0126596	0.0106415	0	0.0302331
Sch000016827	AT2G22610	NA	0.00171221	0.0105535	0.00239138	0.00353689	0.0281718	0.16146	0.0157381	0.0502871	0.0533499	0.0209301	0.0107249	0.00219073	0.00878365	0.00790611	0.0335801	0.0295557	0.452209	0.701803	0.0701847	0	0.0229042	0.074472	0.027201	0.0227836	0.0588271	0.0663918	0.0358961	0	0.0744544	0	0.0477563	0.135136	0.0110914	0	0.00235987	0.0899254	0.686477	2.0592	0.00597625	0.0132578	0.0209572	0.0417373	0.013892	0.0361735	0.00724908	0	0.0203561
-	AT1G80370	CYCA2;4	0.00918438	0	0.00267007	0	0.303371	0	0.0149289	0	0.0478947	0	0.00929804	0	0.0470589	0	0.038217	0	0.71767	0	0.121905	0	0.0149447	0	0.0386558	0	0.0757246	0	0.0258502	0	0.0578556	0	0.0245698	0	0.00775667	0	0.0503021	0	0.543354	0	0.0026963	0	0.0530244	0	0.0688055	0	0.0078034	0	0.0290016
Sch000002265	AT4G05520	ATEHD2	0.0228845	0.0233796	0.0279276	0.0192685	0.220924	0.947665	0.0781108	0.0827101	0.0686731	0.00904421	0.0516678	0.00669652	0.08026	0.039698	0.0726022	0.00562858	1.06817	1.25865	0.216655	0	0.023453	0.0480647	0.0610489	0.0560449	0.129102	0.0698433	0.0790661	0	0.115662	0	0.0270485	0.082304	0.0107376	0	0.0548819	0.137226	1.0832	1.26745	0.0387659	0.0232659	0.0944713	0.0945503	0.110869	0.0485253	0.0429104	0.0224712	0.0711828
Sch000002266	AT2G47500	NA	0.0439975	0.00523709	0.0125821	0.00349848	0.0356859	0.0309855	0.029924	0.198708	0.0735481	0.0337831	0.087135	0.0683527	0.0196392	0.00956451	0.518162	3.28069	0.63634	0.0537302	0.139048	0	0.11489	0.0320042	0.0888576	0.776122	0.239754	1.29681	0.0608847	0	0.0613244	0	0.855145	1.04115	0.356761	0	0.0532022	0.0643136	0.876389	0.395705	0.0294847	0.0124578	0.0635462	0.0167515	0.034386	0.0167352	0.0124687	0	0.0781391
Sch000013542	AT3G19590	BUB3.1	0.102107	0.257231	0.041793	0.0684276	0.329222	1.39102	0.164925	0.0821016	0.165482	0.128218	0.104321	0.0382544	0.0925589	0.182276	0.171584	0.294691	1.39537	3.37288	0.336987	0	0.152271	0.447325	0.0899851	0.278582	0.225759	0.273215	0.0889869	0	0.10464	0.306232	0.188328	0.270853	0.0995391	0	0.0451604	0.245076	1.45376	2.71466	0.0617674	0.0928939	0.15906	0.20459	0.104432	0.0902049	0.0735449	0.150655	0.127707
Sch000009685	AT4G33400	NA	0.0618501	7.57583	0.0230273	13.3917	0.392663	7.62071	0.0563801	2.68503	0.104882	1.7372	0.0764546	6.8793	0.129563	1.07912	0.114751	1.27149	1.4426	5.58783	0.36579	1.57332	0.0364847	1.74313	0.0951477	1.29579	0.146865	1.46868	0.0647791	13.0032	0.0991125	10.2685	0.171167	2.32548	0.0460536	20.3917	0.058315	6.60089	1.02608	6.37826	0.0272603	8.72799	0.134384	1.30783	0.0774413	6.21823	0.0377136	8.2674	0.0792515
Sch000009951	AT2G36200	NA	0.0181266	0.0155122	0.00745155	0.0225206	0.402728	2.16208	0.0496529	0.171115	0.0526457	0.0382172	0.037541	0.00566319	0.0405899	0.062976	0.0702603	0.0162829	1.08035	4.01425	0.228559	0	0.0274223	0.0446987	0.0965957	0.00834401	0.114763	0.0661598	0.047814	0	0.157719	0	0.0707766	0.104424	0.0362742	0	0.0455351	0.208648	0.778988	1.94461	0.0158676	0.014215	0.0698123	0.0558467	0.0577846	0.121703	0.0237378	0.0109867	0.0696764
Sch000027168	AT3G19050	POK2	0.0274991	0.0199481	0.00269712	0.0268975	0.0957438	1.05263	0.0259468	0.322878	0.0250495	0.0521913	0.0170423	0.0623476	0.0207286	0.0330472	0.0431393	0.0935143	0.523805	3.93932	0.137918	1.3816	0.0114325	0.0939008	0.0465088	0.062712	0.101469	0.41821	0.0299329	0	0.0234136	0	0.0375774	0.240314	0.00462317	0	0.0584393	0.194534	0.626168	4.20081	0.00540662	0.0264769	0.0251903	0.090873	0.0225411	0.175014	0.00592363	0	0.0345305
-	AT2G38160	NA	0.0150532	0	0.0179322	0	0.0402957	0	0.213633	0	0.0355278	0	0.0183366	0	0.00481066	0	0.0611637	0	0.509487	0	0.133076	0	0.0170856	0	0.0251827	0	0.0617594	0	0.0100696	0	0.0593953	0	0.0240386	0	0.0108743	0	0.0430683	0	0.524741	0	0.0440558	0	0.0644988	0	0.0231652	0	0.0232899	0	0.0286035
Sch000010633	AT5G48460	AtFIM2	0.0336289	0.00943049	0.0134424	0.0138597	0.0810432	0.485437	0.0298435	0.0993542	0.199538	0.48711	0.0762312	0.131626	0.195963	0.185029	0.0681356	0.260054	0.65928	0.616027	0.0904191	0	0.152696	0.0140797	0.0401196	0.0312575	0.142259	0.0560303	0.114189	0	0.141277	0	0.0421823	0.0566053	0.0594678	0	0.0459732	0.0901275	0.859281	0.588684	0.0325334	0.0212818	0.0567413	0.179477	0.0185894	0.0398047	0.0239229	0.149307	0.0754098
Sch000020929	AT3G17360	POK1	0.033677	0.0133503	0.00734842	0.0146838	0.139899	0.843258	0.0221875	0.183112	0.0412811	0.0417904	0.0252393	0.0610052	0.0254552	0.0133962	0.0659896	0.15447	0.731764	2.06327	0.123226	0	0.0344412	0.140445	0.0266927	0.124615	0.0853971	0.105565	0.0540043	0	0.0771457	0	1.50604	0.0687922	0.0115549	0	0.0407541	0.111337	0.582891	1.04984	0.0205029	0.0148902	0.0748425	0.130557	0.0308262	0.0436034	0.0184212	0.0184794	0.0285226
-	AT1G09815	POLD4	0.180486	0	0.15886	0	0.783037	0	0.443627	0	0.247983	0	0.22506	0	0.199504	0	0.609117	0	1.55828	0	0.517544	0	0.206435	0	0.281661	0	0.524316	0	0.23881	0	0.581877	0	0.514406	0	0.394027	0	0.0923793	0	1.6519	0	0.131535	0	0.242594	0	0.308503	0	0.164833	0	0.353767
Sch000014298	AT1G10780	NA	0.0229074	0.0086229	0.0124358	0.018814	0.531574	0.356649	0.0663796	0.0498897	0.0696701	0.00523714	0.0605636	0.0179675	0.0309132	0.0128694	0.10547	0.0287883	1.07234	0.588039	0.268369	0	0.0152163	0.016356	0.0372394	0.0521877	0.160855	0.0274224	0.0710525	0	0.125534	0	0.0291395	0.0278553	0.0457663	0	0.0267997	0.0484007	0.899553	0.419589	0.0164631	0.0218921	0.0913862	0.0314334	0.0796088	0.042879	0.0288285	0.0266803	0.0944913
Sch000008403	AT5G42330	NA	0.008431	0.0945134	0.0105309	0.0680276	0.0342395	0.563923	0.0257994	0.0320895	0.0392913	0.147772	0.0409253	0.0641461	0.0142788	0.0547892	0.0618408	0.243656	0.500428	1.67674	0.0629312	0	0.0299249	0.196208	0.0285289	0.0611857	0.0841626	0.177681	0.0330031	0	0.117061	1.74923	0.0738377	0.155293	0.00957576	0	0.0247262	0.413257	0.909225	4.4622	0.0231779	0.0866097	0.0348472	0.064329	0.0401684	0.294469	0.0117022	0.0194143	0.0281081
Sch000013258	AT5G60150	NA	0.0249582	0.0099812	0.00381456	0.00532921	0.159458	0.543272	0.01743	0	0.0736027	0	0.0158527	0.00756741	0.0229655	0.0234948	0.0478646	0.0170494	0.579132	0.778357	0.128463	0	0.0381624	0.0613834	0.0296765	0.0168178	0.0323318	0.0283558	0.0324006	0	0.0453714	0.177286	0.0281328	0.156269	0.0044406	0	0.0296854	0.0640976	0.505966	0.332477	0.0624235	0.00889015	0.0544983	0.0295108	0.0313135	0.0529381	0.0107642	0.0386542	0.0117575
Sch000010903	AT1G01690	ATPRD3	0.00309976	0.0216836	0.00359734	0.015482	0.123119	0.107476	0.0492335	0.0768722	0.0141931	0.0184738	0.0166944	0.0100055	0.0304512	0.00743339	0.0501349	0.00283107	0.431599	0.0979592	0.070493	0	0.0195357	0.0899877	0.0465428	0.00322418	0.045069	0.0142122	0.0232758	0	0.0318243	0	0.0419935	0.046666	0.0344845	0	0.00702268	0.0516691	0.36272	0.0914587	0.0216714	0.0217696	0.0414004	0.0101193	0.0151691	0.0497512	0.00610832	0.0126967	0.0278188
Sch000000178	AT1G50240	FU	0.0166633	0.00586875	0.00504944	0.000840654	0.158567	0.481151	0.0500345	0	0.0608693	0.0118253	0.0169231	0.00189172	0.0316879	0.0156379	0.0814057	0.0368475	0.704142	0.915266	0.176336	0	0.0390145	0.00270612	0.0772856	0.00645554	0.115201	0.0548701	0.0172542	0	0.0314498	0	0.150544	0.0330278	0.0101863	0	0.0495556	0.0710874	0.635536	0.705051	0.0135237	0.00977055	0.0743332	0.0367831	0.0600369	0.0198637	0.022439	0	0.0636078
Sch000025145	AT3G01410	NA	0.0395618	0.00387123	0.0263626	0.00949376	0.155773	0	0.0781041	0	0.0845496	0.00750109	0.0523188	0.00386138	0.110267	0.0128299	0.133153	0.0123534	0.862453	0	0.16693	0	0.132717	0.0138374	0.0967319	0	0.144808	0	0.0722432	0	0.0895118	0	0.121199	0.0246305	0.0723772	0	0.0597724	0.0113474	0.842181	0.00803129	0.0366724	0.00404262	0.197801	0.0288104	0.143623	0.00860724	0.0298631	0	0.0452533
Sch000017349	AT5G42700	NA	0.00534177	0	0.00214684	0	0.0430123	0	0.0118167	0	0.0232215	0.00786201	0.00670618	0	0.0117419	0	0.0229587	0.0451541	0.38631	0.0258929	0.0641363	0	0.0344422	0	0.0192137	0.0135141	0.0363686	0.0393413	0.0170574	0	0.0826043	0	0.0400778	0.00303834	0.0553522	0	0.020565	0.00960793	0.551908	0.183684	0.0198854	0.00195755	0.0358921	0	0.0205881	0.0212216	0.00281634	0	0.0114614
Sch000009412	AT1G35780	NA	0.0893616	0.18261	0.0259909	0.324024	0.408567	1.29627	0.351079	0.808726	0.114538	0.569357	0.242803	0.525296	0.12731	0.289635	1.03098	2.94979	1.39415	2.45061	0.371365	0	0.0743669	0.450708	1.45559	5.57001	0.477211	1.37908	0.108565	0.686241	0.247436	0.556297	1.66723	5.08786	0.255558	0	0.0838283	0.441901	2.15511	2.69772	0.151874	0.386192	0.228697	1.012	0.157709	0.639206	0.0476336	0.360884	0.356921
Sch000000515	AT4G17240	NA	0.0315545	0.0124568	0.0264992	0.00143852	0.272151	2.54726	0.0217683	0.0208641	0.014286	0.0191858	0.0355297	0.0233642	0.0663707	0.0169604	0.0308888	0.0478696	0.63544	3.2509	0.129699	0	0.0209629	0.0716034	0.0277715	0.0285146	0.0593965	0.037322	0.0553164	0.251458	0.0699036	0	0.0123672	0.153304	0.00329825	0	0.0284036	0.159205	0.654488	1.40563	0.0744595	0.0102345	0.0575747	0.0231327	0.0319414	0.0484944	0.0457126	0.0446177	0.0323083
-	AT3G57860	GIG1	0.0186269	0	0.00856557	0	0.386827	0	0.0373064	0	0.0750383	0	0.0639943	0	0.00412464	0	0.103006	0	0.797445	0	0.26657	0	0.0271925	0	0.046138	0	0.107243	0	0.0382226	0	0.0438903	0	0.0555422	0	0.0424796	0	0.0389059	0	0.927648	0	0.0192536	0	0.0510712	0	0.0299555	0	0.0306675	0	0.0595235
Sch000024809	AT5G56580	ANQ1	0.0350716	0.269243	0.00860695	0.0564265	0.176272	0.88757	0.0354116	0.185144	0.0768619	0.0670242	0.0279897	0.117589	0.0729328	0.198882	0.0852511	0.357874	0.819272	1.74262	0.178884	0	0.0225645	0.743731	0.0216026	0.237352	0.0973994	0.319961	0.0396125	0	0.0686012	1.01968	0.0983563	0.312158	0.0141229	0	0.0219509	0.278242	1.22448	1.72582	0.0205315	0.168647	0.186775	0.366362	0.0610644	0.306177	0.0307101	0.13268	0.0384292
-	AT4G02150	ATIMPALPHA3	0.0561972	0	0.0435754	0	0.12986	0	0.140603	0	0.12792	0	0.095057	0	0.124426	0	0.196587	0	1.0188	0	0.267775	0	0.070169	0	0.183074	0	0.208973	0	0.102386	0	0.152156	0	0.142225	0	0.27224	0	0.0902159	0	1.40723	0	0.0597861	0	0.178522	0	0.130962	0	0.0607644	0	0.109932
Sch000025124	AT3G57060	NA	0.0165905	0.00564824	0.00481883	0.00175732	0.19714	1.1408	0.0991559	0	0.0538639	0.0035304	0.0381864	0.0304089	0.00769075	0.0107878	0.0549029	0.00596797	0.633443	1.86477	0.1016	0	0.0113114	0.00955662	0.0345968	0.0683508	0.118545	0.0445834	0.0458529	0	0.0598715	0	0.0104748	0.0170628	0.0341489	0	0.00124489	0.0501845	0.451689	0.698313	0.0273817	0.00421052	0.0526642	0.00481011	0.0306174	0.0204779	0.00967103	0	0.0456424
Sch000029684	AT2G20635	NA	0.122619	0.000924317	0.00789152	0.00623744	0.240303	0.361371	0.0572938	0	0.0317409	0	0.0379281	0.0117518	0.0377563	0.00252042	0.0533493	0.00831458	0.627126	1.01439	0.125047	0	0.00693621	0.00145097	0.14935	0.0394449	0.0871187	0.0395979	0.0454852	0	0.0239342	0	0.0578861	0.0772897	0.0317024	0	0.0307759	0.0308205	0.611641	0.31711	0.0151153	0.00157764	0.0652186	0.0100563	0.0407982	0.025636	0.0292432	0	0.0515246
Sch000028450	AT2G07170	NA	0.012227	0.0116271	0.00481265	0.0179203	0.221423	0.476756	0.0207162	0.0548583	0.037446	0.000822408	0.0239716	0.00498677	0.0728157	0.0277236	0.036633	0.0121075	0.667692	1.89099	0.133275	0	0.00323296	0.0976058	0.0403824	0	0.0723707	0.0568126	0.0267512	0	0.0571745	0	0.0204168	0.0326	0.00956585	0	0.0363349	0.0716021	0.548414	0.642034	0.0164685	0.0379282	0.0558316	0.10008	0.050937	0.0615941	0.0124053	0.0119803	0.043558
Sch000016946	AT2G38620	CDKB1;2	0.00903461	0.00247489	0.00922245	0	0.111232	0.264628	0.0226747	0	0.0617207	0	0.0375735	0	0.0584932	0.000473613	0.0907409	0.00202263	0.682922	0.83874	0.136435	0	0.0243612	0.0025854	0.0537911	0.0242248	0.0825474	0.05389	0.0423741	0	0.0573893	0	0.171528	0	0.0251098	0	0.0349636	0.0135025	0.719073	0.280223	0.0135127	0.00200952	0.0956567	0.0429221	0.0598025	0.00366319	0.0179264	0	0.0410032
Sch000017843	AT1G54385	SINE1	0.00685147	0.0178019	0.0118545	0.0178651	0.448399	0.460595	0.032475	0.0638631	0.02743	0.132975	0.0330024	0.0515805	0.0412017	0.185332	0.0706372	0.0180902	0.835011	1.26197	0.144704	0	0.139072	0.0589423	0.0523752	0.00184457	0.0774079	0.0690076	0.033561	0	0.0318745	1.13379	0.0698142	0.040391	0.0343849	0	0.00521082	0.0639573	0.581898	0.59757	0.0238474	0.0443061	0.0775787	0.155435	0.109632	0.0371355	0.026242	0.0527345	0.0427108
Sch000026133	AT5G63950	CHR24	0.0137191	0.115904	0.0121715	0.0737663	0.154311	1.5629	0.0590413	0.69128	0.0445085	0.745952	0.0340007	0.199991	0.0582938	0.892766	0.0812197	0.408743	0.451895	4.23733	0.161325	0	0.0401541	0.470623	0.0602124	0.414142	0.0868375	0.583597	0.0635926	0	0.0896899	0	0.0764474	0.44212	0.0537536	0	0.0451501	0.362204	0.400437	1.6206	0.0169593	0.117873	0.0591543	0.574202	0.0465814	0.225178	0.0191732	0.0924879	0.0580266
Sch000020914	AT3G23910	NA	0.0834897	0.0222149	0.05039	0.0249095	0.162874	0.213403	0.195333	0.204759	0.105463	0.0321334	0.0874891	0.0367161	0.131647	0.029992	0.220009	0.0635764	0.487291	0.334023	0.181363	5.44218	0.138372	0.0452733	0.14509	0.0115204	0.191774	0.0814909	0.129358	0	0.104617	0	0.0353811	0.068532	0.306003	0	0.0604996	0.045621	0.480325	0.0831553	0.0955037	0.0205774	0.126841	0.0564188	0.0960214	0.0939287	0.0596979	0	0.184688
Sch000013174	AT1G23000	NA	0.0379864	0.00120417	0.0109547	0.000479752	0.345703	0.0153621	0.992564	0	0.0670922	0.102686	0.400396	0.0250235	0.0665425	0.0181193	0.183769	0.00948223	0.554639	0.00725448	0.215679	0	0.0135435	0.0121253	0.121042	0	0.288565	0.00423689	0.0363294	0	0.0494052	0	0.0577737	0	0.0550792	0	0.0112107	0.0117765	0.342528	0.0538688	0.102931	0.00128054	0.207725	0.0841366	0.509154	0.0216555	0.0442378	0	0.0955641
Sch000000927	AT4G14310	NA	0.0339273	0.0118399	0.0114307	0.0103984	0.526137	1.64485	0.0638468	0.102348	0.0374584	0.0245712	0.0720363	0.0423839	0.0594038	0.0585899	0.116623	0.155272	0.931695	2.09552	0.32017	0	0.0296699	0.109933	0.0603046	0.00851704	0.107746	0.0828899	0.0709743	0	0.155421	0	0.0383416	0.0687672	0.0955491	0	0.0653336	0.135163	0.58171	0.810551	0.0207609	0.0155296	0.110014	0.0729592	0.0927134	0.0438516	0.0447775	0.0305153	0.0783111
Sch000029151	AT1G15660	CENP-C	0.0504847	0.0590098	0.020345	0.0465178	0.51684	0.532894	0.0712332	0	0.102587	0.0542073	0.0426672	0.117583	0.0834328	0.0477474	0.174839	0.184466	0.857113	1.15205	0.324047	0	0.0167541	0.163725	0.0646068	0.0699211	0.142972	0.301247	0.0826417	0	0.0566644	0	0.0732407	0.154776	0.0753331	0	0.0902841	0.129065	0.405474	0.910625	0.100207	0.0637717	0.139836	0.165363	0.10946	0.161694	0.0376788	0.102439	0.0631471
Sch000002761	AT3G23730	XTH16	0.18144	0.000408915	0.195126	0	1.17522	0	2.89438	0	0.398911	0.00729458	2.07173	0	0.307724	0.0692061	0.557959	0	3.87567	0	0.768456	0	3.38036	0.00385103	0.239692	0	0.647509	0	1.08005	0	0.29769	0	0.290869	0	3.52447	0	0.30058	0	2.21397	0	0.992534	0.000273053	0.598017	0	0.850194	0	0.923088	0	0.238796
-	AT2G28620	RSW7	0.00868478	0	0.0083481	0	0.0325261	0	0.0276543	0	0.06673	0	0.0196092	0	0.0547778	0	0.0511294	0	0.851117	0	0.199798	0	0.0548438	0	0.0533435	0	0.104137	0	0.0602122	0	0.0943237	0	0.0553554	0	0.476313	0	0.0164804	0	1.13325	0	0.0050749	0	0.0873937	0	0.0305745	0	0.013787	0	0.0488407
Sch000014115	AT3G15550	NA	0.00226862	0.00677071	0.00687713	0.0204974	0.0126993	0.160376	0.0168943	0	0.0213979	0.0294141	0.0188087	0.0132524	0.00441821	0.0487379	0.0295599	0.099075	0.835457	2.22531	0.0865539	0	0.0139468	0.0364288	0.00858166	0	0.0345928	0.207501	0.0265879	0	0.0109898	0	0.0197802	0.054199	0.0226776	0	0.0135361	0.230853	0.680203	4.50304	0.00849381	0.0122807	0.0592899	0.136861	0.0232565	0.0411575	0.00782395	0	0.0170332
Sch000019992	AT3G51280	NA	0.00295689	0.0102658	0.00516812	0.0153075	0.0278777	0.118439	0.0308152	0	0.0731565	0.0633568	0.0291722	0	0.0063652	0.00671148	0.0893116	0.0366629	2.03567	2.08236	0.210978	0	0.0364898	0.0388043	0.0568742	0.0181636	0.107666	0.00511718	0.0714062	0	0.192985	0	0.174504	0.0730919	0.0198157	0	0.0103669	0.152657	2.35468	3.89077	0.0103799	0.0139057	0.0722103	0.0270717	0.0373376	0.0561089	0.00993006	0.00973801	0.0702826
-	AT4G26660	NA	0.0195194	0	0.00570375	0	0.0243834	0	0.0264827	0	0.0619772	0	0.00982877	0	0.057271	0	0.0550178	0	0.961741	0	0.13732	0	0.0187161	0	0.0197255	0	0.0660739	0	0.0990402	0	0.074589	0	0.0690702	0	0.0477994	0	0.00156378	0	1.26418	0	0.00362933	0	0.0507219	0	0.022572	0	0.0144732	0	0.0572019
-	AT4G09060	NA	0.019116	0	0.00285216	0	0.0147878	0	0.0201104	0	0.0343455	0	0.0127906	0	0.0165566	0	0.0565765	0	0.628367	0	0.0871761	0	0.0141004	0	0.0261741	0	0.0570262	0	0.0183585	0	0.0846375	0	0.0603708	0	0.00980252	0	0.0280724	0	0.738411	0	0.00421545	0	0.0602908	0	0.0268648	0	0.0058011	0	0.0181262
Sch000019041	AT3G25980	MAD2	0.0291247	0.00648885	0.0212092	0.0167314	0.0491316	0.0247521	0.0737435	0	0.158145	0.00183217	0.066478	0	0.074198	0.00198276	0.27627	0	1.81471	0.940348	0.247151	0	0.0781752	0.0172435	0.130107	0.00909594	0.269029	0.0197566	0.12896	0	0.181451	0	0.353517	0.0294952	0.0758526	0	0.0870559	0.0871795	3.22856	2.14625	0.0533803	0.0147019	0.158234	0.0412694	0.112541	0.032436	0.0346716	0	0.0791739
Sch000016040	AT1G02730	ATCSLD5	0.0443974	0.0194982	0.0154683	0.0341754	0.0578058	0.0676741	0.064804	0	0.127484	0.0192991	0.0700691	0.0106256	0.0572686	0.00430331	0.117925	0.0616657	2.91499	1.38754	0.342443	0	0.0721542	0.0223334	0.138098	0.00352405	0.224005	0.0853591	0.166027	0.173611	0.278364	0	0.189038	0.0195525	0.0813419	0	0.0500809	0.0743258	3.73412	2.47783	0.0726709	0.0159106	0.195033	0.0418686	0.0575181	0.0346293	0.02909	0	0.118517
Sch000021423	AT1G08560	ATSYP111	0.047501	0.0419294	0.0377714	0.0380985	0.142267	0.272068	0.148482	0	0.328747	0.0700807	0.134247	0.0997307	0.0860995	0.0796565	0.27926	0.0611692	5.20801	7.69165	0.531444	1.94099	0.121201	0.211481	0.17123	0.0498512	0.452846	0.234761	0.218297	2.62605	0.299048	1.25644	0.294902	0.462434	0.0350601	0	0.107915	0.668211	7.04502	17.3495	0.0377316	0.0758336	0.324485	0.334532	0.16331	0.219265	0.0542907	0.00240403	0.166738
Sch000021016	AT4G23800	3×HMG-box2	0.0733657	0.0161259	0.0370895	0.0266274	0.627502	0.608227	0.168484	0.0328204	0.365705	0.0815779	0.137747	0.012673	0.210414	0.0378372	0.287906	0.149866	10.7472	14.0505	1.05069	1.19048	0.159701	0.138033	0.393064	0.0190667	0.674838	0.112618	0.368117	0	0.887667	0	0.38286	0.291154	0.107741	0	0.235567	0.627235	9.92708	11.7068	0.151619	0.0414986	0.265119	0.0851339	0.152175	0.124234	0.0800043	0.0105776	0.236403
-	AT4G31840	ENODL15	0.130945	0	0.0659841	0	0.454709	0	0.241707	0	0.47531	0	0.329863	0	0.440039	0	0.525302	0	7.50845	0	0.933395	0	0.350361	0	0.497186	0	0.788402	0	0.397149	0	0.599068	0	1.31947	0	0.14232	0	0.271728	0	17.3333	0	0.269906	0	1.85573	0	0.679979	0	0.188131	0	0.264374
Sch000021910	AT5G16250	NA	0.123864	0.0564917	0.0687482	0.0308907	0.172473	0.515917	0.334592	0.128656	0.619261	0.0675841	0.293773	0.0647174	0.358717	0.154442	0.687558	0.123792	11.3027	5.20091	1.23228	0	0.351626	0.143706	0.575328	0.0161573	0.935402	0.221384	0.630587	0	0.833673	0	0.671844	0.500443	0.140474	6.66667	0.318938	0.516084	17.4587	18.7766	0.184212	0.108645	1.94315	0.264147	0.273755	0.14665	0.110943	0.0179692	0.314471
-	AT2G25060	AtENODL14	0.106546	0	0.050877	0	0.168451	0	0.246369	0	0.518584	0	0.184501	0	0.260313	0	0.661445	0	14.274	0	1.28354	0	0.234012	0	0.53844	0	0.825294	0	0.449834	0	0.569833	0	0.66234	0	0.0847791	0	0.242668	0	15.4059	0	0.0987065	0	0.799461	0	0.239399	0	0.0993842	0	0.30563
-	AT5G25090	AtENODL13	0.0278902	0	0.021485	0	0.0560881	0	0.0796322	0	0.142208	0	0.0984909	0	0.155038	0	0.198809	0	3.29669	0	0.487057	0	0.14832	0	0.175568	0	0.305479	0	0.133641	0	0.27563	0	0.315913	0	0.123614	0	0.0770042	0	5.6043	0	0.0775561	0	0.940294	0	0.152111	0	0.0319166	0	0.101185
-	AT3G02640	NA	0.0109786	0	0.0140598	0	0.0440077	0	0.0769843	0	0.174491	0	0.0655919	0	0.0945921	0	0.141085	0	3.32118	0	0.309548	0	0.076415	0	0.0834654	0	0.221737	0	0.15156	0	0.268456	0	0.112203	0	0.0804168	0	0.0256359	0	5.00376	0	0.0259263	0	0.368181	0	0.0641501	0	0.0287675	0	0.0738979
-	AT3G59765	NA	0.594939	0	0.0245396	0	0.0492732	0	0.256444	0	0.159282	0	0.145136	0	0.0786808	0	0.462206	0	1.63469	0	0.282009	0	0.222825	0	0.46992	0	0.330159	0	0.131597	0	0.208163	0	0.559532	0	0.294987	0	0.168414	0	3.73874	0	0.126652	0	0.656728	0	0.106823	0	0.0566982	0	0.762195
-	AT1G50490	UBC20	0.0933996	0	0.0743801	0	0.213573	0	0.198755	0	0.340783	0	0.179402	0	0.329935	0	0.454756	0	4.14622	0	0.868096	0	0.236827	0	0.383101	0	0.629423	0	0.31818	0	0.721881	0	0.528117	0	0.285169	0	0.168444	0	9.02572	0	0.115635	0	1.03874	0	0.489068	0	0.111975	0	0.287954
Sch000000985	AT1G31335	NA	0.156772	0.00320489	0.0793992	0.010361	0.0734226	0.0220788	0.0817808	0.0993542	0.148045	0.00828034	0.140366	0.0239022	0.188443	0.00793254	0.275448	0.108303	1.95174	0.840661	0.251456	0	0.489393	0.00768151	0.693747	0.934075	0.264696	0.185776	0.197807	0	0.228225	0	2.45506	0.237648	0.22181	0	0.209842	0.0798273	5.00961	2.37407	0.125209	0.0109156	0.576583	0.0109989	0.161741	0.0184377	0.0737642	0	0.111803
Sch000017652	AT3G02120	NA	0.0604623	0.0494913	0.029194	0.0745671	0.0596596	0.269415	0.118054	0.239024	0.167318	0.158095	0.140404	0.0834795	0.24676	0.0917309	0.270161	0.0755237	1.2683	0.595818	0.453269	0	0.113636	0.125637	0.237588	0.0518897	0.377363	0.181776	0.199042	0	0.282286	0	0.236431	0.197865	0.0702075	0	0.122092	0.229549	5.98083	5.00353	0.072852	0.0782667	0.562588	0.195502	0.181084	0.108889	0.050022	0.0377077	0.143068
Sch000005145	AT4G33270	AtCDC20.1	0.0104628	0.191744	0.0143126	0.0533129	0.0255693	0.120832	0.048134	0.0596986	0.172272	0.0380659	0.0453219	0.0529838	0.0371641	0.234052	0.115088	0.0438898	2.14375	0.563957	0.257872	0	0.0533594	0.136339	0.132021	0.096876	0.203578	0.177848	0.0934168	0	0.273271	0.75466	0.107293	0.176606	0.0718568	1.71585	0.0744	0.245693	2.65383	2.52231	0.025472	0.11515	0.202937	0.120385	0.0698917	0.163053	0.0257729	0.0580016	0.0844971
Sch000013233	AT4G02800	MadA1	0.0342855	0.0861983	0.017624	0.115573	0.0645709	0.845067	0.072642	0.178751	0.117381	0.130831	0.0521963	0.105503	0.0639953	0.0723749	0.16552	0.194931	2.224	3.64229	0.448679	0	0.128167	0.248418	0.12232	0.115901	0.245082	0.368241	0.164752	0	0.0934574	0	0.197312	0.269831	0.0220552	1.56642	0.0909739	0.495457	4.19422	8.6151	0.0513376	0.160767	0.485812	0.262166	0.112567	0.389989	0.0308139	0.0878455	0.0947532
-	AT5G56120	NA	0.0113523	0	0.00595795	0	0.0233261	0	0.0372148	0	0.110966	0	0.037216	0	0.0111826	0	0.089082	0	1.96261	0	0.208524	0	0.0551672	0	0.0651264	0	0.126798	0	0.0476575	0	0.248894	0	0.0489688	0	0.00677181	0	0.0430532	0	2.48988	0	0.0179938	0	0.224713	0	0.0392225	0	0.0155196	0	0.048403
Sch000012957	AT3G52110	NA	0.0141293	0.0105607	0.00735454	0.020453	0.0266031	0.0430353	0.0544414	0	0.0954052	0.0572946	0.0282429	0.0020612	0.0273113	0.0302866	0.0661743	0.0274385	1.3899	1.15195	0.237662	0	0.0609737	0.0497835	0.0763382	0	0.106779	0.00483689	0.0301333	0	0.0288188	0	0.178591	0.168434	0.0430862	0	0.0592233	0.120892	2.19993	3.17163	0.0191411	0.010831	0.382228	0.134574	0.0326659	0.0128795	0.0172206	0.0105776	0.0484446
Sch000012519	AT3G14190	CMR1	0.023774	0.00914374	0.0175056	0.00351682	0.0591265	0.537489	0.10064	0.147387	0.0986015	0.00577721	0.0651923	0	0.0876024	0.00163771	0.130016	0.0158834	1.90088	0.361584	0.19797	0	0.0671412	0.011634	0.119839	0	0.141647	0.0252853	0.066655	0	0.14004	0	0.124506	0.0161798	0.172317	0	0.0400023	0.0233236	2.2354	0.199241	0.083376	0.0067946	0.194363	0.00373052	0.100276	0.0174064	0.0259198	0.0184794	0.0717237
-	AT3G51720	NA	0.0284427	0	0.00928923	0	0.0364446	0	0.100745	0	0.0981926	0	0.0520101	0	0.0324342	0	0.220628	0	1.21206	0	0.318469	0	0.026748	0	0.105754	0	0.297488	0	0.0741933	0	0.125016	0	0.610996	0	0.059831	0	0.0511673	0	4.39083	0	0.054453	0	0.335671	0	0.100206	0	0.016937	0	0.0821701
-	AT1G63100	NA	0.00733909	0	0.00459884	0	0.0216869	0	0.0349141	0	0.0512658	0	0.020018	0	0.0230633	0	0.0854578	0	0.874655	0	0.147598	0	0.0465736	0	0.036172	0	0.139815	0	0.0263555	0	0.0896337	0	0.13391	0	0.00415029	0	0.0372653	0	1.46866	0	0.00849696	0	0.247199	0	0.0646635	0	0.0118076	0	0.130591
Sch000027164	AT5G13840	CCS52B	0.0409191	0.0272838	0.00765025	0.00404834	0.0251285	0.0401958	0.045441	0	0.0815125	0.0203738	0.0327084	0.00408474	0.0438266	0.110895	0.102791	0.126201	0.881732	0.6164	0.143898	1.06769	0.0380327	0.170255	0.0564434	0.10036	0.11521	0.218078	0.0826897	0	0.143724	0	0.401087	0.0503585	0.00229716	0	0.0520139	0.0775663	1.26961	1.39632	0.0142048	0.0347829	0.220105	0.0722132	0.0546145	0.0681115	0.0130785	0	0.0449204
-	AT2G42110	NA	0.0036133	0	0.00393155	0	0.0174323	0	0.0172453	0	0.0311011	0	0.0152397	0	0.0258258	0	0.0264157	0	0.698703	0	0.093359	0	0.0389799	0	0.0491487	0	0.0507255	0	0.0225941	0	0.0825527	0	0.0780541	0	0.0131067	0	0.0502456	0	1.21409	0	0.00755216	0	0.151091	0	0.0208987	0	0.00928496	0	0.0243186
Sch000006022	AT4G35730	ISTL3	0.173284	0.434547	0.0401403	0.162767	0.0476685	0.318617	0.108931	1.2213	0.137455	0.0867767	0.0581731	0.297618	0.0681401	0.393292	0.114858	1.05307	0.808516	2.57594	0.198269	1.51976	0.0342546	0.680009	0.126194	0.209862	0.148612	1.67881	0.0330974	0.584385	0.103536	2.35738	0.0776196	0.652194	0.0673622	0	0.0541447	0.918435	1.52217	6.38987	0.072071	0.481283	0.332534	0.569477	0.136625	0.867981	0.138834	0.546297	0.0892014
Sch000011800	AT4G32830	AtAUR1	0.0302362	0.0201711	0.00992795	0.0282247	0.0497265	0.160967	0.0387907	0.156263	0.0934638	0.042617	0.0454413	0.0283495	0.130398	0.0229053	0.125102	0.0663704	1.54084	2.10913	0.237944	0	0.107657	0.0667298	0.0807675	0.0438493	0.179667	0.0748809	0.0487137	0	0.139293	0	0.234735	0.167809	0.0487846	0	0.0775114	0.22986	2.01209	2.84762	0.0219213	0.0230297	0.213688	0.211806	0.0575522	0.162615	0.0148436	0.0763236	0.089056
-	AT5G44040	NA	0.0285446	0	0.0356232	0	0.0452327	0	0.061245	0	0.0996015	0	0.0443782	0	0.0408026	0	0.108568	0	0.865354	0	0.146351	0	0.062364	0	0.0669064	0	0.121282	0	0.0920268	0	0.0932696	0	0.143754	0	0.0114935	0	0.0315825	0	1.34324	0	0.017679	0	0.230207	0	0.0722573	0	0.0286194	0	0.0582107
Sch000006178	AT3G51740	IMK2	0.0131248	0.00478023	0.0069378	0.0104697	0.0172597	0.0232779	0.0340942	0	0.0427741	0.0428527	0.00903482	0.0346753	0.0257593	0.0109296	0.0799797	0.00599292	0.474995	0.479719	0.0929281	0	0.0317978	0.0343141	0.0375445	0.00172404	0.0584455	0	0.0444187	0	0.0456595	0	0.0520669	0.0183001	0.0340156	0	0.0423276	0.0201588	1.0933	1.29425	0.0378202	0.0128484	0.189538	0.0613311	0.0344837	0.0176031	0.0122165	0.00936386	0.0413643
Sch000009752	AT1G18370	ATNACK1	0.0142149	0.0190077	0.0124022	0.0197656	0.0197791	0.159946	0.0287311	0.0587154	0.0379231	0.0336866	0.0290381	0.033499	0.0781792	0.026126	0.0729564	0.0589096	1.04411	2.70976	0.176031	2.05255	0.0325065	0.146679	0.0394035	0.0426723	0.129565	0.0876528	0.0326209	0	0.0709524	0	0.0689658	0.0601476	0.00478316	0	0.00536252	0.321095	1.38207	5.23579	0.0136342	0.0321243	0.156225	0.181272	0.0602182	0.061622	0.0132427	0	0.0300012
Sch000003304	AT2G34190	NA	0.013926	0.0169911	0.00605134	0.0531854	0.0281069	0.0638978	0.0385716	0	0.0445373	0.0385498	0.0289518	0.0699069	0.0170218	0.0100371	0.0946553	0.369495	0.725436	1.1599	0.0895308	0	0.0201727	0.0382137	0.0342865	0.173935	0.105303	0.653877	0.0455749	0	0.0792175	0	0.0931257	0.519015	0.00761197	0	0.023904	0.141827	0.928927	2.36464	0.0195204	0.0556056	0.079566	0.0410347	0.0361444	0.108034	0.011382	0.0520979	0.0652843
Sch000018167	AT3G05330	ATN	0.0204297	0.00530004	0.00621568	0.00419218	0.00959747	0.0213016	0.018575	0.152583	0.0470809	0.0117735	0.0186549	0.0221909	0.00214214	0.0129301	0.036581	0.0708192	0.76051	0.753484	0.0636827	0	0.168959	0.0833263	0.0323251	0	0.0613263	0.0558866	0.0291813	0	0.0411475	0	0.0372606	0.0559482	0.157489	0	0.00235987	0.0772871	1.23099	1.6205	0.0282824	0.0128123	0.070051	0.0293729	0.0209738	0.0701206	0.00640439	0	0.0354121
Sch000017270	AT5G15510	NA	0.00981555	0.00363383	0.0038104	0.00777526	0.0197354	0.105578	0.0253919	0	0.0291926	0.0162856	0.012674	0.0259473	0.00561813	0.0199645	0.0444531	0.00565366	0.720626	0.480055	0.105284	0	0.0223366	0.0287966	0.0479914	0	0.0654064	0.0151092	0.0215278	0	0.12462	0	0.0348996	0.0164902	0.0772924	0	0.0291674	0.0651558	1.08873	1.52151	0.0116258	0.00641932	0.114408	0.00159634	0.0300108	0.00603386	0.00683041	0	0.0359138
Sch000017226	AT4G33260	AtCDC20.2	0.0057654	0.00233501	0.00791013	0.00221736	0.00997574	0.0180892	0.0335792	0	0.0281305	0	0.0114659	0	0.0276664	0.00319913	0.0448434	0	0.606155	0.00886813	0.048462	0	0.0136922	0.00928574	0.0263253	0.00324103	0.0616012	0	0.0137879	0	0.0384228	0	0.038309	0	0.0131958	0	0.00218331	0.0083827	0.912786	0.00280964	0.0244824	0.00569794	0.0599018	0.00594068	0.020476	0.00967226	0.00945783	0	0.0337291
-	AT3G54710	ATCDT1B	0.0142157	0	0.0202634	0	0.0281703	0	0.0360506	0	0.0337887	0	0.0247527	0	0.0243561	0	0.0371059	0	0.324235	0	0.131525	0	0.0107833	0	0.0580594	0	0.0507747	0	0.026143	0	0.0675033	0	0.0555134	0	0.0101601	0	0.0278063	0	0.466885	0	0.0126584	0	0.130656	0	0.0923486	0	0.0256784	0	0.0273585
-	AT3G51230	NA	0.00441262	0	0.00140564	0	0.00387968	0	0.00444483	0	0.0124492	0	0.00344375	0	0.00175274	0	0.0181842	0	0.486036	0	0.0499564	0	0.0157273	0	0.0402801	0	0.026905	0	0.0198852	0	0.0270432	0	0.0111018	0	0.00184519	0	0	0	0.672769	0	0.0022917	0	0.0139752	0	0.00728959	0	0.00152618	0	0.0142447
-	AT1G78865	NA	0.00385309	0	0.00246544	0	0.00488097	0	0.0267869	0	0.0125038	0	0.00463541	0	0.00770682	0	0.0545124	0	0.258427	0	0.0466177	0	0.00515033	0	0.0120404	0	0.0501832	0	0.0185725	0	0.0486059	0	0.0219544	0	0.0193182	0	0.00281144	0	0.669131	0	0.00906173	0	0.10003	0	0.024776	0	0.00458646	0	0.0182182
Sch000012242	AT3G60900	FLA10	0.0106179	0.317074	0.0082225	0.901791	0.0617946	1.55527	0.0884916	3.12653	0.0345401	3.09958	0.0266955	2.08246	0.0374416	1.07076	0.116132	5.83367	0.366784	2.05206	0.108447	4.09921	0.0543163	0.5403	0.0336762	0.574579	0.119179	2.78395	0.0189648	0.757996	0.0748569	1.74179	0.0287094	1.60571	0.0870496	0	0.0344474	0.838086	0.563414	3.93995	0.00287613	0.98099	0.12515	3.56958	0.107518	2.06848	0.00911514	2.618	0.112743
Sch000026761	AT1G49870	NA	0.00864012	0.025902	0.000979918	0.0152181	0.0066662	0.135059	0.00908321	0.0606433	0.0272276	0.0209272	0.0104747	0.02695	0.0157328	0.0434183	0.0223792	0.0563315	0.289605	1.82819	0.0515048	0	0.00362552	0.071329	0.0187751	0.021469	0.0481628	0.0503372	0.0145513	0	0.0219272	0	0.111033	0.0581564	0.000616184	0	0.0033657	0.1903	0.696677	3.21515	0.00668909	0.0242397	0.078579	0.0868957	0.0231685	0.134794	0.00236192	0.029214	0.0171125
Sch000000822	AT5G48310	RASD1	0.0040962	0.0142514	0.00418822	0.0217909	0.0106371	0.0759458	0.0112886	0	0.0231544	0.0137214	0.0205754	0.00958655	0.0152872	0.0432182	0.0303685	0.00455907	0.378925	0.632511	0.0872509	0	0.0195791	0.132914	0.0470499	0.0100006	0.0594696	0.0370268	0.0138264	0	0.0449422	0	0.034104	0.0418925	0.0135182	0	0.0155553	0.0876171	0.702459	1.52428	0.00929382	0.0285291	0.0903674	0.121439	0.0379424	0.0688723	0.00771338	0.0131944	0.030527
Sch000029724	AT5G38300	NA	0.00401652	0.00637203	0.00292214	0.00394139	0.0152551	0.0489607	0.0170197	0.0328204	0.0126594	0.0193371	0.0307126	0.00544085	0.00955569	0.00844167	0.0260267	0.247693	0.258412	0.448155	0.0577097	0	0.0060405	0.0406872	0.0185278	0.00654489	0.041595	0.223519	0.0134316	0	0.00796437	0	0.0732767	0.123947	0.00616233	0	0.0107079	0.0853072	1.07233	1.30835	0.00318228	0.00994706	0.0709059	0.0493943	0.0118219	0.00336741	0.00692752	0	0.0116392
Sch000028002	AT4G17000	NA	0.00388047	0.00273747	0.00168091	0.0070742	0.0138384	0.068057	0.0315965	0	0.0169128	0.00554207	0.0160807	0	0.0208752	0.00123646	0.0367488	0.00161326	0.398604	1.35073	0.0337038	0	0.0240602	0.0169887	0.0566178	0.00555259	0.0650251	0.00967285	0.033689	0	0.0553999	0	0.0906087	0.0477371	0.0288445	0	0.00660418	0.0971811	0.661753	1.77023	0.00429866	0.00980608	0.0801332	0.0134328	0.0246108	0.0163327	0.00395038	0.00240403	0.0160712
Sch000019450	AT2G37390	NAKR2	0.0445338	0.0157253	0.0911428	0.057381	0.119691	0.0430714	0.0260318	0.053442	0.0576111	0	0.0217401	0.0386299	0.0493598	0.0140231	0.0662725	0.00134245	0.552866	0.00865657	0.169989	0	0.0217004	0.00424648	0.0441875	4.35214	0.0659236	0.21955	0.0285665	0	0.0872108	0	0.0190768	1.35203	0.0222796	0	0.0525058	0.0919533	0.581808	0.172607	0.0657126	0.0610672	0.338051	0	0.190055	0.169435	0.100538	0.144515	0.0300405
-	AT5G44560	VPS2.2	0.0892366	0	0.071103	0	0.19277	0	0.355422	0	0.22034	0	0.167979	0	0.142177	0	0.852048	0	1.48992	0	0.560613	0	0.169704	0	0.162295	0	0.454334	0	0.160138	0	0.231198	0	0.343299	0	0.259582	0	0.0815719	0	2.64328	0	0.108569	0	0.667606	0	0.364249	0	0.1207	0	0.198301
Sch000025687	AT5G47500	PME5	0.136455	0.145291	0.263043	0.0678262	0.346114	0.23094	0.208	0	0.361937	0.0748515	0.161153	0.0382836	0.334572	0.545697	0.213934	0.00977664	2.8643	1.96515	0.804056	0	0.210942	0.296268	0.161636	0.0317775	0.32755	0.045667	0.228932	0	0.401285	1.81061	0.362524	0.116696	0.120921	0	0.222577	0.234204	4.04845	5.47451	0.273903	0.0458185	1.34222	0.520643	0.498672	0.124382	0.324308	0	0.171991
Sch000012343	AT3G11520	CYC2	0.00100578	0.00122039	0.00321896	0.000869019	0.014243	0.00292166	0.0120636	0.0112254	0.0162024	0.00579771	0.0189337	0.00409192	0.0479259	0.00133646	0.0364212	0.00078587	0.38473	0.219118	0.0488037	0	0.0205686	0.0124174	0.0414222	0.00238761	0.0313458	0	0.0262331	0	0.0279164	0	0.0216368	0.0166705	0.0452	0	0.0995183	0.00405411	0.709719	0.122884	0.00482427	0.00108685	0.0361662	0.0252076	0.00920312	0.0109211	0.0031765	0.0681757	0.00512292
-	AT2G25880	AtAUR2	0.0178876	0	0.0134355	0	0.0655339	0	0.0665475	0	0.0927558	0	0.0385529	0	0.0499132	0	0.136354	0	1.2969	0	0.226069	0	0.0599403	0	0.0752551	0	0.129302	0	0.0378219	0	0.0828623	0	0.23395	0	0.035412	0	0.0504783	0	1.96952	0	0.0304178	0	0.189984	0	0.0757396	0	0.0228652	0	0.0371605
Sch000016625	AT5G03870	NA	0.00482699	0.00293192	0.0059129	0.00480492	0.0284788	0.0413974	0.0141925	0	0.0253659	0.0544357	0.0346121	0.00737951	0.0168026	0.00156661	0.192358	0.0303041	0.509793	0.348479	0.0268642	0	0.0219182	0.00821732	0.0218562	0.00702487	0.05744	0.113078	0.0351793	0	0.0789897	0	0.017199	0.132504	0.0398338	0	0.016229	0.0685873	1.00063	2.27624	0.00754669	0.023066	0.0547406	0.0584224	0.0189793	0.0498828	0.00727842	0	0.0455723
-	AT1G20030	NA	0.0536804	0	0.0471949	0	0.0433208	0	0.0481319	0	0.0722506	0	0.022087	0	0.0413456	0	0.171212	0	0.261555	0	0.0981839	0	0.0919793	0	0.0576712	0	0.0898443	0	0.0259824	0	0.0650375	0	0.0330531	0	0.0261854	0	0.054817	0	0.861453	0	0.0726163	0	0.158587	0	0.14805	0	0.0569812	0	0.0413158
-	AT1G04425	NA	0.00484642	0	0.0127785	0	0.0189512	0	0.0386383	0	0.063769	0	0.0277236	0	0.00296017	0	0.0723864	0	0.237274	0	0.106939	0	0.0343854	0	0.0541583	0	0.0939133	0	0.0696471	0	0.10649	0	0.151026	0	0.00805779	0	0.00753431	0	0.970482	0	0.019568	0	0.124424	0	0.108156	0	0.0194568	0	0.0298888
Sch000019462	AT1G03470	NET3A	0.0587026	0.0089818	0.0141704	0.0107591	0.0717976	0.417283	0.0550736	0	0.0709971	0.00823704	0.0332274	0.00905227	0.0704236	0.0160591	0.0478527	0.10021	0.507287	0.745863	0.122397	0	0.0438457	0.0573996	0.0295907	0	0.063079	0.243772	0.0506743	0	0.0328741	0	0.0249931	0.188791	0.172007	0	0.0418943	0.154785	0.666037	2.94698	0.0627045	0.0154062	0.248885	0.0541366	0.0954698	0.0967889	0.0608691	0.0204238	0.0295615
-	AT2G33400	NA	0.0440574	0	0.0116437	0	0.0733673	0	0.0957125	0	0.0907454	0	0.0287427	0	0.052302	0	0.0472106	0	1.61479	0	0.217087	0	0.68776	0	0.107058	0	0.158638	0	0.125443	0	0.268295	0	0.0929865	0	0.707349	0	0.116011	0	1.93774	0	0.0441012	0	0.296091	0	0.0800416	0	0.0260366	0	0.0626734
Sch000020483	AT5G66230	NA	0.0409808	0.00759818	0.0108618	0.0128876	0.0480664	0.0925472	0.0457199	0	0.110753	0.0654123	0.0374886	0.0098582	0.0807597	0.0175178	0.0578173	0.113996	2.60558	2.10869	0.181024	0	0.0628384	0.0260042	0.111408	0.0810555	0.132629	0.0296176	0.118245	0	0.125865	0	0.177974	0.0413445	0.0377853	0	0.0884424	0.157326	3.04738	3.96375	0.0155522	0.00856327	0.06786	0.0266159	0.0411917	0.0207346	0.0204511	0.0125053	0.0717611
Sch000019670	AT3G53380	LecRK-VIII.1	0.0641298	0.0533685	0.0655758	0.267826	0.139239	0.54664	0.151016	0.872035	0.0372511	0.284159	0.0627767	0.114992	0.0960063	0.0709605	0.100202	0.155595	0.458557	0.641199	0.115059	0	0.122752	0.236583	0.0734074	0.0387401	0.149713	0.205258	0.0744659	0	0.0267662	0	0.554026	0.209574	0.0827357	0	0.0505978	0.26477	0.643423	2.85502	0.0828757	0.270984	0.21109	0.40422	0.172864	0.418002	0.0959145	0.322687	0.0530015
Sch000010140	AT5G55180	NA	3.4045	0.0167361	0.251644	0.0343007	0.725555	0.0916756	0.920801	0.199451	0.568781	0.012505	0.744649	0.0497682	2.62026	0.0470307	0.933237	0.0819479	4.09495	0.0983617	0.863505	0	0.611983	0.00979678	0.377736	0.112455	0.751275	0.0673535	0.390973	0	0.788374	0	0.420093	0.0382046	0.139677	0	1.72103	0.0581143	4.5301	0.294448	0.728476	0.0494151	2.55412	0.115551	0.7897	0.103486	1.0245	0.0122709	1.37467
Sch000000509	AT1G30690	PATL4	0.465254	0.0624446	0.221808	0.077143	0.256607	0.349732	0.555635	0	0.479076	0.231147	0.55049	0.0956148	0.48141	0.0660157	0.397414	0.332672	1.63321	2.88121	0.530255	0	0.255034	0.222601	0.467504	0.0820811	0.501075	0.377609	0.525465	0	0.534323	0	0.599282	0.306554	0.111065	0	0.172981	0.792984	4.11725	17.901	0.413499	0.0770034	0.877582	0.412523	0.362842	0.324281	0.337803	0.417122	0.338147
Sch000002091	AT1G23790	CORD4	0.000902325	0.0130616	0.000778809	0.0105561	0.00908927	0.102975	0.00733413	0.105659	0.0095518	0.065896	0.0157575	0.00453947	0.00120743	0.0439595	0.0222443	0.0690954	0.41973	2.77886	0.0373499	2.05255	0.0126476	0.928062	0.0158078	0.0102113	0.0237054	0.116039	0.0124745	0	0.00396414	0	0.0349714	0.0944425	0.0214397	0	0	0.221644	0.546103	3.57471	0.00464383	0.0297785	0.0501074	0.185582	0.012872	0.123062	0.00405295	0.0725955	0.0194711
Sch000029682	AT1G03780	AtTPX2	0.0227557	0.0147126	0.00339451	0.0319444	0.0194482	0.0536051	0.0289218	0.0215757	0.0599517	0.0668306	0.018864	0.0291107	0.0367694	0.0198176	0.0478811	0.017318	0.986591	3.07981	0.094617	0	0.0225992	0.0567572	0.034519	0.015458	0.0795841	0.109829	0.0462032	0	0.107352	0	0.0654746	0.0855921	0.00334345	0	0.0124945	0.174271	1.11443	4.3534	0.0012172	0.0155964	0.0378159	0.036801	0.0213228	0.0517786	0.00609829	0.0510788	0.0180068
Sch000026815	AT3G12870	NA	0.00240011	0.00282922	0.00793767	0.000366246	0.0287672	0.00960394	0.0435986	0	0.132892	0	0.0206792	0	0.00770682	0.00706085	0.0451149	0.0257765	2.17843	0.884238	0.206936	0	0.0336596	0.0242855	0.050257	0	0.111903	0.00242936	0.093254	0	0.185605	0	0.379115	0.0599063	0.0468698	0	0.0204436	0.0109417	2.25181	0.339388	0.00506019	0.00572097	0.040412	0.0964692	0.0301113	0.00211136	0.0152811	0	0.0399319
Sch000011292	AT2G26760	CYCB1;4	0.00677599	0.00490977	0.00580302	0.00449347	0.0279319	0.0735504	0.0225412	0	0.0729812	0	0.0143513	0.00438021	0	0.00793212	0.0637319	0.0388334	0.983703	1.42852	0.102062	0	0.0281419	0.00979914	0.0196229	0	0.0696539	0.00404562	0.0215992	0	0.0415231	0	0.0975465	0.0203836	0.0214883	0	0.0465429	0.108318	1.50873	1.54839	0.00440366	0.0118548	0.0318164	0.0250227	0.0223181	0.00286756	0.0125011	0	0.032398
Sch000028225	AT5G05080	ATUBC22	0.359666	0.774588	0.201205	0.416131	0.331636	0.838581	0.721964	2.01432	0.623742	1.71427	0.49316	0.739701	0.620283	2.21871	0.686946	2.44596	2.32195	4.96317	0.714536	4.19916	0.536757	1.03852	0.693914	2.20626	0.857148	2.30581	0.424521	0.584385	0.508236	1.55821	1.33118	2.88385	0.598265	9.0258	0.294942	0.898047	3.00745	5.90596	0.444014	0.700884	1.0184	2.43568	0.517894	0.701409	0.292695	0.930898	0.60567
-	AT4G14330	NA	0.0125577	0	0.00330837	0	0.0239625	0	0.0231537	0	0.0445088	0	0.0257011	0	0.0156788	0	0.0205437	0	1.07543	0	0.107198	0	0.0302498	0	0.0317792	0	0.0810405	0	0.0222468	0	0.0967112	0	0.061561	0	0.000546202	0	0.0348316	0	1.31091	0	0.00591612	0	0.0552872	0	0.0268449	0	0.00719284	0	0.0346135
-	AT5G02490	AtHsp70-2	0.150582	0	0.0255511	0	0.0693975	0	0.203304	0	0.0627644	0	0.133236	0	0.210859	0	0.293931	0	0.639296	0	0.145202	0	0.256043	0	0.170437	0	0.230694	0	0.0443993	0	0.057066	0	5.52465	0	0.0212206	0	0.0863996	0	0.920433	0	0.141285	0	0.342328	0	0.222716	0	0.0474111	0	0.326517
-	AT4G28230	NA	0.0162855	0	0.0187932	0	0.0190542	0	0.0545431	0	0.0544793	0	0.0752887	0	0.0161737	0	0.0457698	0	0.775575	0	0.0896074	0	0.0188792	0	0.0892581	0	0.0892579	0	0.0506997	0	0.0272751	0	0.0359634	0	0.0173288	0	0.015191	0	0.880656	0	0.0685324	0	0.0620406	0	0.0199314	0	0.0224994	0	0.0691924
Sch000019063	AT3G56100	IMK3	0.0043367	0.00135705	0.00334538	0	0.0100541	0.0460445	0.00640759	0	0.0401956	0.000822408	0.0288736	0.0018736	0	0.0216627	0.0328518	0.00519679	0.544123	0.14331	0.0384172	0	0.0212386	0.00967772	0.00622296	0.0152962	0.0513141	0.00107156	0.033098	0	0.0429725	0	0.0890698	0.0809985	0.0309685	0	0.0328478	0.0443172	0.41696	0.791854	0.0329651	0.00489927	0.029403	0.0270163	0.0138136	0.00928373	0.0140759	0.0590096	0.012965
-	AT4G35620	CYCB2;2	0.00410521	0	0.00248772	0	0.0188879	0	0.0700885	0	0.0425513	0	0.0245819	0	0.0131554	0	0.0376045	0	0.553321	0	0.0894061	0	0.022226	0	0.0584272	0	0.0820364	0	0.0403769	0	0.0644367	0	0.0441806	0	0.00296222	0	0.0300419	0	0.826328	0	0.0469565	0	0.0346097	0	0.0341706	0	0.00627412	0	0.0296847
Sch000026677	AT3G07320	NA	0.249779	0.157232	0.051246	0.195999	0.182311	0.352321	0.542766	0.641751	0.207037	0.666118	0.224648	0.432743	0.3374	0.462205	0.236689	0.0269529	1.07291	0.163256	0.620899	0	0.212041	0.270518	0.354915	0.280646	0.345795	0.095555	0.157909	0	0.303477	0	0.431723	0.0902826	0.0494334	0	0.159941	0.318921	1.2794	0.45644	0.164063	0.299247	0.67581	0.509108	0.271495	0.397244	0.132608	0.456292	0.217207
-	AT2G19620	NDL3	0.0694296	0	0.0389884	0	0.108659	0	0.16741	0	0.18725	0	0.0603662	0	0.271466	0	0.129372	0	0.702636	0	0.265739	0	0.164375	0	0.35096	0	0.152359	0	0.148156	0	0.130156	0	0.0967224	0	0.069343	0	0.0768211	0	0.933339	0	0.115656	0	0.345217	0	0.169691	0	0.0942811	0	0.0543946
Sch000003686	AT4G22120	NA	0.0346805	0.304171	0.0218985	0.163171	0.0751428	0.416458	0.189844	1.671	0.157657	1.20485	0.0864376	0.454588	0.114961	1.37939	0.230016	0.999933	0.357137	0.811191	0.228113	0	0.0722399	0.627481	0.0713361	1.06731	0.147184	1.19495	0.206193	0.251458	0.089029	0	0.22241	1.38294	0.0510109	0	0.0453549	0.756845	0.571845	1.06136	0.0641322	0.627183	0.254237	1.38775	0.0999516	0.568302	0.0488133	0.971202	0.104284
Sch000003637	AT1G76310	CYCB2;4	0.0113375	0.00405477	0.00612174	0.000760413	0.014472	0.0234754	0.0192151	0	0.0779823	0.00919692	0.0304561	0	0.00743369	0.00261435	0.0312711	0.0270332	0.75698	0.962163	0.0621566	0	0.0093179	0.00413552	0.0209447	0.0610393	0.0919443	0.0187697	0.0370256	0	0.0503525	0	0.027943	0.00497721	0.0125822	0	0.0420112	0.0311055	1.33005	0.515408	0.00487157	0.00234417	0.0436781	0.0217578	0.0299855	0.02275	0.00535788	0	0.0334533
-	AT3G18800	NA	0.0489041	0	0.121238	0	0.161817	0	0.18306	0	0.192341	0	0.105123	0	0.159494	0	0.108905	0	0.524756	0	0.228639	0	0.0511942	0	0.0910942	0	0.151576	0	0.178083	0	0.0350747	0	0.0958889	0	0.034058	0	0.0941813	0	0.569524	0	0.133726	0	0.353485	0	0.226002	0	0.123053	0	0.0622821
-	AT3G55660	ATROPGEF6	0.0408186	0	0.00937589	0	0.0566654	0	0.021201	0	0.0638069	0	0.0291735	0	0.0093275	0	0.0646545	0	1.1413	0	0.116459	0	0.00650403	0	0.0498141	0	0.0892859	0	0.0443783	0	0.192789	0	0.0622692	0	0.00435816	0	0.0227675	0	1.27983	0	0.00491361	0	0.0383023	0	0.0254576	0	0.0100165	0	0.0326234
Sch000026789	AT2G16270	NA	0.0021142	0.00397795	0.00204746	0.0137186	0.00983762	0.0728181	0.0154616	0.258242	0.0652032	0.0793766	0.00835698	0.0366832	0.044405	0.0232637	0.0292295	0.00599292	0.842323	1.87532	0.0774921	0	0.0122775	0.0263674	0.0128359	0.0227836	0.0600748	0.0613084	0.0276333	0	0.0767492	0	0.0433009	0.0427866	0.0622076	0	0	0.123564	0.71841	3.23219	0.00575233	0.00436105	0.0311658	0.0243161	0.013587	0.0195149	0.00243229	0.0386542	0.0102421
Sch000004998	AT5G45700	NA	0.0217937	0.0252236	0.00774102	0.000926925	0.0262149	0.0149474	0.0161901	0	0.0381523	0.00925772	0.0212672	0	0.0163299	0.00511537	0.0291637	0.0128502	0.997536	0.226957	0.0907396	0	0.00510463	0.0124119	0.0306287	0	0.074483	0.0349537	0.0461936	0	0.0297852	0	0.0842083	0.016708	0.00200437	0	0.0121289	0.0196528	1.22364	0.338954	0.00465632	0.00635977	0.0337727	0.0118945	0.016275	0	0.00917373	0	0.0298191
-	AT4G12870	NA	0	0	0.0030093	0	0.00520957	0	0.0317172	0	0.020473	0	0.00432261	0	0.0633715	0	0.0159803	0	0.40059	0	0.280486	0	0.0343772	0	0.0164053	0	0.0347639	0	0.0210531	0	1.16648	0	0.0351471	0	0.0018016	0	0	0	0.0648908	0	0.00681362	0	0.470632	0	0.0125418	0	0.00782966	0	0.0205333
Sch000029671	AT3G58100	PDCB5	0.0306438	0.0293665	0.0378588	0.0124593	0.0680688	0.031841	0.0762863	0.153904	0.136727	0.182744	0.0991917	0.0595419	0.0805235	0.0669157	0.146196	0.0756953	0.341592	0.068847	0.16351	0	0.0482167	0.124877	0.0484624	0.352842	0.133288	0.114605	0.142736	0	0.00650909	0	0.0944824	0.183177	0.085978	0	0.0423753	0.0273271	0.738453	0.131792	0.0980152	0.0301866	0.148103	0.0927369	0.0625984	0.0447952	0.0402895	0.0474981	0.112374
Sch000023391	AT3G22880	ARLIM15	0.0186426	0.00115205	0.0143004	0	0.0753569	0	0.0691837	0	0.0589381	0	0.0286502	0	0.01875	0	0.0793636	0.00566876	1.70624	0.202778	0.222975	0	0.100109	0.0194321	0.0427351	0	0.0991975	0.00529393	0.0446469	0	0.119836	0	0.0289122	0	0.0369759	0	0.0124109	0	0.689512	0.00278438	0.0272813	0.000715526	0.193327	0.0215283	0.0445417	0	0.0302213	0	0.0490691
Sch000009244	AT1G66250	NA	0.0264027	0.0108585	0.0265133	0.0353915	0.0954306	0.042445	0.136198	0.259516	0.141027	0.0786793	0.0863184	0.0727402	0.193909	0.0108179	0.140672	0.0725065	0.707459	0.252618	0.351929	0	0.0328494	0.0857511	0.104028	0.0147197	0.160348	0.0140933	0.0581462	0	0.225202	0	0.703275	0.00497721	0.0627669	0	0.112064	0.0682107	0.656757	0.379015	0.0628372	0.0251794	0.434536	0.194844	0.161811	0.0628279	0.0464214	0.0290475	0.145729
-	AT3G14760	NA	0.0105567	0	0.0685028	0	0.041111	0	0.0123808	0	0.108988	0	0.0223929	0	0.182013	0	0.0313226	0	0.572411	0	0.116391	0	0.567004	0	0.0116564	0	0.0238948	0	0.0259444	0	0.00651585	0	0.0221735	0	0.158855	0	0.0945588	0	0.0870387	0	0.0552467	0	0.486596	0	0.0240249	0	0.0394809	0	0.00600623
Sch000018055	AT5G67270	ATEB1C	0.016429	0	0.00845309	0	0.108618	0.00317069	0.0472623	0	0.0820734	0	0.0384216	0	0.0372138	0	0.076031	0	1.26895	0.0225218	0.232947	0	0.0272696	0	0.0900273	0	0.121811	0	0.0830554	0	0.148491	0	0.0815816	0	0.0059835	0	0.0238144	0	1.62836	0.00508891	0.0359708	0	0.0673709	0.000838919	0.0340737	0	0.0168208	0	0.047271
[truncated: 1 more columns]

## Sheet: XP
Sch_geneid	ID		0_Ara	0_Sch	1_Ara	1_Sch	10_Ara	10_Sch	11_Ara	11_Sch	12_Ara	12_Sch	13_Ara	13_Sch	14_Ara	14_Sch	15_Ara	15_Sch	16_Ara	16_Sch	17_Ara	17_Sch	18_Ara	18_Sch	19_Ara	19_Sch	2_Ara	2_Sch	20_Ara	20_Sch	21_Ara	21_Sch	22_Ara	22_Sch	23_Ara	23_Sch	3_Ara	3_Sch	4_Ara	4_Sch	5_Ara	5_Sch	6_Ara	6_Sch	7_Ara	7_Sch	8_Ara	8_Sch	9_Ara
Sch000000385	AT5G61480	PXY	0.0201263	0.00153438	0.0131279	0	0.0734872	0.00666886	0.35412	0.0494179	0.0460228	0	0.0940911	0.0215951	0.0172916	0.00287859	3.81459	1.14594	0.0471164	0	0.144821	0	0.0175302	0.0121035	0.0571341	0	0.353996	0.203756	0.0228469	0	0.0904579	0	0.110081	0.0239295	0.0047456	0	0.228738	0.00617103	0.567351	0.176731	0.0343192	0.000623182	0.027406	0	0.0660798	0.00262702	0.0121846	0	0.719227
Sch000001735	AT2G34710	PHB	0.0668341	0.0158247	0.0276118	0.0235372	0.0875934	0.179412	0.187303	0.350529	0.117687	0.0300464	0.0975417	0.120754	0.103909	0.0435548	1.7974	6.22138	0.129413	0.131723	0.172975	0	0.0295281	0.141027	0.0654019	0.0267094	0.288091	0.175405	0.0250975	0	0.053733	0	0.0878009	0.0627407	0.0761452	0	0.0670919	0.0831874	0.1843	0.771835	0.057906	0.0378444	0.195784	0.193574	0.137772	0.146042	0.0222458	0.0990682	0.474464
Sch000023687	AT5G43700	AUX2	0.208669	0.0925026	0.505697	0.0417678	0.295535	0.0984712	1.39962	1.28495	1.8051	0.864394	0.761488	0.153869	1.11692	0.528299	2.01087	2.0756	0.559286	0.187827	0.964792	0	0.131679	1.32455	0.531315	0.526853	1.2969	1.17315	1.38618	0	0.575591	0	0.290893	0.693482	0.925219	0	0.612989	0.298448	0.491204	0.302268	1.12918	0.166697	1.10277	0.490551	0.340991	0.0740312	0.534093	0.163475	1.59612
Sch000019179	AT2G38120	AUX1	0.151022	0.0156589	0.0425174	0.00664604	0.0894326	0.0313261	0.912068	0.866644	1.83689	1.04223	0.426179	0.10314	1.47625	0.434739	4.69489	0.829501	0.741527	0.227868	0.939105	0	0.103189	0.040599	0.621594	0.0218918	0.701895	0.205895	0.682311	0	0.253362	1.13379	0.429864	0.0954674	0.0618012	0	0.133572	0.0568425	0.549092	0.103214	0.366215	0.0338894	1.29867	0.834184	0.102827	0.0220897	0.171105	0.0409506	1.04342
Sch000027905	AT1G52150	CNA	0.0485529	0.00859401	0.0456227	0.0109117	0.0994334	0.0482026	0.306843	0.0502871	0.117161	0.0182148	0.16277	0.185028	0.0816852	0.045085	2.69338	1.58322	0.0889373	0.0188524	0.173216	0	0.0256979	0.227649	0.102611	0.00956359	0.317689	0.11442	0.107384	0	0.231802	0	0.132482	0.0198285	0.021243	0	0.120132	0.0436475	0.33937	0.138728	0.145094	0.0222191	0.0714747	0.0557574	0.172164	0.0383367	0.0575446	0.0282301	1.26516
Sch000011450	AT2G27230	LHW	0.0613643	0.0121074	0.0591149	0.020566	0.259584	0.00420018	0.37793	0	0.161782	0.045628	0.372193	0.00767893	0.178451	0.0161973	0.772955	0.0994678	0.338815	0.0915591	0.292633	0	0.0979508	0.0234799	0.318694	0.0202259	0.477273	0.0286081	0.104979	0	0.184198	0	0.22062	0.142136	0.193729	0	0.130228	0.0289396	0.416541	0.0720159	0.154756	0.0169094	0.293291	0.111915	0.36625	0.0747568	0.0927419	0	0.397844
Sch000015109	AT1G19850	MP	0.056743	0.000261416	0.00982997	0	0.305008	0	0.121419	0	0.0761147	0	0.0501744	0	0.0418262	0	2.47103	0.42485	0.107636	0	0.230112	0	0.0207176	0	0.0352981	0	0.374056	0.00223967	0.0373612	0	0.0884685	0	0.093487	0	0.0330521	0	0.0574583	0.00477269	0.520053	0.051857	0.021949	0	0.0898391	0.00159634	0.678223	0.0159711	0.0123407	0	0.138275
Sch000019857	AT5G60690	REV	0.0509189	0.0016865	0.0282288	0.000804156	0.188809	0.0359299	0.315295	0	0.0864868	0.0109664	0.183051	0.0477105	0.0540992	0.00780369	1.40432	0.269987	0.334732	0.129653	0.33567	0	0.0590028	0.00648241	0.0690438	0	0.437457	0.0417509	0.052272	0	0.152244	0	0.488574	0.00351147	0.0864462	0	0.113326	0.0152507	0.496876	0.0868194	0.151576	0.00404697	0.190955	0.00553827	0.281328	0.00425339	0.0391612	0	0.605075
Sch000007392	AT5G49630	AAP6	0.123868	1.4146	0.0190352	0.503203	0.046092	0.698393	0.225429	0.536388	0.293042	0.787714	0.622181	1.08253	0.143587	1.13274	0.649668	0.600147	0.0597619	0.736893	0.56997	0	0.0754728	0.360819	0.38274	0.731268	0.384348	0.976757	0.167424	0.173611	0.475734	0	0.327697	0.6161	0.0351027	0	0.247754	1.30421	0.164928	0.793211	0.212185	1.01069	0.188055	1.16666	0.0653495	1.12538	0.0320374	0.685919	9.2853
Sch000013044	AT2G24762	GDU4	0.0506626	0.000852769	0.0183232	0.00159777	0.0603453	0	1.00932	0	0.171883	0	0.561648	0	0.0345777	0	2.66822	0	0.0472508	0	0.4783	0	0.0786727	0	0.735784	0	1.14646	0.0078429	0.105487	0	0.377944	0	0.333528	0	0.39064	0	0.254905	0	0.790955	0	0.0809089	0	0.0551961	0	0.0884627	0	0.02844	0	3.74065
Sch000024341	AT1G80760	NIP6;1	0.115299	0.0057404	0.018125	0.00281165	0.0688204	0.0396315	1.82581	0.0998537	0.308546	0.0190857	0.648811	0.17941	0.120335	0.032768	1.91115	0.192462	0.0818583	0.206488	0.85538	0	0.0677909	0.0262809	1.65385	0.326787	1.48184	0.0911229	0.303087	0	0.823974	0	0.185854	0.00677661	0.0478247	0	0.274023	0.0357166	0.302126	0.0706866	0.0799654	0.0243039	0.10635	0.218392	0.0774087	0	0.0330315	0.0426927	7.57527
Sch000025973	AT5G62680	GTR2	0.133214	1.71226	0.0145449	0.341956	0.0253171	0.539279	0.277134	1.62128	0.149179	2.79275	0.443595	0.965624	0.189771	6.86562	0.930912	0.449465	0.0232523	1.42116	0.367059	3.50388	0.0511868	0.509298	5.47723	0.308151	0.318519	0.718828	0.0594558	0	0.759611	0.75466	0.0957785	0.451457	0.0222359	0	0.276877	1.61311	0.172569	0.358823	0.0770007	1.54979	0.0545066	3.17782	0.0421639	0.499642	0.0262799	0.996778	1.64709
Sch000006145	AT4G30110	HMA2	0.0261216	0.00103965	0.00524448	0.00270027	0.00107412	0.00657048	0.0419497	0	0.0102251	0.0241377	0.113079	0.166512	0.0128723	0.00297059	0.162584	0.173516	0.00264058	0.00432828	0.0130385	0	0.00182202	0.00901871	0.0321008	0.324456	0.0329196	1.42358	0.00894825	0	0.00337788	0	0.0263548	0.229746	0.00368051	0	0.0119579	0.0147841	0.00858196	0.0705443	0.00664023	0.00394365	0.0047255	0.0369825	0.00276374	0.000628704	0.00392125	0.0398747	0.411839
-	AT4G12030	BAT5	0.426629	0	0.0335593	0	0.0642712	0	5.96335	0	0.323178	0	2.68641	0	0.318378	0	0.62037	0	0.0910161	0	0.495734	0	0.0797356	0	0.205814	0	2.47113	0	1.55746	0	0.481794	0	0.174088	0	0.0548694	0	0.486382	0	0.52043	0	0.590922	0	0.223079	0	0.0516216	0	0.0889777	0	2.68356
Sch000026324	AT4G32880	HB-8	0.0222565	0.00652716	0.00661522	0.00383726	0.0206055	0.0781365	0.0287556	0	0.0258888	0	0.0617316	0.176493	0.00560615	0.0131244	2.83837	9.57154	0.0459356	0	0.127697	0	0.0127885	0.0701824	0.0102352	0.281888	0.212827	1.28963	0.0373728	0	0.107282	0	0.0945397	0.742736	0.0849964	0	0.0460002	0.0814899	0.267354	0.928424	0.0587198	0.0238049	0.0454217	0.00531651	0.0299831	0.0188936	0.0100918	0	0.574442
-	AT3G56170	CAN1	0.0795297	0	0.0157185	0	0.00373307	0	0.0586826	0	0.317652	0	0.0688007	0	0.245738	0	0.379002	0	0.0129252	0	0.0784892	0	0.654959	0	0.024787	0	0.0516837	0	0.177964	0	0.800333	0	0.16616	0	0.624087	0	0.0570749	0	0.0122675	0	0.058213	0	0.0611886	0	0.0068544	0	0.0122981	0	0.148525
Sch000014269	AT1G31320	LBD4	0.0139328	6.65912e-05	0.0064654	0	0.0823443	0	0.237865	0	0.0256841	0	0.0175042	0	0.0204791	0	0.382896	0.131136	0.0820445	0	0.0920877	0	0.0171372	0	0.0349579	0	0.177839	0.0198537	0.00969347	0	0.0288071	0	0.701299	0	0.0185654	0	0.0136396	0	0.231964	0.00751511	0.0308576	0	0.0782161	0	0.141022	0	0.0244395	0	0.0375561
Sch000021034	AT5G18930	BUD2	0	0.000125097	0.000439022	0	0.00472562	0	0.00720048	0	0.00101318	0	0.00326198	0	0.0383994	0	1.94874	0.0888697	0.01083	0	0.0374885	0	0	0	0.00228769	0	0.0238884	0	0.018195	0	0.0431997	0	0.00529455	0	0.00124335	0	0.0235971	0	0.0413906	0.00046776	0	0.000175446	0.00580492	0	0.0060776	0	0.00139468	0	0.0220665
Sch000018377	AT5G60200	TMO6	0.151751	0.00126172	0.0194052	0.000666921	0.143292	0.00711416	0.651147	0	0.0866911	0	0.106023	0.0217726	0.0893248	0	0.783027	0.440778	0.0499256	0	0.270304	0	0.0303788	0.0127854	0.496557	0.120659	1.42013	0.469091	0.0370625	0	0.0858742	0	2.46034	0.0633102	0.0461027	0	0.0662891	0.0106937	1.10721	0.306249	0.153573	0.00364787	0.0449025	0	0.263102	0	0.0311502	0	0.248475
-	AT3G25710	TMO5	0.211744	0	0.00999491	0	0.0265802	0	0.277156	0	0.0563404	0	0.43104	0	0.0937605	0	2.40426	0	0.0186702	0	0.0591898	0	0.0678781	0	0.0247701	0	0.136433	0	0.0367148	0	0.068493	0	0.0612718	0	0.0101344	0	0.127927	0	0.111861	0	0.0866891	0	0.021279	0	0.0728972	0	0.0125	0	0.700427
[truncated: 1 more columns]

## Sheet: PP
Sch_geneid	ID		0_Ara	0_Sch	1_Ara	1_Sch	10_Ara	10_Sch	11_Ara	11_Sch	12_Ara	12_Sch	13_Ara	13_Sch	14_Ara	14_Sch	15_Ara	15_Sch	16_Ara	16_Sch	17_Ara	17_Sch	18_Ara	18_Sch	19_Ara	19_Sch	2_Ara	2_Sch	20_Ara	20_Sch	21_Ara	21_Sch	22_Ara	22_Sch	23_Ara	23_Sch	3_Ara	3_Sch	4_Ara	4_Sch	5_Ara	5_Sch	6_Ara	6_Sch	7_Ara	7_Sch	8_Ara	8_Sch	9_Ara
Sch000002051	AT4G19840	PP2-A1	0.104471	0.146218	0.0831436	0.0436894	0.136182	0.157684	0.227137	0	0.910552	0.112353	0.26027	0.110261	0.185179	0.226597	0.669978	1.02525	0.111626	0.0196654	1.80792	0	0.174481	0.225141	36.3458	80.5134	1.15774	6.34254	0.742845	0	1.57066	1.32275	1.77933	18.557	0.172262	0	0.561178	0.85646	0.440242	0.389218	0.166758	0.0555906	0.189491	0.132247	0.131588	0.0653715	0.0975952	0.147788	0.39851
Sch000003747	AT5G13180	VNI2	0.91389	10.2813	0.5792	1.03003	0.178364	2.65434	1.49057	2.50203	2.19962	1.58027	1.21089	2.28945	2.8738	6.11422	0.317526	2.18992	0.812009	1.92163	1.31747	6.65166	0.582636	5.13702	4.97242	13.367	0.776357	8.51651	1.19808	3.67735	3.15255	2.79829	2.14979	6.45984	0.544456	0	0.695601	4.25975	0.282692	3.08434	1.12686	4.14343	1.80604	2.26658	0.161712	2.08196	0.406443	3.31942	1.22295
Sch000019603	AT5G16560	KAN1	0.0641816	0.00531399	0.0563212	0.00771555	0.0621607	0.00140922	0.107282	0.0893368	0.230316	0.0631123	0.0417363	0	0.379011	0.0274392	0.0134787	0	0.204448	0.292138	0.219728	0	0.153232	0.0035556	0.0222987	0.141507	0.0651691	0.0585195	0.156036	0	0.0156615	0	0.0497675	0.13858	0.0604084	0	0.0285499	0.00791821	0.0347813	0	0.164052	0.0101894	0.323138	0.150438	0.0948065	0.00411614	0.120134	0.0119132	0.0291861
Sch000028616	AT3G12250	TGA6	0.0510929	0.0375783	0.031975	0.0108117	0.0339829	0.00803146	0.0700063	0.0112254	0.0391021	0.0389249	0.0484644	0.0174515	0.036774	0.0553386	0.105458	0.0992673	0.0559518	0.0334939	0.042353	0	0.0217568	0.0896379	0.0335547	0.195365	0.0682492	0.060935	0.0763367	0	0.0493036	0	0.0400729	0.0472009	0.0284979	0	0.0301644	0.0449317	0.0443727	0.0275763	0.0620661	0.0297202	0.0619465	0.0500982	0.058235	0.020597	0.0333637	0	0.0623176
Sch000009791	AT5G65210	TGA1	0.13031	0.0185167	0.00864533	0.0199499	0.00651665	0.0903087	0.140981	0.0112254	0.0356305	0	0.102974	0.0260178	0.0856352	0.017389	0.180049	0.0901179	0.013203	0.00964362	0.0327601	0	0.0188381	0.0283177	0.346349	0.0141115	0.109239	0.014939	0.072214	0	0.396165	0	0.0444175	0.0247169	0.0119249	0	0.00186497	0.0119656	0.0398148	0.0179788	0.0690341	0.0462927	0.0196262	0.00250078	0.0139054	0.032259	0.0107151	0.0253164	0.502109
Sch000010361	AT3G61060	PP2-A13	0.712644	1.30486	0.292653	1.16958	0.0828226	2.37734	0.250058	6.50411	0.1748	3.90904	0.542308	2.38478	0.806863	4.24228	0.141761	1.56209	0.119757	2.27022	0.136788	1.57332	1.47296	1.5231	0.0976336	2.30573	0.276123	2.16917	0.378638	0.584385	0.176159	3.61248	0.0997806	1.57359	0.402317	1.71585	0.374627	2.08044	0.0787603	1.71149	0.790612	2.77539	0.206922	6.72624	0.0951404	2.77203	0.260229	2.71185	0.23481
Sch000021141	AT5G24560	PP2-B12	0	0	0	0	0	0	0	0	0	0	0	0	0	0.00105765	0	0	0	0	0	0	0	0	0	0	0	0	0	0	0	0	0	0	0	0	0	0	0	0.00810283	0	0	0	0	0	0	0	0	0
Sch000025694	AT1G28220	PUP3	0	0.0207329	8.46499e-05	0.00779317	0.000326784	0.0269612	0	0.0709935	0	0.0162048	0	0.0382702	0	0.0409215	0	0.0245596	0	0.0840752	0	0	0	0.0305766	0	0.00151776	0.0051473	0.107674	0	0	0	0	0	0.0311499	0	0	0	0.056092	0	0.0389199	0.00156348	0.0137672	0.00175653	0.0202143	0.000938454	0.0266167	0.000362767	0	0
Sch000014611	AT3G63440	CKX7	0.0766016	0.0046209	0.0126615	0.00292023	0.0410118	0.0375438	0.690161	0	0.0464075	0	0.16955	0.0162976	0.0363999	0.0282415	0.628739	0.0119606	0.0159775	0	0.251092	0	0.102705	0.00858834	0.738929	0.00266493	0.760795	0.0433884	0.0442563	0	0.090713	0	0.340499	0.0152717	0.0663698	0	0.0700395	0.0149297	0.308869	0.00156063	0.104394	0.00512563	0.0240197	0.0239241	0.08223	0.00911544	0.0132784	0	0.677411
-	AT4G21810	DER2.1	0.340591	0	0.281146	0	0.271184	0	0.670887	0	0.585458	0	0.526454	0	0.49384	0	0.574431	0	0.387994	0	0.280425	0	0.445183	0	0.436434	0	0.566111	0	0.551454	0	0.418116	0	0.654826	0	0.704077	0	0.339036	0	0.261575	0	0.444981	0	0.477548	0	0.31031	0	0.30594	0	0.472914
Sch000011575	AT5G52600	MYB82	0.00130153	0	0.000337616	0	0.00712985	0	0.100075	0	0.00156043	0	0.032867	0	0.00385341	0.00790576	0.029588	0	0.00247415	0	0.038744	0	0.000482395	0	0.0104169	0.00711292	0.12051	0	0.00523562	0	0.00088548	0	0	0	0.00308067	0	0.0233872	0	0.0267286	0	0.00723699	0	0.00253753	0.00175323	0.0177902	0	0.00252694	0	0.0240804
-	AT5G57130	SMXL5	0.0416095	0	0.00433215	0	0.105528	0	0.452598	0	0.0206404	0	0.0502629	0	0.0249601	0	0.414492	0	0.034731	0	0.160292	0	0.0245926	0	0.0495488	0	0.722551	0	0.0174894	0	0.069086	0	0.898245	0	0.0193879	0	0.0601662	0	0.489392	0	0.125525	0	0.031783	0	0.2177	0	0.0105057	0	0.124681
Sch000002220	AT1G79430	APL	0.0172702	0.0019105	0.00435305	0.00865498	0.00449377	0.0138834	0.0157257	0.0993542	0.0369515	0	0.00474267	0.0236351	0.0173179	0.00432426	0.0275502	0.0123364	0.0148548	0	0.115911	0	0.0155909	0.0156528	2.26784	2.75635	0.174772	0.618446	0.023869	0	0.13778	0	6.61697	2.79566	0	0	0.0271597	0.0233173	0.197943	0.269295	0.00632258	0.00563475	0.0105948	0.0019172	0.0067042	0.000984225	0.00492932	0	0.0147942
-	AT3G45610	DOF6	0.0078786	0	0.00268927	0	0.0291908	0	0.00760261	0	0.019162	0	0.00423368	0	0	0	0.02634	0	0.0123453	0	0.0241587	0	0.0130453	0	0.269201	0	0.381585	0	0.00877516	0	0	0	3.8183	0	0.0286103	0	0.0861407	0	0.368667	0	0.0163525	0	0.00994723	0	0.067205	0	0.00510967	0	0.0185285
Sch000005408	AT5G62940	DOF5.6	0.00631282	0.00494186	0.00331965	0.00133384	0.0110373	0.125243	0.0123938	0.0993542	0.022862	0	0.00489734	0.0167228	0	0.00687671	0.0361752	0.021359	0.0236431	0.0189804	0.0234996	0	0.00349056	0.0369642	1.06004	1.03164	0.306493	2.66888	0.0418805	0	0.0021344	0	7.10991	9.42805	0	0	0.113366	0.093322	0.306251	1.04696	0.0056898	0.00955463	0.0126907	0	0.0115623	0.00642719	0.00494973	0	0.0147831
Sch000003278	AT3G01680	SEOR1	0.0114904	0.00623626	0.0123419	0.00457115	0.0132553	0.0103487	0.0189877	0.0587154	0.317135	0.0337162	0.0529172	0.0187641	0.114445	0.0212532	0.0193352	0.0108749	0.0141971	0.180964	0.127203	0	0.0487961	0.0180344	0.225162	0.114249	0.197817	0.117749	0.0511244	0	0.0214563	0	68.1003	30.2243	0	0	0.133084	0.0552521	0.0312986	0.0102336	0.0077412	0.0071487	0.0317712	0.0315877	0.0097311	0.0065412	0.0124244	0.00546649	0.023361
Sch000013872	AT5G24800	AT5G24800	0.0883162	0.050115	0.0162869	0.00210328	0.0204964	0.128954	0.0919862	0.176371	0.0686485	0.0127655	0.0597426	0.168596	0.0985594	0.0557049	0.0922863	1.18938	0.0672921	0.0462905	0.143298	0	0.0542218	0.0878507	0.381488	1.46739	3.71939	2.36546	0.0375949	0	0.208624	0	0.765667	1.09319	0.0324071	0	0.1703	0.0860443	0.137597	0.354967	0.0820306	0.032454	0.0336359	0.00823428	0.0275327	0.00542284	0.0139468	0	0.078609
Sch000015045	AT1G31880	BRX	0.0365682	0.000554827	0.00334479	0.000326236	0.0336315	0	0.0758825	0.0993542	0.00459486	0.0118373	0.0101407	0	0.0196808	0.00201818	0.0275279	0.00370582	0.0270183	0.0412901	0.0308225	0	0.0203447	0.00749965	0.00862436	0.00644835	0.0392573	0.0761022	0.00317585	0	0.00624184	0	2.18591	0.887067	0.0162983	0	0.0201993	0.00829428	0.0571452	0.060537	0.0199164	0.00166682	0.0354291	0.0320172	0.0760238	0	0.0167676	0	0.0106548
-	AT2G37590	DOF2.4	0.0163864	0	0.00132715	0	0.010981	0	0.0640483	0	0.0329446	0	0.00810149	0	0	0	0.0512698	0	0.00181103	0	0.082788	0	0.00722083	0	0.0747595	0	0.359426	0	0.0242323	0	0.051103	0	1.23221	0	0.0199554	0	0.0244946	0	0.329829	0	0.00397478	0	0.00860168	0	0.0262989	0	0.00417611	0	0.0217003
-	AT1G16530	LBD3	0.0897546	0	0.00333686	0	0.0534771	0	1.11897	0	0.119336	0	0.0521767	0	0.138016	0	0.220625	0	0.0461143	0	0.162174	0	0.00945431	0	0.122387	0	0.341515	0	0.107546	0	0.142072	0	0.146417	0	0.0219654	0	0.0555376	0	0.134235	0	0.0976027	0	0.219051	0	0.0657032	0	0.0186055	0	0.10275
-	AT5G05160	RUL1	0.0161486	0	0.000936965	0	0.0185717	0	0.14092	0	0.0148868	0	0.0109749	0	0.00212129	0	0.217374	0	0.0137349	0	0.0768548	0	0.00374604	0	0.250127	0	0.359818	0	0.0258897	0	0.0493854	0	0.180067	0	0.0492334	0	0.0469027	0	0.369266	0	0.024906	0	0.00452745	0	0.0101733	0	0.0036809	0	0.0617729
-	AT3G24770	CLE41	0.231268	0	0.115121	0	0.20285	0	1.03373	0	0.105555	0	0.324357	0	0.140423	0	0.0960783	0	0.0648647	0	0.284789	0	0.0849988	0	1.83008	0	0.952448	0	0.644147	0	0.164912	0	1.05228	0	2.44523	0	0.212647	0	0.222774	0	0.38325	0	0.134162	0	0.274614	0	0.274663	0	0.0938349
Sch000005976	AT3G09070	OPS	0.0363833	0.154606	0.00628554	0.0227224	0.0821357	0.346586	0.28571	0.463903	0.0314219	0.0405925	0.0440904	0.170036	0.0291195	0.03173	0.529555	0.457259	0.0500571	1.03499	0.0932375	0	0.0196812	0.671912	0.080449	0.221263	0.488138	0.844643	0.0295669	0	0.0952035	0	0.689231	0.491676	0.0660338	0	0.0419073	0.160844	0.446771	0.804863	0.031923	0.0910553	0.0339214	0.15155	0.196652	0.174786	0.00755351	0.100733	0.120483
Sch000009445	AT3G15510	NAC056	0.0141815	0.00102543	0.00688235	0	0.000710825	0	0.000927594	0	0.0154455	0	0.00255064	0.0037472	0.0483161	0.00542944	0	0	0	0.00346461	0	0	0.00565698	0.00740719	0.0040023	0.0252009	0.0111879	0.0411392	0.0164524	0	0.00207895	0	0	0.0260342	0	0	0.0250654	0.00947185	9.2263e-05	0	0.00506886	0.000148861	4.92802e-05	0	0	0	0.00764936	0	0.00228247
-	AT2G22850	bZIP6	0.134212	0	0.00366601	0	0.00664846	0	0.0655396	0	0.0155757	0	0.110547	0	0.038552	0	0.0990585	0	0.00684783	0	0.0663196	0	0.0215138	0	0.180946	0	0.454815	0	0.0103857	0	0.0403777	0	0.404255	0	0.0341727	0	0.0875779	0	0.0359637	0	0.0581124	0	0.00705644	0	0.00859265	0	0.00901636	0	0.353507
-	AT4G37730	bZIP7	0.231451	0	0.00265542	0	0.0205316	0	0.160687	0	0.0209825	0	0.117217	0	0.0174254	0	0.185796	0	0.0167388	0	0.0507186	0	0.00879535	0	0.103032	0	0.539422	0	0.0253221	0	0.0164118	0	1.60628	0	0.0738696	0	0.0168337	0	0.171715	0	0.05153	0	0.0200835	0	0.0459078	0	0.0100348	0	0.288169
Sch000009821	AT1G77920	TGA7	0.00984928	0.000888321	0.00362019	0	0.00167792	0	0.0474086	0	0.0447982	0	0.0219979	0.0189358	0.0279835	0	0.0827716	0.0298728	0.00194912	0	0.0239477	0	0.00620948	0	0.174929	0.0179894	0.163653	0.114093	0.045746	0	0.0479558	0	0.0213655	0.0228459	0.794645	0	0.0170184	0	0.0183726	0.00134904	0.0510893	0.00230621	0.00380071	0	0.00375525	0.00284494	0.00206256	0	0.0324374
Sch000011800	AT4G32830	AUR1	0.0302362	0.0201711	0.00992795	0.0282247	0.0497265	0.160967	0.0387907	0.156263	0.0934638	0.042617	0.0454413	0.0283495	0.130398	0.0229053	0.125102	0.0663704	1.54084	2.10913	0.237944	0	0.107657	0.0667298	0.0807675	0.0438493	0.179667	0.0748809	0.0487137	0	0.139293	0	0.234735	0.167809	0.0487846	0	0.0775114	0.22986	2.01209	2.84762	0.0219213	0.0230297	0.213688	0.211806	0.0575522	0.162615	0.0148436	0.0763236	0.089056
-	AT2G25880	AUR2	0.0178876	0	0.0134355	0	0.0655339	0	0.0665475	0	0.0927558	0	0.0385529	0	0.0499132	0	0.136354	0	1.2969	0	0.226069	0	0.0599403	0	0.0752551	0	0.129302	0	0.0378219	0	0.0828623	0	0.23395	0	0.035412	0	0.0504783	0	1.96952	0	0.0304178	0	0.189984	0	0.0757396	0	0.0228652	0	0.0371605
-	AT1G69588	CLE45	0.00995293	0	0.00048708	0	0.00394389	0	0.00570797	0	0.00150913	0	0.00199682	0	0	0	0.00692586	0	0.00578683	0	0.0302258	0	0	0	0.0317363	0	0.144991	0	0.00696574	0	0	0	2.00357	0	0.0286103	0	0.0477446	0	0.170735	0	0	0	0.00417218	0	0.0036974	0	0.00266366	0	0.00464815
-	AT4G20270	BAM3	0.0293365	0	0.00384519	0	0.0277352	0	0.295434	0	0.0509732	0	0.0401296	0	0.0976882	0	0.822478	0	0.019987	0	0.119976	0	0.0152913	0	0.254254	0	0.971011	0	0.0660575	0	0.0890146	0	3.94293	0	0.0292973	0	0.183288	0	0.598861	0	0.0776726	0	0.0234127	0	0.0556414	0	0.0095457	0	0.206553
-	AT2G32010	CVL1	0.0156978	0	0.0339848	0	0.0326924	0	0.165458	0	0.1245	0	0.0321899	0	0.218671	0	0.409328	0	0.0844255	0	0.0811446	0	0.0342631	0	0.0156147	0	0.191073	0	0.0421322	0	0.0765378	0	0.644131	0	0.0043846	0	0.0249642	0	0.141482	0	0.091095	0	0.0996409	0	0.0391109	0	0.0254932	0	0.0650651
Sch000022399	AT1G05470	CVP2	0.0222393	0.000981262	0.0116453	0.00277489	0.0738276	0.00164752	0.262818	0	0.0895617	0.166095	0.0305487	0	0.139775	0.0718183	0.410732	0.0231307	0.153147	0.0417498	0.129724	0	0.0315436	0.00771359	0.0603412	0	0.331169	0.0818017	0.0203399	0	0.00336398	0	0.967546	0.0530586	0.00757604	0	0.0466877	0.0136723	0.256257	0.033217	0.0623864	0.00164628	0.143588	0.0736623	0.133237	0.00249744	0.0181916	0	0.113235
-	AT4G36620	GATA19	0.0105716	0	0.00239201	0	0.0270507	0	0.0414165	0	0.010115	0	0.0228774	0	0.00768476	0	0.0167916	0	0.0199392	0	0.0468875	0	0.0031782	0	0.0185812	0	0.237273	0	0.022847	0	0.00059032	0	1.62194	0	0.110684	0	0.0339758	0	0.251176	0	0.0173745	0	0.0120911	0	0.0518858	0	0.00677417	0	0.0459743
Sch000013737	AT5G51350	MOL1	0.0652999	0.00480797	0.00817072	0.0154179	0.031264	0.0483425	0.211913	0.241581	0.0258063	0.0211323	0.0354733	0.0614855	0.0578189	0.00750989	0.162505	0.240172	0.0705936	0.0448151	0.0803095	0	0.0661777	0.0576868	0.107602	0.240311	0.229436	0.340472	0.0327315	0	0.0606292	0	0.124573	0.298278	0.0390092	0	0.0147926	0.0106648	0.108039	0.0896989	0.0318015	0.0160975	0.0686577	0.013321	0.0444505	0.0412011	0.0218076	0	0.103444
Sch000004248	AT1G54330	NAC020	0.00154607	0.00101764	0	0	0.000961131	0.00731492	0.00160459	0	0.00942292	0.00599628	0.000145972	0	0	0.00466225	0.00396663	0.119244	0.00269594	0	0	0	0	0.014898	0.00335946	0.0337719	0.0779014	0.669637	0	0	0	0	1.10569	1.52492	0	0	0.00855616	0.00486274	0.0487828	0.198178	0	0.00107676	0.00154251	0	0.00149446	0.00320592	0.00104934	0.0373781	0.000471012
Sch000016520	AT1G46480	WOX4	0.0302765	0.00125031	0.00222281	0	0.00646259	0	0.283194	0	0.0240288	0	0.118004	0.0015627	0.0292864	0.00207921	0.942393	0.498368	0.0172786	0	0.0833841	0	0.0103649	0.0306802	0.0649549	0	0.249085	0.0340163	0.0197918	0	0.0923198	0	0.0223949	0.0092309	0.00297835	0	0.0142812	0	0.226096	0.0182471	0.0107854	0.00101117	0.0162248	0	0.0193186	0.00500504	0.00341215	0	0.467305
-	AT1G20700	WOX14	0	0	0.0010413	0	0.000506774	0	0.00139155	0	0.00122177	0	0.00175768	0	0	0	0.0108575	0	0.00163537	0	0.00719364	0	0	0	0.00969058	0	0.0120705	0	0	0	0	0	0.109277	0	0	0	0	0	0.0166014	0	0	0	0.00154011	0	0.000725741	0	0.000365388	0	0.00154458
-	AT2G18380	GATA20	0.00457527	0	0.000772163	0	0.00442251	0	0.0126401	0	0.0204724	0	0.00229281	0	0	0	0.0287161	0	0.00383144	0	0.0617243	0	0.00230827	0	0.0320802	0	0.206382	0	0.00734706	0	0	0	5.14399	0	0.0307895	0	0.0301295	0	0.22099	0	0.00348586	0	0.00383844	0	0.0196518	0	0.00303055	0	0.00527492
Sch000006954	AT4G29920	SMXL4	0.00869776	0.00470271	0.000658951	0.00416597	0.0112579	0.115926	0.0127849	0	0.0135521	0	0.00427622	0.0108454	0	0.00594087	0.0448763	0.0530989	0.0018521	0	0.0160381	0	0.000723593	0.053678	0.0156816	0.201903	0.254994	2.24902	0.00423798	0	0.0219635	0	0.810376	2.32776	0.000555434	0	0.0397566	0.0586261	0.17106	1.06617	0.0297896	0.00843258	0.00891873	0	0.0109322	0.0274583	0.00131304	0	0.0215994
-	AT4G13770	CYP83A1	1.07529	0	0.141646	0	0.189453	0	11.4866	0	0.579535	0	8.02794	0	0.669394	0	1.00465	0	0.214006	0	1.10522	0	0.213502	0	0.49248	0	6.4887	0	5.21302	0	1.04511	0	0.30253	0	0.197844	0	1.22359	0	1.13491	0	1.20844	0	0.353479	0	0.178502	0	0.178465	0	5.44688
-	AT3G19710	BCAT4	8.15606	0	0.170806	0	0.353839	0	36.4912	0	1.28105	0	15.2163	0	1.0445	0	2.38201	0	0.548078	0	2.65636	0	0.425297	0	1.15759	0	16.787	0	7.65737	0	2.15357	0	0.856634	0	0.600618	0	1.68725	0	2.6024	0	1.60551	0	0.746473	0	0.292176	0	0.24199	0	12.5631
-	AT1G18570	HIG1	0.0296795	0	0.00257419	0	0.00262526	0	0.0688913	0	0.222778	0	0.0395825	0	0.255221	0	0.0479374	0	0.00813359	0	0.00511378	0	0.013171	0	0.00283191	0	0.203236	0	0.077862	0	0.0160223	0	0.0432384	0	0.0022257	0	0	0	0.0187069	0	0.117635	0	0.0211122	0	0.00437581	0	0.00675271	0	0.0186596
[truncated: 1 more columns]

## Sheet: GC
Sch_geneid	ID		0_Ara	0_Sch	1_Ara	1_Sch	10_Ara	10_Sch	11_Ara	11_Sch	12_Ara	12_Sch	13_Ara	13_Sch	14_Ara	14_Sch	15_Ara	15_Sch	16_Ara	16_Sch	17_Ara	17_Sch	18_Ara	18_Sch	19_Ara	19_Sch	2_Ara	2_Sch	20_Ara	20_Sch	21_Ara	21_Sch	22_Ara	22_Sch	23_Ara	23_Sch	3_Ara	3_Sch	4_Ara	4_Sch	5_Ara	5_Sch	6_Ara	6_Sch	7_Ara	7_Sch	8_Ara	8_Sch	9_Ara
Sch000001119	AT5G53210	SPCH	0.00960863	0	0.00221044	0	0.0296987	0	0.00612995	0	0.0191366	0	0.00463447	0	0.0394393	0	0.00728089	0.00284149	0.037871	0.207092	0.208784	0.00688623	1.2086	1.94099	0.00963032	0	0.0261707	0.00734678	0.0212883	0	0.00373015	0	0.0109696	0	0.00283512	0	0.0205299	0	0.075861	0	0.00350602	0.000482322	0.557124	0.0192946	0.0073329	0.0011131	0.00820758	0	0.0221681
-	AT5G60880	BASL	0.00203488	0	0.00165002	0	0.0158695	0	0.00506232	0	0.026201	0	0.00355465	0	0.00482974	0	0.013177	0	0.0120052	0	0.140592	0	1.00837	0	0.0220354	0	0.010956	0	0.00944049	0	0.0162896	0	0.0632753	0	0	0	0.0109674	0	0.0453899	0	0.00157526	0	0.183764	0	0.00259548	0	0.00101881	0	0.00992929
Sch000017069	AT1G80080	TMM	0.0638434	0	0.00931946	0	0.037537	0	0.0300296	0	0.052486	0	0.0172124	0	0.241666	0.0119398	0.0303346	0	0.688524	0.137786	0.431406	0	2.5235	1.31362	0.0291479	0	0.0329575	0	0.0262771	0	0.0706636	0	0.0825005	0	0.0976779	0	0.014782	0.0134199	0.137629	0.0194487	0.0695249	0.00130702	1.48016	0.34099	0.0376824	0	0.0229495	0	0.032275
Sch000019464	AT1G14350	FLP	0.0754564	0.00418948	0.0089112	0.00420307	0.0795458	0.0531225	0.43381	0.196922	0.491857	0	0.141812	0	0.460992	0	0.458006	0.0166466	0.0328605	0	0.244431	0	0.904913	0.268539	0.304696	0.0612534	0.526807	0.0818322	0.148637	0	0.280869	0	0.17416	0.0699833	0.0144669	0	0.0539365	0.0164094	0.335122	0.075404	0.0735477	0.0107177	0.22462	0.00461679	0.072541	0.0132756	0.0463	0.100644	0.29401
Sch000023304	AT3G06120	MUTE	0	0.00306507	0.000511449	0.0026972	0.00381437	0.11516	0.00276712	0	0.012957	0.0204248	0.00591907	0.000905356	0	0.00799335	0.00753989	0.00577481	0	1.38519	0.0119891	0.277133	0.21385	1.3816	0.00755132	0.0103094	0.00263959	0.00107156	0	0	0.0166503	0	0	0.0705558	0	0	0.0466536	0.083936	0.00700474	0.00269655	0	0.00455999	0.240348	1.02891	0.0100245	0.045935	0.000490792	0.0373781	0.00291075
Sch000017978	AT3G26744	SCREAM	0.253603	0.54535	0.227435	0.783108	0.61884	1.55568	0.609651	1.2252	0.233194	0.669965	0.282013	0.907575	0.44466	0.745439	0.297199	0.704765	1.89029	4.21585	0.668927	1.3816	2.74337	6.26319	0.150154	0.288702	0.477819	0.685695	0.277981	0.251458	0.196814	2.07741	0.135032	0.441628	0.470411	0	0.27086	0.851162	0.707456	1.12182	0.311461	0.877909	1.50281	1.16134	0.654051	1.22181	0.296784	0.629144	0.327177
-	AT1G34245	EPF2	0.0182286	0	0.00410876	0	0.0926378	0	0.0223569	0	0.042143	0	0.0255609	0	0.0634863	0	0.0228835	0	0.0942506	0	0.494958	0	2.06131	0	0.0294414	0	0.0658341	0	0.0358002	0	0.105756	0	0.0242915	0	0.00358729	0	0	0	0.0738787	0	0.00850566	0	1.28504	0	0.0253897	0	0.00886731	0	0.0371142
Sch000023121	AT3G24140	FMA	0.0748198	0.0174096	0.00367204	0.0338643	0.0110182	0.0801903	0.00960854	0	0.0288843	0.0469778	0.0115043	0.0258868	0.045126	0.0580866	0.0242865	0.0976678	0.395632	1.24897	0.0387179	2.05255	3.8366	4.42809	0.0298658	0.0196817	0.0419317	0.102324	0.0127595	0	0.0203874	2.22858	0.00474792	0.190339	5.98723	8.23308	0.0306874	0.271296	0.0121693	0.0503182	0.0344604	0.0533982	0.0230053	0.0554539	0.0112583	0.0535421	0.00906937	0.130727	0.0128945
Sch000028427	AT1G08810	MYB60	0.079308	0.00328653	0.00918441	0.00578084	0.00462294	0.00514758	0.00442697	0	0.0879246	0.158646	0.00871562	0.0136783	0.245794	0.105596	0.0185974	0.0174775	0.0547079	0.29018	0.0192	0	3.67271	0.845142	0.0169919	0.0257583	0.0217026	0.0435155	0.00323246	0	0.000660307	0	0.0165409	0.119794	0.0478594	0	0.0259794	0.034406	0.00621963	0	0.00426626	0.00634262	0.0386257	0.519213	0.00308755	0.00221434	0.0071372	0	0.00629314
Sch000026875	AT4G17970	ATMT12	0.470625	0.0274022	0.00481075	0.00963596	0.00374512	0.0618183	0.00701149	0	0.0125303	0.0222157	0.00753967	0.0677396	0.0280646	0.0326863	0.0019742	0.0308546	0.00955935	0.165633	0.00449545	0	4.36446	27.1091	0	0.105823	0.0126759	0.151923	0	0	0.00820734	0	0.0056806	0.818931	0	0	0.0493814	0.149413	0.0055956	0.23501	0.0015248	0.0297103	0.00607835	0.0875386	0.00552444	0.0501849	0.00910505	0.0648654	0.00848359
-	AT5G65590	SCAP1	0.131064	0	0.00218318	0	0.0144102	0	0.00578196	0	0.0361452	0	0.001961	0	0.0270298	0	0.000860649	0	0.00686798	0	0.00278657	0	1.38147	0	0.00121309	0	0.0129054	0	0.00693347	0	0.00142366	0	0.00254285	0	0.568733	0	0.00550039	0	0.0108124	0	0	0	0.00657554	0	0.0262386	0	0.00253316	0	0.01166
-	AT2G20875	ATEPF1	0.0787442	0	0.00223885	0	0.0210669	0	0.00705548	0	0.0118183	0	0.00399807	0	0.00783338	0	0.0216002	0	0.603407	0	0.063679	0	2.23218	0	0.0032349	0	0.00590066	0	0.00302208	0	0.00100634	0	0	0	0.0467587	0	0.0719336	0	0.0127849	0	0.0210342	0	0.420661	0	0.0198946	0	0.00389269	0	0.00659169
-	AT2G46070	MPK12	0.45074	0	0.0112262	0	0.00980843	0	0.0140104	0	0.0240063	0	0.0174244	0	0.1347	0	0.0122436	0	0.0609947	0	0.0195957	0	6.01034	0	0.0455997	0	0.0296212	0	0.0175133	0	0.045489	0	0.012315	0	1.4656	0	0.0261145	0	0.02059	0	0.0491813	0	0.0361518	0	0.0153651	0	0.0154432	0	0.0155464
Sch000017259	AT3G18040	MPK9	0.0982568	0.0659533	0.0706915	0.0776322	0.120915	0.127763	0.164045	0.144154	0.100047	0.177193	0.120643	0.13372	0.147609	0.0739377	0.239553	0.146606	0.13161	0.10913	0.20595	0	0.738349	0.622262	0.135066	0.344701	0.165584	0.155931	0.0793763	0	0.198	0	0.0577953	0.339096	0.662081	0	0.0738523	0.0872954	0.124459	0.169092	0.112165	0.0878278	0.130428	0.301416	0.125892	0.128401	0.0804175	0.0888652	0.117691
-	AT2G45050	GATA2	0.0190742	0	0.00572835	0	0.0105017	0	0.0472286	0	0.370763	0	0.014232	0	0.157622	0	0.0158482	0	0.301082	0	0.479483	0	0.159014	0	0.0282825	0	0.0289555	0	0.0267645	0	0.0180982	0	0.0111653	0	0.144932	0	0.00140644	0	0.0194581	0	0.0224716	0	0.538268	0	0.0202726	0	0.023962	0	0.0149239
Sch000019600	AT2G38300	AT2G38300	0.0173651	0.00211976	0.00016907	0.00247405	0.000296226	0.00886936	0	0	0	0	0	0.0214677	0.00123068	0.00728956	0.00312989	0	0.0003165	0	0	0	0.403502	0.93312	0	0.00442134	0	0	0	0	0	0	0.00127045	0.0105344	0	0	0	0.0160489	0.000467041	0.00530757	0	0.00140041	0.000326653	0	0	0	4.32734e-05	0.029298	0
Sch000011070	AT4G12970	STOMAGEN	0.337969	0.0462051	0.968329	0.248635	0.836059	0.245275	0.0835513	0.69317	0.192665	0.0362892	0.13347	0.235501	0.19182	0.0366861	0.0852753	0.0388753	0.105781	0.00346461	0.12527	0	0.144946	0.0276393	0.121819	0.0110045	0.131951	0.0602587	0.269716	0.173611	0.0854196	1.443	0.142763	0.0831381	0.0598275	0	0.674567	0.0993797	0.372468	0.285614	0.652036	0.175026	0.106315	0.051399	0.631474	0.252789	0.81133	0.238812	0.0540162
Sch000008391	AT1G01720	ANAC2	15.0178	9.23243	2.85338	2.50573	4.2011	11.8851	9.25684	16.3328	2.65854	6.45553	7.25395	7.58478	16.3623	18.5038	4.91135	9.12306	6.35913	18.1049	3.3241	11.3794	12.5401	12.4825	3.82734	9.4115	4.80318	17.6956	1.9394	2.00461	3.35832	10.7695	7.82189	15.2442	4.60026	18.7232	3.89172	10.0288	4.04211	10.1402	10.4426	11.1335	7.71133	16.1681	4.68176	9.83702	7.26711	8.27458	8.94686
Sch000019486	AT3G01470	HAT5	0.230413	0.637183	0.0327338	0.639422	0.0780387	0.453805	1.42231	0.844646	1.06082	0.161063	1.05307	1.21887	0.83155	0.279364	0.624895	1.40711	0.152242	0.294069	0.677253	0	0.492869	0.253526	4.14652	7.20542	3.39581	2.26067	1.20499	0.173611	0.710122	0	0.687318	1.25531	0.730974	0	0.430582	0.694924	0.533642	0.508624	0.434984	0.886995	0.40847	0.14406	0.121498	0.540482	0.143197	0.766193	2.79225
[truncated: 1 more columns]

## Sheet: CC
Sch_geneid	ID		0_Ara	0_Sch	1_Ara	1_Sch	10_Ara	10_Sch	11_Ara	11_Sch	12_Ara	12_Sch	13_Ara	13_Sch	14_Ara	14_Sch	15_Ara	15_Sch	16_Ara	16_Sch	17_Ara	17_Sch	18_Ara	18_Sch	19_Ara	19_Sch	2_Ara	2_Sch	20_Ara	20_Sch	21_Ara	21_Sch	22_Ara	22_Sch	23_Ara	23_Sch	3_Ara	3_Sch	4_Ara	4_Sch	5_Ara	5_Sch	6_Ara	6_Sch	7_Ara	7_Sch	8_Ara	8_Sch	9_Ara
Sch000002051	AT4G19840	PP2-A1	0.104471	0.146218	0.0831436	0.0436894	0.136182	0.157684	0.227137	0	0.910552	0.112353	0.26027	0.110261	0.185179	0.226597	0.669978	1.02525	0.111626	0.0196654	1.80792	0	0.174481	0.225141	36.3458	80.5134	1.15774	6.34254	0.742845	0	1.57066	1.32275	1.77933	18.557	0.172262	0	0.561178	0.85646	0.440242	0.389218	0.166758	0.0555906	0.189491	0.132247	0.131588	0.0653715	0.0975952	0.147788	0.39851
Sch000006948	AT1G22710	SUC2	0.134943	0.174487	0.0195066	0.0676144	0.0430028	0.186329	0.0410135	0	0.781269	0.04533	0.0906445	0.278307	1.94965	0.0280582	0.192934	0.264348	0.28618	0.00346461	0.563872	0	0.158905	0.0726947	13.8594	7.91818	0.138477	0.196294	0.106402	0	0.620239	1.22552	0.507259	0.758938	0.0525109	0	0.684142	0.212215	0.110385	0.0959139	0.310727	0.177658	0.727253	0.00870576	0.0376437	0.268739	0.0445108	0.598623	0.143807
Sch000016040	AT1G02730	ATCSLD5	0.0443974	0.0194982	0.0154683	0.0341754	0.0578058	0.0676741	0.064804	0	0.127484	0.0192991	0.0700691	0.0106256	0.0572686	0.00430331	0.117925	0.0616657	2.91499	1.38754	0.342443	0	0.0721542	0.0223334	0.138098	0.00352405	0.224005	0.0853591	0.166027	0.173611	0.278364	0	0.189038	0.0195525	0.0813419	0	0.0500809	0.0743258	3.73412	2.47783	0.0726709	0.0159106	0.195033	0.0418686	0.0575181	0.0346293	0.02909	0	0.118517
Sch000006055	AT2G03500	EFM	0.00112905	0.00070532	0.00211037	0	0.00182535	0.0250404	0.00344291	0	0.0216249	0	0.00755089	0	0	0.00855417	0.0190715	0.0102338	0.0121282	0	0.0384812	0	0.00519671	0.0369119	1.23453	1.00916	0.065181	0.435469	0.00210087	0	0.057557	0	1.33144	2.61759	0.0318296	0	0.006357	0.0220291	0.037812	0.211794	0	0.00227396	0.00397484	0.00122965	0.0071083	0	0.000879316	0	0.00538669
-	AT3G12090	TET6	0.0016074	0	0.00388711	0	0.00425608	0	0.00178168	0	0.0128582	0	0.00585808	0	0	0	0.00988148	0	0.000886642	0	0.0475012	0	0.00561227	0	0.817045	0	0.0113061	0	0.00452597	0	0.0203874	0	0.701642	0	0.0442282	0	0.0215432	0	0.0034913	0	0	0	0.00207807	0	0.00130047	0	0.00124423	0	0.00324718
-	AT5G02600	NAKR1	0.0457679	0	0.0108411	0	0.0129855	0	0.11538	0	0.125743	0	0.0267257	0	0.0840939	0	0.0398839	0	0.0273294	0	0.0915934	0	0.0404986	0	4.17936	0	0.0863591	0	0.0699747	0	0.21552	0	1.03371	0	0.0764073	0	0.163673	0	0.0422516	0	0.0439256	0	0.0265191	0	0.0212984	0	0.015368	0	0.0908134
Sch000008264	AT5G49660	CEPR1	0.00442948	0.00123788	0.00540054	0.00324945	0.00192676	0.00417966	0.0241125	0	0.0212235	0	0.00446534	0	0.0222286	0	0.0284325	0.00157334	0.00284693	0.0121307	0.0459118	0	0.00728784	0.00266234	1.80087	0.3468	0.136652	0.153016	0.0206342	0	0.029695	0	0.0749	0.0729761	0.00173069	0	0.0402558	0.00678494	0.0106913	0.00260285	0.0309199	0.00247625	0.00609075	0	0.00386032	0.00826847	0.00293017	0	0.106612
Sch000028078	AT5G06850	FTIP1	0.00544692	4.82594e-05	0.00115914	0	0.00217818	0	0.000601078	0	0.0182289	0	0.00690193	0	0.00178054	0	0.00803417	0	0.00392485	0	0.00461587	0	0.00554017	0	1.26065	0.679439	0.0132391	0.0483255	0.0070122	0	0.00273248	0	0.304103	0.128877	0.00207495	0	0.0338207	0.00302698	0.015882	0	0.00208957	0	0.00305273	0.00478201	0.00350151	0	0.00213746	0	0.0868323
Sch000016702	AT5G09220	AAP2	0.433154	0.0276518	0.163023	0.0100297	0.383643	0.0322279	0.873653	0.0993542	2.91206	0.0245098	0.863908	0.390315	0.940205	0.0427533	2.44018	0.22521	0.44929	0.0196654	7.02116	3.3456	0.532279	0.25246	51.5285	55.9533	3.99325	0.311129	2.18176	0	6.20316	1.38427	1.71792	0.78602	0.80182	0	1.14183	0.267581	1.67709	0.0819322	0.407784	0.0404767	0.777306	0.0805026	0.554235	0.0240728	0.245981	0.0274345	39.5376
Sch000009643	AT1G21460	SWEET1	0.102694	0.0046615	0.0185013	0.000654279	0.0570933	0.00221971	0.0736155	0	0.842305	0.155078	0.0371405	0.00795118	1.85691	0.243189	0.0141894	0.0258416	0.318809	0.886207	0.184299	0	0.0733673	0.240495	0.743447	0.0177653	0.049508	0.0035184	0.151034	0	0.197156	0	0.0530718	0	0.0204157	0	0.0802886	0.0496418	0.0406155	0.0411061	0.37505	0.00364257	0.762945	2.00093	0.148199	0	0.0929742	0	0.0322438
-	AT3G28007	SWEET4	0.00125212	0	0.00197184	0	0.000853176	0	0.00174513	0	0	0	0.0135755	0	0	0	0.000216121	0	0	0	0.0025774	0	0	0	0.304288	0	0.00252283	0	0	0	0	0	0.111526	0	0	0	0	0	0.00155711	0	0.00801858	0	0.000849519	0	0.00307609	0	0.000529585	0	0.00175272
-	AT2G02020	PTR4	0.00674102	0	0.00387037	0	0.002792	0	0.00572722	0	0.0343051	0	0.0532738	0	0	0	0.0233335	0	0.000675228	0	0	0	0.00756811	0	0.476453	0	0.0476671	0	0.00491069	0	0.0980519	0	0.045388	0	0.0012122	0	0.0230202	0	0.0052303	0	0	0	0.00563313	0	0.000912294	0	0.00450635	0	0.135813
Sch000000289	AT5G46240	KAT1	0.0604272	0.013871	0.00204017	0.00525118	0.000991477	0.090985	0.00343187	0.891227	0.276867	0.0876535	0.00494818	0.0559668	0.504933	0.203224	0.00141071	0.498674	0.0197746	0.0519086	0.0130986	1.57332	0.707192	1.22051	0.192077	0.354287	0.005184	0.509517	0.00638842	0	0	0.805737	0.075608	0.173947	0	0	0.0461388	0.088784	0.000320487	0.0783566	0.0404966	0.0702913	0.161607	0.233769	0.000151179	0.0126935	0.00237534	0.139847	0.0210304
[truncated: 1 more columns]
