# Supplementary material for: Single-cell transcriptome of Nepeta tenuifolia leaves reveal differentiation trajectories in glandular trichomes
Source: Front Plant Sci. 2022 Oct 19;13:988594. doi: 10.3389/fpls.2022.988594 (PMC9627484; doi:10.3389/fpls.2022.988594)
Supplement: Supplementary file 11 [file Table_11.xlsx]

## Sheet: Overview
Table S11 The cell number of each cluster of combined At and Nt scRNA-seq data.

## Sheet: Nt
		cluster
Nt	8411	0	0.931657
Nt	2564	1	0.299148
Nt	506	2	0.075264
Nt	5543	3	0.857519
Nt	887	4	0.139115
Nt	5366	5	0.928053
Nt	706	6	0.137676
Nt	1002	7	0.206428
Nt	184	8	0.0383653
Nt	962	9	0.23515
Nt	659	10	0.193596
Nt	33	11	0.00981267
Nt	1020	12	0.305572
Nt	799	13	0.257161
Nt	2275	14	0.912921
Nt	589	15	0.256869
Nt	127	16	0.069361
Nt	14	17	0.00803213
Nt	619	18	0.360303
Nt	384	19	0.253968
Nt	8	20	0.00712378
Nt	21	21	0.0371025
Nt	142	22	0.37467
Nt	4	23	0.0148148
	32825		0.369019

## Sheet: At
		cluster
At	617	0	0.0683429
At	6007	1	0.700852
At	6217	2	0.924736
At	921	3	0.142481
At	5489	4	0.860885
At	416	5	0.0719474
At	4422	6	0.862324
At	3852	7	0.793572
At	4612	8	0.961635
At	3129	9	0.76485
At	2745	10	0.806404
At	3330	11	0.990187
At	2318	12	0.694428
At	2308	13	0.742839
At	217	14	0.0870787
At	1704	15	0.743131
At	1704	16	0.930639
At	1729	17	0.991968
At	1099	18	0.639697
At	1128	19	0.746032
At	1115	20	0.992876
At	545	21	0.962898
At	237	22	0.62533
At	266	23	0.985185
	56127		0.630981

## Sheet: Total
	Nt		At
MC	18591	0.470718	21498	0.544322
SMC	832	0.128594	5638	0.871406
EC	4163	0.275732	10935	0.724268
PC	1546	0.158078	8234	0.841922
XP	1551	0.242951	4833	0.757049
PP	648	0.0912419	6454	0.908758
GC	619	0.360303	1099	0.639697
CC	384	0.253968	1128	0.746032
SEn	8	0.00712378	1115	0.992876
