# Supplementary material for: Single-cell transcriptome of Nepeta tenuifolia leaves reveal differentiation trajectories in glandular trichomes
Source: Front Plant Sci. 2022 Oct 19;13:988594. doi: 10.3389/fpls.2022.988594 (PMC9627484; doi:10.3389/fpls.2022.988594)
Supplement: Supplementary file 12 [file Table_12.xlsx]

## Sheet: Sheet1
Cluster	ID	Sequence
5	Sch000020949	5'-Dig-TGGATTCAATGATATCTGAAACAGCATCACCTTCGATGATGCTAT-3'
7	Sch000008466	5'-Dig-AAGAAGAGCCAAGAGTTATGAACTTGGATATCGAGATCGCCTTGA-3'
16	Sch000025057	5'-Dig-CGTAGGCCTCATGTACCATAATAAACCTCCTCGTATACTCGTCCA-3'
16-DXS	Sch000024662	5'-Dig-TCAAGAGGCTTGCAGAATCTTGCATCAGCTACTGTTACAGATATG-3'
16-LS	Sch000026966	5'-Dig-TCCAGTAAGTTGGGATCTCTAACGAATATCTGATCGATGATAACA-3'
16-L3OH	Sch000011416	5'-Dig-CATTCGCCACAACTTGTGCTTATTCCAGCACAGCAGATTCAGCAG-3'
17	Sch000002898	5'-Dig-CAAGCCGGATCGCTCTCCTTCAGCTCCGTCACCGACTCGCAGCAG-3'
